# Supplementary material for: Genotyping by Sequencing Using Specific Allelic Capture to Build a High-Density Genetic Map of Durum Wheat
Source: PLoS One. 2016 May 12;11(5):e0154609. doi: 10.1371/journal.pone.0154609 (PMC4865223; doi:10.1371/journal.pone.0154609)
Supplement: S1 File — The fasta file of the de novo assembly obtained from [38]. (GZ) [file pone.0154609.s002.gz]

Archive with 1 entries (1 files):
- EPO_106_After_Homeo_Splitter.fasta
