# Supplementary material for: Genotyping by Sequencing Using Specific Allelic Capture to Build a High-Density Genetic Map of Durum Wheat
Source: PLoS One. 2016 May 12;11(5):e0154609. doi: 10.1371/journal.pone.0154609 (PMC4865223; doi:10.1371/journal.pone.0154609)
Supplement: S1 File — The fasta file of the de novo assembly obtained from [38]. (GZ) [file pone.0154609.s002.gz › EPO_106_After_Homeo_Splitter.fasta]

>Cluster_360|Contig1|likelySeq
CAACTGAGCTGACTTAGCTGCAGATGATTCCATCAAGGGTTCGAGTGTTCCATTACGACGTTCTTATGTTCGCATTATGAATATACATAT-ACATATTACAGAAGTTGTAGACTCGTAGTTGCATAACACATATGAGATGGTTAAATGAGCAAAGATTTGGGCAAGATTGCCGAACCCAATAGCCTGCAGGTACAAAACCTCCCTGTAATGATGCATCTTGTGGCCTCCTTCGATAATTATGTACCGATAGAATGGGCACCAGTTAAGTGGATTTCAGGATTCTCCCTCTTCCAATTCAGCAATGAACAGAAAAATGGCAGGGTACGAGCTTGCCACTCCCCATCTATGCATTTATTCAGATGGCAAAGACTGCCACCTTGGCCGTCGTTGTCTATGTCAGCTCCAGCCATATTCACATTGGGTGGGAATTCAGGGTGAAGATGCTGAGAGGGGAAGTGGAAACAGATTTGCTGTAGAACCGAATCTGAGCAAAAACGAGCCGAGATCTCATCTCATCTACGCCAAAATAAACATCTTGAGAAGCTTTCTGAACATCCATTTTCATCCCAGCAATGGGATCAGAACTCTCCACCATGGATGGTGACAGTGGCACCGGTTGCAGAAGTTGGAGGACGGAGAAGCATGTGTGGAGCATAAATTTTTGACAACTGTCCAGCATTTCCAAATGTAGTTCCAGGTGACGCTGGCTGATTTGCTGAGGAGTCCTTGGCCAGAATGTAATCTGGCCGTAGACCAGAAGATGATGGAGATGGGGCCATAGGAGCAACAGGGAGACTGAGAGGATATGGAGCGATAGGCACGTCACCAAGCGATGATGCTGAAGGACTGTAGCTCAGAGCACCCAGTGGGTGATCAAATTTGCATCCGGGACCGAATTTGCAAAACCCATGCTGTGAATAGTAAAGACATGGCTGGGCACCCGGCCGAATTGGAAGACCTAGAGGGCTCAGCATATAGTTGGACCTAGGTGTACTCAGGTACTGAGGATGATTGTATTTACATGTGGATCCAAATTTACAGGTCCCTGTCTTCATGTAGTGGTGGCATTCAGGCTGCCCAGGCCGCTCTGGAAAGACAACTTCTTGTTTGTCACTTGAAGGCCATGTTGAAGAAGACAACGATGCATAATTACTGCCATAAGCAACTGCAGATGGAGGCCCTTGGTGTGATAAGCCATACAATGGTCCTGCCTGAACAGTTTGCTGTCCCCCAGCTGACGCGACTTGGTTGATAGGTGGCATGTAAGGGTTCCATCCCTGCATTGGCATGACTGCAGATGGGTGCATCATTGGAGGATAAGAGCCCGGGAAAAATGATCCTGGCAGAACAGAAGGTCTCCCCAATTGCCAACTGGCTAGAGGTGGGTATGGAAGAGGGGAAGAGACAGGCAGTTGTTGCACTTGTGGATACATGTTTGGTGTCTCTGAAACAACACCATGTTCTGGCCCTTCTGGGTGATGAAATTTACATGTTGATCCAAATTTGCAATGGCCAGTTTTGATATAGTAGGAACACTCTTTCTCACCCAGACGCAGAGGGTAACCACAGGAATTTAAGACAACTGGTTGTACAGAACCGCCTTCTCTGGGATGATTATACTTGCAATTAGAGCCAAACTTACAAGTCCCATTCTTCATGTAGTACTCACACGGTGGCTGACCTGGGCGTTCTGGATACTCCACTGTGCGTGCGGTCCTTGTCCCTCCATCAAACGCGGCAGCGCGATCGCGAGGGTGGTTGTAGCGGCAAGTCTCCCCGTAGCCGCAGGCCCCCGTGCGGAGGTAGTAGACGCAGTTGGCCTCGCCGGGCCGTTCCGGCAGCCCCTCCCCGGCGGCCTCCTCTCCGCCGGCCAGCCCCAGCCTCCACATCGACTCTGCGAGAACACAAGACGCCGCGGCACGCAGCGACATTCGCACGCATCAGGCAGCATCGAAGATCCAAAACCCTAGCAAGCAAACGACACACAAACCCCCTCCTTTCCCAAAACACACGCGCAGAAACAGGCGGCCCGAA
>Cluster_360|Contig1|complementarySeq
CAACTGAGCTGACTTAGCTGCAGATGATTCCATCAAGGGTTCAAGTGTTCCATTACGACGTTCTTATGTTCGCATTATAAATATACATATAACATATTACAGAAGTTGTAGACTCGTAGTTGCATAACACATATGAGATGGTTAAATGAGCAAAGATTTGGGCAAGATTGCCGAACCCAATAGCCTTCAGGTACAAAACCTCCCTGTAATGATGCATCTTGTGGCCTCCTTCGATAATTATGTACCGATAGAATGGGCACCAGTTAAGTGGATTTCAGGATTCTCCCTCTTCCAATTCAGCAATGAACAGAAAAATGGCAGGGGACGAGCTTGCCACTCCCCATCTATGCATTTATTCAGATGGCAAAGACTGCCGCCTTGGCCGTCGTTGTCTATGTCAGCTCCAGCCATATTCACATTGGGTGGGGGTTCTGGGTGAAGATGCTGAGAGGGGAAGCGGAAACAGATTTGCTGTAGAACCGAATCTGAGCAAAAACGAGCCGAGATCTCATCTCATCTACGCCAAAAAAAACATCTTGAGAAGCTTTCTGAATATCCATTTTCATCCCAAGAATGGGATCAGAACTCTCCACCATGGATGGTGACAGTGGCACCGGTTGCAGAAGTTGGAGGACGGAGAAGCATGTGTGGAGCATAAATTTTTGACAACTGCCCAGCATTTCCAAATGTAGTTCCAGGTGACGCTGGCTGATTTGCTGAAGAGTCCTTGGCCAGAATGTAATCTGGCCGCAGACCAGAAGATAATGGAGATGGGGCCATAGGAGCAACAGGGAGACTGAGAGGATATGGAGCAATAGGCACGTCACCAAGCGATGATGCTGAAGGGCTGTAGCTTAGAGCACCCAGTGGGTGATCAAATTTGCATCCGGGACCAAATTTGCAAAACCCATGCTGTGAATAGTACAGACATGGCTGGGCACCCGGCCGAATTGGAAGACCTAGAGGGCTCAGCATATAGTTGGACCTAGGTGTACTCAGGTATTGAGGATGATTGTATTTACATGTGGATCCAAATTTACAGGTCCCTGTCTTCATGTAGTGGTGGCATTCAGGCTGCCCAGGCCGCTCTGGAAAGACAACTTCTTGTTTGTCAATTGAAGGCCATGTTGAAGAAGACAACGATGCATAATTACTGCCATAAGCAACTGCAGATGGAGGTCCTTGGTGTGATAAGCCATACAATGATCCTGCCTGAACAGTTTGCTGTCCCCCAGCTGACGCGACTTGGTTGATAGATGGCATGTAAGGGTTCCATCCCTGCATTGGCATGACTGCAGATGGGTGCATCATTGGAGGATAAGAGCCCGGGAAAAATGATCCGGGCAGAACAGAAGGCCTCCCCAATTGCCAACTGGCTAGAGGTGGAGATGGAAGAGGGGAAGAGACAGGCAGTTGTTGAACTGGTGGATACATGTTTGGTGTCTCTGAAACAACACCATGTTCTGGCCCTTCTGGGTGATGAAATTTACATGTTGATCCAAATTTGCAATGGCCAGTTTTGATATAGTAGGAACACTCTTTCTCACCCAGACGCAGAGGGTAACCACAGGAATTTAAGACAACTGGTTGTACAGAACCGCCTTCTCTGGGATGATTATACTTGCAATTAGAGCCAAACTTACAAGTCCCATTCTTCATGTAGTACTCACACGGTGGCTGACCTGGGCGTTCTGGGTACTCCACTGTGCGTGCGGTCCTTGTCCCTCCATCAAACGCGGCGGCGCGATCGCGAGGGTGGTTGTAGCGGCAGGTCTCCCCGTAGCCGCAGGCCCCCGTGCGGAGGTAGTAGACGCAGTTGGCCTCGCCCGGCCGTTCCGGCAGCCCCTCCCCGGCGGCCTCCTCTCCGCCGGCCAGCCCCAGCCTCCACATCGACTCTGCGAGAACACAAGACGCCGCGGCACGCAGCGACATTCGCACGCATCAGGCAGCATCGAAGATCCAAAACCCTAGCAAGCAAACGACACACAAACCCCCTCCTTTCCCAAAACACACGCGCAGAAACAGGCGGCCCGAA
>Cluster_3600|Contig1|original
CTGATATATATATTTACAGATATAATAAAAAAATTCAGTTGATAGTGAATTTACAACAGAATGTAAGGATGTCACTACTAATCCACAACATATCAAGGGGTACATATAGACCATGTCATTTATACGTGCATGCCATTCTGGGGAGAAGCAGAGGTGGGAAATTCCCTGTTCTCAATTCTCAAAGAGAAGACGCGGCTATGCCTTCAGCATCCGCAGGTAGTCTTCGATTATGGACATAGCCGAGGAGCGGTACCCAGAGCCGAAAAGGTTATAGTGATTCAGGTAGTGGTACAGGAGATACAGGTCCCTCCTCTTCTCAAAGCCTGGCTGCTTCGGCATCACCTCGAAATAGGAGCGGTAGAATTCCCCTCCGAATCCAGCACACCAGGACATCCCAAACTCTGCTTCATTGTGTCCATAGTAGCATGCTGGATCCAATATTACAGGATCTCCATTGGTATCAGCGCTTATATTTCCACTCCATAAATCTCCATGAAGCAGGCATGGCTCAATAACAGCACCGTCAAACAGTGGATGCATTTTCTCAATCAATTGTTGACCTTTTTCATATATGGCTGAATCTCCGAACCGTTGCGATATCAACTTCAACTGGTATCCCAGTCTATGCTTCGAGTAAAACTCAATCCAGTCAGC
>Cluster_3600|Contig2|likelySeq
TGCGCCAGAAACACAGTGAGATGGATCATTACTGATATGTATTTACAGATGTAACCATATAAGGAAGTTTTAGTTGATAATGATTTTACAACAGAATGTAAGGATTTCACTGCGAATCCACAACATATCAAAAACATGCCATTTATACATGCATTGCTTCGTTAACAGAATTCACTGAGAAGCAGAGGTTGGAAAATCCTTGTTCTCAGAGAAGACGAGGCTACGCCTTCAGCATCCGCAGGTAGTCTTCGATTATGGACATAGCTGAGGAGCGGTACCCAGAGCCAAAAAGGTTGTAGTGATTCAGGTAGTGGTATAGGAGATACAGGTCCCTCCTCTTCTCAAAGCCTGGCTGCTTCGGCATCACCTCGAAATAGGAGCTGTAGAAATCCCCTCCGAATCCAGCACACCATGACATCCCAAACTCTGCTTCATTGTGTCCATAGTAGCATGCCGGATCCAGTATTACAGGATCTCCATTAGTATCAGCGCTTATATTTCCACTCCATAAATCTCCATGAAGAAGGCATGGCTCAATAACAGCACCATCAAACAGTGGATGCATATTGTCAATCAATCGCTGACCTTTTTCATATATAGCTGAATCTCCGAACCGCTGTGATATCAACTTCAACTGGTATCCCAGTCTATGCTTCGAGTAAAACTCAATCCAGTCAGCAGTCCAAGTGTTGATTTGTGGAGTGCTTCCAATAGTATTTTCAACGTAGAAACCATAGCCCTTGTCAGATTTTGCAGCTTTATGCATTTCAGCGAGCTTTCTCCCTAGAGCTGACTGGTCACCCCTAGAACGACCAAATTGAATATACTCCATAATGATAAAAGAACCACCAGTTGGTAACGAACCAACCTTGTACGGCAAAGGAACACGGATTGACTTGGTGTCATACATTGCCTTCAAGCCCAGAGCCTCCCCTTCAAACATAGCTGGACCGATGCGCCTGTTGGTCTTCACAAAAAAGGAGCCAGCATCGGTATCATAGCGCTGGGCGGCGTTGATGCACCCACCCCCAATGGAGCTGGTCCCTGTAATCTGGGTGGCCTTCCCCTCGGTGAGGATCCACTCCTTGATTGGGTCGTCGCTCATCGCAGCCACGACGGATAGCCTGGAGGCTGCTCGACGGGGGCAGGCGGAGCAACGGGGCGGGGGGCGGCGACGGAGGATGGAGGAGGCGGAGGTGGAGGGCGAAGAGGCGGAGAGCAGCGCCACGTTTGCTGCCATCGCAGGCGCTCGCCTTCTTCTCCGAGCACGGACGGACGCCCGGCGAAATCCTATTGGCTGCCGCCCGCCGTCGCCATCGCCGTGTCTACTGGCTTTTTTTTTT
>Cluster_3600|Contig2|complementarySeq
TGCGCCAGAAACACAGTGAGATGGATCATTACTGATATGTATTTACAGATGTAACCATATAAGGAAGTTTTAGTTGATAATGATTTTACAACAGAATGTAAGGATTTCACTGCGAATCCACAACATATCAAAAACATGCCATTTATACATGCATTGCTTCGTTAACAGAATTCACTGAGAAGCAGAGGTTGGAAAATCCTTGTTCTCAGAGAAGACGAGGCTACGCCTTCAGCATCCGCAGGTAGTCTTCGATTATGGACATAGCTGAGGAGCGGTACCCAGAGCCAAAAAGGTTGTAGTGATTCAGGTAGTGGTATAGGAGATACAGGTCCCTCCTCTTCTCAAAGCCTGGCTGCTTCGGCATCACCTCGAAATAGGAGCTGTAGAAATCCCCTCCGAATCCAGCACACCATGACATCCCAAACTCTGCTTCATTGTGTCCATAGTAGCATGCCGGATCCAGTATTACAGGATCTCCATTAGTATCAGCGCTTATATTTCCACTCCATAAATCTCCATGAAGAAGGCATGGCTCAATAACAGCACCATCAAACAGTGGATGCATATTGTCAATCAATCGCTGACCTTTTTCATATATGGCTGAATCTCCGAACCGTTGCGATATCAACTTCAACTGGTATCCCAGTCTATGCTTCGAGTAAAACTCAATCCAGTCAGCAGTCCAAGTGTTAATTTGCGGAGTGCTTCCAATAGTATTTTCGACGTAGAAACCATATCCCTTGTCAGATTTTGCAGCTTTATGCATTTCGACCAGCTTTCTTCCTAGAGCTGACTGGTCACCCCTAGAACGACCAAATTGAATATATTCCATGATGATAAAAGAACCACCAGTTGGTAACGAGCCAACCTTGTACGGCAAAGGAACACGGATTGACTTGGTGTCATACATTGCCTTCAAGCCCAGAGCCTCTCCTTCAAACATAGCTGGACCGATGCGCCTGTTGGTCTTCACAAAAAAGGAGCCAGCATCGGTGTCGTAGCGCTGGGCGGCGTTGATGCAGCCGCCCCCAATGGAGCTGGTCCCTGTGATCTGGGTGGCCTTCCCCTCGGTGAGGATCCACTCCTTGATTGGGTCGTCGCTCATCGCAGCCACGACGGATAGCCTGGAGGCTGCTCTGCGGGGGCAGGCGGAGCGGCGAGGCCGGGGGCGGCGACGGAGGATGGAGGAGGCGGAGGTGGAGGGCGAGGAGGCGGAGAGCAGCGCCACGTTTGCTGCCATCGCAAGCGCTCGCCTTCTTCTCCGAGCACGGACGGACGCCCGGCGAAATCCTATTGGCTGCCGCCCGCCGTCGCCATCGCCGTGTCTACTGGCTTTTTTTTTT
>Cluster_36000|Contig1|less_than_5_individuals|original
CTCCCGTCCCTGCCCGAGTCGTCCCAGCCTTTTCCTCCGGCCTCCCCACACTTACCCTCGACCGCCGACCCCCTCGGCACCCGTACAAATCCTTGCCGCCCTCCCACGAAACCCTAACCAGAACGCCCTCCATCTCTCGAGGGAGGCGGCGGCGGGCGGCGGGCGGCAAGAGGAGTAAGGAGACGAGAAGGAGCAGCAGCGGGAGAGGGCCGCGGCCTGCGCGGCATTGGCGGCGATGTCCGCATCTATGTGCCGGAAGCGGGCGTCCTCCTTCTCCGAGGAACGCTCCCACGCGGAGGCGTCGTCCTCACCGCCCTCCAAGCGCGCACGCTTCCGCGCAGACGGAGGCAGCCCCAAGCCGCGGGGCGTCGTCGACTCCGACCTGGTGGCCGTGATCCGCGCGCGGTTCCCTTCCGTGAGGCCTGA
>Cluster_36001|Contig1|original
AAATTTCACAGGGAAAAAATTGCACAAGCTGATGGAGGAGGAGGAGGAGGAGGAGGAGGATTAACCAGCAGAAGTTTAACCCTCATAGTTAAGGAACAAGAACAAATCAAGAGCATTGTACACATACATCTACTAGCATTTAGCAGGAGGTGATCAAAACCCAACCTTATAATTAGTAAAGTGATTAACCATCACCGACGACGCCATCATCTACTAAACCGCTAGTAACTCAGTAAACCTCCTCGGGGATGCTCTGGAGGCCGGGCTCCCACTCCCCGCTCGCCTGCATCCGCCTCGTCTCCTCGGCCGCCCTGCGCATGCTGCGCCGCCGGAGCG
>Cluster_36002|Contig1|less_than_5_individuals|original
GTACAACCTGTGGTCGATCCGAGCAATGGCGTACATTTCTTTGATGTGCAGGACTCTGAGGTCAGGAAGCTGGCTCAGGCATGGCAGCACCCGCCACTTCCTGCAGTTTACGAGATGCAGGTGGCTCAGGCTCGTCAGCAGGTTGCTCTCCAGCCAGCTAGGCGACGATGCGCCCTGGTACCTCTGGATTTGCAGCTCCTCGATCCTACCGTTAGGCTGGAGCCCCTCGAGAACTTGCTCATGTGAGTCCGTGGTGGTGGAACAAGTTCGCCGGTCCCCCAGCTTTGGGGGCTCCCATTCCAGCTTCAGGGCCTTGAGAGATTCTTTATTCCCAAGCTGAGCCTTCTGAGCTTCTTCTTTGTTAGCGACGGCCTGAAGCCCCTTCACGGTGAGCGTGCCGCGGATGGAGTGGATGCCTGCGAGCTCTTCCATGCCATGCCCCCTTCCCCTGTCGGCGCAGAACTCTACTGATCCCTGGAGTTTC
>Cluster_36004|Contig1|less_than_5_individuals|original
AGCAGAGGAGCGCTACTTCCCTCGTGGCCACGAGCACACGCTCGATGCAGGACGGGGCGAAGCAGAGGTGGTCATAGGCGGGCGACGCAGCAGAGCGAACTTGGCGGGGCACTCCGGCGAGGAGGATGGTCGGTGCGGGCTCTCGGGCATGGGGAGGCGACGCGGAACCGGCCGAATACAAGGCTGAGCGACCGGATCAGGGCAGCAGTGGTGGAGATCGATGCTGGCGTGGCTCAGCTCCATCGGTTCCGGTCGGTGGTGAGCTCCTGTCAGAGAAACAGAGAGGAGAGATCGTGAGGGAGAGAGGGAACCGGAGGGAAGGGGAAAATGGAAGAAGGAGACGGCGGGGTGGCGCAGCCTGGTCCTAGACGCCGGTGGTGGTGCTCGGGCGGTTGGGGCCTCAGGCGCTCGCGGCTGCAAGAGCTCCTGCTCCTGCGGTCGCAGACGACAGCGGCTGTGGTAGGTGGACGAGGGGATCCAGG
>Cluster_36005|Contig1|original
ACCAGTGAAATATACATAAGCGGGCTGGCATAATCAAACACCAGAAGAAAGTAAGTTCCCCTGTTATTTTCAAGAATGATGTTCAGGCACACAGAAATTCCATACAACTAAAAGTTAGAAACAACTGAGCAGATTATTTGATAGAAACTATTTTGCAAGAGCAAGTGCAGATCACAATGTGCTCCTAGGAGATCATGTTATCACTAACAAGATTCACAGAAATGTTCCATGAGAGCCGGCATCCCTAAATATTCAGATTTAAGGAGCCCCAAATATTCAGATTTAAGGAAGTATAGTGGCAGTTGGCAACAGAGTTCACTCCAATATACTGAGGCAAGTTCAACTAGCATATAGAGTAAACAATAGCCATTTTCACTGTATAGAACTTGATGGCATCACCACTGGGTGTCTGTACTATAAGTAATCGCTGCCAGTGATTTCGCTATGAATATGGTGCCAGTAGCTGATAGCTCAACTAACGTTCACAACCTTTTTGCGAAGAGAAGCAGCAGTAATTAACCATTTTTAATGTAGGACTGAAGCAAGACATAATGTGTATAACATAGAGAATAGAGGGTACAAGGAAAAAGATAATTGCCAACCGATTTACTCCCCTTCCTAATTGTAGAGTACCAGGGGTTAAATGGCCACTAAAGGACACCCACAGGCTGCTTACTTTCAACTAGTAA
>Cluster_36006|Contig1|less_than_5_individuals|original
GCCCAGGTCGCCGCCCTGTACCCTGTGAGGGTCTTCCGTGAGCTGCCGGTTGCAGAGAACCACCATTCCCGTACCAATGGAGAGTGTCGAACACCTTCGGAAGAGAATGGGGCACTTCCACAAGAAAATGGAAATGGAACACATTTGCTCAGCGTTATCAAATCTCCGCATGTTGGCCCCTTGACATTTTTTGGTTGGCAAATTGGAAAGCCCAGGACAAAGCAGCGGACTTACAGCCATAAGGAGCTTCAAAGGTCAGCAGCTGTGCTTGGATATGCAGCGCATGCAGTCTTGCTTATTGCCTCATATCTTGACATTCCCCTCCGATATCCTCTGCGCTTTGGAGG
>Cluster_36008|Contig1|less_than_5_individuals|original
GAAACAAGTAGGGAGCGATGATTGTGGAATTTTCACAATAAACAAGATGCAAAATTATCGAGCAAGGAACCCGTTGCAGACAGTATTCCAATCAAAAGATGTTCCAGATGCGCGCGTGAGACTTGCTGTTGATCTACTATTCAGCACTCACAACGAAATAGATGAAGCAAAGACACTTGTCAAGGACTTGTGATACAGAACTGTCAATCAACTAGAATATTTCTGTCATACATGGAAGAACAATACCAGAAGGTTCTTCAGCAAGATGATGAAAAACAATCCCAAAAGTTAACGAGACGACAAAATGTCCAGTGTACATGGAGGACCGATACAATTTTTTTCTATTTTCTTTTTTTCCCTTTTCTTACCTGAAAGAGAATCCAAAATGTAAAGCAGTGCGTGTATTTTGACCACAAGGATTTTTT
>Cluster_3601|Contig1|original
TGAATGTACTGCTGTAATTCATTATCCAACAGGACTTGCATGTTCTAATTAATATTACTACTTTGTCCTCATCGCTAGATTAAAAACAAATACAAGACGTGATCACGTGAACCAAAGATAATTTGATGAATCAACAAATCTACCCGATGACCTAGGTTAGCATAACACCATCTGCAGGGAATAATATCCATGTGGACCAAGGATCCCTAACAAGGGGATTGATTGATCATGCTACTGCTACAAAAGAGCAGCTTCGTGGTGAAATACACCTATGCCCAAGCTAGCATCATTGACAGTAGCAAACTCAACACGGCCCATACCCTAATTTCCTTCTTATCTCCGCGGCTTCTGGCGCCCGAGAACCCTGGCTGTGATGAATTTACTGCCAACCCGAAGCCGAAAGGGAAGAGCGGGTCATAGTGTGGGTCTCCAAAATTCATGGGCAGCTGGTCTACAGACTTGAACCAAGTGCGCGAAAGCTTTCCGGTGAAGCCGTAGTCCCCAAATAGCACATCAGCGACACCCTGCCCTTCTGTGCCAGGAAGCCAGGCGGCAACAAGCGCTTCCATCAGAGGAAGATATGGTTCAATGACGACAGGCCGTCCAGAGACGACAACCACTGCGCATTTAACTGCCGAACAGACGGTTCGGATTGTGTCTGGACCAGGGTCTAGGATAGTCAGATCAGTGTTATCGCCTACTGTTTCCGCATATGGTGGCTCGCCAACAACAACAATAGCAAATGAAAACTTGTTGTTCTTCATGAAGCTGTCATCAGGGTTCTCAGAGTAGACTACAGGTGTTGCATCACCAACGGTGGACTTTATGGCATCAAGGATTGTTGTTCCAGCTGTAATATCTCCACTTCCCCCCATCCATTGAATTGACCATCCACCACACTGGTAGCCTAAATTGCTAGCGTGACTTCCAGCTACGAGGATCTTACTAGCTTTCTTTGGGAGAGGCAGGAATTGTTGATTAGGAGTGTTGCCATTTTTCAATAGAACAAGTGATTTCCTGACAGCTTCTCTAGCCAATTCCCTGTGCTCCTTCTTTCCAAGCTGATCTGCAAAGCTAAGATCAGCTAAAGGGTTCTCGAAGAGGCCCATTGTAAATTTCACTCGAAGGATGCGACTCACAGCATCATCAATTCTGCTCATACTGATGATACGCTTGTTAACAAGAGATGTTGCATCCTCAATGAACTCGGTGTAATTGAAAGGGACCATAACCATATCGATACCAGCATTTATTCCAGCTTGCACAGAGTAAGTATAGTTTGCACCAGCTGGTGAGGTTATCCTGTCTATTCCTAGCCAGTCAGATATCACAAAACCTCTGAAGCGCAGTTTGGATTTCAAGTAGCCAGTGACTAGATCATGATTGGCATGCATTTTTTCACCATTAACGCTTGAATATGAAACCATAACAGTAGCGACACCCTTGATAATGGAGTCATAATATGGTGGCATGTGAATGCCTAGCAGTCCGTGCACGTCAATGATCGTGTTGTTCTCATTGATTCCATTATGCGTTCCACCATCACCAACGAAATGTTTAGCACAAGCAGCAACTTTATTCTTGGCAACATAAGGAATTCCTTTGGTATGATTCACTGGGATCTCTCCTTGCAGACCAAGGATAATATCTGTCATCTGCTGAACAATCTTATGGTCTTCACTGTAGCTCTCATAGCATCGACCCCATCTTGGATCTCTGCAAACTGCAATGCATGGAGCAAAGGTATATGGGATGCCTGTTGCGCGTACTTCAAGAGCAGTTGCTTCGCCAATCCTCTTTACTAGGTCAGGATCCCTTGTAGCTCCAAGCCCAACGTTGTGAGGGAATATGGTGGCGTTGTAGACGTTGTTATTACCATGAACAGCATCAATCCCATAAATCATAGGAATTCCAAGACGTGTTGCCAAGGCACCTTTCTGGAATTCATTTACCATGTTGACCCACATTGCAGGTGTGGCCTGAGGAGCAGGGACACTCCCACCACCACTTAAGATGCTACCTATGAAGTAATTTTTCATGACGTCTGCAGATGCAACCGAACGCTCAATCTGCGTCATCTGGCCAATTTTTTCAGCAAGAGTCATTCTACCAATAAGGTCCTTGATTCTGGTGTTGACAGGCTGCTTTGGATCCTTGTACTTCATGTACTCTGCATCTCCCGTCCAAGCAAAACAGAGCAGTAGAAGAAGGCATCCCCAAGAAACGTTGGGGCATACCATCTCTGAAAATCTCAGTGTCTCCTCAGCGTGGTCAACCTGACGGCCCTCAGCGCGGATAAGCGGAGGAGGACGGGCCGGGGATTGATTCGATTGGCGCATGCGTGCTTCCCGTTGCAAGCCGAGCTCACTCGCCTTCTATCTACCGACGAGGCCGAGCGAGCCGGGGGGTGAGGGAGAGATGAGAGCGGCGGCGACTGCTCGCCGCTGCGAATGGGGCGAGCGGCGTGGGCTTGGGATTGGATGCCGGAGTACACACGGCGGTCGCTAGGCTGGCAGCCGGGCACTAATGACCAGACCAGGGATGGTAGTAATGGTTAGTGCACTGATGGGTA
>Cluster_3601|Contig2|original
CGACGGATCAAGAAAATGGCGTCATGCACAATGATCAGAAGATAAAACATTTACTCAGAATTGCAGCCTGAATAATACAATGACGGATCAAGAAAATGTCGCAACGGGCCAATAAAGGGGATGGTACTTCTAGTAATCTTCTCAAAATATTTGACAGGCAGACTTCAGTGGAAATCAAAGATTCACCAACCGGGCAAAAGAAATCAGAAGTACAGAACCAGCACACACACTAGACAAAAAAGACTTCCACAGATCTTGAAACTTGTACCAGGTAACTTAGAAGGTCATCTCATGCGGCTTGTCACCATCCCTGAGGGAGAACCGGGCACCAAGATAATTTTTAAGGTCTGGGACAGCATCGATAGCCTTCATCAACTCGGCATCAATGGCCTTCTGATCATCCTTCTTGAAGTCGGGCAAATTCTTGGTTGCCTCCTTCTCCGACTCAAATAGCTCGCCCTCAGTCTTCTTTGCCCTAGTCTTCTTCTCCCTAGCAAAGTACTTGTCATCAAACTTCTGCACATTAACCTTAGAGATGTCGACCTTTGTGGATGTGGCAATGACGTAAGCCTGGTTCACTCTGCGGATTGGCACGCCATTGATCTTGAAAGGTCCAGTGATGAGGAGAAGGCCGGACTTGAGCTGCTTGAGGAACACCACGCGCTTCCCCATGTACCTCCCCGCGAGCAGGATCAGCACCGTGCCCGGTGTGATGGTCGATCTGAGCTTGGTGGGATGGGGTTTGCGTGTGCTGACGGTGCGTGGCTTGACATCATCAGCGGGATAGAACTTGGGCTCGGCGACGGCGGCCGGCTTCTCGGCCTTGGGGAAGGCGCCGCCGTGCTTGGCCTTGATGGCCCAAAGCCCGCGGCGGTGGTAGGTGTGCGATCTCGACGCCCGCTTTATGCCGAGCGCCATCTTCGACGTCGGAGCCATTGGTGATCCTTCGGTGGACGCGGAGCGGCAATTCGGCGAGAGGGGGCAAGGCGGCGGTGGGGAAGAATGGACTAGGGTTTTGG
>Cluster_3601|Contig3|original
ATCAGATTGTACGCACTCTGCCAGAATAAGTGTGGCTGTTGATACTAGTACCAAGATTACAAGATCTGTTGGAGCTCTTTTTTGGCCCAACTTTCCCTAAACCAGAAATTACCCACGTTTACAAGATCTGCTGGAGCACTTTTAGGGGAACGGATTGTTGAAGACTACTGACATGCCCCAACGAAATCACAACACTGTCCAAGCTCTGCAAATAAGGACCACCGTAGTAATGTTGACCAGGTAACTTAGAAGGTCATCTCATGCGGCTTGTCGCCATCCCTGAGAGAGAACCGGGCACCAAGATAATTTTTAAGGTCTGGGACAGCAACGATAGCCTTGATCAACTCGGCATCAATGACCTTCTGGTCATCCTTCTTGAAGTCTGGCAAATTCTTGGTTGCCTCCTTCTCCGACTCAAATAGCTCGCCCTCAGTCTTCTTTGCCCTAGTCTTCTTCTCCCTAGCAAAGTACTTGTCATCAAACTTCTGCACATTAACCTTAGAGATGTCGACCTTTGTGGATGTGGCAATGACGTAAGTCTGGTTCACTCTGCGGATTGGCACGCCATTGATCTTGAAAGGTCCAGTGATGAGGAGAAGGCCGGACTTGAGCTGCTTGAGGAACACCACGCGCTTCCCCATGTACCTCCCCGCGAGCAGGATCAGCACCGTGCCCGGTGTGATGGTCGATCTGAGCTTGGTGGGATGGGGTTTGCGTGTGCTGACGGTGCGTGGCTTGACATCATCAGCGGGATAGAACTTGGGCTCGGCGACGGCGGCCGGCTTCTCGGCCTTGGGGAAGGCGCCGCCGTGCTTGGCCTTGATGGCCCAAAGCCCGCGGCGGTGGTAGGTGTGCGATCTCGACGCCCGCTTTATGCCGAGCGCCATCTTCGACATCGGAGCCATTGGTGATTCTTCGGTGGACGGGAGATGCAGAGTACATGAAGTACAAGGATCCAAAGCAGCCTGTCAACACCAGAATCAAGGACCTTATTGGTAGAATGACTCTTGCTGAAAAAATTGGCCAGATGACGCAGATTGAGCGTTCGGTTGCATCTGCAGACGTCATGAAAAATTACTTCATAGGTAGCATCTTAAGTGGTGGTGGGAGTGTCCCTGCTCCTCAGGCCACACCTGCAATGTGGGTCAACATGGTAAATGAATTCCAGAAAGGTGCCTTGGCAACACGCCTGGGAATTCCTATGATTTATGGGATTGATGCTGTTCATGGTAATAACAACGTCTACAACGCCACCATATTCCCTCACAACGTTGGGCTTGGAGCTACAAGGGATCCTGACCTAGTAAAGAGGATTGGTGAAGCAACTGCTCTTGAAGTACGCGCAACAGGAATCCCATATACCTTTGCTCCATGCATTGCAGTTTGCAGAGATCCAAGATGGGGTCGATGCTATGAGAGCTACAGTGAAGACCATAAGATTGTTCAGCAGATGACAGATATTATCCTTGGTCTGCAAGGAGAGATCCCAGTGAATCATACCAAAGGAGTTCCTTATGTTGCCAAGAATAAAGTTGCTGCTTGTGCTAAACACTTCGTTGGTGATGGTGGAACGCATAATGGAATCAATGAGAACAACACGATCATTGATGAGCACGGACTGCTAGGCATTCACATGCCACCATATTATGACTCCATTATCAAGGGTGTCGCTACTGTTATGGTTTCATATTCAAGCGTTAATGGTGAAAAAATGCATGCCAATCATGATCTAGTCACTGGCTACTTGAAATCCAAACTGCACTTCAGAGGTTTTGTGATATCTGATTGGCTAGGAATAGACCGGATAACCTCACCAGCTGGTGCAAACTATACTTACTCTGTGCAAGCTGGAATAAATGCTGGTATTGATATGGTTATGGTCCCTTTCAATTACACCGAGTTCATTGAGGATGCAACATCTCTTGTTAACAAGCGTATCATCAGTATGAGCAGAATTGATGATGCTGTGAGTCGCATCCTTCGAGTGAAATTTACAATGGGCCTCTTCGAGAACCCTTTAGCTGATCTTAGCTTTGCAGATCAGCTTGGAAAGAAGGAGCACAGGGAATTGGCTAGAGAAGCTGTCAGGAAATCACTTGTTCTATTGAAAAATGGCAACACTCCTAATCAACAATTCCTGCCTCTCCCAAAGAAAGCTAGTAAGATCCTCGTAGCTGGAAGTCACGCTAGCAATTTAGGCTACCAGTGTGGTGGATGGTCAATTCAATGGATGGGGGGAAGTGGAGATATTACAGCTGGAACAACAATCCTTGATGCCATAAAGTCCACCGTTGGTGATGCAACACCTGTAGTCTACTCTGAGAACCCTGATGACAGCTTCATGAAGAACAACAAGTTTTCATTTGCTATTGTTGTTGTTGGCGAGCCACCATATGCGGAAACAGTAGGCGATAACACTGATCTGACTATCCTAGACCCTGGTCCAGACACAATCCGAACCGTCTGTTCGGCAGTTAAATGCGCAGTGGTTGTCGTCTCTGGACGGCCTGTCATTATTGAACCATATCTTCCTCTGATGGAAGCGCTTGTTGCCGCCTGGCTTCCTGGCACAGAAGGGCAGGGTGTCGCTGATGTGCTATTTGGGGACTACGGCTTCACCGGAAAGCTTTCGCGCACTTGGTTCAAGTCTGTAGACCAGCTGCCCATGAATTTTGGAGACCCACACTATG
>Cluster_3601|Contig4|original
TGTGAATTAGACAAAGCGTAAAAAAAACAAATACAAGACGTGAACCAAAGATAATTTGATGAATCAACAAATCTACCGACCGATGACCTAGGTTAGCATAACGCCATCTGCAGGGAACAATGTCCATGTGGACCAAGGATCCCTAGCAAGGGGATTGATTGATCATGCTACTGCTACAAAAGAGCAGATTAGCGGTGAAATACACCTATGCCCAAGCCAGCATCATTGACAGTAGCAAACTCAACGCAGCCCATAACGTAATTTCCTTCTTATCTCCGCGACTTCTGGCGCTCGAGAACCCTGGCTGTGATGGATTTACTGCCAAACCGAAGCCGAAAGGGAAGAGCGGATCATAGTGTGGGTCTCCAAAATTCATGGGCAGCTGGTCTACAGACTTGAACCAAGTGCG
>Cluster_3601|Contig5|original
TGCCAACATAAGTGTTGCGGTTTTAGTTCAAAGAAGAACTTAAACCACAAAACATATTTCACATAAGAGGGAGTATCAGATTGTACGCACTCTGCCAGAATAAGTGTGGCTGTTGATACTAGTACCAAGATTACAAGATCTGTTGGAGCTCTTTTTTGGCCCAACTTTCCCTAAACCAGAAATTACCCACGTTTACAAGATCTGCTGGAGCACTTTTAGGGGAACGGATTGTTGAAGACTACTGACATGCCCCAACGAAATCACAACACTGTCCAAGCTCTGCAAATAAGGACCACCGTAGTAATGTTGACCTAGTTGCAAATACATACCACAACACCTGAGTCAAAGCATGGCGTCATGCACAATGATCAGAAGATAAAACATTGACTGGAATTGCAGCCTGAATAAAACGACGACGGATCAAAAAAATGTCGCAACAAGCCAACAAAGGGGATGGTACTTCTAGTTATCTTCTCAAAATATTTGGCAGGCAGACTTCAGTGGAAATCAAATATTCACCAACCAGGCAAAAGAAATCAGAAGTACAGAACCAGAACACACACTAGACAAAAAATACTTCGACAGATCTTGAAACTTGTACCAGGTAACTTAGAAGGTCATCTCATGCGGCTTGTCGCCATCCCTGAGAGAGAACCGGGCACCAAGATAATTTTTAAGGTCTGGGACAGCAACGATAGCCTTGATCAACTCGGCATCAATGACCTTCTGGTCATCCTTCTTGAAGTCTGGCAAATTCTTGGTTGCCTCCTTCTCCGACTCAAATAGCTCGCCCTCAGTCTTCTTTGCCCTAGTCTTCTTCTCCCTAGCAAAGTACTTGTCATCAAACTTCTGCACATTAACCTTAGAGATGTCGACCTTTGTGGATGTGGCAATGACGTAAGTCTGGTTCACTCTGCGGATTGGCACGCCATTGATCTTGAAAGGTCCAGTGATGAGGAGAAGGCCGGACTTGAGCTGCTTGAGGAACACCACGCGCTTCCCCATGTACCTCCCCGCGAGCAGGATCAGCACCGTGCCCGGTGTGATGGTCGATCTGAGCTTGGTGGGATGGGGTTTGCGTGTGCTGACGGTGCGTGGCTTGACATCATCAGCGGGATAGAACTTGGGCTCGGCGACGGCGGCCGGCTTCTCGGCCTTGGGGAAGGCGCCGCCGTGCTTGGCCTTGATGGCCCAAAGCCCGCGGCGGTGGTAGGTGTGCGATCTCGACGCCCGCTTTATGCCGAGCGCCATCTTCGACGTCGGAGCCATTGGTGATCCTTCGGTGGACGCGGAGCGGCAATTCGGCGAGAGGGGGCAAGGCGGCGGTGGGGAAGAATGGACTAGGGTTTTGG
>Cluster_3601|Contig6|original
ATCAGATTGTACGCACTCTGCCAGAATAAGTGTGGCTGTTGATACTAGTACCAAGATTACAAGATCTGTTGGAGCTCTTTTTTGGCCCAACTTTCCCTAAACCAGAAATTACCCACGTTTACAAGATCTGCTGGAGCACTTTTAGGGGAACGGATTGTTGAAGACTACTGACATGCCCCAACGAAATCACAACACTGTCCAAGCTCTGCAAATAAGGACCACCGTAGTAATGTTGACCTAGTTGCAAATACATACCACAACACCTGAGTCAAAGCATGGCGTCATGCACAATGATCAGAAGATAAAACATTGACTGGAATTGCAGCCTGAATAAAACAGANNNNNNNNAAAAAAATGTCGCAACAAGCCAACAAAGGGGATGGTACTTCTAGTAATCTTCTCAAAATATTTGACAGGCAGACTTCAGTGGAAATCAAAGATTCACCAACCGGGCAAAAGAAATCAGAAGTACAGAACCAGAACACACACTAGACAAAAAAGACTTCCACAGATCTTGAAACTTGTACCAGGTAACTTAGAAGGTCATCTCATGCGGCTTGTCACCATCCCTGAGAGAGAACCGGGCACCAAGATAATTTTTAAGGTCTGGGACAGCAACGATAGCCTTCATCAACTCGGCATCAATGACCTTCTGATCATCCTTCTTGAAGTCGGGCAAATTCTTGGTTGCCTCCTTCTCCGACTCAAATAGCTCGCCCTCAGTCTTCTTTGCCCTAGTCTTCTTCTCCCTAGCAAAGTACTTGTCATCAAACTTCTGCACATTAACCTTAGAGATGTCGACCTTTGTGGATGTGGCAATGACGTAAGTCTGGTTCACTCTGCGGATTGGCACGCCATTGATCTTGAAAGGTCCAGTGATGAGGAGAAGGCCGGACTTGAGCTGCTTGAGGAACACCACGCGCTTCCCCATGTACCTCCCCGCGAGCAGGATCAGCACCGTGCCCGGTGTGATGGTCGATCTGAGCTTGGTGGGATGGGGTTTGCGTGTGCTGACGGTGCGTGGCTTGACATCATCAGCGGGATAGAACTTGGGCTCGGCGACGGCGGCCGGCTTCTCGGCCTTGGGGAAGGCGCCGCCGTGCTTGGCCTTGATGGCCCAAAGCCCGCGGCGGTGGTAGGTGTGCGATCTCGACGCCCGCTTTATGCCGAGCGCCATCTTCGACATCGGAGCCATTGGTGATTCTTCGGTGGACGGGAGATGCAGAGTACATGAAGTACAAGGATCCAAAGCAGCCTGTCAACACCAGAATCAAGGACCTTATTGGTAGAATGACTCTTGCTGAAAAAATTGGCCAGATGACGCAGATTGAGCGTTCGGTTGCATCTGCAGACGTCATGAAAAATTACTTCATAGGTAGCATCTTAAGTGGTGGTGGGAGTGTCCCTGCTCCTCAGGCCACACCTGCAATGTGGGTCAACATGGTAAATGAATTCCAGAAAGGTGCCTTGGCAACACGCCTGGGAATTCCTATGATTTATGGGATTGATGCTGTTCATGGTAATAACAACGTCTACAACGCCACCATATTCCCTCACAACGTTGGGCTTGGAGCTACAAGGGATCCTGACCTAGTAAAGAGGATTGGTGAAGCAACTGCTCTTGAAGTACGCGCAACAGGAATCCCATATACCTTTGCTCCATGCATTGCAGTTTGCAGAGATCCAAGATGGGGTCGATGCTATGAGAGCTACAGTGAAGACCATAAGATTGTTCAGCAGATGACAGATATTATCCTTGGTCTGCAAGGAGAGATCCCAGTGAATCATACCAAAGGAGTTCCTTATGTTGCCAAGAATAAAGTTGCTGCTTGTGCTAAACACTTCGTTGGTGATGGTGGAACGCATAATGGAATCAATGAGAACAACACGATCATTGATGAGCACGGACTGCTAGGCATTCACATGCCACCATATTATGACTCCATTATCAAGGGTGTCGCTACTGTTATGGTTTCATATTCAAGCGTTAATGGTGAAAAAATGCATGCCAATCATGATCTAGTCACTGGCTACTTGAAATCCAAACTGCACTTCAGAGGTTTTGTGATATCTGATTGGCTAGGAATAGACCGGATAACCTCACCAGCTGGTGCAAACTATACTTACTCTGTGCAAGCTGGAATAAATGCTGGTATTGATATGGTTATGGTCCCTTTCAATTACACCGAGTTCATTGAGGATGCAACATCTCTTGTTAACAAGCGTATCATCAGTATGAGCAGAATTGATGATGCTGTGAGTCGCATCCTTCGAGTGAAATTTACAATGGGCCTCTTCGAGAACCCTTTAGCTGATCTTAGCTTTGCAGATCAGCTTGGAAAGAAGGAGCACAGGGAATTGGCTAGAGAAGCTGTCAGGAAATCACTTGTTCTATTGAAAAATGGCAACACTCCTAATCAACAATTCCTGCCTCTCCCAAAGAAAGCTAGTAAGATCCTCGTAGCTGGAAGTCACGCTAGCAATTTAGGCTACCAGTGTGGTGGATGGTCAATTCAATGGATGGGGGGAAGTGGAGATATTACAGCTGGAACAACAATCCTTGATGCCATAAAGTCCACCGTTGGTGATGCAACACCTGTAGTCTACTCTGAGAACCCTGATGACAGCTTCATGAAGAACAACAAGTTTTCATTTGCTATTGTTGTTGTTGGCGAGCCACCATATGCGGAAACAGTAGGCGATAACACTGATCTGACTATCCTAGACCCTGGTCCAGACACAATCCGAACCGTCTGTTCGGCAGTTAAATGCGCAGTGGTTGTCGTCTCTGGACGGCCTGTCATTATTGAACCATATCTTCCTCTGATGGAAGCGCTTGTTGCCGCCTGGCTTCCTGGCACAGAAGGGCAGGGTGTCGCTGATGTGCTATTTGGGGACTACGGCTTCACCGGAAAGCTTTCGCGCACTTGGTTCAAGTCTGTAGACCAGCTGCCCATGAATTTTGGAGACCCACACTATGACCCGCTCTTCCCTTTCGGCTTCGGGTTGGCAGTAAATTCATCACAGCCAGGGTTCTCGGGCGCCAGAAGCCGCGGAGATAAGAAGGAAATTAGGGTATGGGCCGTGTTGAGTTTGCTACTGTCAATGATGCTAGCTTGGGCATAGGTGTATTTCACCACGAAGCTGCTCTTTTGTAGCAGTAGCATGATCAATCAATCCCCTTGTTAGGGATCCTTGGTCCACATGGATATTATTCCCTGCAGATGGTGTTATGCTAACCTAGGTCATCGGGTAGATTTGTTGATTCATCAAATTATCTTTGGTTCACGTGATCACGTCTTGTATTTGTTTTTAATCTAGCGATGAGGACAAAGTAGTAATATTAATTAGAACATGCAAGTCCTGTTG
>Cluster_3601|Contig7|original
CATTAGTGCCCGGCTGCCTGCCTAGCGACCGCCGTGTGTACTCCGGGCTCCGGCATCCCAATCCCAAGCCCACGCCGCTCGCCCCCAGCCCAGATACACCTCCATTCGCAGCGGCGAGCAGTCGCCGCCGCTCTCCTCTCTCCTTCACCGCCCCCCAGCTCGCTCGGCCTCGTCCGTGGAAGGCGAGTGAGCTCGGCTTGCAACGGGAAGCACACGCCAAGCGAATCAATCCCCGGCCCGTCCTCCCCCGCTTATCCGCGCTGAGGGCAGTCAGGTTGACCACGCTGAGGAGACACTTGAAGATTTTCTGAGATGGCATGCCCCAACGTTTCTTGGGGATGCCTTCTTCTACTGCTCTGTTTTGCTTGGACGGGAGATGCAGAGTACATGAAGTACAAGGATCCAAAGCAGCCTGTCAACACTAGGATCAAGGACCTTATTGGTAGAATGACTCTTGCTGAAAAAATTGGCCAGATGACGCAGATTGAGCGTTCGGTTGCATCTGCAGACGTCATGAAAAATTACTTCATAGGTAGCATCTTAAGTGGTGGTGGGAGTGTCCCTGCTCCTCAGGCCACACCTGCAATGTGGGTCAACATGGTAAATGAATTCCAGAAAGGTGCCTTGGCAACACGTCTTGGAATTCCTATGATTTATGGGATTGATGCTGTTCATGGTAATAACAACGTCTACAACGCCACCATATTCCCTCACAACGTTGGGCTTGGAGCTACAAGGGATCCTGACCTAGTAAAGAGGATTGGCGAAGCAACTGCTCTTGAAGTACGCGCAACAGGCATCCCATATACCTTTGCTCCATGCATTGCAGTTTGCAGAGATCCAAGATGGGGTCGATGCTATGAGAGCTACAGTGAAGACCATAAGATTGTTCAGCAGATGACAGATATTATCCTTGGTCTGCAAGGAGAGATCCCAGTGAATCATACCAAAGGAATTCCTTATGTTGCCAAGAATAAAGTTGCTGCTTGTGCTAAACATTTCGTTGGTGATGGTGGAACGCATAATGGAATCAATGAGAACAACACGATCATTGACGTGCACGGACTGCTAGGCATTCACATGCCACCATATTATGACTCCATTATCAAGGGTGTCGCTACTGTTATGGTTTCATATTCAAGCGTTAATGGTGAAAAAATGCATGCCAATCATGATCTAGTCACTGGCTACTTGAAATCCAAACTGCGCTTCAGAGGTTTTGTGATATCTGACTGGCTAGGAATAGACAGGATAACCTCACCAGCTGGTGCAAACTATACTTACTCTGTGCAAGCTGGAATAAATGCTGGTATCGATATGGTTATGGTCCCTTTCAATTACACCGAGTTCATTGAGGATGCAACATCTCTTGTTAACAAGCGTATCATCAGTATGAGCAGAATTGATGATGCTGTGAGTCGCATCCTTCGAGTGAAATTTACAATGGGCCTCTTCGAGAACCCTTTAGCTGATCTTAGCTTTGCAGATCAGCTTGGAAAGAAGGAGCACAGGGAATTGGCTAGAGAAGCTGTCAGGAAATCACTTGTTCTATTGAAAAATGGCAACACTCCTAATCAACAATTCCTGCCTCTCCCAAAGAAAGCTAGTAAGATCCTCGTAGCTGGAAGTCATGCTAGCAATTTAGGCTACCAGTGTGGTGGATGGTCAATTCAATGGATGGGGGGAAGTGGAGATATTACAGCTGGAACAACAATCCTTGATGCCATAAAGTCCACCGTTGGTGATGCAACACCTGTAGTCTACTCTGAGAACCCTGATGACAGCTTCATGAAGAAAAACGACTTCTCATTTGCTATTGTTGTTGTTGGCGAGTCACCATATGCGGAAACAGTAGGCGATAACACTGATCTGACTATCCTAGACCCTGGCCCAGACACAATCCGAACCGTCTGTTCGGCAGTTAAATGCGCAGTGGTTGTCGTCTCTGGACGGCCTGTCATTATTGAACCATATCTTCCTCTGATGGAAGCGCTTGTTGCCGCCTGGCTTCCTGGCACAGAAGGGCAGGGTGTTGCTGATGTGCTATTTGGGGATTACGGCTTCACCGGAAAGCTTTCGCGCACTTGGTTCAAGTCTGTAGACCAGCTGCCCATGAATTTTGGAGACCCACACTATGA
>Cluster_36011|Contig1|less_than_5_individuals|original
GCAGCATCTCGCACAGCCTGCCTTGTCATCTCAGCATCATTTCCATGCTCAAGCAGCTTTTCAACAACAACCTCTGCTGCATTGAGCATACGCTTCTTGGACCATCGACAATGGAGCAGGTCAATCACATCCTCAAACCGCTTGCACGGCGGGCTCCTCTTCATCGTACACGGCCTCGGCAGCAGGAATGGGAGCCGGGAGCATGGCTTCACAGGAGGTGGTGAAAGGGGTGCTTCATGGTGTTTCCAGTCAAGGAGGCAGCGGAGGAACTCGCGGACAGTGATCAGAGGCTTGTTGGATAGGCGCCGGTAGATGGTGACCACACGACGAACATGTCGGCTGCGAAGATGGTCAACATGCAGTGAAGCCAGAGATTCCAAAGCAGTGGCATAGGCAGAGGTAGACATGTTGAAGCATCTCCTGCCGAGGCAGTATCCCCAGCGGGTGAACCATGTCTCACCATTTGCC
>Cluster_36012|Contig1|less_than_5_individuals|original
AGCACACGGCGCCCTGCCAAGCGCAGCAGCCCCAACCCACACTCTTTGCATCATCCAGGTTTTTTTAGGTCAACCTGCTCGATGGAGTGCTCTGAAGTTTGTTCTTTGTCTGCACTGCCTGCCCAGGATAATGAACAGGATCCAAGTGTTGTTCTCGTCCACCTCTTCTAGGAGAGTTCTATTTATCGGCTGCATCAAGAACTCCATGGTTGCCTCACCCCAAGTCGCCTTGCCACACCAGATTTGTCCACCGCGGTCGCCGCTCCCAACAATGGATGACCTAGGTCTGGAGGTAGGAGACAGGTGCTCGGAGCGACCCGGATCGAGCATTTACTGCAGCCTCTACCGTCGTTTACCGGAATGCACCGGAGCTGATCCACGGATCAGGACGCCGGCGACAAGTCGAGCCACG
>Cluster_36013|Contig1|less_than_5_individuals|original
AACAGCACCCATTATTATCAATACAAACCAAACCCATGGTCCTGGGCAGGTTGAGAGGCGGCAGCTAGTTTCAAAGTTAAGGGCGCATTCGTTTATGAGGATCCTGGGGTGGAGGCACTTGCGGTGGCGGCGGAGGCGGCAGCCTCCTTCTTCTTCAGGTCCTCAAACTTGCCGATGGTGACCTGCAGCTCGTCGGTGCTGCCCACCGCCCACATGGTGTAGTAGTACACCCCGAAGACGAACCCCGTCAGCCCGCCCGCCACCACCACGTTCTTCGTCTTGGGCGCCAGGCTGCCGAACCCTGCCATCGACGACGAC
>Cluster_36014|Contig1|original
CGAATACCTACCAAATGGAAATTTAGACAGATGGCTACACCACAACCCCATGGAAGATGCTGAAAAGAGGACATTACATCTCCGTGTGAGGCTGCAGATTGCAATTGATGTAGCATCATCACTTGAATACCTTCACCAACATAAGCCAATGCCAGTTATTCACTGTGATCTTAAGCCAAGCAATGTTCTCCTTGATTGTGAAATGGTTGCACATGTTGGCGATTTTGGGCTTGCAAGGTTTGTACATCAAGACTCGGAGAAATCAACTAGTTGGGCATCAATGAGAGGCACAATAGGCTATGCCGCTCCAGAGTATGGTCTGGGCAACGAAGTTTCAATCCATGGTGATGTCTACAGCTACGGCATACTGTTGCTGGAGATGTTCACTGGAAGAAGGCCAACAGACAGCGAATTTGGAGAATCCTTGGGCATTCACAAGTATGTGCAAATGGCATTGCCAGACAGGGCAACAGAGGTCATAGACCGGCACTTACTAGCAGAGACAGAAGATGAGGAAGAAAGCATCTCAAACTCTGAGAGCATCGTGGATCTGAGAATTGCTTGCATCACTTCAGTCCTGTGCACTGGGATTTCATGCTCACAAGAGACACCAACAGATCGCATCCAAATCGGGGGTGCTCTGAAAGAGTTGCTAGCAATAAGAGACAGATTTGACAAGGAGTTGTGTGTGGAAGGTGAGCCAGTAAACTAAAG
>Cluster_36015|Contig1|less_than_5_individuals|original
AACCATGGTAGAGCGCATCGGGAGGCAGAGTTAGCAGCGCAGTTGGCAGCATAGTACGCGAATCATCAACCCGCTCCGGTTCAACCGACAGCGTCAGACGAACGAGGACTGGCTTTCAGCTCTTGGGGGTTCCGTGTCTCACTCCAACTCTACGTAATGTGCGGTTACCCAAGGATTTTAAGGGCCCGTGTAAGGTGCCTAATTACACCGCCGATTTACCCCCCGAGTCATGGGTTGAGAGTTATGAGATGGCGATGGAGATGCTGGATATGGACGAAGCGGCGTGTGCAAAGTACTTCACCATGATGTTGGATGTAATGGCTCACACTTGGTTAAAAAGTCTGCCTGTTAATTCGGTCGGTTCATGGGATGAGTTGAAGACCCGGTTTATAGCAATCTTC
>Cluster_36017|Contig1|less_than_5_individuals|original
TCCCACTGGCCCGCCTGTTGCGAAGCATAAGACCCTTGTGCAGAGGAATCGCCCTTTTCTCCGGCATGGCCACCATGCAGGGATTCGCCTTTTGTCCCCGCTACGGGAACTGAACCTGAAGCTTCCGTGGAGAAATTGACAGCTTGCGCAGGCTTTGCTCTATCGGATTTCTCAACTGACGCAGCTGCCCCATGGCCGTGGGAGGCAGAAGCATTGCCTACATTTGACCTCCTTGCCGAGACGGCATCAGCTTTCTTGCCTTCGGTGGAGTTGGGTTTCACCGGAACCGAATCTTTCGCCAGCTTCTCGCTGTCTCCACCTGGTCGAACACCTCCTTTCTCCTCCACTGTCGAATCCAAACCTCGGA
>Cluster_36018|Contig1|less_than_5_individuals|original
CGAAACCCAAATCCAAATCGAATCGAATCGAGGAACAATTTGCGAAACGGAACTGCCAACTCTTCCTTCCCCTCGATTCGCTCGCTCGCCAATCCCACCCACCGCCGCCGCCGCCGGTCGAACTCCGGCGACGAAGCTCGCTCGCTCACTAGCTAGGGTTAGGGTTAGGATTGGGCCGCCGCGAGTTGTTCCTGCTTGCTTGATTAATCTCCGGTCCGGTCCGATCCGATCCACCGCCGATTCGGTCGATTTGAAACCCTAGAAATCCTCCCAAGGTGATGGATCCCAGCCAGATGATGCCCCGTAGCTTCCCCATGTGGCCG
>Cluster_36019|Contig1|less_than_5_individuals|original
CCTCCACCGCCGAGGTCGAAATCTGCGGCGAATGCGACCGGGAGAACCGATCCCAAGGATCAGCTCGCCGCTGCTTTAGGGGGGAATCGCCTTTTGGCCCGTGTCCGCTGTGCGTGATTCCGGACTGTCTACTACAAAGCGTCATCCTGACCTGATACCCGTTTACTAAAGCCAAGTCACCAACCAGGTTCGAGCTGCCGGGGAAATATGGGCAATGTACTTGCAATGCCTGCACATGTTTTCCAGACAGCTCAACAGAACCATGTGGTTGTGGTTGCGGAGGAAACATTCAGATTATGTGAC
>Cluster_3602|Contig1|likelySeq
GCACAACTTCCCGCCTCCGCATACAAAAATGTGCACAACCATTTAGACTCGTAACGATATAGTGCTTCAACAAGTTCGATCTGATTTCGGTACCCTATTGATACTAAAAAAATCACAATGATATATGATATCATCAATTCCAAGGCAAACAATGTTTATTAAGAAGCGATAAAAATTCTTAGGTGATCTAGTTATCTTCCAGCAGAGGTTTGGTTCCATCGATGCCGCCCCATTTTCGCACACGGCTCGATGCTAGTGCAGCCTCTGCATTCCAATCTGTTCTCCACACGATGAAGAGTAAAATCAGTGTTTGAAGTGCAACCCCGGAAAGCATGCCAGCCCAAATCCCCCCAACTCCATAGTTGAACTTGTATCCGAGAAGATAGCCCAAGGGCAACCCGAAAACGTAGTAGCAGACTAGGTTGATGTATGCAACAAGGCCTTGCCATCCTCCTCCAATAGCAACCCCTGAAACCACAGGCTGCACGCTGTTGAGCACCATGGTCAAGCCAAGCAGTCCTGCAATCTTGGAGACGGCATGCTGGAGCTCCAAATCGCTCGTGTAGATGATGGCGAAGTTATCTATGAAGATCAAGACGAGGGCCATGCATAGCAGCCCGATGAGCAGCGACTCGGCGATGACGACGACAACGGCGTGCATCGCTGCCCTTGGACGGCCAGAGCCCAGCTCATTGGAGACCCGAACACTGATAGCAGCATTGAGGCCAATGAAGATCATACATTCCCACCCGTTTATGTTCATGCAGACGCCAAGCGAGTCGACGGCAATCTGCGCATCCTGGAGGTTGCCGGTGAGGACGGTGATCATGCCGAGGTACCAAATCTCAAGGCAGAGCATGACGGCAGACTCGAGTGAGAGCTTGACGAACGCCCACATGTCGTTGAATGCGGCCATGGACCAGCCCCTCCAGCCGTCCTTGCACCAGCCGATGATGTAGGCGGACTGTCCCAGCGCGATGGCCCAGAGCGAGAGGTCGTAGGCGGCGGCGGCGCCCGGGGTGCCCCATCCGAGGACGGTGACGAGGAGGTAGGTGAGCGCGACGTGGAAGCAGAGGCCGGCGACGCCGATCCAGGCGAGCACCAGGACCTTGCTCTGCGCCTGGAGGAACTTGCCAGTGGGGAAGTTGACGGCGAAGGACAAGGCCCCAGGGAGGATGTAGAGCGAGAAGCGGGCGGCCTCGCGCGCGAGGACGGGGTCCTGGCCGACGGCGAGGAGGAGCGGCTCGGCAAAGACGTAGAAGGGCACCATTAGGAGTGCGGCAGCGATGAGGACGATCCAGGAGCGCTGCAGGTAGACGCCGAGCATGGCCACCTGGCCGGCGCCGAACGCCTGCCCGCACAGCGTCTCCAGAGCGCTCCCCATGCCGAGCAAGAATCCGAGGGAGAAGGTGGAGAAGA
>Cluster_3602|Contig1|complementarySeq
GCACAACTTCCCGCCTCCGCATACAAAAATGTGCACAACCATTTAGACTCGTAACGATATAGTGCTTCAACAAGTTCGATCTGATTTCGGTACCCTATTGATACTAAAAAAATCACAATGATATATGATATCATCAATTCCAAGGCAAACAATGTTTATTAAGAAGCGATAAAAATTCTTAGGTGATCTAGTTATCTTCCAGCAGAGGTTTGGTTCCATCGATGCCGCCCCATTTTCGCACACGGCTCGATGCTAGTGCAGCCTCTGCATTCCAATCTGTTCTCCACACGATGAAGAGTAAAATCAGTGTTTGAAGTGCAACCCCGGAAAGCATGCCAGCCCAAATCCCCCCAACTCCATAGTTGAACTTGTAGCCGAGAAGATAGCCCAAAGGCAACCCGAAAACATAGTAGCAGACTAGGTTGATGTATGCAACAAGGCCTTGCCATCCTCCTCCAATAGCAACCCCTGAAACCACGGGCTGCACGCTGTTGAGCACCATGGTCAGGCCAAGCAGTCCTGCAATCTTGGAGACTGCATGCTGGAGCTCCAAATCGGTGGTGTAGATGATGGCGAAGTTATCTCTGAAGATCAAGACGAGGGCCATGCATAGCAGCCCGATGAGCAGCGACTCGGCGATGACGACGACGACGGCGTGCATTGCTGCCCTTGGACGGCCAGAGCCCAGCTCGTTGGAGACCCGAACACTGATGGCAGCATTGAGGCCAATGAAGATCATACATTCCCAACCGTTTATATTCATGCAGACGCCAAGCGAGTCGACGGCAATCTGCGCATCCTGGAGGTTGCCGGTGAGGACGGTGATCATGCCGAGGTACCAAATCTCAAGGCAGAGCATGACGGCGGACTCGAGTGAGAGCTTGACGAACGCCCACATGTCGTGGAATGCGGCCATGGACCAGCCCCTCCAGCCGTCCTTGCACCAGCCGATGATGTAGGCGGCCTGTCCCAGCGCGATGGCCCAAAGGGAGAGGTCGTAGGCGGCGGCGGCGCCCGGGGTGCCCCATCCGAGGACGGTGACGAGGAGGTAGGTGAGCGCGACGTGGAAGCAGAGGCCGGCGACGCCGATCCAGGCGAGCACCAGGACCTTGCTCTGCGCCTGGAGGAACTTGCCAGTGGGGAAGTTGACGGCGAAGGACAAGGCCCCAGGGAGGATGTAGAGCGAGAAGCGGGCGGCCTCGCGCGCGAGGACGGGGTCCTGGCCGACGGCGAGGAGGAGCGGCTCGGCAAAGACGTAGAAGGGCACCATTAGGAGTGCGGCAGCGATGAGGACGATCCAGGAGCGCTGCAGGTAGACGCCGAGCATGGCCACCTGGCCGGCGCCGAACGCCTGCCCGCACAGCGTCTCCAGAGCGCTCCCCATGCCGAGCAAGAATCCGAGGGAGAAGGTGGAGAAGA
>Cluster_3602|Contig2|original
CAATAGTTCGGTTCCGCTCATGATAATTCTTTCAGATAATAGAACAAACTTCTGGCACCCGCATACAAAAATGCGTACACTATTCAGGCTCATAACGATGCAAGACATATACTCCTATGGTTTCCACTATTCAGGCTCAAAAAAATGAGTAGTTATTCAACCTGGTTTCCATACCCTACTGATACTCGAAGAATTTCCATGGTATATGGTGTGATCAGTACAAAGACGAACAGCGTCAAAGAATAAAGAGGGAGATAAACAAATGCTTATGTGATCTAATTCTCTTCCAGGAGAGGTTTGGTTGCTTCGGTGCCACCCCACTTTCGGACGCGGCTTGAAGCTAGCGCAGCCTCTGCGTTCCAATCTGTTCTCCACACTATGACGAGTAAAATCAATGTCTGAAGTGCAACCCCGCAAAGCATGCCAGCCCAAATCCCCCCAACTCCATAATTGAACTTGTAGCCGAGGAGATATCCCAACGGCAATCCGAAAATGTAGTAGCAGCCAAGGTTGATGTATGCAACAAGGCCTTGCCATCCTCCTCCAATGGCCACCCCTGAAAGCACAGGTTGCACGCTGTTGAGCACCATGGTCAAGCCAAGCAGTCCTGCAATCTTGGAGACGGCCTGCCGGAGCTCCACGTCGCTAGTGTATATGCTTGCGAAGTTATCTCTGAAGATCAACACGAGGGCCATGCATACCAGCCCAATGAGCAACGACTCGCCGATGACAACGATGACGGCGTGCATCGCCGCCCTTGGACGGCCAGAACCCAGCTCATTGGAGACTCGAACACTGATAGCAGCATTGAGGCCAATGAAGATCATACCCTCCCATCCGTTTATATTCATGCAGACGCCAAGCGAGTCGACGGCAATCTGCGCATCCTGGAGGTCGCCGGTGAGGACGGTGATCATGCCGAGGTACCAAATCTCAAGGCAGAGCATGACGGCGGACTCGAGCGAGAGCTTGACGAAGGCCCACATATCGTTGAATGCCGCCATGGACCAGCCCCTCCAGCCGTCCTTGCACCAGCCGATGATGTAAGCCGACTGGCCCAGCGCGATGGCCCAGAGCGACAGGTCGTAGGCGACGGCGGCGCCTGGGTAGCCCCATCCGAGGACGGTGACGAGGAGGTAGGTGACCACGACGTGGAAGCAGAGGCCGCCGATGCCGATCCAGGCGAGCACGAGGACCTTGCTCTGCGCCTGGAGGAACTTGGCGGTGGGGAAGTTGACGGCGAAGGAGAAGGCACCGGGCAGGATGTAGAGCGCGAAGCGGGCGGCCTCGCGCGCGACTTCGGGGTCCTGGCCGAGGGCGAGCAGCAGCGGCTCGGCGAAGACGTAGAAGGGCACCATGAGGAGCGCGGCGCCGATGAGGACGATCCAGGAGCGCTGCAGGTAGACGCCGAGCATGGCCACCTGGCCGGCGCCGAACGCCTGCCCGCACAGCGTCTCCAGCGCGCTCCCCATGCCGAGCAGGAATCCGAGGGCGAAGGTGCCGAAGACGGAGAGGCCGATGGACGCGGCGGCGAGGGGCAGGTTGCCGAGGTGGCCAACGAAGATGGTGGTGACGGAGCTGACGGCGTACATGCTGAGCGTGGCGATGGCGATGGGCGTGCCGATGCCCCAGAGGCGCTTCGACTCGTCCCACACCATCCGCGAGGCCTCCCCCACGGTGCTCACCTCCTCCGCGTCGTCGGCGACGGACCCCATCGCCCCCTCCTCCCTCCCTCGGCCGGGTTCGGTTTGGGGGTCTGCGGCTCTGGGGTGGGCGCGTCCTCTGCTTCCGCGTCGATGGTTG
>Cluster_3602|Contig3|original
TTGGGACTTTATTGATTAATGAACATCAGTACATACTTCACCCCGAATACATTCCGAAATCACACCGCAGTAAAAACAATTTACAATATGCTCACAACGACGAACTGACTTATGTGCCAACATATTCAAACCACGCTTGATATGAAGGAAGGAGCGGCGAGCAAAGCCAGATGCCAGATACTTGATATCAGAAATCACGGCCCCTAATCTTGAGCATTCCTGGTTTCATACCCTATTATTGGTACTAAAAATTTCACAATGATATATGATATCATCAATACCAAGACAAGCTTAAGAAGAGATAATGCTTAGGTGATCTAGTCATCTTCGAGGAGAGGTTTGGTTCCATCGGTGCCACCCCACTTTTGCACACGGCTTGAAGCTAGCGCAGCCTCTGCATTCCAATCTGTTCTCCACACTATGAAGAGTAAAATCAGTGTCTGAAGTGCAATCCCGCAAAGCATACCAGCCCAAATCCCCCCCACTCCATAGTTGAACTTGTAGCCTAGAAGATAGCCCAAGGGCAATCCGAGAACGTAGTAGCAGCCTAGGTTGATGTATGCGACAAGGCCTTGCCATCCTCCTCCAACAGCGACCCCTGAAACCACAGGCTGCACGCTGTTGAGCACCATGGTCAAGCCAAGGAGTCCCGCGATCTTGGAGACGGCGTGCTGGAGCTCCAAATCGGTGGTGTAGATGATGGCGAAGTTATCTCTGAAGATCAAGACGAGGGCCATGCATAGCAGCCCGATGAGCAGCGACTCGGCGATGATGACGATGACGGCGTGCATGGCTGCCCTTGGACGGCCAGCGCCCAGCTCATTGGAGACTCGAACGCTGATAGCAGCGTTGATGCCAATGAAGATCATATTCTCCCACCCGTTTATGTTCATGCAGACGCCGAGGGAGTCGACGGCAATCTGCGCATCCTGGAGGTTGCCGGTGAGGACGGTGATGGTGCTGAGGTACCAGATCTCAAGGCAGATCATGACGGCGGACTCGAGCGAGAGCCTGACGAACGCCCACATGTCGTTGAAGGCGGCCATGGACCAGCCCCTCCAGCCGTCCTTGCACCAGCCGATGATGTAGGCGGACTGGCCGAGCGCGATGGCCCAGAGGGAGAGGTTGTAGGCAACGGCGGCGCCGGGGGAGCCCCATCCGAGGACGGTGACGAGGAGGTAGGAGAGCGCGACGTGGAAGCAGAGGCTGCCGACGCAGATCCAGACGGGCACGATGACCTTGCTCTGCGACTGGAGGAACTTGGCGGTGGGGAAGTTGACGGCGAAGGAGAGCGCGCCGGGGAGGATGTAGAGCGCGAAGCGGGCGGCCTCGCGCGCGACGGCGGGGTCCTGGCCGATGGCGAGGAGGAGCGGCTCGGCGAAGACGTAGAAGGGCACCATGAGGAGCGCGGCGACGGCGAGGATGATCCAGGAGCGCTGCAGGTAGACGCCGAGCATGGACACCTGGCCGGCGCCGAACGCCTGCCCGCACAGCGTCTCCAGAGCGCTCCCCATGCCGAGAAAGAATCCGAGGGAGAAGGTGGCGAAGACGGAGAGGCCGATGGAGGCGGCGGCGAGGGGCAGGTTGCCGAGGTGGCCGACGAAGATCGTGGTGACGGAGCCGACGGCGTAAATGCTGAGCCCGGCGATGGCGATGGGCATGCCGATGCCCCAGACGCGCTTGGACTCCTCCCACGTCATGCGCGCAGCCTCCCGCACGGTGCTCACCGCCGCCGCGTCGGAACCCATCGCCCCCTCCCTCGGCCGGTTTGCAGGTTGCAGCGTAAATGGTCTGCGTCG
>Cluster_3602|Contig4|original
CGCAACCATCGACGCGGAAGCAGAGGACGCGCCCAGCCCAGAGCCCCAGACCCAGTGCTGCAATCCGGCCGAGGGAGGGAGCGATGGGGTCCGTCGCCGACGACTCGGAGGAGGTGAGCACCGTGGGGGAGGCCTCGCGGATGGTGTGGGAGGAGTCCAAGCGCCTCTGGGGCATCGGCACGCCCATCGCCATCGCCACGCTCAGCATGTACGCCGTCAGCTCCGTCACCACCATCTTCGTCGGCCACCTCGGCAACCTGCCCCTCGCCGCCGCGTCCATCGGCCTCTCCGTCTTCGCCACCTTCGCCCTCGGATTCCTGCTCGGCATGGGGAGCGCGCTGGAGACGCTGTGCGGGCAGGCTTTCGGCGCCGGTCAGGTGGCCATGCTCGGCGTCTACCTGCAGCGCTCCTGGATCGTCCTCATCGGCGCCGCGCTCCTCATGGTGCCCTTCTACGTCTTCGCCGAGCCGCTGCTGCTCGCCCTCGGCCAGGACCCCGAAGTCGCGCGCGAGGCCGCCCGCTTCGCGCTCTACATCCTGCCCGGTGCCTTCTCCTTCGCCGTCAACTTCCCCACCGCCAAGTTCCTCCAGGCGCAGAGCAAGGTCCTCGTGCTCGCCTGGATCGGCATCGGCGGCCTCTGCTTCCACGTCGTGGTCACCTACCTCCTCGTCACCGTCCTCGGATGGGGCTACCCAGGCGCCGCCGTCGCCTACGACCTGTCGCTCTGGGCCATCGCGCTGGGCCAGTCGGCTTACATCATCGGCTGGTGCAAGGACGGCTGGAGGGGCTGGTCCATGGCGGCATTCAACGATATGTGGGCCTTCGTCAAGCTCTCGCTCGAGTCCGCCGTCATGCTCTGCCTTGAGATTTGGTACCTCGGCATGATCACCGTCCTCACCGGCGACCTCCAGGATGCGCAGATTGCCGTCGACTCGCTTGGCGTCTGCATGAATATAAACGGATGGGAGGGTATGATCTTCATTGGCCTCAATGCTGCTATCAGTGTTCGAGTCTCCAATGAGCTGGGTTCTGGCCGTCCAAGGGCGGCGATGCACGCCGTCATCGTTGTCATCGGCGAGTCGTTGCTCATTGGGCTGGTATGCATGGCCCTCGTGTTGATCTTCAGAGATAACTTCGCAAGCATATACACTAGCGACGTGGAGCTCCGGCAGGCCGTCTCCAAGATTGCAGGACTGCTTGGCTTGACCATGGTGCTCAACAGCGTGCAACCTGTGCTTTCAGGGGTGGCCATTGGAGGAGGATGGCAAGGCCTTGTTGCATACATCAACCTTGGCTGCTACTACATTTTCGGGTTGCCATTGGGATATCTCCTCGGCTACAAGTTCAACTATGGAGTTGGGGGGATTTGGGCTGGCATGCTTTGCGGGGTTGCACTTCAGACATTGATTTTGCTCGTCATAGTGTGGAGAACAGATTGGAACGCAGAGGCGGCGCTAGCTTCAAGCCGTGTCCGAAAGTGGGGTGGCACCGAAGCAACCAAACCTCTCCTGGAAGAGAATTAGATCACATAAGCATTTGTTTATCTCCCCCTTTATTCTTTAACATTGTTCGTCTTTGTACTGATCACACCATATACCATGGAAATTCTTCGAGTATCAATAGGGTATGGTAACCAGGTTGAATAACTATATGTCTTGCATGGTTATACGAGCCCGAATAGTGTACACATTTTTGTATGCGGGTGCCAGAAGTTTGTTCTATTATCTGAAAGAATTATCATGAGCGGAAC
>Cluster_3602|Contig5|original
NCGTTTACATAAATATTTCTGAAATCAAACAATTGAAAAAAGAAGTCATAAGTCGTATGATATGGTTGTAACCCAACGTCGAGTGTCCCTATCTCCCTCATGGATGAGTACTGAAGGCGGTGTGACAGTGTCTAGAAGCGGGGCACCAAGGCCATCTTCCTGCTCCCGATGTTTTCCGTAGCGGCATGGGTGGTATTTGGGATCTCACAAGAGCGGGATCCAACTAGCGAGTCATCATCAGCGGTAGAACGGTTGATGTCAATTATGTGAGTCATCATCATTCAACGACAATTATGTGCATACTCCAGGTCATCATCATTCGACGACAATTATGCGCATACTCCGGGTCATCATATTAGAGGATGAAATCCCAACATGCAACCTTTGGTTGGATCCGTCGACATCGACGCGTGTGTTGTGATTCCTTACTGAAGGCTTCCTCTAGGGGTAGTGTTTTTGTTCGTTGTTTGAACACATGCCATAGGCTTTGTTGTAGGTTTGGGGAGATGTTGTTGTGAGGTGGGTCCTTCTATGGATGGCCTCGGTCTTTTTTAAAAGTTGATTCGTTCGACATCGTTGATAGGCTTTGCTAGGCATTGTTGAATAACTAATATTATATGACTGTGTGCATCAACCGATGCAGATGCCAGGGTTGGTCCACCTTTTCAAAGAAAAAAAATGATAAGTGCTTACTCAAGATTGGAAAGGTTTTATGCCCTCTGTTCCTATATCCAAAGTTATTAAATTGATTCCTAATGAACATCTAGCTATTATAAGGATGAACTAACATTGAGTTATTAAATTGGTGCCTATGAATACTTAGTTATTATAAAGACGAACTAGCATCCTCCAGTTGACTTTTTAAAAGTTGTGTTCATCACAAAATGAAAAACATGGTGGAATTTGGAAGGGCGAAGGAATTTCATACCTCTGCGTTCCAATCTGTTCTCCACACTATGACGAGTAAAATCAATGTCTGAAGTGCAACCCCGCAAAGCATGCCAGCCCAAATCCCCCCAACTCC
>Cluster_3602|Contig6|original
ATAATATTGGCACTTTATTGATTAATGAACATATTCATCCCGAATACATTCCGGAATCACACCACGGTAAAACAATTTACAATATACTGACAACTACGAGCTGACTTATGTGCTAACATATTCAAACCACATTTGATATGAAGGAAGGAGCAGCGGGCAAGGCCAGATGCCAGATACTTGATATCAGAAATCACGGCCCCTAATCTTGAGCAGTCCACTGGTTTCATACCCTATTATTGATACTCGAAAATTCACAATGATATATGATATCATCAACACCAAGGCAGGCTTAAGAAGATATCATGCTTAGGTGATCTAGTTATCTTCCAGGAGAGGTTTGGTTCCATCGGTGCCACCCCACTTTTGCACACGGCTTGAAGCTAGCGCAGCCTCTGCATTCCAATCTGTTTTCCACACTATGAAGAGTAAAATCAGAGTTTGAAGTGCAATCCCACAAAGCATGCCAGCCCAAATCCCCCCAACGCCATAGTTGAACTTGTAGCCGAGAAGATAGCCCAAGGGCAACCCCAAAACATAGTAGCAGCCTAGGTTGATGTATGCAACAAGGCCCTGCCATCCTCCTCCAACAGCAACCCCTGAAACCACAGGCTGCACGCTGTTGAGCACCATGGTCAGGCCAAGGAGTCCGGCGATCTTGGAGACGGCGTGCTGGAGCTCCAAATCGGTGGTGTAGATGATGGCGAAGTT
>Cluster_3602|Contig7|original
GTTTTTAAAAGTTGTGTTCATCACAAAATGAAAAACATGGTGACATTTGGAAGGGTGAAGGAATTTCATACCTCTGCGTTCCAATCTGTTCTCCACACTATGACGAGCAAAATCAATGTCTGAAGTGCAACCCCGCAAAGCATGCCAGCCCAAATCCCCCCAACTCCATAGTTGAACTTGTAGCCGAGGAGATATCCCAATGGCAACCCGAAAATGTAGTAGCAGCCAAGGTTGATGTATGCAACAAGGCCTTGCCATCCTCCTCCAATGGCCACCCCTGAAAGCACAGGCTGCACGCTGTTGAGCACCATGGTCAAGCCAAGCAGTCCTGCAATCTTGGAGACGGCCTGCCGGAGCTCCACATCGCTAGTGTAGATGCTGGCGAAGTTGTCTCTGAAGATCAACACGAGGGCCATGCAGAGCAGCCCAATGAGCAACGACTCGCCGATGACAACGATGACGGCGTGCATCGCCGCCCTTGGACGGCCAGAGCCCAGCTCATTGGAGACCCGAACACTGATAGCAGCGTTGAGGCCGATGAAGATCATACCCTCCCATCCGTTTATATTCATGCAGACGCCAAGCGAGTCGACGGCAATCTGCGCGTCCTGGAGGTCGCCGGTGAGGACGGTGATCATGCCGAGGTACCAAATCTCAAGGCAGAGCATGACGGCGGACTCGAGCGAGAGCTTGACGAAGGCCCACATATCGTTGAATGCCGCCATGGACCAGCCCCTCCAGCCGTCCT
>Cluster_36020|Contig1|original
ATTTGCTTGATTTGTGCACGTCTAAAACAGCCGGTACAAGAATCTACTAAAGCACTAGTATATCATCATACTAGTATATATGTACAACCCTATTTACATCGGTCGATTCGTCTACTTGCACGTAAACGGAACATACGTACACACACGACCCACCAGCAACCTCCTCGTGTCTGCCATGTACACGTAACCTCCAGGCCTAGAAAAGAAAAAGAAGGCCTACTTAATTTACAAACTAGCCCCTGTACCGTCCCGTATTCACACAAGCATCCCGTCCCATCCCGTCCGACACGCGTCCTCCTCCTCCGGCCCTTCAGGAGCAGGATCTGATGAGGCCGAGGTTGTAGAGGTTCTTCTTCACCAGGCTGCCGAGCGAGAACAGGCCGGCG
>Cluster_36022|Contig1|less_than_5_individuals|original
GATAACCTCAGTCTGGTTCAGGAGGGGGTCTACACAAGGCTACACGTAAATGATTCAAGTCTGACGCAATTAAGGAGACAATCTCGTCAGCAGTCGAAGAGATGTGCTTGAAGACCCGCCGGTTACGTTCGTTCCAAATATTCCACGCAAAATACATGACTTGTTGGGCGTTCTGCTTGGTGCCATTGCTGTGGCGAGCCCACCAATCCTGAGCAGTGAGGAAGTGCATGTTGTTGAAGCTTGCAGCAGCATTTTGACTGGGTTGCAGGGTGCAGTGCAGCTTGAAACAAACTTCAGAAGTGAAGGGGAAGTGGCAAAATAAGCGAGCCGCAGTTTCAGCAGTCTGATCACAGAGAGAACATCTGTCGGCAGTGTCACAGCGTCTGGCTCGCGGCCGATAGGTAGGGGGAAGCGTATTCTACGCGCG
>Cluster_36023|Contig1|less_than_5_individuals|original
CATAACATTTGAAGATAGGGGAACAAAACACGTAGATATAAACTAACCTCCGATGAACAAAACACATTATCTTCTACTGTATCAGGTTTCTAATTCAGATAGCTACTTCCTATCCTTTCTGTCGGTTCCTTATTTTTCTCGTATTACCGCTACTAACTGATAGCTCATCTATTCGTTGATGACCATGCTGATTAAGACAAAGTTAGCTTGCTAATCAAGAATTGGGTATGCCTCAGCAACAACAGTACAAACTAGAGTGGCCTGACAAAGGCACATTCTTTTAACAGAGTGAAATAACCGAGGGGACAAACTACATCAGGCTAATCATTTCCAGCTAGTAAGGCAAATGAGGCTGTGAGAACCCAAGAGTTGACCATAGGATGAGAGAAAGATTCCACAGTCG
>Cluster_36024|Contig1|original
AGACATTGTCACAATTACTAAGCTGACAATACATAAATTTTTTCACACCGCTGGCTACTGAGCACTCATAATACAAGGGAAAACAGTGCAAATTCAGTGATAAAACACGGTACTCGCTGCTTATACAGATTAATCACATTTCTACAGCCCGTTCATGGGCAGCTTTCTCGGCAACATGTAACACAACCTTAGGATTTGTTGCAGGTGTTCTTCCGATCAATGCTTTCCTACTCCGCAGATTGAGCATTTCGGTTCTTTCCTTTTCGTCACCCCTCCGTGGACATGTCATGCTCTTGTTTCTCCGAAGTAATGGTATTGCATCCTGCTTGATCCAATTGACCACAATAAAAACCTCCATCGTTTTTCGGACATCATTATCCGCCTGATCCTGGCTGATCTTACCACACCGAGCCCTCAAAGCCCTCTTACTGAAAGGCACATTGCTCATTGACCCAAAGAAACTACCAATTATGTTGTACACTTTTCCGATGCTGATATTGTTCTCTCTAAGCTGTCTCACAAGGTCTTGTGTACATATCGATATGTTTATGGTATACCTTCTCACTGCACTTACCTGTCAAAGAATGGTTGTGAGATGGCCTATGCTCAGTTATGTACCAAGCATTGTCATTTGATTGCACCAAACGT
>Cluster_36025|Contig1|less_than_5_individuals|original
GCTGGATATCCCTGAGGTTCCTGGGAGGTGTGATATGACTGACAAGAGTGGGGACATACTTCTTGGAACGTTGGCTGATAAATCAGAATTTGATTTCTACTTGTGCAACAATGCTGGCACTCAGGGAACCAGCAGTTCAACACATTACCATGTTCTTTATGATGAGAATCACTTCACAGCCGATGCGCTTAAGTCGCTGACCAACGATCTCTGCTACACCTCTACCTGCCGCACTCGCGCAGTCTCTGTTGTCACACCGGCGTACTATGCCCACCTGAAGGGTATAATTCGTGCGCGCTACTACGTGGAAGGGGACAGCTTAAATGCTGGATTGAACCCCAGGATTAGCGGTCAGTCGCTTCCAAAGATTTTACTGTTGGGAGGATGCAGAAGGAGGCAGGTACGCAGAGAGCCATCTCC
>Cluster_36026|Contig1|less_than_5_individuals|original
ACAGGCATACTGTGACCCCATCTTGGTGGCTTCCGAACAACTTCCATTGCCAACAACCCAATCAAGTACCAAAGGAAACCCCTCAGTATATTTACTTCTGAAATTTGTAGAGCTGACATATGAACGATCAAACTTGAACGAGTTCACCTCAGCGATGAATGAGTAGCTGCATGGGCTAAAAGACTGGATGCTAGCATTGTATATAGGTGGTATTGGTGTACATGAGGTGTTGAAGGAGCTGATGTTTCCTGGAAAGGGGGTCTGGCAGCAACCCATGCCAGCGCACTCTGTGCTATCATCGACGTTACTTGCGTCAGTGCAGAATGAAAAGCATGAGTTGACAATGGGCAACTCAAGCTGGTTCTTGCCCTTGGTCACTCCTAGGATCATTCCAAGCATACTACACCCGATCGATATCAACTGGTTCTTGGTGTTGGAAACCTTATGAAAAGGATCAAGACTTAAGCCAACAAAACTGGTGCTATTAGTGCCGTTGGTGTAATTGCATTGTGATGCTATCTTTGGGTTCTGAACACGAACCTCACCAAAGTTAAGATTGATGTCTAGTACCCTAACTCCGGTTGAGGCCAGATATGCCCTGTTCTCATGGCATGTAACATTAAAGGGTTCTTGGAAGCAGCCCTTTCCAGTGCCGAACGGGTACGGGATGCTGACGTTACCACACTTGTCTGGGCAGCCAGGCCGTGCCGTGTTGATGCTCTCAGAAGACCCAGACCCATAAACGGTGGTACTATGCTGCAGGATTAGCGTG
>Cluster_36027|Contig1|less_than_5_individuals|original
GCCGCCCCACGCCGCCTTCCCCCACGCGCCTGAACCTTCCTCTGACCAGGTGCTCTCTCTGCTCGAACCCTCGTCGTCACGGAGGGCGCCGAGCAGATCTCGGGGAAGATAGGGCTCAAACTACTGCAGAGGAGCGATGCCTTGTACTGGAAGACCATGCTGGCTGTGGCGAAGCACTCCCTAAAGGTGCTGCTGCTCGTTATGTCCAACCCCATCTCCGTTTCCACCTACCTTTCCTAGAAGCTTTCAGTGTTGGGTTCCTGGTGAGCGGCGTCATCAGTTCGAGCACCAACCACATTGTAATCCACATGCAGCTTCTAGGTTCAGGCTTTGGGATGAAGGAACATAGCACATCGTTGCTGAATTTGGAGTTATACTCATCAACAAGGGAAGGGGAAACAAGCAGTACCAAAGCTGGGACAACTTTGAGATGCGGGTGCACAAGAGGGTGATCGACCTTGTCAACTCCTTGGACGTTCTCAAGCAGATCACCATTGAGAGGTTGAGATGACCATTAACAACGAGTAACTGTTGTGAAGGTAGCCAAGGACATGCAGATGTTGGTGATGGGCTCTGTTAGGATGCCCACGTAGGTGCTCAACATCACCACTGGGAAGTCCCCCTGTGGCGCAAGGTGAGCTGGAAGTGGTGGTGCACCGCCTTGCTTATGGCGCCAATGAGATGGCGGGGTTGTTGCCCCGTGACGTCGGCGTCAGCTCCCACGACTCCATCACCAGCTACCACTACGTGGGGCACTTGTGCACAAGGATTCCTCGTTCCAGCTACTCAGGGCACTTGTGAACGTATTGGATTACTGGTGCGTTATGCAAACAGCGGATGATCTGCT
>Cluster_36028|Contig1|original
CCCTTCCTCTCCTCATTCTCATCTCAGTCCTCTCCTCCATTGCGCTCCCTGGAATAAGATCCATCCGCCCTTGTTGCTGATCTCCTCCTTCGTCCTCGCCCCTGCCAACTGAGTTCCACAGTCCGTGGACATTTTGGGGTGGGATAGTGGGGTTCTGCATCTATCTAGTACGGAGATTCCAAGCAATTTACTCTCTTGACTGCTGTTGGTCTTCCTCGTCTCTGCTTCCTCTCAGTCTCCTCCATTGCGCTGCCTGGAACAGATCCATCCGCCTTGTTGCTGATCTCATCCAACCTCCGTGAATATTTGGGGTGGCACTTTCCAGTGATTATTCAGAGCACCATGCATCCAAGGCACTGACCCGGCTAGCGGCCTGATCGAGTGAAGCGACCTCCGCCGCCGCATTGTCCCCTATGACGCCGCTGTGTTCTGCTCTGTCGTGAAGTATCAAAGGTTTCCAGTTATTATTTAGAGCAACACGCTCACGGATCTGGCCTCTGGTGCCGCCGCTTCCGCTTCATTGTCCGCCGACCATCCGAC
>Cluster_36029|Contig1|less_than_5_individuals|original
CAAGTCCCAACGCTGTACCCTCACCATTTTCTGTGGAACAGAGACCATGTCGCCGTCTCATCTTGGCCACAATTTTTAGAACCAATTCCGCCTCTCGAGTAGCAGAAATTTATGTTTGGAACGCGGGAATTAAATTGTGTGGCAAGAAGCTCCGTGCGGTGTTGTTGATCTTTGACTACACGCCACCAGTAATATGTTGTGATAACCATTAACCAGCGTAAAAATTCATCCACATGCATCAGAGAGCAAGCAGGGAAGAAGCAG
>Cluster_3603|Contig1|original
CTGCGGTACACGCATCGCTATTGACAGATCAAACTCTGGCGTTTGGTGCAACAGTGCGTCAGCCAGATTACTGTTCATCGATCGATCGGGATCGTGTGCACGGATAGATCTTGGTGTTTACACCCGATCTCGTGAAACCAATCGCACACGCGGTCTCGCTTCTGGACGTTCGACTTCGACGATTAGTAGCACGTAGCCACGTAGTACTAGGATGCTCCTACCCGATGACTGGGATCGGAGCATATCCCTCCGGCTCCTCCACCTTAGCCGCGGGAGCGACGGCAGCGACGACCACGGCGGCACCGAAGAGCACGACGACGAGGGCCGTGAAGTTGACGAGGAGCGCCTCCGGGCCGTACTTGTCGAGCCCGGAGCTCTGCAGGAACGTCATCTTCTCCAGGAACCCGAGCTCCGCCGTGGCCAGCGTGAGCACGTAGACGAAGAGCCCGAAGAGCGCGTGCCACGGCAGAGCCCCGCGCCTCACGTCCGGCGCCGCGCCGGGGAAGAAGAACGTCACGAACCCAAATATCCACTGGATTCCGTAGAGAGAAATGGCTCCGATCCCGAGCCAGGAGTGCAGGCTGTAGAGGTTAGCGATCCCGCTCTCGTTGTGGAACTTGAAGGCGCAGTAGATCCCGACGGCGCCGAGGACGATGGCGATCGCGTGGAGGATCAGGTGGGTCAGCTTGGCCGTGTCGTGGCTCAG
>Cluster_3603|Contig2|original
GCTTCATTATCCTTGGCAGTGAAGCCATAATGGTCTACAAGGTATTTCCGGGCCTGAGCCACGACACGGCCAAGCTGACCCACCTGATCCTCCACGCGATCGCCATCGTCCTCGGCGCCGTCGGGATCTACTGCGCCTTCAAGTTCCACAACGAGAGCGGGATCGCCAACCTCTACAGCCTGCACTCCTGGCTCGGGATCGGAGCCATTTCTCTCTACGGAATCCAGTGGATATTTGGGTTCGTGACGTTCTTCTTCCCCGGGGCGGCGCCGGACGTGAGGCGCGGGGCTCTGCCGTGGCACGCGTTGTTCGGGCTCTTCGTCTACGTGCTCACGCTGGCAACGGCGGAGCTCGGGTTCCTGGAGAAGATGACGTTCCTGCAGAGCTCCGGGCTCGACAAGTACGGCCCGGAGGCGCTCCTTGTCAACTTCACGGCCCTCGTCGTCGTGCTCTTCGGCGCCGCCGTGGTCGTCGCTGCCGTCGCTCCTGCGGCTAAGGTGGACGAACCGGAGGGATATGCTCCGATCCCTGTCATCGGTTAGTAGCATCCTAGTAGGTGGCTACGTGCTACTGATCGTCGAACGTCCAGATAACACACCGCGTGTGCGATTGGTTCCACGAGATCGGGTGTAAGCACAGAATTCACGTCTGATTCGTGTGTATCAGCTGAACCGTACGATTTGATTACTGAAAACTGCACTGGTACCTTTGAATGATCATGA
>Cluster_3603|Contig3|original
GTCAGCATCCGCCCTATACACCAACCCGAGTCGTCCACACACCACATCAACGGACCCGAAGCCAAAGAGGCGAAAGCAAAAGCCAAGACTCGGCTTTCCTCTCGCTCGCTGCTCGCTGCTCTCTGCTCTAGGCCGCGCGCAGGGCACACGCTTCTCCTCACTCCCCCGCCTCTCGTCGTGCCTCCATCGAGGCGAGCTGCTTCCAGCCGGCCAGGCAGACAGAGAGTGAGCCACCCCTGCCCGGGACCAGAGGAGAAAGAAGGCAGGCAGGGCGAGATGGCGGGCGCGCTGGGCGTGAAGGCGACGCCCTTCACCTACGCGGCGCACGCGCTGGGCGCGGCAGCGGCGGCCATGGTGCTCGTCTGGTGCATCCACTTCCGCGGCGGCCTCGCCCTCGAGGCCGTCAACAAGAACCTCATCTTCAACGTTCACCCCGTTCTTATGCTGATCGGCTTCATTATCCTTGGCAGTGAAGCTATAATGGTCTACAAGGTATTTCCGGGACTGAGCCACGACACGGCCAAGCTGACCCACCTGATCCTCCACGCGATCGCCATCGTCCTCGGCGCCGTCGGGATCTACTGCGCCTTCAAGTTCCACAACGAGAGCGGGATCGCTAACCTCTACAGCCTGCACTCCTGGCTCGGGATCGGAGCCATTTCTCTCTACGGAATCCAGTGGATATTTGGGTTCGTGACGTTCTTCTTCCCCGGCGCGGCGCCGGACGTGAGGCGCGGGGCTCTGCCGTGGCACGCGCTCTTCGGGCTCTTCGTCTACGTGCTCACGCTGGCCACGGCGGAGCTCGGGTTCCTGGAGAAGATGACGTTCCTGCAGAGCTCCGGGCTCGACAAGTACGGCCCGGAGGCGCTCCTCGTCAACTTCACGGCCCTCGTCGTCGTGCTCTTCGGTGCCGCCGTGGTCGTCGCTGCCGTCGCTCCCGCGGCTAAGGTGGAGGAGCCGGAGGGATATGCTCCGATCCCAGTCATCGGGTAGGAGCATCCTAGTACTACGTGGCTACGTGCTACTAATCGTCGAAGTCGAACGTCCAGAAGCGAGACCGCGTGTGCGATTGGTTCCACGAGATCGGGTGTAAGCACAGAATTCACGTCCGGTTTGTGTGTATCAGCTGAACCGTACGATTTGATTACTGAAAACTGCAGTGGTACCTTTGAAAGATCATGAAATGGCTTGATGAGTTGATTGTTTTTATAAAGGACGT
>Cluster_36030|Contig1|less_than_5_individuals|original
GTGAGTTGTTTCCAGACTGATCCGTCGGTGCAAGGGTAGCAGTGGCTGCTCTCGTGGCTGAAGCGGGCGGAGGAGGCTCACCATCTGCCGAATACGTGTTGTCGGACTGCATAGGCTCACCGGTCGAACTTCACACGTTGTGCGGAGCTCCATCTCTCTTCAGCCAAGATGTAGCAAGGGACCACGAGCAGGACCACGCCTCAGGCCAGCTCTGGTGGTCGCCGATGCAAAGGGTGACGCCCCGGGCAAAAAGACGAACTACTTGCACGTGCCCGCCGAACTGCAGCCCACCACGGCTTGTGTGTTCCAGTGAGCAACCCCGTTCGTGGAATGAGAAGAAGCCACCAGAACTACATCCCAGATCTTGAGATACAAGCATGATTGGGGAGGAGTACAGAGGGGATGGG
>Cluster_36031|Contig1|less_than_5_individuals|original
GTCCACTCGGGTAGGCTGGAAAAGATGCAACAGCGCCCTGACAGCTCAAGCCTCTGAAGAAGGGCCGGAGGAGAGGACACAGTGCTCAAGACATCACCAGAAATACCCACGCTTGGACCACCGGCATCGTCCAGAACATCTGCATGTGAGGAGGCTGCTGGTACTAGAGTTAAAGACTTCAGGTTGCTGAGTTTCCAGAGAATTGTGCCCAAGCATTGCATATTGTTCTTCAGATTATCTGGCTGTGCAATGTTAGACCAGGTGAGATGTATGTCTTGGAGATTGTTCAGCTCACCAAGGCTCTGTACATTCTCTATTGAGCTCTTGCTGAGGTCAAAATAGCCCAGAGTGCGAAGTAATGGCAAGCAACTAATATCTGATGGCATATCATTTACTGGTGCATGCAATTCCAGTGTCTCCAACAATTTTAACCGCCGAATCT
>Cluster_36032|Contig1|less_than_5_individuals|original
GGCATGGCGACAAAAACATTACTTCCACATTGTTGCTAGCTGTGAAGTTTGTCAAAGTTGAACAGAAGAAATATCCCGCAGTGTCAAAGTTGGATAGAAGAAATAGTGCGGCACATGAAGTGGGTTTGTAAATGAGTGACAACGTCAGTATTTTTCTCCCAGTGCAACACATGGCCATATGTTCTAGATAAAAAGGAAAAGGAGGAAGTATGTTCATGCACTGGAAGCTTTACTGAGTCATGATGCACATTGAGAAGTTAGTGGTGTGTTCTACTTTTCTTTCGAGATAATTGTTGAATAATGGAAAAAGGGCACTACTGTTGGGGTGAAACCCATCATATTTCTAATGGTATGTACAACCAAAGTTAGGGTGAGACCAGATGTTATACTGAAAAATTCAGGTTAG
>Cluster_36033|Contig1|less_than_5_individuals|original
CACCCGCATACACATTTCTCTCCTCTCTCCCCCTCTGCTCCCTCTGGTGGCTCCTGAGATCTGGTTTTCACTGGAGAATCACCGGCGACCACTTCATCGTCTTTACTCAAAAGGAGATGGAACAAGGATGTAAAAAAAGAGAAGTGGATCAAGTAGTACATGCAAGGAAAAGAACGAAAGTTTTATACATATCGTTGCAACTATTCCTTTTTCACAATTAGTAAAATCCTCTACTGAGCTACAACGGGTTTGTTCATTTCGTTTTATGTTTTGTTTCACTTTCTTTACATGCAGTGCAATCAACTTCAGCATGTTGAAGCATTTCTGAAGCTCACATCTGAAATATCTGATAATTGCAAG
>Cluster_36035|Contig1|likelySeq
GTAGAAATTTACAAATGATCATGGACTGGCAGATAAGTATGAAACAGATCAAAGCAACACCATTACTATTTCCACCATATCCTGAAACATTTGTGCCCTCACAAATTACAAGATGCTGCGTTCTGAACATCTAACTACAGAGCACAGTGGATTCATCAAACAGCCACGAGATATCAACACATTCAGAGAAGACACAAGAGCAGGCTATCTAAGAGGAGGTGAACTTGGTGACGGCCTTGGTGCCCTCGGAGACGGCGTGCTTGGCGAGCTCGCCGGGGAGGACGAGGCGGACGGAGGGCTGGATCTCCCGGGAGGTGATGGTGGGCTTCTTGTTGTACCTGGCGAGCTTGGCAGACTCGCCGGCAAGCTTCTCGAAGATGTCGTTGATGAAGGAGTTCAT
>Cluster_36035|Contig1|complementarySeq
GTAGAAATTTACAAATGATCATGGACTGGCAGATAAGTATGAAACAGATCAAAGCAACACCATTACTATTTCCACCATATCCTGAAACATTTGTGCCCTCACAAATTACAAGATGCTGCGTTCTGAACATCTAACTACAGAGCACAGTGGATTCATCAAACAGCCACGAGATATCAACACATTCAGAGAAGACACAAGAGCAGGCTATCTAAGAGGAGGTGAACTTGGTGACTGCCTTGGTGCCCTCGGAGACGGCGTGCTTGGCGAGCTCGCCGGGGAGCACGAGGCGGACGGAGGTCTGGATCTCCCGGGACGTGATGGTGGGCTTCTTGTTGTACCTGGCCAGCTTGGCGGACTCGCCGGCGAGCTTCTCGAAGATGTCGTTGATGAAGGAGTTCAT
>Cluster_36036|Contig1|less_than_5_individuals|original
TTTTGCTTTCAAAATTGTTGCTGATCATGGTCATGGTCATTTGCAATCTTCAAAATTTGGCTTGAACATGATACTTTTTGTTTAATCTGGACATGTGTATGGAGTACTCATGATCATAATCTGAAAATTCAGTTAAAATGCAGTGTAAAACTGTAGATATCTACTCATGATCATATCTAGCAGAACTAGTGCAAAAGTGTTGACAGTGGTACTCCTACTACTACTTTGTATGTGTGTATTCTTGTCTGACTAGTGCAAATGCATTTCTTGTTTGACTTGCATACTCATTTTGTGTGTGTATATTCTTGTTATGGTACCATGGTGTACTCATCTTTTGTCATTGATGGCAGGAAACATAACTATGGATTTGAACTTGATGCCTCAAAAGGAAGAACATGAAACTATTGATTTGAACATGATGCCTCAAGAGGAAGACGATGAAGGTATTAATTTGAATTTGATGCCTCAAGAGGAGGAACCTCAAGTGGCAAAGAATGCAGCTATGGATTTGAACTTGATGCCTCAAGAGGAAGACAATGAAGATATGAATTGGATGCCTCAAGAAGATGAAGGGAAAGAGGATGAAGCTCAAGAGGAAGAGGATGAAGTTATGAATTGGATACTTCAAGAAAAGAGAAGAGAATTGTCAGATAAGGAGAGG
>Cluster_3604|Contig1|original
CGGCAACGCCCTACGCCGGATCCAGGACGCGGCGCACCCCTCCCCCCACCCCTCCGCCTGGCTCAGCAAGAGCGGCCGCTGCCTACCGTCGACGCGACGACTACGATGGGATGGGCGGCACTCTGCCACACAACTCCGCGCCGGTCAGATCCGAGATGCCCCAACCTTCTCTCCACCGTCCCCGCCACGGATCCAATGAGTCCATCATCACCACCACCCCTCGTCCCTCCCCTGCGAAATCAACGCCGGGACGTCCAGCAGGGCGACAAGGGTGCCCGGGTCAACGCCCTCCTGCCCTCCTCTGACGTCCTCCTGCAAAGTCATCCACCCGTTGCACCCATCATCCACTGTGTAGCCGGAGTTTGGCGTAGCCCACATCTACAGCGGGGGCAGCTCGCGGCCCGCTTGGGTGCAGTTTCGGTAGCTGTTATTTGCAAGTATATTTCCCTGATCTCACATTTTTTTGTCTGGACCCATTTTCATCTACGTGCAGTTCGCTTCGTAGGCGTCCGCTATTCACTTCTTTTGGAAAAAACAAAAAAAGCTCTTTAAGGGTGGCCATGCTGCCATTTGCAGTTCACTGGAGGGGAAGAAAAGGTGCTCTCGTCAGGGGGAGTCGATGCCGTGACCTTGCAGTACACAGCGAGCCACGCTGTAATCACGTTGCTCGCGTGTACCATGAAGTCCACTGTTTGCTCTCGTTTGTGACAAATTTTTGGTGGTTAAATTCTGTTTATGAAAAACACAGAGGAGTACACTTTCTTTTTGGATGTGCTTCGCTTGTACTGTGCGTTGGTTAACTTCCATTTTTTTAAAAATTTTGCACTTGCCATGTTCAGTTTCAGAGAAGTTCTAAACTGTTGTAGATTTGGAATGGGCATATGTCGTGCAGTTTGTGATCCAGGGTGGTGCAGATGATATGCAGATCGACACCATGGTCAAAGAAGTGCGCGGCGTGGTGCAGTACGCAACGCCCATATTCCACTTATTTTTCTTGAACTGGCTAGTGTTGATTTTGTGTATATGTATGTGTATGTGGTTGTGTAAAACAACGGTGGGATGTATTGTGTAAATGAGCATCATCAGCGGCCATAGGATAGTGGTGCAAAACAAAATTGTGAGTGTAGTTTGGTTACATCAACACCTACAGTGTGTTTGGTCGTCGGATGTGGTTTACTTTTAAAAGTGATGCTGTTCACTTGTGCTCAACATGAAAGTGCG
>Cluster_36040|Contig1|less_than_5_individuals|original
AAATCATAAAGGATTTTTCTGACATTTCATAGACGAAAATCATTGATGGCCATCTTGGGACCCAATCCGACAGAGTAATAGTGCGCGACGTAATCCCTAGCGAGTGTCTCCCTGTACAACGACGGGTTCTTCTCCGACAGCAGCTCCTTGATGGGGCCATATATCTTCTCCGAACTTGGATTGCTTGGGAAACATGCGATCGAGACCCTCGGTGCATCGTTCTTCGCAATGACTCTGTGCTCCACGCTCCTAAACCTGTCATTCGAGATCATCTGTAAGAGATCGCCCACATTGATGATGAACGCCCCGGGCGTTGGCGTGACGTCGACCCACCGGTTCTCGTGGAGGACCTGGAGCCCCCCGACGCCGTCCTGGAGCAGAACCGTGAGGAAGCCGGAGTCGGAGTGGCGGGTGGTGCCGATGGCTAGTGAGGGCTCGGGGCATGGAGGGTAGTAGTGGCAGAGTATCATCTGGCCATGGTTGCAACCCATGTCGGCTAGGTGGTTGGGGTGGAGGCCAAGTGCTTCCGACAGCAGGGCAAAGAGTGTGTCCCGTAGGTTCCTCACGTGCTCGGCGTAGTCAAAGAACACGTCACGGCGGCAGGACTCCGGCATGTCGCCGGCGCTGGGAGGGTGGGGCTCGACGCGGAGGTACAGGGTGTCGCGCCAGTTGGCCACCTTGGACTCGTGCAGGTCGAAGTTGCAGTTGTACTTGACGGCCCTGGCCGGCTCGCGGGTGTAGAGCCGCGCCTTGTCGGTGCCCTCGCC
>Cluster_36042|Contig1|less_than_5_individuals|original
ACAAAGTCCATAGGATTACGGTAGAGACAGCCTAAAGTTACTTACTTAACACACACACACAGACACCAAGTCAAGTATATACACCACACCAGCAACACCAACACAAGTATATATAGAGAGAGCCTACCAACGAAGAACGATGAGGAAGAGGAACCGTTTAGTTTAGCTTACACCGGCCGGTAGCTCAGTGACCTCCAGACACCAACCAATACAAGCACAAGCAGAGGGGGATGGCCATCACCAGGAGCGCCAGCCAGAGGGACCTCCGCCGTCTCGCTGTTTCTGAAAATGAATCTCCAGGGCCAGGCAAGTAGGCACTGTTGCGCAGGAGTCCGTCCGGGTCATGCCCGTTTCGACCCGAGTCCTGCTTCACCCTCTGCTTCAGACCGGCTCCACGACGCGGCTTGGCATCTTCTTCTTCCAATATGCTGTCATCATTGAATGATAGATGCTGGAGCTTGTCTGCAACTTCCACCGAAGAAACCAGTGTCGCTTGAGCAGGAGTGATGTTATGCATCAGATCTCCAGCCATGGTTTGGAAAAGTGCATCATTGACATGAT
>Cluster_36043|Contig1|less_than_5_individuals|original
CCTCATCCTCTCGCTCATGTCTCACCTGCCTCGCCTCTGTCTCTCGCTCGCGCCGTCGCATCTTTGCTCCGGCGAGCCCCACCACTAGCCACACGAGGAGCTGCAACCGGAGGACGGAGGAGCTGCTACTGGCCACTTCGGAAGCTGCAACCGACGGGCAGAGGAGCTACAAGCCGGGAACTAAACAGACGACCGCCGTGCTAGATTCAGCACGCCGGGGTGCTGCAACCGGCAGATCAAATGGCTACAACTACCTTTTGTTTTTGCTGAGACCGGTGAGAAATTTCGCTGTGACCATCGACGCTTCGGCGAGAGCAGCATCTACTCGCGCCGGATACACGCGCAGCTCGTGCTTTGCCCCAATAGCACGATGCGTGCAGCTCTGGCGAGGG
>Cluster_36045|Contig1|less_than_5_individuals|original
CAAAGAATCTACACTACATATGCATTGGTATCAATGAAATGGGTAGTATCTGTGGACTGAACTGCAGAATGCCAGAATAAAAGAGGGATAGCTAGTCCTATCAAAGACTACGCTTCTGGCAGCCTCCATCTTGAAGCAGTAGAAGAGAGAGTAGATGGTAAGTTCACCAAGTATCAATGTATAGCATAATCCTACCCGGCGATCCTCCCCTCGTCGCCCCTGTGAGAGAGCGATCACCGGTGAAAGAACATGCGGTGCCCCCATGTTTGATTTTGGTAATTGATGACAATCTCTATGGACTGATGGTTTCCTTGAGTTATATTTGAAGGTTTTGTCCATAGGCTTTTCTTGGAGTGCATGTGTTGATTTTAAGGAGAGTTTGTGTCGACCAAGGTGTTATTCAAGGAATTATCCAAAGATTGGTCATGTGAGAGTTGAGCTTATTGCAAGCATGTCTTGAAGAAGAAGATTGTGTGATCATTCATGTCTACCTTCAAGACATCATTCAAATGAAGAGAATTGGAAAGGTTCAAGGTTGATCAAGACTAAGTCAAGAGTGAATCAAGTTGATCAACTCACAAAGCGCAGAAGATGTACCGAGAGGGATCAAGTGATCCCATGGTATGGTAAGAATTGTCAATTACGCTTTGTGTACTAACCCATGGTCTTCGTGAGAGTTCTTTGTGGGGTTAGGTTGCGGTGTGCAAGTTCAAGTGGAGCATCACGAAGAGATCAAATGCTTGAAGCTTGCCGTCCTTTGTGGTGACAATGGACTTGTGAAGATGTGCGGAAGAGTGGCTCACCCATAGTGGAGTATGGGGGAGCAATCAACTAGTCTTCATCGAGTCAACACAATCAAGAAAGGTGGTCCAACTTGAGGGAGTCAAGATCGTCATCATCTAGCTCAAGTGGACCATGTGCAAGGCAAAGGTTTGCCCTTGATAGGTTTT
>Cluster_36046|Contig1|less_than_5_individuals|original
GAATCTTAGTGGTCTTATTGACGCTTTTCTGGTCGAATCCGTACCTTCCCCTTCTCCCATACGCATGCTCCGCGCGAGCCTCGATCATCTTGAACTCGAACTGGGCATTTTCTTGCTTCTCTTCTGGAGTGAGCTGGGCATCATCATCGTCGTCGTCTTGCTTGGAAATAAACGGGGCATCGTCGAAGTAGTTTTTGCTGTCGTAGCAAAGTTCCCGGACCTCACTCATCCAGCACTTGGCGGCGAAGCTAGGTTTCTCCACCTCTGACTGATGCATGAGGGAGACGCATAATCCATCGAAATGCACCGTGAGCCTCTGAATCTCATCCTCACTGACCCCCTCATGGAGTTGCCGGAGGAGGGGACCAACAGGGCCCAGCGAAGCAGTAACAGGAAGACCGATCGCCCTCCGAAGATCGTCAGGATCAACCATCTGCGTTGGCCTAAACCAAGAGAGACCGAGCAGAA
>Cluster_36047|Contig1|less_than_5_individuals|original
GTCGCCGCCGGGAGCCGGCGCCAGCACACGCGCCTTCTGCTGGAACAGCACCAGCACGTAGCGGTGGATGCCCAACGGCGGCTTCGGACCCATGTAGGGCACCACCTCCTCCCCTTGAGAAGGATCTGATCCACCAGGTATGTTAACCACCAGCCAGTGAAGCCACTCCTTCATGGTGGGCTCGCTGGGGCTCGGTGCGTCCGGATCAGTCATAACCAGGGTGAAGAGATCGCCGGCCCGGCCGGTTATCTGGATCGAGGGCGCCGCGTCGGCGATGGACGGCTTGATCTCGCAGCCGTTCGTCAGGTCCTTCGTCCCGAAGCGCACGGTCACCGGCATGGTGGGCACGAACATGTCCACCACGTCACCGATCACCCTCCCAACCACAAGGGGATCCACATGGGCTGCCATAGCCGGAGGACGGCGATGAGGTCGAGCAGCAACAGCAAAACTAGCCAGCTAGCTAGCTGGATCTCCCGAGAGCACCTGCTTGTCTGTGTTGTATGAGCAGTGTTTGTATTGAGGAG
>Cluster_36048|Contig1|less_than_5_individuals|original
CGTCAACGTCGGTGATCACCTCGAGATATTCAGCAACGGGCGGTACAAGAGCGTGTTGCACCGGGTGCGAGTGAACTCAACGCAATTGCGGATCTCGGTGGCGTCACTACACAGTCTTCCACCAGAGCGGGTAATCGGTCCCGCGCCAGAGCTTCTCGCTGATGGTACCCAACGGCGGTATATGGACACTGACCTGACCACCTTCCTCAAGTACCTCGCCTCCTCCGAGGGGAAACACAAGACCTTCCTCCACTCTAGGAGGATCACTACGTAATCATCGTCATCGACTGAGCTAACTAATTGATATCATTCAAACCGACCATTGGGGAGGGTTATAAAGGATTGTGATTGCCAATGTGCCCTTATTAATGAATTAGGTTGGTTCATTTTTGATTTTTAGCTATTTAACTATATTAAGAACGTCCATCGATTGATGAACGTTGTTATAT
>Cluster_36049|Contig1|less_than_5_individuals|original
CGCCATATTCTGCAAACATACACAATATCAACCGCTTTTCGTTCATTCCTGACTCGTAGCTGAGCTCACTTGTCCTCTTCTCTGTACAAACAAAGCCAGTTCTGTAGCAGCAGCCAGCAGGCAGAGCATCCGTGTCCTGTGCTAGAACCAAGCTCTGCTCTGACTCATGACGGCGGTCGGCGGGCATGCATGCATGCATGGTAGAGCTAGAAGGAGAAGTCGTCGTCCTGGTTGGGCTTGGGCGAGGCGAGGATGGCGGTGTAGAGCCGGAGCTTCTCCTCGCCGAGCGACGAGCAGCGCGACAGCGGG
>Cluster_3605|Contig1|original
TATTGCTTAAATTATTATCCAGATACAAGAGCAGCAGGAGAGCCCAGTTAACTAATAACTGTAAAACAAAAGAATTCCCATATCATAACACTTCTTCAGGCAAACAAGTGGGTACACAACAGCAATCAAGAGTAGAAGAAACTCAAAACAAACTGCAATCACAATCATCTCATCTTCCTCCCTTCCTTCCTTCCTACTCTACCAGCAACACCTTTTCTTTCTTTCTTTACACATGCTTCTCTCTCCTCTCCTCTCTTTCTCTCTCCTCTTATGTTACAAAGGCCCACGGCACTGTTTTCTTCTCATCAGCTCAGCTCCTGAACCCGAAGTTGGTCCACCGCCTGCCCCCGGCGCCGTCCTTCTTGGCGCCCCGCGCAACACCGCCGGACCCGAACAGGTTCTCCAGCGACTTCTGCTTCCGGTTCCGGGACCGCCCCGCCTCCTTCAGCAGCTCCGCCAGCCGCTTCTTCTCGTCCTCCACGTCCGGGTTCGCCGTGCCCAGCTTCTCCTCCCGCACCTTCAGCACGTGCTCCAGGATCTCGATCGCGTCCTCCACCCTTCCCATGGCATCATAGATCGCAGCCAGGTTGCTGTACACGCCAAGAGTATCAGGATGAGAGGCACCACACTCCTGCTCTAGAACTGCGCGTGCTTCTTCAAACAGCTGTGCAGCCTCATCAATCTTGAACAGCTGTACGCAAGCTAGCCCCATCTGGTTCAGCAGAACACCGAAAAATGCCGACTTCCTTTCCCCGCTGGCCCTCAATTTGGAAACCGCGCTCTCGAACGAGTTCCTTGAATCGGCATACCTCCCTATCATGTAGTACAACACACCCATTTGTGCTTCGATCCCAGCAACAGTGCTCCACTGCCCTGGTGAGTCCTCGAGCAACTTCAGTGCCCTTTGAAGAAGCTTTAGGGCCTCATCAAGGTCTCCAAGCGCCTCATAGATGGCAGCAATCTCCATTAGGCCTCCAGCAACCTCATCAGGGGCAGCACCAGGCGCGGGCTTTGCATAGACACGGAGAGCATTCTCACAGTAGGATTTGGACTCACGGAGCTTCCCTGTGCGGTGATAGAGATCAGCAAGGCGGACGAAGACAGATGCCACTGAAGGGTGGTCGTCGCCACGGGCAGACTTGAGTACAGTCAAAGCCTTCTGGTATGAGAAGACAGACTCGTCGAAACGAGCAAGGGCCAGGTAAGTGTTGCCTATCGCGACATCAATCGTCGCAACCTCGACGTCGCGTCCATTGGCAACCATGGTCATGGAAGCCAGTACAAGGTGCTCCAGGGCGCCGTCATAGTCACCCTTGGCGTCCAGGATAAGGGCCATCAGCCGGCGATCGGAGGCCTCCTCGAGGGATGCAGGTGCACTGTGCTCCCGGTGGATCTCGAGGGCTTTGCGGCACAGTTTCTCTGCCTCATCGAACTGCAGAGCTTGCACATGCGCTTCCGCCAGATACCTGCAGGTCTCGGCGACGCGGGGGTCGCGGTCGCCGAGCGCGGCCATCTGGATCTCGAAGCCCTTGCCGTAGCAGGCGATGGACTCGTCCATGCGGCCGAGCATGGCGTGGGTGTCGCCGAGCTGCATCCAGCCGGAGAAGGCGGCGAGCGCCCACTCCTCCCCCTTGCGCTCATCCACCTCCTCCTCCGGCTGCGGCACCTCCTCACCCTCGGCCACGGGGGCCGGCG
>Cluster_3605|Contig3|original
GAACAACCAACCAACAGTGTATATATATTGCTTAAATTATCCAGATACAAGAGCAGCAGGAGAGCCCAGTTAACTAACTGTAAAACAAAAGAATTCCCATCATAACACTTAACAAGTGGGTACACAACACCAATCAAGAGTAGATGCAGAACATGTAGAAGAAACTCAAAACAAACTGCAATCACAATCATCTCATCTTCCTTCCTTCCTACTCTACCAGCAACACCTTTCTTTCTTTACACATGCTTCTCTCTCCTCCCTTCCTTTTCTCTCTTTCTCTCTCCTCTTATGTTACAAAGGCCCACACCACTGTTTTCTTCTCAGCTCAGCTCCTGAACCCGAAGTTGGTCCACCGCCTGCCCCCGGAGCCGTCCTTCTTGGCGCCCCGCGCAGCACCGCCGGACCCGAACAGGTTCTCCAGCGACTTCTGCTTCCGGTTCCGGGACCGCCCCGCCTCCTTCAGCAGCTCCGCCAGCCGCTTCTTCTCATCCTCCACGTCCGGGTTCGCCGTGCCCAGCTTCTCCTCCCGCACCTTCAGCACATGCTCCAGGATCTCAATCGCGTCCTCCACCCTTCCCATGGCATCATAGATCGCAGCCAGGTTGCTGTATACGCCAAGAGTATCAGGATGAGAGGCACCACACTCCTGCTCTAGAACTGCCCGTGCTTCTTCAAACAGCTGTGCAGCCTCATCAATCTTGAACAGCTGTACGCAAGCTAGCCCCATCTGGTTCAGCAGAACACCGAAAAATGCCGACTTCCTTTCCCCACTGGCCCTCAATTTGGAAACCGCGCTCTCGAACGAGTTCCTTGAATCGGCATACCTCCCTATCATGTAGTACAACACACCCATTTGTGCTTCGATCCCAGCAACAGTGCTCCACTGCCCTGGTGAGTCCTCGAGCAACTTCAGTGCCCTTTGAAGAAGCTTTAGGGCCTCATCAAGGTCTCCAAGCGCCTCATAGATGGCAGCAATCTCCATTAGGCCTCCAGCAACCTCATCAGGGGCAGCACCAGGCGCGGGCTTTGCATAGACACGGAGAGCATTCTCACAGTAGGATTTGGACTCACGGAGCTTCCCTGTGCGGTGATAGAGATCAGCAAGGCGGACGAAGACAGATGCCACTGAAGGGTGGTCGTCGCCACGGGCAGACTTGAGTACAGTCAAAGCCTTCTGGTATGAGAAGACAGACTCGTCGAAACGAGCAAGGGCCAGGTAAGTGTTGCCTATCGCGACATCAATCGTCGCAACCTCGACGTCGCGTCCATTGGCAACCATGGTCATGGAAGCCAGTACAAGGTGCTCCAGGGCGCCGTCATAGTCACCCTTGGCGTCCAGGATAAGGGCCATCAGCCGGCGATCGGAGGCCTCCTCGAGGGATGCAGGTGCACTGTGCTCCCGGTGGATCTCGAGGGCTTTGCGGCACAGTTTCTCTGCCTCATCGAACTGCAGAGCTTGCACATGCGCTTCCGCCAGATACCTGCAGGTCTCGGCGACGCGGGGGTCGCGGTCGCCGAGCGCGGCCATCTGGATCTCGAAGCCCTTGCCGTAGCAGGCGATGGACTCGTCCATGCGGCCGAGCATGGCGTGGGTGTCGCCGAGCTGCATCCAGCCGGAGAAGGCGGCGAGCGCCCACTCCTCCCCCTTGCGCTCATCCACCTCCTCCTCCGGCTGCGGCACCTCCTCACCCTCGGCCACGGGGGCCGGC
>Cluster_3605|Contig4|original
GGGCGAGGAGGCGCCGCAGCCGGAGGAGGAGCAGGTGGTGGATGAGCGCAAGGGGGAGGAGTGGGCGCTCGCCGCCTTCTCCGGCTGGATGCAGCTCGGCGACACCCACGCCATGCTCGGCCGCATGGACGAGTCCATCGCCTGCTACGGCAAGGGCTTCGAGATCCAGATGGCCGCGCTCGGCGACCGCGACCCCCGCGTCGCCGAGACCTGCAGGTACCTGGCTGAGGCGCATGTGCAAGCTCTGCAGTTCGACGAGGCAGAGAAGCTGTGCCGCAAAGCCCTCGAGATCCACCGGGAGCACAGCGCCCCTGCATCCCTCGAGGAGGCCTCCGATCGCCGCCTGATGGCCCTTATCCTGGACGCCAAGGGTGACTACGACGGCGCCCTGGAGCACCTTGTGTTGGCTTCCATGACCATGGTTGCCAATGGACGTGACGTTGAGGTTGCCACCATCGATGTCGCGATAGGCAACACCTACCTGGCCCTTGCTCGTTTCGACGAGTCTGTCTTCTCATACCAGAAGGCATTGACTGTTCTCAAGTCTGCCCGTGGCGACGACCACCCTTCGGTGGCATCCGTCTTCGTCCGCCTTGCAGATCTCTACCACCGAACGGGGAAGCTCCGGGAGTCCAAATCCTACTGCGAGAATGCTCTCCGTGTCTATGCGAAGCCCGCGCCTGGTGCTGCCCCTGATGAGGTTGCTGGAGGCCTAATGGAGATTGCTGCCATCTATGAGGCGCTTGGAGACCTTGATGAGGCCCTAAAGCTTCTTCAAAGGGCACTGAAGTTGCTCGAGGACTCACCAGGGCAGTGGAGCACTGTTGCTGGGATCGAAGCACAAATGGGTGTGCTGTACTACATGATAGGGAGGTATGCCGATTCAAGGAACTCGTTCGAAAGCGCGGTTTCCAAATTGAGGGCCAGCGGGGAAAGGAAGTCGGCATTTTTCGGTGTTCTGCTGAACCAGATGGGGCTAGCTTGCGTACAGCTGTTCAAGATTGATGAGGCTGCACAGCTGTTTGAAGAAGCACGCGCAGTTCTAGAGCAGGAGTGTGGTGCCTCTCATCCTGATACTCTTGGCGTGTACAGCAACCTGGCTGCGATCTATGATGCCATGGGAAGGGTGGAGGACGCGATCGAGATCCTGGAGCACGTGCTGAAGGTGCGGGAGGAGAAGCTGGGCACGGCGAACCCGGACGTGGAGGACGAGAAGAAGCGGCTGGCGGAGCTGCTGAAGGAGGCGGGGCGGTCCCGGAACCGGAAGCAGAAGTCGCTGGAGAACCTGTTCGGGTCCGGCGGTGCTGCGCGGGGTGCCAAGAAGGACGGCGCCGGGGGCAGGCGGTGGACCAACTTCGGGTTCAGGGGCTGAGCTGATGAGAAGAAAACAGTGCCGTGGGCCTTTGTAACATAAGAGGAGAGAGAAAGAGAGGAGAGGAGAGAGAAGCATGTGTAAAGAAAGAAAGAAAAGGTGTTGCTGGTAGAGTAGGAAGGAAGGAAGGGAGGAAGATGAGATGATTGTGATTGCAGTTTGTTTTGAGTTTCTTCTACTCTTGATTGCTGTTGTGTACCCACTTGTTTGCCTGAAGAAGTGTTATGATATGGGAATTCTTTTGTTTTACAGTTATTAGTTAACTGGGCTCTCCTGCTGCTCTTGTATCTGGATAATAA
>Cluster_3605|Contig5|original
NNNNNNNNCCGAGGGCGAGGAGGCGCCGCAGCCGGAGGAGGAGCAGGTGGTGGATGAGCGCAAGGGGGAGGAGTGGGCGCTCGCCGCCTTCTCCGGCTGGATGCAGCTCGGCGACACCCACGCCATGCTCGGCCGCATGGACGAGTCCATCGCCTGCTACGGCAAGGGCTTCGAGATCCAGATGGCCGCGCTCGGCGACCGCGACCCCCGCGTCGCCGAGACCTGCAGGTATCTGGCGGAAGCGCATGTGCAAGCTCTGCAGTTCGATGAGGCAGAGAAACTGTGCCGCAAAGCCCTTGAGATCCACCGGGAGCACAGTGCCCCTGCGTCCCTGGAGGAGGCCTCTGATCGCCGCCTGATGGCCCTTATCCTTGACGCCAAGGGTGACTACGACGGCGCTCTGGAGCACCTTGTGCTGGCCTCCATGACCATGGTTGCCAATGGACGCGATGTCGAGGTTGCAACGATCGATGTCGCGATAGGCAACACTTACCTGGCCCTTGCTCGTTTCGACGAGTCTGTCTTCTCATACCAGAAGGCCTTGACTGTCCTCAAGTCTGCCCGTGGCGACGACCACCCTTCAGTGGCATCTGTCTTCGTCCGCCTTGCTGATCTCTATCACCGCACAGGGAAGCTCCGCGAGTCCAAATCCTACTGCGAGAATGCTCTCCGTGTCTATGCGAAGCCAGCGCCTGGTGCTGCCCCTGATGAGGTTGCTGGAGGCCTAATGGAGATTGCTGCCATCTATGAGGCGCTGGGAGACCTTGATGAGGCCCTAAAGCTTCTTCAAAGGGCACTGAAGTTGCTTGAGGACTCACCAGGGCAGTGGAGCACTGTTGCTGGGATTGAAGCACAAATGGGTGTGTTGTACTACATGATAGGGAGGTATGCCGATTCAAGGAACTCGTTCGAGAGCGCGGTTTCCAAATTGAGGGCCAGTGGGGAAAGGAAGTCAGCATTTTTCGGTGTTCTGCTGAACCAGATGGGGCTAGCTTGCGTACAGCTGTTCAAGATTGATGAGGCTGCACAGCTGTTTGAAGAAGCACGGGCAGTTCTAGAGCAGGAGTGTGGTGCCTCTCATCCTGATACTCTTGGCGTGTACAGCAACCTTGCTGCGATCTATGATGCCATGGGAAGGGTGGAGGACGCGATTGAGATCCTGGAGCATGTGCTGAAGGTGCGGGAGGAGAAGCTGGGCACGGCGAACCCGGACGTGGAGGATGAGAAGAAGCGGTTGGCAGAGCTGCTGAAGGAGGCGGGGCGGTCCCGTAACCGGAAGCAGAAGTCGCTGGAGAACCTGTTCGGGTCCGGCGGTGCTGCGCGGGGCGCCAAGAAGGACGGCTCCGGGGGCAGGCGGTGGACCAACTTCGGGTTCAGGAGCTGAGCTGAGAAGAAAACAGTGGTGTGGGCCTTTGTAACATAAGAGGAGAGAGAAAGAGAGAAAGGGAAGGGAGGAGAGAGAAGCATGTGTAAAGAAAGAAAGGTGTTGCTGGTAGAGTAGGAAGGAAGGAAGATGAGATGATTGTGATTGCAGTTTGTTTTGAGTTTCTTCTACATGTTCTGCATCTACTCTTGATTGCTGTTGTGTACCCACTTGTTTGCCTGATTAAGTGTTATAATGGGAATTCTTTTGTTTTACAGTTAGTTAACTGGGCTCTCCTGCTGCTCTTGTATCTGGATAAT
>Cluster_3605|Contig6|original
GAGGAGGTGCCGCAGCCGGAGGAGGAGGTGGATGAGCGCAAGGGGGAGGAGTGGGCGCTCGCCGCCTTCTCCGGCTGGATGCAGCTCGGCGACACCCACGCCATGCTCGGCCGCATGGACGAGTCCATCGCCTGCTACGGCAAGGGCTTCGAGATCCAGATGGCCGCGCTCGGCGACCGCGACCCCCGCGTCGCCGAGACCTGCAGGTACCTGGCTGAGGCGCATGTGCAAGCTCTGCAGTTCGACGAGGCAGAGAAGCTGTGCCGCAAAGCCCTCGAGATCCACCGGGAGCACAGCGCCCCTGCATCCCTCGAGGAGGCCTCCGATCGCCGCCTGATGGCCCTTATCCTGGACGCCAAGGGTGACTACGACGGCGCCCTGGAGCACCTTGTGTTGGCTTCCATGACCATGGTTGCCAATGGACGTGACGTTGAGGTTGCCACCATCGATGTCGCGATAGGCAACACCTACCTGGCCCTTGCTCGTTTCGACGAGTCTGTCTTCTCATACCAGAAGGCATTGACTGTTCTCAAGTCTGCCCGTGGCGACGACCACCCTTCGGTGGCATCCGTCTTCGTCCGCCTTGCAGATCTCTACCACCGAACGGGGAAGCTCCGGGAGTCCAAATCCTACTGCGAGAATGCTCTCCGTGTCTATGCGAAGCCCGCGCCTGGTGCTGCCCCTGATGAGGTTGCTGGAGGCCTAATGGAGATTGCTGCCATCTATGAGGCGCTTGGAGACCTTGATGAGGCCCTAAAGCTTCTTCAAAGGGCACTGAAGTTGCTCGAGGACTCACCAGGGCAGTGGAGCACTGTTGCTGGGATCGAAGCACAAATGGGTGTGCTGTACTACATGATAGGGAGGTATGCCGATTCAAGGAACTCGTTCGAAAGCGCGGTTTCCAAATTGAGGGCCAGCGGGGAAAGGAAGTCGGCATTTTTCGGTGTTCTGCTGAACCAGATGGGGCTAGCTTGCGTACAGCTGTTCAAGATTGATGAGGCTGCACAGCTGTTTGAAGAAGCACGGGCAGTTCTAGAGCAGGAGTGTGGTGCCTCTCATCCTGATACTCTTGGCGTATACAGCAACCTGGCTGCGATCTATGATGCCATGGGAAGGGTGGAGGACGCGATTGAGATCCTGGAGCATGTGCTGAAGGTGCGGGAGGAGAAGCTGGGCACGGCGAACCCGGACGTGGAGGATGAGAAGAAGCGGCTGGCGGAGCTGCTGAAGGAGGCGGGGCGGTCCCGGAACCGGAAGCAGAAGTCGCTGGAGAACCTGTTCGGGTCCGGCGGTGCTGCGCGGGGCGCCAAGAAGGACGGCTCCGGGGGCAGGCGGTGGACCAACTTCGGGTTCAGGAGCTGAGCTGAGAAGAAAACAGTGGTGTGGGCCTTTGTAACATAAGAGGAGAGAGAAAGAGAGAAAAGGAAGGGAGGAGAGAGAAGCATGTGTAAAGAAAGAAAGGTGTTGCTGGTAGAGTAGGAAGGAAGGAAGATGAGATGATTGTGATTGCAGTTTGTTTTGAGTTTCTTCTACATGTTCTGCATCTACTCTTGATTGGTGTTGTGTACCCACTTGTTAAGTGTTATGATGGGAATTCTTTTGTTTTACAGTTAGTTAACTGGGCTCTCCTGCTGCTCTTGTATCTGGATAATTTAAGCAATATATATACACTGTTGGTTGGTTGTTCAAAAA
>Cluster_36050|Contig1|less_than_5_individuals|original
GCCCCACCGTGGTGCCCATCACCACATACACCTGAAACAGCTTGCTTCCGCGCGCGCGCACAATTAATCATCCAGAACAGTGCATCCAAATATATACAAGAACAATCCCCAGGTGCTAATCAAGTTAATCTTCTCTGAGGAGCGCGGGTTAGCGATGAGAACTTACTTGCTTCCGCGGAAGATCTCCTGGGACGCGGCGGAGTGGGCGGCGGCGGCTTCGTCGTCGAGCTTGCTGTGGAGCGAAGGGAAGGCGAGCCGGGAGAGGGCGAGGAGGTAGAGGGTGGTGACGACCGGGAAGGCGAGGTCGATGAGCGGGACGAGGCCTGACATCGAGAAGACCATGATGAAGGCGACGAGCTGGAGCTCGATGACGCGGAGCGAGCCCATGACGCCCCCGAGCATCGCCGACGACGGCTGCCGCTCCGCCCCGTTGTCCGGGTCAGACCGCGGCGCCACTGCAAGCGATATTCCCGACATGGCAGCTACTTCAATCAGCCCGCTATCAATCAACAGCTACGGCAGGTGCACAACTGATCGCCGATCGCCGGAGTAATGAACAGAGCAGCACCGCGGGACTAAAATTTGCGAGAGGAAAGCAGAGGAAGGCAGGGCTTACAGTAGCAGGAACTGGGCAAAATGGGAGTATTTGTTTGTTCGCCGGCGC
>Cluster_36052|Contig1|less_than_5_individuals|original
CTCGGCCCCTAGTCGAGACGAGACGCCAACCACACTGGCCATGCCGATGCGTGTGTGCGTTGGTTTTACACTAACGACAGTCTCCACAAAAGAATACTCTCGCGAGGCAACCCCTTATGTACCCCGACGAAGCCGCTACATCGTCAAGAAGTCCGAGCCAAGCGGGATTCATGCTACCCCAACACCGACTACACCAACGCTGTCAACACCGACGAGGCGCGACAGTGAGGGCGGACGTGGCTAGCACAAAGCCATGTTTTGAGCGGCACGTGTACCAACGAGGACACGGGCTTTGCCGCTGCCCGCACCTACACACACCATCATCATATGCATGGAGAACGTGAAGCGAAGGCGACGAAGACGACCACACAGCTTAATCGGAGGTATCTCGCGGAGCAACTCGTGGGAGTAATTAACCGGGAGCCTTCCAAGTCCACGGGAACCAGGAGACCGCACAACGCTAGTCACGCAGGCCGGCCGTGCTAGTAGGCCACGGAGCGCATATTGG
>Cluster_36053|Contig1|less_than_5_individuals|original
CCGCGGGTTCGGCGGCGTGAACCCCGTCGCCGGCGACCTCGCCAAGCCGTGCGTCGCCTGGGCCGTGCTCCTCGCCGTGATGAACTACAAGATGCTGTAGAAGGGAGGAGAGACAGTCAGAGAGGCTATGCGAGTTGTCGCGTGGTGACCACGTCGGGTGGCGAGTTTGTGTATGTACAGTACACTGTACACGCGCGCGTAGTTTCTTGTATCTCGTCGCAAAATATTGCTATCTTTTTGTGTATTACTGCTGTTTAATACGTGCAATCTACAATGTACTTACTATGTACACGTACGAAATATGATCGTGTTTATGTTGTGCTCAAAAATTCGGTGTTTCTTT
>Cluster_36056|Contig1|original
CCGCACCCACCTCATTGCCGCC--CGGGACAACACCAAAACATAGTCACTCACAATGGCCACCACCAGCAAGCAGGCTCTAGCTCTCGCTGCTCTCCTGATCCTGCTCACCCGCACCCACCTCATTGCCGCCGCAAGAGCCCCGGTCGCTGTAACCGGCATTGGCCTTGGAGGAGGTGGCTACGGTGGAGGAGAAGGCGGTGGAAGCGCCGGTCATGGTTACGGCTACGGTTCAGGCTATGGAGCCGGTCATGGCTATGGCTATGGCGGCAGCATTGGTGGTGGTGGTGGTGGCGGCGGTGGGCATGGGGGTGGCGGTGGTGGAGGTAGTGGCGACATGGGCTCAGGGTACGGTTCTGGTTATGGCAGTGGTTATGGCTCCGGTTACGGTGCTGGCGGTCAAGGTGGTGGGGGAGGTGGTGGAGGAGGAGGAGGCGGTGGATCCGGCTATGGCAGTGGCGGTGGCTATGGGTCTGGGTACGGAGAAGGCTATGGGTCAGGCGGTGGCATGAACGGTGGAGGTGGAGGGGGCGGCGGTGGAGGGGG
>Cluster_36057|Contig1|less_than_5_individuals|original
ATCCATCGGCATCCAGTTGACAATCCAATTCAATCCATAGCGCACCACACCCAAGAACACACTCACCGAGCAAGCAGTCCGTGAAGAGATGGCGCATTTCCAGGGCCAGCAGCACGGCCACCAGGCCACCCGCGTCGACGAGTACGGCAACCCTGTGACGGCCGGTCACGGCGTCATCGGGACCGAAGGCTTGGGGCACTTCCAGGGCCAGGGCCAGCAGCACGGCCACCCCACCACCCGCCTCGACGAGTACGGCAACCCGGTCACGGCCGGCCACGGCGTTGGGCTGGGATCCACCGGCACCGGAGTGCACGGCGGGTACGGGTCTACCGGCACCGGCACCCACGACACTGGCGGCCACGGCCGCCAGGTCGGTTTCGGTGCCACTGGCACGGGCACCCACGACGCTGGGGGCTATGGAGGCTCTGGAATTGCCCCTCGGCACGACACCACCGGCACTGGGGTTCACGACGCCGGTGGGTTGGGCACGCGGCATGCCGCCACCGGTACCCACGGCACAGGGCACACGGCCGGGTACGGCGCCACCGGGACCCATGGCACAGGCCACACCGCGGGGCTCGGCGGCACCGGCACAGGGATGACCGGGACCCATGGCACAGGCCATACCGCCGGGCTCGGCGGCATCGGCACAGGGATGACCGGGACCCATGGCACAGGCCACACCGCCGGGCTCGGTGGCACCGGCACAGGGATGACCGGGACCCACGGCACAGGCCACACCGCCGGGATCGGCGGCACCGGCACAGGGATGACCGGGACCCATGGCACAGGCCACACCGCCGGGCTCGGCGGCACCGGCACAGGGATCACCGGGACCCATGGCACAGGGCACACGGCCGGGTATGATGCCACCGGTACTCATGGCACAGGGCACACGGCCGGGTACGGCACGACCGGCACTGGGACCACCGGCGTCGGGATCGCCGGAACCCACGGCGCCGTCGGCACACACCCTCATGGCGGGGTAGCCGAGCACAAGACTCGTGGCATCCTCCACCGCTCTGGCAGCTCCAGCTCCAGCTCGTCA
>Cluster_36059|Contig1|original
CTCCACAGGTCGTATCAACACATGCAAATAATCAGGTGACTGAAAAGCATGACACTGCTTTTAATTTTTCTTGCACTGTCAATTCCCTCAAACTACCTCTCAGTAGTAAATACTATTTAACCTGAATAACCGATGGTTATTCAACCATATGTAAGTAATTAAGAGTAGGCTGCTTTATCATGGAAGGAGACATTTCACTGATAGACGTAGCAGGAGCAGCCTAATTTCAGCCGAAGAACACCTTGGCTGCCATAGTGTCATAGTAGTATCTAAAAAAGCTTTAATATCACTGAAACACTTCCATGACTTGAATTTCCCAAAGGTGAAAGCCATTCAAGATAAGAAATAGTCTGAATCGACCAAATCATCGCAAAAATCCAGTTCACTTGGGACATACCTGCTGTAACTAATGAATGCTAGATAATCATGGAAACCTCCTCTCCCAGCACATACAATTATCAGAAGAAAGGCATTTCTGTCGATGTACTTCTCTTCACAAATTCTATGGAACCTCCGACGTCGGAAGCTATATCATAAGTGCCAACCAAAGGGCATCATCCTTCATCAGCTTGGCTCGATGCCAATCTGGCATTCCTCCGATCGATGGCGAGGACACGCTCCTCCTGGCGCTCCTCTGGGTGAAGCAGCTGCGCAAGCGGCAGCCTCCACCCCTCCCGATGATGGCAACACAGCGAGGTCGACGGTGCCTCTTCCCAGTGATAGTCACTGAAGCATTGCGCTTGCAAATGAACAAGTCGGCAGAGGGCGGGGAGGAGGGGAAGACGCGACGACGCGAGGGTGAGCGGGGGCGATGGCGCAGTCGGGAGAGGGAGAGAGGGCGAGAGAGGGAGGGGTAGCTGAGAGAGAGAGATCCGTGGAGGCCGGCG
>Cluster_3606|Contig1|likelySeq
TGCCAACCCAAAACTTAAGGGAAAATGTATTATTCATCTCTACAAAGCGAGCACCAAATCTGATACACAAAATTATGCACAGCAAACTCCTCCAAGAAAAATATACAACACAATAATACAAGAATTTATGTCCTAAAGAAAAATGTACAACATAATAATACAAGGATTCATGTCCTAAGTTCTGCTTTACCGTGTAAAAACACAACAAGAAGCACACCTGTACTGTTATGTACCTGATCATCAAAAGCCCAAAACCAAACAAAAATCTCACACCATGGGAGCCAGGATGCCACCTATGACTTGTCTGGATCTAAACAGAAGACAAGAGTGGTGCAGTACGTTCATCAGAGTTCAAAGACCGTTGGATAGGCTTCAGTGCCGGGTCACAGTACGCAGTTTCAAGACTGCTGAAGAACTCTGCCATCTCTGGTTTGCTTTGTTCTTGTATATCTTTATTTATCAATGACTCAGTAGAGTATGCTTCGAAGATGGGGTAAAATCGGTTTCCACAGTATGCATGGAACAGAAGTGTGAGAATCGGTAGAGGCACCAGCAGACTTGAACCAAATGGAAATTCCTTTACTCCAAATATCCCGATCGAAATCAAATGCATCAGCACAAGAGAAAATATGGTTGCATTGTGCACAATGGGCCAAAATCTTCCACCGGTGTCATACTTGGGTGCATACACATTACAAAGCTGATTACGAAATATGAAGTAGCCAAGGCAGAAGTAAGTCAACACAAATGGGAGGATAAGTGGAGCTACAATGGAGTACGTGAGCCCGAGAAGTCCAAACAAGAGAATCCGAGGAATTTCACTATGATAGTGCATCGATGGAGCTTCTGAGTCTTCCCTCTTGCAACACTTTGCGCAGCTCCCCCACAAGTGATACAGAAGAGCAGAAGTTTGAGTGAGTTCTGATGTTATACTTGTCCATGAAGTCACCACATATGCAATAAAGAAAGATGCCTGTGCAGGTACAACAACCGCAAGCCGTTCAGGTATTTCTTTTGGATCAAGGAATATGTTAAGTTGATTTAAGACTGAGCCAGTAAGAACATTTGCAAAGAACACAGTCCATATTGTAAACCGAAGCATTTTGTTGCAAGCACTTCTCTCAATCCCATTGACAGACACAAATCCTTGCATGGTCGAAAATAGCTTCATTATTGAGGGCACATAAGAGGAAAGGAAGTGAAGAATGACACTGGGAAGATACCCAGTAACCAATTGACTGACAATGGCTATTTCCAGTATGTTCCTCAGGAAAGGCAGCCATGCCTCAAGTTGATCCATATAAGTGAGCCCTTGAATAAATCCCACAACTAGAAGAAACACGATTATCAGGAGAACTGAAGCTACAAATACTACAAATTTGGATATCCACCGTTCCATGAATGATGTAGAAAAGGAAGGCCAATAAACATCATGAGGATCAGGAGCATGCTCAGTTTGCCACTCAGTTGGATTGTCTGACTGCCTTATGTAAATTGCATTCGCTGAAGCATATCGAGATTTGAATGAAACAAAAGCAGCGGGAATCTCCCGTCTCCGAGTAGCATCTGATTGTTCCATTCTAACATTTTCCTCTAGATCTTCCAGTCTTTTCTGATATTTCCCAGGATTATTTCTTCCAAATAGTCCAAGAAACTTTTTTGGAGGGTTGTCAGTAGAAGGTCGATGTGGTACATATTTTAGGTTCTTTAGCTTTCTCCACATAATTTCGGTCTCATTAAGAAGGCGGCGGAGTTTGCCAGTTTGATGAACAACAGTATGTGACAAGTAGGTGGATGAATGATACTCTTTGAAGAACTTATCAACAGCATCACTCACAGAACCACCATCAGTTATAGGGATAGCTCGAACCAGAACTGTGAAATACTGAGGTAGTGGCTTTGATGTCATAAAATACTCGAGCCTCTTGTCAGAAATATATCTGTACTCATAATACAGCAGGTAGCATGCGACTCCAGTTATGATGTACACAGCAGAGAAGTGAAGCCATAATTTATTGGACCCGTCCTGGACATTGGAGATGCTCAAGACATCGACGGACTTGCTGGGCAGGTCGGTGAAGTCGATCAGCCGCAGCTGGTCCCCCATGAAGTTTATCGGCATGAGCACGCCGACGCCCACCACAGCGACTACGGCGAAAAGCCTGATGCTGAAGACGAAAATGCGGACGAAGACGACGCCGTCGAGCCCCGCGGCGGCATGGATGTCGTCCTCGGAGCGGCGCCACGCGGCGGCGAG
>Cluster_3606|Contig1|complementarySeq
TGCCAACCCAAAACTTAAGGGAAAATGTATTATTCATCTCTACAAAGCGAGCACCAAATCTGATACACAAAATTATGCACAGCAAACTCCTCCAAGAAAAATATACAACACAATAATACAAGAATTTATGTCCTAAAGAAAAATGTACAACATAATAATACAAGGATTCATGTCCTAAGTTTTGCTTCACCGTGTAAAAACACAACAAGAAGCACACCTGTACTGTTATGTACCTGATCATCAAAAGCCCAAAATCAAACAAAAATCTCACACCGTGGGAGCCAGGATGCCACCTATGACTTGTCTGGATCTAAACAGAAGACAAGAGTGGTGCAGTACGTTCATCAGAGTTCAAAGACCGTTGGATAGGCTTCAGTGCCGGGTCACAGTACGCAGTTTCAAGACTGCTGAAGAACTCTGCCATCTCTGGTTTGCTTTGTTCTTGTATATCTTTATTTATCAATGACTCAGTAGAGTATGCTTCGAAGATGGGGTAAAATCGGTTTCCACAGTATGCATGGAACAGAAGTGTGAGAATCGGTAGAGGCACCAGCAGACTTGAACCAAATGGAAATTCCTTTACTCCAAATATCCCGATCGAAATCAAATGCATCAGCACAAGAGAAAATATGGTTGCATTGTGCACAATGGGCCAAAATCTTCCACCGGTGTCATACTTGGGTGCATACACATTACAAAGCTGATTACGAAATATGAAGTAGCCAAGGCAGAAGTAAGTCAACACAAATGGGAGGATAAGTGGAGCTACAATGGAGTACGTGAGCCCGAGAAGTCCAAACAAGAGAATCCGAGGAATTTCACTATGATAGTGCATCGATGGAGCTTCTGAGTCTTCCCTCTTGCAACACTTTGCGCAGCTCCCCCACAAGTGATACAGAAGGGCAGAAGTTTGAGTGAGTTCTGATGTTATACTTGTCCACGAAGTCACCACATATGCAATAAAGAAAGATGCCTGTGCAGGTACAACAACCGCAAGCCGTTCAGGTATTTTCTTTGGATCAACGAATATGTTAAGTTGATTTAAGACTGATCCAGTAAGAACATTTGCAAAGAACACAGTCCATATGGTAAACCGAAGCATTTTGTTGCAAGCACTTCTCTCAATCCCACTGACAGACACAAATCCTTGCATGGTCGAAAATAGCTTCATTATTGAGGGCACATAAGAGGAAAGGAAGTGAAGAATGACACTGGGAAGATACCCAGTAACCAATTGACTGACAATGGCTATTTCCAGTATGTTCCTCAGGAAAGGCAGCCATGCCTCAAGTTGCTCCATATAAGTGAGCCCTTGAATAAATCCCACAACTAGAAGAAACACGATTATGAGAAGAACTGAAGCTACAAATACTACAAATTTGGATATCCACCGTTCCATGAATGATGTAGAAAAGGAAGGCCAATAAACATCATGAGGATCAGGAGCATGCTCAGTTTGCCACTCAGTTGGATTGTCTGACTGCCTTATGTAAATTGCATTCGCTGAAGCATATCGAGATTTGAATGAAACAAAAGCAGCGGGAATCTCCTGTCTCCTAGTAGCATCTGATTGTTCCATTCTAACATTTTCCTCTAGGTCTGCCAGCCTTTTCTGATATTTCCCAGGATTATTTCTTCCAAATAGTCCAAGAAACTTTTTTGGAGGGTTGTCAGCAGAAGGTCGTTGTGGTACATATTTTAGGTTCTTTAGCTTTGTCCACATAATTTCGGTCTCATTAAGAAGGCGGCGGAGTTTGCCAGTTTGATGAACAACAGTATGTGACAAGTAGGTGGATGAATGATACTCTTTGAAGAACTTATCAACAGCATCACTCACAGAACCACCATCAGTTATAGGGATAGCTCGAACCAGAACTGTGAAATACTGGGGTAGTGGCTTCGATGTCATAAAATACTCGAGCCTCTTGCCAGAAATATATCTGTACTCATAATAGAGCAGGTAGCATGCGACTCCAGTTATGATGTACACAGCAGAGAAGTGAAGCCATAATTTATTGGACCCGTCCTGGACATTGGAGATACTCAAGACATCGACGGACTTGCTGGGCAGGTCGGTGAAGTCGATCAGCTGCAGCTGGTCCCCCATGAAGTTTATCGGCATGAGCACGCCGACGCCCACCACAGCGACTACGGCGAAAAGCCTGATGCTGAAGACGAAAATGCGGACGAAGACGACGCCGTCGAGCCCCGCGGCGGCATGGATGTCGTCCTCGGAGCGGCGCCACGCGGCGGCGAG
>Cluster_3606|Contig2|original
AAAAAAGTTTCTTGGACTATTTGGAAGAAATAATCCTGGGAAATATCAGAAAAGACTGGAAGATCTAGAGGAAAATGTTAGAATGGAACAATCAGATGCTACTCGGAGACGGGAGATTCCCGCTGCTTTTGTTTCATTCAAATCTCGATATGCTTCAGCGAATGCAATTTACATAAGGCAGTCAGACAATCCAACTGAGTGGCAAACTGAGCATGCTCCTGATCCTCATGATGTTTATTGGCCTTCCTTTTCTACATCATTCATGGAACGGTGGATATCCAAATTTGTAGTATTTGTAGCTTCAGTTCTCCTGATAATCGTGTTTCTTCTAGTTGTGGGATTTATTCAAGGGCTCACTTATATGGATCAACTTGAGGCATGGCTGCCTTTCCTGAGGAACATACTGGAAATAGCCATTGTCAGTCAATTGGTTACTGGGTATCTTCCCAGTGTCATTCTTCACTTCCTTTCCTCTTATGTGCCCTCAATAATGAAGCTATTTTCGACCATGCAAGGATTTGTGTCTGTCAATGGGATTGAGAGAAGTGCTTGCAACAAAATGCTTCGGTTTACAATATGGACTGTGTTCTTTGCAAATGTTCTTACTGGCTCAGTCTTAAATCAACTTAACATATTCCTTGATCCAAAAGAAATACCTGAACGGCTTGCGGTTGTTGTACCTGCACAGGTAGGGCATGTGTTTTTTGATTGTCGTCAGCATGACAAGTTCAGTTTGGTGTATACTACGAGGAAGTTACCACGAGTTGCTTCTGAGATCGTGCTCTCCCCTCCGAGCTTCATAGAACATGGACAATAACCTTTCTGTTGACATGGATAATATACTTATACAGTTATATGGATACAGTTCTGTACTTCGTTTTTTCGTTATAGCTTTAATAACAGGCTTCCAAACCTTAGCCTTCGTCAACGTTCTTTGTTTTGTCGATATCCTTCTTGCTGTGGCCTACTTATCCACTTCAATATATACCTTCTTACACAATTTTCACTTGTGGCATATGGTATTAGTCCATGCCGGAGCACGTGTGTTGCTAAACAATAATTGGTTTCATGATGATTCTGCAGGCATCTTTCTTTATTGCATATGTGGTGACTTCATGGACAAGTATAACATCAGAACTCACTCAAACTTCTGCTCTTCTGTATCACTTGTGGGGGAGCTGCGCAAAGTGTTGCAAGAGGGAAGACTCAGAAGCTCCATCGATGCACTATCATAGTGAAATTCCTCGGATTCTCTTGTTTGGACTTCTCGGGCTCACGTACTCCATTGTAGCTCCACTTATCCTCCCATTTGTGTTGACTTACTTCTGCCTTGGCTACTTCATATTTCGCAATCAGCTTTGTAATGTGTATGCACCCAAGTATGACACCGGTGGAAGATTTTGGCCCATTGTGCACAATGCAACCATATTTTCTCTTGTGCTGATGCATTTGATTTCGATCGGGATATTTGGAGTAAAGGAATTTCCATTTGGTTCAAGTCTGCTGGTGCCTCTACCGATTCTCACACTTCTGTTCCATGCATACTGTGGAAACCGATTTTACCCCATCTTCGAAGCATACTCTACTGAGTCATTGATAAATAAAGATATACAAGAACAAAGCAAACCAGAGATGGCAGAGTTCTTCAGCAGTCTTGAAACTGCGTACTGTGACCCGGCACTGAAGCCTATCCAACGGTCTTTGAACTCTGATGAACGTACTGCACCACTCTTGTCTTCTGTTTAGATCCAGACAAGTCATAGGTGGCATCCTGGCTCCCATGGTGTGAGATTTTTGTTTGGTTTTGGGCTTTTGATGATCAGGTACATAACAGTACAGGTGTGCTTCTTGTTGTGTTTTTACACGGTAAAGCAGAACTTAGGACATGAATCCTTGTATTATTATGTTGTACATTTTTCTTTAGGACATAAATTCTTGTATTATTGTGTGGTTGTACATTTTTCTTGGATTTTGCTGTGCATATTTTAGTGTATCAGATTTGGTGCTCGTTTTTTGGAGATGAATAATGCATTTTCCCCTAAGTTTTGGGTTGGCAATGCAAACTGTTTGAATCGAC
>Cluster_36060|Contig1|original
CGCCGGACGACAAAGTACTACTAGTACTACTACTCCCTGTCCGTCTGCTCGACCCGATCAGCTCAGCAAGCAACCGCTCTTTTTAGCCCCCACTCTCCCCACGACTCCCTCGACAAAGTGGAACGCTCCCCGACTCCGACCAAGAGCTCGAGCGCCGATCATCGTCCGTCCATGGTGAGGTCCAACTCCCTCGACAGCTGCTACTCCTCCATCCAGGACGTCACCTACAGCTGCGGGTACTGCGGCTACGCGCTGAACCTGAGCTCGGCGGCGCGGAACACGGCGGGCATCGGCTCCAAGTACGGCAAGCAGATCAGGAAGAAGGGCATCGTGGCCTTCGTCGCCGTCGACGAGACGCGCTTCACGCAGGCCGACGAGGTCACCTGCGCGCCCCGCCTCCGCCCCTGGACCTGGCGCCTCTTCCGG
>Cluster_36062|Contig1|less_than_5_individuals|original
GCTCCCTTCCGATGACTCCGTTAGTGTTCACTACAGGGTGGGGAGGCTATACCAACTTTGTGAAGTTTCTGTTAAAGGCAGGAGCGGATCCTAATATTCCTGATGCTTATGGTAGGTTACCGATAGAGCTTGCTGCTAGACGTGACTGCATGGAAGAAGTTGAAATGTTGTTTCCTTTGACATCCCCAATTCCAACCATCCCAAACTGGAGTATAGATGGAATCATCTCGCATGCAAAATTGGAACGTGCAAAGCCACTGGGTGGAAGGCACCTTGAACAAACAAAAGCTGTACTCAAGTCACATGCAGATCAGGCATTCAGGCTCAAGGACTATAAGTTGGCATCAAAAGCATATGGTGTGGCAATAGCTGTCGCGCCGAGTGCAACATTGTACGCGAACAGGAGTCTTTGCAAACTGCTGCTGGATGATGGTGAAGGTGCTCTGTCAGATGCTCTCAGATGCAGAATGCTGCGACCTAACTGGG
>Cluster_36063|Contig1|original
CTCCAGCAGGCCAGCCAGCCGCCACCCCGCCTTGGAGCTCGCCGCCTCCGACCACCTCTCCGTCGGCTTTGTTCTCCTCCGCCTTGATTCCGTCCGCCACCGCCGGATCCATGCTGGAGGAGCAGCCAGATCCGCCGCCTCCTGCCTCGCCTGCCGTCGGGAGCAGGACGACCGAGAGAATAGCATGTTCATTCGTAGCGTGGGGCACGCAGTTTCCTTGGCCCACCTTGCCTGGGAAGCCGTTGTCGTCCATCTCTATGTCGAACTCGAGTGGAGGTAGCGTGTGCCAGCGAGGTTCCAACATCCCCTCTCTGTTTATCTCTCTATTGTCCCTTTTTTATTTCCTCCGTGATGTTCCTCTACTCCCGAGGTAGGCATATCACGCATGGTGCTTATTTGGATCCTGATGACCCATATATCTCATCCTCTTTTGGTTGTTGTCTTGACTTGTTTGATTCTTGCAACTGGCGGATGCATACAAAATTTTAGCACATGCATAAGGAGGAGTGGTAGG
>Cluster_36064|Contig1|original
GGACACCGCCGGCCAAGAAAGGTACCAATACTCCAACCTCTTTCTTTTTTGCCCGCCACCTGTATGAGATATTGCTGCTTTGCCTGTCCACTTCTTTATTTCTTCCACCGCTCGTCGTCGATTCAGTTTAGTTTAGCTTGATCGATCGATCAATCGTAGTAATTGACCAACTCAAGGACTTGCGATGACTCCTTTCCCGTTGCCATGCTTGTGATTTCAATACCATCTGGAACAACTCATTCTCAACTGTGGCAAGTATCTTTAGCAATGCAATGTGCATCTTTCTGGTTGCTTGTAACCGCATTTCCACATTGACACCAGTACCAAGTTGGTTAATCACTTTGCGTACGTGCGTTGCACCTGCACTCGCGGCGCTCTCTG
>Cluster_36065|Contig1|less_than_5_individuals|original
AATATAAATTTGTCAAACAATAGGAGCCAGCGTACCCATGTGTCTTGAGACTCCACATGATGTAAATTAATTAGCAACCCATTATTCTAGTATCCCAATTAACTCCCACCATCCTACCATTTTTTGAATCATATGGAAGGAGAGCTAATCTCGTATGTGGGAGTTTACTTCAAGGATCTGTGACTGAAACTGGCTCAGACAAACACACAAACACCTTGTGTGCAAAAAATAACCGAGAACATCCACAAACACATGTGCGTCTGAAGTTGAGGTGTAGGGCGGTGTAGAGGGGGCGGAGAGGTCGCGGGCAAGTGCAGGGAGGACCGGCTGGCGGTGGCGGCGAGCACGAGCCCTCCCAGCCAGCTTACAGGGAGGAGCTCGGGCATGCGAAGGAAAGAAGGAGAGGTACCAAGAAGTGGGTCTGTCATGGCGAACTCACCAGATGCAGGGCAGGAAAGGCAGGTATGCCATCTTCCCTGGCAGGGAAGCGCTCGACGA
>Cluster_36066|Contig1|less_than_5_individuals|original
GTTGAATTCGTCAACTAGCGATTGGCGTGCATTCATGGGTGTTGACCCGTCCAAGCGAGAAAAGCAGTAACCCTTCCTTATAAGAAACTTCTCTAGTATGTCGAGCATTCTGACAGAATAGCTGAAAAGAAGAATCTTGTCACCCTGTAGGGTCCACAAAGACAGAAGTCTTTCCAGTGCACGCATCTTTCCACAGTGTTCTGAGTCACTGAGACCCATGAAATTCTCACTTTTAGCACTACCGCCAACTAATTCAATATCCGTATCAAAGACAGCAGCCGCAAGCTCAGCGTCCTTCTTCTGCTTCTCAATCTCATCCCTTGGATTGGGCTTTATCAATTCCAGATGGTTACTAATCTGCTGAAGCTTGACAAGGCAAGGAAGAACAAGGCG
>Cluster_36067|Contig1|less_than_5_individuals|original
GCGAATCACAAGGCGGCGCCGCCGGCCTCTCCGACCCCCTTCTCACCAGGGTTCAGCGCCAAGGATCTCACACAAGTAGAGTATATGCACCTGCTCGTCCATGTCCTCTTGGTACCATTATCTTCTCCGCCACTGTTGTACTTCTGCCCTTGTGACTGCATCCCTTCCTCTTGATTATCTTTCTGGTTTGCCCGGCACAACTCTGCAGTTTGCTCGCTTTGGGACAACACTCACCAGATCTGATTCCTCTCCAGGTCCAGCCATACCAAGGATCGATCTCACTGTGGGGGTGTGCTACTGCACGATCTCTCAAGTTTGGAACATTTACTGTCTTGCATTTCACCAAAGTTTGGTCGCTCACGAGGCTGCTGTCACCGCCACAGTCTTCATCTTGGTTGCCAGTCAACAGCACCGTTTCCTCTCTTGTTATTTATCTCTCAAGATTTAGCTCAAGTGCAGCCTCCATCAGTCACAACCTCCTTTTCCAAAAAAAAAAGAAAAGCCTCCATCAGTCTCAACCAATTGAGACAACCAACATCCAGTAAAATGGCTGGACTGCAGCTCCGGTTCCCCGCCATTCTCCACTCTGAACTGTACCGCTAAGTTCTGCACCACCACCAACAATTATGAACTAGAAGGCGTCCAGCTTGGTTGCAACCCTTCGTCCTGTGC
>Cluster_36069|Contig1|less_than_5_individuals|original
TCCTGATGGCGCTTGATTACTTGCATGCCAATCATATACTTCATCGAGATGTCAAGTGTTCAAATATATTTCTTACAAAGGACCAAAATATACAGATCGGTGATTTTGGGCTGGCTAAAGTGTTTACTTCTGATGATTTAGCTTTGTCGGTTGTAGGAACTCCCAGTTACATGTGCCCTGAACTTGTTCCTGACATTCCATATGGCTCCAAGTCCGACGTGTGGTCGTTAGGATGCTGCATCTATGAGATGACTGCGCTGAAGCATGCGTTCAGTGCATTTGATATGCAGACACTGATAAACAAGATTAACAAGTCTGTTGTCGCCCCTCTACCGACTATATATTCTGGCGCATTTAGGGGACTCATCAAAAGCATGCTGCGCAGAAATCCAGATCACAGACCGTGATGTAGATCTGCTAAACTATCCGCATCTTCAGCCCTATGTGTTGGAAATCCAATCGAAAAGTCCGGCTTGCAATATGTTCCCAGCTATACTTCCTAACAGACATGAAAAAAAACAAGACTGTGTGTTCTGATGATAAAGACAATTGCAAACCCCGATATATTAAGAGTCATTCATTTAAAGTACAGAGGATTGTGGAACTTGACAATGCCACTGCTAACCATGGCCCTCCTCAGTCTACCAGAACAGCAAAAGATTGTTCAGAACTGCTTCATCAAGAGATGGGTCGGTTACCAGTCCAGGTCACCAAGGAAGTTGTCAAAGAAGCGATGCAGGATAAACATTCAAAAGAAACAAGATCACCGGGACCTACTCCACGAAGGGCGTCCTCGACTCCTAGGAGACGGCTAGAACCTGCAAAAACATTTCATGCTAGAATAGCTCATAAAGAGGTGCCTCCGCCGTCAAGGTCTTCAGTGGACTAGACAATACAAGCTACACGGCGAGCATCACTTTCCCCACACATGTTCAAAGCAGCTGAGAAGAGGCGAATCGCCGACATTCTCACCGGATTGAAGTCTCCTGATGTTTCAGTTAACGCACCTTGAATCGACAGAATTGCTGAGTTCCCACTGGCATCATCTGAAGATCCATTGCATCCCATCATGAAGCTCTTGCCACCATCTATCAGTGACAAATCAATCACCAAGGACAAATGCACTTTCCAAGTGCTCCGGGGGGACAGCGAAAGCCACACCAACACTCGTGATTTGAACCTGCTCAGTATCGACAATAATCAACTCGGAAGTTCGTCCGATTGGAGGCAGAAGAGGTTCGAC
>Cluster_3607|Contig1|original
ACAGCAATGGCTAATATAATATGCATAGAAAATCAATGCTGCCGTTCACTAATGATAGAAGAGCTGCACCAAATGATCATGAGTATCTCTCAACACTCAAACCAGAACATGTGGCTGTGGAGGTAAACACATTTAGTCAAGTCAGAAAATGGGATAAAATCCTCATGGTGCAAGGAAAAGAAAGCAGAAAAGTTAGAGACCATGCACATGCATGAGCCTGCCTAAGCTAGTTTTGGATTCTCTGGCAAACCGTCAAGGAATGACTCGGCTTTCGATTCAGTTCTCTGAATCGCTACATGCAGATTCGGGTTGCCATATCATAGACGAATCCATCTGGGAACAGAGCAGAATCACAAAGACTGTAGCTAGCGCATATCTACTTGTATAGCCCTGAGTACCACCCGTGGCAGAAGTTTTATCAAGGAAGCTACACTTGCCTACAAAACGTCTCAAAATAACTCAAATTGTGCTACCCTTGCTAAAGCTACAAGCTTCAACGCTCAACCACCGCTTCTTGGTAATATCCAGCAACGACGAAAGGGCCCATAGTAGAACTGAACATACGAACAACTATCCTTCAGTTCCATCACATGCGTGGCTGTGGGCGAAGGATCATGATGAGGATGTCTATGGCCATGAAGGCGACGAGCGGGCTGAGATCGAGCTTGCGGCCGAAGACGGGCGGCACGACCTCGCGGCAGAGGGCGAGAAAAGGGTCGCAGAGGTCTCGCAGGGCGGAGAAGGGTTGGCGGTCCCAGGGGATGTTGGGAAACCAGGAGAAGAGCACCCCGACAAGCAGAACCTCCCGGTAGACCCCCAGCCACCGCACGGCCGCCGACATGGCCGCCGCAACCCCGCCCGCTCCGCCTCCCCCGTGGCGTCTGTGCGTCCCCTCCTCCCCCGCGTGCCGCCGCCGCCGCCG
>Cluster_36070|Contig1|less_than_5_individuals|original
GCCGCACGAGCTGGCGTGGCGGCGCCGGGCCGCATCGCTGTCTGTGAACGACGGGATGGGGGTCGGCAGGATGCTCAAGGTCCGAGACGCGGTCTGGAAGAAGACAGGGTTCCAGGCCTGAGGCGCTCGGGCCGGCGTCGTCGCCCGCCACTACTAGCTGTTTTCTTTTGACAGATCGATTCGGATAAAGCTAGCTACTAGCGCTTCTAGAAGTTGGTTGTTTTGACAGAGCTTTGGCCTCCGGGGTAGAGAGAGGAGTGGAAACTGATGAGTGATCATAGTTCTTCGATTGTTCGTTCCTGCTGTGCAGTGTTTTCCGGAGAGAACGCGGAATTTTTGTGTGTAGCACCACGCAAGGGATAGATCAGCTACTGCTAATTGTGCTTACAGCAGCAAAATGATTTGTGGAG
>Cluster_36071|Contig1|less_than_5_individuals|original
NCGCCCAGGGAGGAGGCGCTGGCGTTCGCCGCACCGACGACGACGAGGCTGCCACCGACGCCATCAACCGCCACGGCGTGCCGTAGTTCATGGCTAGGCTGTCTAGCTAGCTCGAGGAGGTTATCCACGTAGTGCTCAGTGCCGCGTGCGGGAAAAAAATGAATAAAGTGGTAATGTAAAATCGCTGGCAAAGCATGTCTACAGCATAGTGTAACACTGTAAGAGTTTGCGTCCAGAAAAAACATCTTCCAAGAGCTTTGAGCTTCCAAAAAAA
>Cluster_36074|Contig1|original
AGATATGGTCAACCAAATCATCTTGCAGCTGAATGTGAGTTTCCCAATCACGCATTTGATGATGAAATTCGGTGAACCGTGCAAACGTTGCCGCTCCTCCATGCTCAGGCACAACATTGTCATCCTGAAATTGAAACCCTTGGTCATAGATACGTTCCGGGCGCTCATCCTCTACGATCATATTGTGCATGATCACACAAGTAGTCATCACCTCCCACAACTTTTTGGTGCTCCATGTTCTAGCAGGCTACCAAATGATGCCGCATTGAGATTGCAGAACACCAAAGGCACGCTCGACATCATTCCTAGCACTCTCTTCCTCTTCTCTCCTATAGGGTTGGGGATTGTCTTCACAAGAGTAGTCCACTGAGGATATATACCGCTCAGGCGTCAGCTAGGTAGTATCCTTTATTGTAGTTGTGGCCATTGATCTGAGCATTGACCTCCGGGCTGTTGCCTTCTGCAAGCCTTGCAAACACCAGAGAGCGTTGAAGCATGTTGATATCGTTGTGAGATCCGGCCATGCCGAAGAAAGAGTGCCAAATCCAGAGATCTTGTGAAGCCACGGCCTCGAATATGATGGTGCAAGCTTTAACATGGCCCCTATACTGCCCCTGCCAAGCAGAAGAGCAGTTCTTCCACTCCAAGTGCATACAATCTATGCTACCAAGCATCCCCGGAAATCCCCGCTTCAGGCAGGGCCGGGCGTGGGGCAAGGTGGCATTGTTTTTAAGGCGGTAAGGCGAGGCGAGGCGCTGGGGGGGCGCCTCACTGCCTACGCGCTAAGGCATAAGGCGAGGCGACGCCTTAGAGAG
>Cluster_36075|Contig1|less_than_5_individuals|original
GAAAAAGATGGAAGAATACGAGTAGGAATCGTTGGAATAAACTCAGGTGATGGAACTAGGAAGTCACCAGCGATGAATGTGTAGAATCCTATGATAAACGAGGTGAGGAAATCATCGGGGATGATGCCGTTGGATCTGCAATAATCGGAGAAGCGGGAGCAGTACGACGAGTGGATAAGGGCTCAACCGGAGTGATAGGAGTGTTGGGAAAATTGTGGAAAGATATATCCTCCACTAAAAAAAGGTCGAAGTGGACGCGGCTAGGGACGAGACTCGTCAAAAGCCATATCCTGACAAATAGGCATGTGACGACCAACATGATCCCAACAATGATATCCCTTATGATTATCGTTGTATCTTGAGAAGACACGCTTAAGGGACCTAGCAGTCAGTTTGGTGTGTTCACGAGGGGCAAGAAGGACATAGTAACACAATCAAACAATTGAAGCGTTGAATAATCAGGAAACGATCAAAGGGACGCTCGAAAGCAGCGCCACCTGACAAAGTAGTGGATGGAGGTTGATGAGATAGATGGAAGTGGAGACAGACTCGACCCAAAAGTGCGGTGGATGAGAGGTAGTGACCATCAAAGCACGAGCCATCTTCAAGAAGCTTATGATGCTTGCACTTAGCCACGCCATCTGAGCATGAGCACCAGGACAAGATAACTGAGCATGAGTACCTCTCAACAAGGACTCCATGCAAAACGCACATAGAGAAGTGAGTGTGAACTATGGCAGATATACTCTCGATTAGAGTCGTCATAGACACAAATAGGCGTAGAGAAGTGAGTGTGAACTATGGCAGCAAAACGCACATATATAGATAAGACCTCACTAAATAAAGTATATCCAGGTGTGTCGAGAGAAGTCATCTATAAAGATAATATTCAGGCAAAGGGAGGTGGACCCCACGCATCAGAGTGAACAAGGTCAAAAGGACATTGAGACACCGTCTCAATATGAGTATAAGGAAACTAGATCTGTTTATCAAGGCGACAACTCGATGGTTTAAATACGTTGTTGGAGACGTATCCAAATCTGTTTATTAAGGCGACAACTCGATGATTTAAATACGTTGTTAGAGACGTATCAAAGAAGACCAGTCGAACTAATGATGAGAGATGAG
>Cluster_36076|Contig1|less_than_5_individuals|original
GTGACACGGAACGGAACGTGAACCGTACGTTTTATTCTTATTATTATACCTTAGCCCGCCCATGCATGCATCGATCGAGATGCAGCAGCTGGCTGGCTAGTGATGACACGGACATACATACGACATACGTACGTAGAAGGGGGCACACACATTCAAGTAGGTACACAGACGTATGGTTCCATGGGCTAGCTAGCTGACGTACGGCGAAGGCCAGCTAGCCGTAGCACATATGATCAGCACTGCCTGATGCACTTGCACCGGCGGAAGGGCCCGTCGCAGTTGCCGCCGCCCCAGCCTTCTTGCTGGCAGACCTGCGCGCAGTTCTTATTCGACATGCACGGCCCCTTGAACCCGGCGCTGCGCCGCCGGCAGATCTTCGCCTCCGCCCCCGGCACCGCCGCCTCCTGTGCGATGAGGAGGAGAAGCAGGACCAAAACCACCTGCGTCGCCACCTTCTTGGTCCACATGGTGAACGGCCGAGCTGGGAGCGAGCTAAACTCTGCTTGCGCTACGTACTGGCTTTGTTACTACCGGTGGAGCTGTG
>Cluster_36077|Contig1|less_than_5_individuals|original
GCTCCGTCTCCTGCACCCGGCGCCACATCGCCGCCACGCGCTCCTCGGCGGCCCTCTGCTCCCGCCTCAGCCGCACCACCTCCATGGCTAACATCGTGCTGCTTCCGTCTCCATCCTCGTCGTTGTCCTTGGCGCGCTTGCCTCCGGTGCCGCCGCTCTGGCGCCGGACGATGCGGGGCAGGAGATGCGTCTGGCCGCGGAGGAAGCAGGCGTGCGCGAACTCCCAGCGGTCCGGGTCCACCTTGCGGAAGCCGTAGGTGTTGAGCTGCCGGACGAAGCTGGAGAAGTTGGCGTGCTTGAAGTGCGCGGGCAGCAGCGCCTGCGAGAAGGCGAAGGGGTCGGCCACGACGAAGCTGTTGCCGGCGCTCCCCCACGCGACGACGGCGTCGGTGGCCCGGTCGTCCACCATCCCATACGTCTTGGCCACGAACGGCGCCACCCCCACCCCCGCAGCCGCACCAGAGGAGCTCCCCGAGGAGGAGGAGGACGTCTCCATGCCGCTGACGCCGCCGCTCATCATGACGAGACGACGAGAGGATGCTTTGCTTGCTGCTTGTAGTTTGGGGAACGAGCGGGGTGTCGTGCGGGGAGTGGATTGGAGGAACTGGGAGATGC
>Cluster_36078|Contig1|original
CTTCAGATGTATTTTATCAAACAAGGAGTCCGAGTTTGCCAAAATAAAAATTCAAAGCGGTTTGGAAGTATTCTCATCACTTCTCTTCTCCGCCTCAGAAGCATTCTTCATCCGGGCTCCCAAACGCTTCATTCCTCAGAGCTTTGTCTATATAAAGAGTCAAGGTACTTCTTATGCAAACCTTGTGGAGACCTTTGTATATTTAATGCATACTTCTGCTTTCATTATTGGGCTGATGAAGTGAAAGTTGTGAGACAAAATATTCTAAATCTCCTCTAGCTTCTTTAGCAACTATAACCTTCGAGGTGGATAATCCACATCTTTGCTTCTCAGGAGAGGCTCCTAGTTGATTAGCCGTTGTACAAGGATGCTAATACATAATTTAGTGCCCAAGATTTGGTGTCTTATCAATTGGTCCAAGTTCTCCATGTGGCAGCGCATCTCATTATTATTCTCTCGTTGCAACAAAAAAGAAGAAGAATGTTATTTAGTGTCCAGTCAGAAAGTGTAAGCTTGAGCTAAAATAATACAAAAAAAGAGGAAGGAAAAGTACTGCAATTTTTACACTTCAAAGCACCACGAATACACCTCATAATCATATTGGTACAACAATAAGATGAAATTATTGCTATGTAATATATTTTTTGTGAAGAGACTTGAAATATCCTAGATTTGATGCTTGTACATGTTCAGTTAAAGGTGGTTTAACAAGTGCACAGCCTACCAAACTGAACTTATTTTTACTGGCTAGATTAACCAAAACATGGGAAATTTTACACCAACCGATGTACTAAGTAATATACAACAAAAATAGTAGAAGAAAACAATGCAAGGA
>Cluster_36079|Contig1|less_than_5_individuals|original
GCGCTTTGAAGGTCCACGTTGGAGATGCCCTTACTACAGCTATAAGAAGGCTGCTTTCATGCTTGAGAGACGAAATTTTCTACTCCCTCTGTTTCTAAATATTTGTCTTTCTAGAGATTTCAACAAGTGACTACATACGGAGCATGAGTAAATCTACAATCTAAAATATGTCTTATACATGTAGTCCATTTGAAATCTCTAAAAAGACAGATATTTAGGAACGGAGGGAGTAGTTCACAGCATAATATCGACGAACTACAAGCACACAAAGTAGAACAAACACCCTTGGCAGCTTGTCATCAACACTCAACACCACACGGCATCATCATGTTGATCGATTTGAAAGTTTGAATGGCTGGACTTGTGAGGTATGGATTTAGTAGACCAGAACCAGAACCATCCAATTAAGAAAGTGTGAAATGAAAGGGGGGATAGAGATTACTGTATCGGATCGCTTTAAGAGAGGGCCCTGGAGGATATGGCGGGTGGAGCTGGAGGAGA
>Cluster_3608|Contig1|likelySeq
CTGTAAATGTAATACACTGTTTAACATAATTGCATATATAGCAAGA-TTCAACTGCATTCCACGACCAAAAGGGCAATCACAGGTTAAATGCAAACGGCACCACATCTTATGGAGAATAGCACAGCTAAAGATAAAAGTCTTGTGTTTGAGCTGCCTCCCCAAATTCCATACCTCAAGCTAACTTTTGCATCTAGTGATAAGAGTACTGCAGCAGAATAACATAAAGACAAGAATATAATAGCATCACAAGGAAGCAGGGACAGACTCTTACAACACCGTATCAAAACATCTTCCTCTTCTTGTTTCCTGACTCGCCCTTCTGGTTGTTAAATCCTCTGAAGTCATTCGTCGTCTCAGCAGTGTTTTGCTTCTTCATCCCTTTGCGACCGCCATGACCAAACTTGGAATCCTTTGACCTATGGTTCTTTCCTTGTTTACCTCGCTTAGCAAGACCACCAGACCTGTCACCAGGAGAAACGCCAGGCCTCTGCTTCTTGTGCTGCTTGAGTCCCTCTTCAACTTCAAAGTTCAGGTTTGGCCCGTCCTCCTTCCCCTTGGAAAATCCCCCTTGTTGCCTCTGCTTCCTCCACTTCTTGACCGACTCAATGCTCTCCTTCTTCTCCTTGGCCCTCTCCTTGAGCTTCTCTGCCTGCACCTCCTTCGATCTCTTCTTCGACTCCCGCGCCTTCTTCCTCTCCTCAGCCTCCTCAATCTTCTTCTTCTCAAACAGGAGCTTCCCCTTGATCTTGTGCATGTGAGTGTCAGTCTTGACCATCTCCGCGTAGTAATCTGCCGGCCTGAGGAACCGGACCTTCCTGGACTGCAACTTCTCAAAGGCCTGCCTCGTGCCATCCAAAGCCTGGGTGTAGAAAGCAAGCTCCCGGGTAAGATCATCGTTCACATCGACCTTCTCCCCCTGGTCATGATCGACGGTGAGCTTGTGCATCCAGTCGACGTTCTCCGGCCAGGCGATGTCCTCGAGCTTCTCAAGGAGCCCCTCCTTGTTGTACACGGCCTTCTTTGAAGGTTCAGCCTGCAATTCCTCCTCTGAATCATCATCCTCTGACTCCACATAGTCCTCGTCGGTATCATCGTCATCCAGCATGGGTTCGTCGTGGACCAAGGGGTCCTCTTCTTTTTCAAGCTCCACCATTTTCGCTTGCTTACGGGGAACCGTCATCGCCGGAGAGGGTCGCTGGCCGCCGGAGAGACGCGGGGACGAGAAGGGGGAGAAGGGGGCGTCGGGGTCGGGGTCGG
>Cluster_3608|Contig1|complementarySeq
CTGTAAATGTAATACACTGTTTAACATAATTGCATATATAGCAAGA-TTCAACTGCATTCCACGACCAAAAGGGCAATCACAGGTTAAATGCATACGGTACCACATCTTATGGAGAATAGCACAGCTAAAGATAAAAGTCTTGTGTTTGAGCTGCATCCCCAAATTCCATACCTCAAGCTAACTTTTGCATCTAGTGAT-AGAGTACTGCAGCGGAATAACATAAAGACAAGAATATAATAGCATCACAAGGAAGCAGGGACAGACTCTTACAACACCGTATCAAAACATCTTCCTCTTCTTGTTTCCTGACTCGCCCTTCTGGTTGTTAAACCCTCTGAAGTCATTCGTCGTCTCAGCAGTGTTTTGCTTCTTCATCCCTTTGCGGCCGCCATGCCCAAACTTGGAATCCTTTGACCTATGGTTCTTTCCTTGTTTGCCTCGCTTAGCAAGACCACCAGACCTGTCACCAGGAGAAACGCCAGGCCTCTGCTTCTTGTGTTGCTTGAGTC---CTTCAACTTCAAAGTTGAGGTTTGGCCCGTCCTCCTTCCCCTTGGAAAATCCCCCCTGTTGCCTCTGCTTCCTCCACTTCTTGACCAACTCGATACTCTCCTTCTTCTCCTTGGCCCTCTCCTTGAGCTTCTCTGCCTGCACCTCCTTCGATCGTTTCTTTGACTCGCGCGCCTTCTTCCTCTCCTCAGCCTCCTCAATCTTCTTCTTCTCAAACAGGAGCTTCCCCTTGATCTTGTGCATGTGAGTATCAGTCTTGACCATCTCCGCGTAGTAATCTGCCGGCCTGAGGAACCGGACCTTCCTGGACTGCAACTTTTCGAAGGCCTGCCTCGTGCCATCCAAAGCCTGGGTGTAGAAAGCGAGCTCACGGGTAAGATCATCGTTCACATCGACCTTCTCCCCCTGGTCATGGTCAACAGTGAGCTTGTGCATCCAGTCCACATTCTCTGGCCAGGCGATGTCCTCGAGCTTCTCAAGGAGCCCCTCTTTGTTGTACACGGCCTTCTTTGAAGGTTCAGCCTGCAATTCCTCCTCTGAATCATCATCCTCTGATTCCACATAGTCATCGTCAGTATCGTCGTTATCCAGCATGGCTTGGTCGTGGACCAAGGGGTCCTCTTCTTTTTCAAGCTCCACCATTTTCGCTTGCTTACGGGGAACCGTCATCGCCGGAGAGGGTCGCTGGCCGCCGGAGAGACGCGGGGACGAGAAGGGGGAGAAGGGGGCGTCGGGGTCGGGGTCGG
>Cluster_36085|Contig1|less_than_5_individuals|original
TCCTCAATGAAGCCTTCAGCAATCCATAACCTGGTAATTACACGGCGCAGAATGGTAGAATCTTCAATATACAATGCACAATAAAGGAAACACTGCTTCAGACGATATGGTAACTCATCGTAGCTTAGATACAAAGCTCCTTCTATTTCATTAGAGAGCATGTTCTGGGAGCAAGCATATCTTCTCAAAATCTTTTTCCACTCATTATCTGTTCGATCCCTGCTTGCCAGAACACTGGCAGTAACTTTGATTGCAAGAGGGAGGCAACCGCATTTACGGATAATCTCAATCCCCGTGTTTCTTAAATTCTGCACTTCTTTCTCATCAATATTCATGCTCTTCCAAAGTAGCTCCCATCCCACCTCTACTGACATGAGATCAACTCGATGGGTATGCTC
>Cluster_36086|Contig1|less_than_5_individuals|original
CCGCGCGTGGCGGCTCCTCCTCTCCGCCGCGACGCTTCTTCCGCTCCGCCGCAGCCTCCGCCTGCCTTCCCGCCACCTCGTATGCCTTTTCCCCACCGACCCATCCCTCGCCTCCCCCATCCTGCTCGACCCTGCTGCCCCCACCGCCTGGTGGCCCCTCCCGCCGATCCCCTGCTCGCCGCAGCTATACGGCCTCGCCAATTTCGCCGCAATCGCCGTCGGGAGCCACCTCTACGTCCTCGGCGGTTCTCACTTCGACGCCCGGAGTTATCCCCTTGGCCACCCCTCGCCCTCCGCCGCCGCCTACCGACTCGACCTCGCTCTCTCTCGCCACCGCTGGGAGCGCCTCCCGGACATGCACATCCCTCGCGGGAGCTTCG
>Cluster_3609|Contig1|original
CCAAGCTCCGCCACTGGATGTATTCACTGAAATCTATACTAGCTTATGCACATGGCCGTGTGATGTCTCAGCACCAGATGCTCACAAAAAGGACAGGCAGCGTGTTCATCCTAATAATCAATCAATGTCAGCATGTACATAGTCTACAAACACGAAATGCTTCTGCCGGTCGTAGAAGGCGTAGGCCAGAGCGGCACTGATCAGAGCAGCGGCGCCAAGCAATATCCTGAACTGAACATCCGCAGGGATCCCGGCGGTCGCACCGAACACGACCGTCGCCCCCATGAACACCTTCTGCAGAGTCTGGAAGGCCTTGTGCGCTCCTCTGCAGGACGAGCATTTCAGCGTGTGCTGCTCGTATCTGTCTAGCATCTCTCGCTTTGAAAGGACCGTAGAAGGTAATGCATCTTGGCTAGGGCTTCCGTACCAGTCAGGCTGGCTATTGCCGAATTTCCTTAGCCATGCCCGGAATGCCAAGACAAATCGGTCGGCCTGTGTGGGCGTGAAAGTGAGCTTTGTGTACTGCTGATTAACATCTGCAGACGACTCCTTGGATGCAGACAGGAAAACCTTCTCTTGGCCTTGAAGCACAATCATATCGCCGTCATAGACCAAATTTGAGGTCCAATGTTCGTACCATCGAGGGACAAGCTGCCACCATGCCTTTCCTGGCATTGTAAACTGGAAAAAGTTTCGAGCACTACAGACAATAGAACGAGTTTTCCCTGGGGCCATTGGAATGTTGAAGGAGCAAATCCATATCACCCATTTCTGATCTCCCACAATCGGTAATTTTGTGTCAATCTCTATTTTGTTCAGTGCATAGCAAGGGGCCTCGAAAGTTGCAGTGATACGAGGATTACCGGTATTTGCCCCTGAATATCCCCATGCGCCACTTGATTCCATTTTGAATGGCAAAGGCTTGGCTCTATCTCTTCGTCCAGTGACCTTGTGGTGAGCAAACTCTATGTGCGAGGGATCGGAGACGTTCTCCATCAACGTGTCATACCCATAGAAGAGGTCCCTCTGGATCGTCACGGTGGAGAAGGCCGGGTCATCGAACTCCTTCGGCAGCATTGGAGGCTTGGTGGCCTTGGCCTTGTCCCAGCCATTCTCGTCAGGCCAGACGAAGAGCAGCCCCTGGGAGAGGAGCGTGGGGAACTTGGTGGCGCAGGCCCTGGGCGAGCGCACCGCCCGGGCCTCGGG
>Cluster_3609|Contig2|original
GGGAGACTCTGGCCGTGATCCAAGGCGCCTCACTTCCCGTATCTGCTGATACTAATAGACAAAAGATATGGTCTATCTATCGATTTTCATCCCGACTTTTCTTTCTTACAAAGTAGCCTGGTAAGTGCTCACTGAAAGCTATATGTACTCCTTGGCTAGGTTATGCACATGACTGATCGTGTGATGTCTCCACACCACACCAGATCCTCACAAAAATAACTAATGTTTATCTCCCTATAATCAATCAATGTCAGCGTGCACGTAGTCCACAAACACGAAATGCTTCTGGCGGTCGTAGAAGACATAGGCCAGAGCGGCGCTGATCAGAGCACCGGCACCGAGCAATATCCTGAGCTGAACATCCGCAGGGATCCCGGATGTCGCGCCAAACACCACCGTCGCCCCCATGAACACCTTCTGCAGAGTCTGGAAGGCCTTGTGCGCTCCTCTGCAGGAGGAACATTTCAGCGTGTGCTGCTCGTATCTGTCTAGCATCTCTCGCTTTGAAAGGACTGTAGAAGGTAATGCATCTTGGCTAGGGCTTCCATACCAGTCAGGCTGGCTATTGCCGAATTTCCGTAGCCATGCCCGGAATGCTAAGACAAATCGGTCGGCCTGTGTGGGTGTGAAAGTGAGCTTTGTGTACTGCTGATTAACATCTGCAGACGACTCCTTGGATGCAGACAGGAAAACCTTCTCTTGGCCTTGAAGCACGATCATATCGCCGTCATAGACCAAATTTGAGGTCCAATGTTCATACCATCGAGGGACAAGCTGCCACCATGCCTTTCCTGGCATTGTAAACTGGAAAAAGTTTCGAGCACTACAGACAATAGAACGAGTTTTTCCTGGGGCCATTGGAATGTTGAAGGAGCAAATCCATATGACCCACTTCTGATCTCCCACAATCGGTAATTTTGTGTCAATCTCTATTTTGTTCAGTGCATAGCAAGGGGCCTCGAAAGTTGCAGTGATACGAGGATTACCGGTATTTGCCCCTGAATATCCCCATGCGCCACTTGATTCCATTTTGAATGGCAAAGGCTTGGCTCTATCTCTTCGTCCAGTGACCTTGTGGTGAGCAAATTCTATATGCGAGGGATCAGAGACGTTCTCCATCAACGTGTCATACCCATAGAAGAGGTCCCTCTGGATCGTCACGGTGGAGAAGGCCGGGTCATCGAACTCCTTCGGCAGCATTGGAGGCTTGGTGGCCTTGGCCCTGTCCCAGCCATTCTCGTCGGGCCAGACGAAGAGCAGCCCCTGGGAGAGGAGCGTGGGGAACTTGGTGGCGCAGGCCCTGGGCGAGCGCACCGCCCGGGCCTCGGGCCCCTCGG
>Cluster_36090|Contig1|less_than_5_individuals|original
CAGGTGAAGACGAAGCAGCGCAAGTGGACGGAACAACCGCACAAGGAACAAGCAGAAGAGATCTACAGTACTATTTTTAACTCCCTCTTCCAGAGGAGATATGCAGCTTATTATTCATCGGTGGTAAGTAGCACCGCTCGCGGGCACGTCCGTACATATAGAGGCGTCGATCCACACACACTGGTGACGCATAGGAGGGCAAATGACGACACGTCTACGGCGTTCGTGCCTGGTCGAGGCGATGCTGCGCCCAGTTCTTCACCTCGTGCGCCTTGGAGTCCAGCTTCGCGCCCGCGTGGTCCACCGTGTCGGCCCCCGGCGGCGAGGACGCCCCGTGCGACAGGTACTTGTACATCCACGCCAGCACCCCCACCGCCGCCGCGCCGAACGCCCCCGAC
>Cluster_36093|Contig1|less_than_5_individuals|original
CCTCTCACCTAACTTCTTCGAGAAAAACCCAGGAGCAGGGGCGCGTACGGCAGCGCCGCCGCCGCCGCCATATCCTTCTCGTCCTCATCCGGCCTCCAGAGACCCGGAGCCCGCAGATCCGGCAACCTCGCGCCTGGATCTTGCAGCTCGGGCCGTGCTCCTCCCTCTCCTCCCCGGCATAGGGCGCCTGGTGCTCGTCATCCACGACGCACCGGTCACTCGTCTTCCACGCCGCACGGCGTTAACCCCGGGTCAAAGAGACGCTTCGCGGCTGCCCCCAAATCCCCCACCATGCCCCGTGCTCG
>Cluster_36095|Contig1|less_than_5_individuals|original
GTTTATTCGACGGCTGCTTGTTGAATCAACCAAAAGAAGAGGACTATATAGAGCAGATACCAAGGCTGTTAGACCTAGATACTAGCAGTCAGCTTGGTCCTTGTCTTTGCGGATCATTGGTGTATATGACTGACAAGGAGTGATGTTCCTTTTCTCGCCAATGCAAGTGAAAAAGGTTTGCCGTTTTCTGTCCGAGAACCACACTCAACACAGAACTCAAGCTCAGACTTTTTCCCTTCTCTTTGGAGTACCATATTAGCAGTTTTTCATCCACTCTCGCTGGCCTCCTCCCTCTCCCCTACAAGTCCACCCCACCACGACGGGCCACTGTACCAG
>Cluster_36096|Contig1|less_than_5_individuals|original
AAGGCAGCAGCTGGGTGTCGCCGGCGTCCTGGAAGACGGCGACCAAGAGGAAGAAGGTGGTCTTCAAGTTTTAGAAGAGGCGGCGGATATGATGTGATCTTTTGTGTGTGTAGTCTGCGAACTAGAGTAGTAACTCAGTGGAGGAGGTAGATTAGTGTGTCTGCTGATGATGATCTGACGAACAGAAGAGCTCCCGATGATGCACGGTGGTGGAGAAGGTGTGTACGTGGTGCAGAAGACAGAGCAGCGCAGATGGTAGAGTAGGGGTAGGAATTCAGTTTCTGATGGGCCGTCGGAGCCGGTGAAGATGGCTGCTGACTATTTTTTTGTGCACAAACA
>Cluster_36097|Contig1|less_than_5_individuals|original
GAAAAATTCAATCCGAAAAAAAGATTAGTAAATAATATCATAAGCTGATTATTTCAAGAAGATGAGCTATTAAACAGGCAGCACATGATGTAGGGAAACATTAACTGAATAGAATGTGAAAAGGAGGTGAAGTACATATGGGGAAAAAGATGGGACTTTAGTAATGACATGTAACTCAACTGCCGAAGTTTACACTAACATGAACCAAGGCTGAAAGCAAGTTTTTCCCAACGTCTGTCTCTGTAACACAAGTTTTTTGGATCAGGCAATTTGCCTTCTCGGACTGGAGTCAGAACCAAAGTACATAGTAAGAAAATTACAGCACGGGAGAAGGGTGATCAATTACTACATGGCTTCAATATGTGGGATTGGCTAAAGCCTAAAACTAAGGATGCTGTCAGACAAAGCAAAGAGACTAGCTCATAACCACACGATGGCAGTTGACTAACACACAGAATTAAAAAAATGTGAAAGAGTGGATAAGTGGAAGCATTTGCCCAATAATGTAGCTGTTCTCACTGTTTCACATAAACAAACAAACCTATCTCCATCCTACAGGAAACACCATATCAAATTAGAGCTAGTTCCTACTTCCTAGTGGGCTGATGCAGTGAAAAGGATGCCGAGCTTATCTATCATTTTGTACACTAGCCAGTAAAGAGGTAGGAAATACCGGAGAAAAGTAATTTATGCACAGAAAAATCGGTCGAATTAGTCCTCAAATTTTCTTTTGTTGAATCATCTGTTAGAACTGAACCCGGCACGTCGGCATAGCCACGTAGCATGTCCTGCCCACTAATCAATTTCATTTGGACTTATA
>Cluster_36098|Contig1|less_than_5_individuals|original
CTCACACCTTCTTCCTCTTCGCCTCTGCCTACGGCCTTCCTAGTTATGCTCCTTCTCGTTGTCGTTCCTCTGCTCGTGGTTGTCGCCACGCAGCTGTGGGACTACGCCGTCATGCGCCTCGTGTGGAGGCCGTACGCCATAAGCAAGTGGTTCAGAGAGCAAGGGATCCATGGACCCTCCTACGGGTTCTTGAATGGCTGCAACAAGGACATCAGGAGCCTCAAGGAGGAGACTGACCGTCTGGTGCTGGATGTTCGCGACCACAAGTACCTCCCGCGGATCGCGCCACACTACCTGAAATGGAGGGCGCAGTACGGAGACCCATTTCTATATTGGCATGGGGCGCAGGCCCGAATATGCGTATTTAACTATGAATTGGCAAGACAAATTCTTTCAAGCAAGTCCGGACATTTCGTGAAGAACGATGTACACCCTAATTTCCTGGCTTTGGTTGGTAATGGACTCGGGTTTATGGAAGGCGCAGATTGGGTGCGCCATCGTAGGATAATCAACCCTGTTTTCACCATTGATAAGCTAAAGATGATGACAAAAACAATGCTGGATTTTGCTGAAACCATGGTTAAGGAGTTGGAAGAACAAGCGTCTCGAAACGAGAATGGAGAAAAACAATTAGATATCAGTAAATTTTTCAGCGAGCTAACAG
>Cluster_36099|Contig1|less_than_5_individuals|original
CACACTTCATCTTCTACCCAAAAAAATCCCCATCCAGCTCAAGCACAATTTCTAGCTCATTTTGCTGTGATTTTCGATCTCCTTGCTCAAAGCTCCATTCACAAAACTGCCTTTGGAGATTGTTTCTTGGTATGTGACTCCTCCATTGGTCCAATTAGTTTTTGTTCTAGTACTTTATTCATTGCAAATTTTTGCTGCATAGGTGACCATGTTCTTGAGCTTGCATTTTGAATTTATGAGGTCCCAAGCAATTCTAATGCATGATATAGGCTCTAGGCACTTGTAGGAGTAGTTGCTATCAATCTTGTTTAGTTTTATTCACTTTTATTTTGAAGTTACTAAAATTTTAGAAATTTTTCAGAAAAAGAATTATGTCTAGGAGAATGTACCAAGGTGGTTCCTCG
>Cluster_361|Contig1|original
CAGTGTGCTTGCTCAAATAGAGAAGATCAGATGAATTTTTTGATGAAGCATTCTACTGACGCCCTCCCCAGCGCTTCATCTGAAAATAAAATAAAAAGTGGCATCAGCAGCAAAACATCATCAAGTATTCAAGGAGAATTGGTGTGTAAGGTGACTGGAGGCGAGAGATAGCTCAGAATCCAGCACTTATGCCGTGAGGCCTGGAGTTTACAGCTAAGACCGGGCATTGTGATTTAAGGCCTCAAAACAGTAGTATCATTGTCATGGTTGTGGAATATATAGGGACGACGCCATGGAAGTTCTCTTGTGCTCTGTTTCATTCATGGTCGCGGATAATGTAGGATTATTTAAAGTTCTGCTACTTTTTGGCTTAATTGGCTCCAATTCCTATTGTTTATGGATGGACT
>Cluster_361|Contig2|original
CGAGAATCAATTGCCACCGCAAAATGTTAACTAAGACCATCCATGGCTCAATGGCCACGAAGCGCATAGCAAAGTAAGGGAGGGGATCTGGAGTAGCTCACCATGGCAAATTTGTGGCTCGCGCTGGCTCAGCAGCGGGGCCAACCTCTACTTATTATCCGCGACCATGAATGAAACAGAGCACAAGAGAACTTCCATGGCGTCGTCCCTATATATTCCACAACCATGACAATGATACTACTGTTTTGAGGCCTTAAATCACAATGCCCGGTCTTAGCTGTAAACTCCAGGCCTCACGGCATAAGTGCTGGATTCTGAGCTATCTCTCGCCTCCAGTCACCTTACACACCAATTCTCCTTGAATACTTGATGATGTTTTGCTGCTGATGCCACTTTTTATTTTATTTTCAGATGAAGCGCTGGGGAGGGCGTCAGTAGAATGCTTCATCAAAAAATTCATCTGATCTGCAAAAACTATGTTTAATGGTATGCAATTTACTCTTGTGTTAGATGAGATCATATACGTAATCCGTGCGATGGAACAGATTTTATTGCTAAAAGACTGAATAAGGCGGACATGGTACCTTCTCTATTTGAGCAAGCACACTGCTTGCTGTGCTCATGTATAACTTCTTTAGAACACTATGCTTCATCTTACCGAACTGGAGTAGACAGCCTATTCCTAAAAGCACTAGTTGCTATTTAATTGCATATTTTAGCTGCATACACCTCACAAGCAAAAGGGCAATTTGATACATCTGCAATCCATTTTGCCACCTACATGCGAACAGGGAAACACACAGCGAGATTACATCATATCAAAATAAAAAGGCAATGGACTAACAAGTACATACCATAATAGTCACCCTTAACTGATTTTAAAAGAAGAACTTGAGCGCCTAGGGAAACAGTGCAGCTTTTGACAGCTACCCCATGGACTAGTGGTACAGAATCCTTCCTATAAAATCGAAGACGCCCTGATGTAAAATAGAGCCAGCAGATGGCTATGAATCTTTCTTGCATCAACCACCCACCCATTAAAACATATCTAACGTCAAATACTAATAATAATACTCGAACATCCTCAGATCGAACCAAACGGAACCGAACCACCAAGCCAAAAGAGGGCCGCGGCCATCATGCTGTCAACGGGTCCGGGAGGGTGTTGCCGGCCGTCCCACGTCCCTGTCCGCTGGAAGATCTGCATCTGCGGGCGCGGCGCGGCGCGCTGAGGCCGGTTCCATCGAGGACGGACGGCCATGCTGAGGATCCGGCGGCAGACATGAGAAGGCCGGCCATGCTGAAGATCCGGCGTCCAGAAAGCACAAGGTCATGGTGAGGATCCGGCGGAGAGAGTTGAAGGCCATGATTCGAGGATCCGGCGGACAGGTAGGAGAAGGCCATGGTGAGGATCCGGCCGCCATCCATGGTTGGCAAAGGAAAAGGAGAAGGCCATGGTGAGGTTTGTTGATCTGGAGTGGGAGGGGAGGAGGCGGCTAGGTTAGGTTTCGG
>Cluster_361|Contig3|original
CAAGCACATTATTTGCCATGCACGCAAGAGAGCACGTCCAGTTACTTCTTGTTGGTTTACCAATTATATAAACATCACATTGTCGAGCCTGCTTCCATACAAGTAACCATTTCATGTCTATGTCTATGGAACAGCGCTAAACGTCTAAAAACAACAGAAACATTGTGCCATGAAACTAAGCACTGCCTGAGACCTTGTTTCGTTTTCAACTTTTACATCATGGTCCTTTTGATGACTGATGCAATCGTTGCATTGGCACCTTTGTTCATCAAGAAACATTCACTGTTTTTCTTCACATAGATTACAATGGAAGGAATCTGGCAGGTCAGTACCTATATTAGCAGATTAAAATGTAGGAAGTTAAGCGATAAGAAAACAAAATCACAATGTCCCTATGCTCAATCTACTTCAGTGTTCCAGCGTTGAGAAAGGACAGACTAAGAACCTGAACTATCTGAATTCTATTTAGGCCTGGACACATTGCCAGGTTGAATCCGACGACACACTCGATTCTTAGGTTGACGGCGAACGACATCTGGATGAGGCACAATGAACATGCTCTTATATCCTTGAAAATGTGCAGCAAAATATTGCTGCACTTGAGAATGATAGGCTAAGTGGATAAGCTTAAGTGACTAAAACCAACTATATATTGTTCCTTTTTCAAACAAAAAACTTAGGTCAATTCAAAGTGAAAAAAGAATTAAACTGAATTATGAAAACACTTCTAAAAAGGACAATACATGGAAGTATTTATCTTTCATTCATATATCGTCTTTTCTAGAAGCATTTTCAAAAGGGAAGTTTCTCCATACCAGTTTGCTCCCTAACGCTTTTTTTTGTTAAATCATACGTTTTTTAGAAAAAGGGAAAATGTACTCTTTGTTCACCACTTATGTAACTAAATCTTGGTTGCTGCGGATTATAAAAAAAGTTAGGTTACTTTAGTAAGCGCTTCTATACTCTAATTCTCGATATTGTTGCCATGCGCGGTGCACATGGCTATGCTCAGCACGATTTACACAGCTACACTGACCCTTGAACAGACCCTTGAACATTGTGTTCTCTTTCTGGATGTTAAATTGGACTGAGTGCTCTTTTTCTAAGAAACTTCATTCAAAAGACTCCAAAATACCGGTGACTTCCATGAGTACTGACATGTATATATTTAGTGAAAAATTCCTCAAAAAGCAAAAGAGAGTGTATATTTTCGTCAAAATTCCTCAAAAAGGTTATTGATTTTCTGTCAAATCCAGAAAACAGAACTGACTGAACACGAGACATCGGTGTTTCCTAAAGCTTGCCAAACCAAATTTAAGAACCATTATATCAATAATAAAATTGTCTCTGACCTTGTATCTAACCTGAATGCACATATTGCTTGAGCTGAAGATGTAGTTCTTCTGACCTTAGAGAAACTAATTGTGTGGCCGGAAGTGGTGGACCCACCTGATTAGTAGGTAGTAGGCATTAAAATGTGATCTTCATAAGTGAAATGAAATTGCTGGCTAGCATCCATTTGCTAATAAAATCAATTCATAATTGATGTGTATTCATTTGAAGTTAGAACAGAAACTGACATACCATAACTCTACAGATGGGGTACAGAATCCAATATCGTCCCCTTTTGATAAATCAGCCTGACTAAATGTGACAATATCAGTGTGCTAATATTCATCTATCAGCTATGGTGCGAGGAGCATGTATCTTTTCGTCATCAGATCTTGTAGTTTTGGATTCCACGCATTATAAACAATTAACGTCCAGGTGCAACCCCACCACACCCCACCGAGAATCAATTGCCACCGCAAAATGTTAACTAAGACCATCCATGGCTCAATGGCCACGAAGCGCATAGCAAAGTAAGGGAGGGGATCTGGAGTAGCTCACCATGGCAAATTTGTGGCTCGCGCTGGCTCAGCAGCGGGGCCAACCTCTACTTATTATCCGCGACCATGAATGAAACAGAGCACAAGAGAACTTCCATGGCGTCGTCCCTATATATTCCACAACCATGACAATGATACTACTGTTTTGAGGCCTTAAATCACAATGCCCGGTCTTAGCTGTAAACTCCAGGCCTCACGGCATAAGTGCTGGATTCTGAGCTATCTCTCGCCTCCAGTCACCTTACACACCAATTCTCCTTGAATACTTGATGATGTTTTGCTGCTGATGCCACTTTTTATTTTATTTTCAGATGAAGCGCTGGGGAGGGCGTCAGTAGAATGCTTCATCAAAAAATTCATCTGATCTGCAAAAACTTCTCTATTTGAGCAAGCACACTGCTTGCTGTGCTCATGTATAACTTCTTTAGAACACTATGCTTCATCTTACCGAACTGGAGTAGAC
>Cluster_361|Contig4|original
TTGCCATGCACGCAAGAGAGCACGTCCAGTTACTTCTTGTTGGTTTACCAATTATATAAACATCACATTGTCGAGCCTGCTTCCATACAAGTAACCATTTCATGTCTATGTCTATGGAACAGCGCTAAACGTCTAAAAACAACAGAAACATTGTGCCATGAAACTAAGCACTGCCTGAGACCTTGTTTCGTTTTCAACTTTTACATCATGGTCCTTTTGATGACTGATGCAATCGTTGCATTGGCACCTTTGTTCATCAAGAAACATTCACTGTTTTTCTTCACATAGATTACAATGGAAGGAATCTGGCAGGTCAGTACCTGAATGCACATATTGCTTGAGCTGAAGATGTAGTTCTTCTGACCTTAGAGAAACTAATTGTGTGGCCGGAAGTGGTGGACCCACCTGATTAGTAGGTAGTAGGCATTAAAATGTGATCTTCATAAG
>Cluster_361|Contig5|original
TGCAAATCAATGTGCCCTTTTGCTTGTGAGATGTATGCAGCCAAGAGATGTGATTAAACAACAATGACTAATTTGAATAGAGATAAGAATCTGGTGTGCCTATTTGTATTACCACTAAATAAACTAAGCATTATGTGTATCAATTTTTTTGGTTCGACGAATACTGGTTTACATTTTTTGAAGTCTGTGCTCACCATCCTGTGCACCCTTGCTCGTACAGGAAGGATTCTGTACCACTAGTCCATGGGGTAGCTGTCAAAAGCTGCACTGTTTCCCTAGGCGCTCAAGTTCTTCTTTTAAAATCAGTTAAGGGTGACTATTATGGTGGCAAAATGGATTGCAGATGTATCAAATTGCCCTTTTGCTTGTGAGGTGTATGCAGCTAAAATATGCAATTAAATAGCAACTAGTGCTTTTAGGAATAGGCTGTCTACTCCAGTTCGGTAAGATGAAGCATAGTGTTCTAAAGAAGTTATACATGAGCACAGCAAGCAGTGTTCTTGCTCAAATAGAGAAGTCTCGGCAGATCTGGTGCACTCTATTTGAAGTATTCCACTGACAACCGCCCCAGTTCTTCATCTGAAAATAAAATAAGAAGTGGCATCAGCAGCAAAACATAATCAAGTATTCAAGGAGAATTGGCATGCAAGGTGACTGGAGGCGAGGGATGGCTCAGAATTTAGCACTTCTGCTCTGAGGCCAGTGAAGCAGGTGGTCAATCAACATGTAGCGAGGAAAGGAACAGAATGGTACAGGAAGAATTGATGATCTTAATGGCCCTCTTTCACTTTCAACTCAGTGCTTTTGGAAATAGGCCGTCTACTCCAGTTCGGTAAGATGAAGCATAGTGTTCTAAAGAAGTTATACATGAGCACAGCAAGCAGTGTGCTTGCTCAAATAGAGAAGGTACCATGTCCGCCTTATTCAGTCTTTTAGCAATAAAATCTGTTCCATCGCACGGATTACGTATATGATCTCATCTAACACAAGAGTAAATTGCATACCATTAAACATAGTTTTTGCAGATCAGATGAATTTTTTGATGAAGCATTCTACTGACGCCCTCCCCAGCGCTTCATCTGAAAATAAAATAAAAAGTGGCATCAGCAGCAAAACATCATCAAGTATTCAAGGAGAATTGGTGTGTAAGGTGACTGGAGGCGAGAGATAGCTCAGAATCCAGCACTTATGCCGTGAGGCCTGGAGTTTACAGCTAAGACCGGGCATTGTGATTTAAGGCCTCAAAACAGTAGTATCATTGTCATGGTTGTGGAATATATAGGGACGACGCCATGGAAGTTCTCTTGTGCTCTGTTTCATTCATGGTCGCGGATAATAAGTAGAGGTTGGCCCCGCTGCTGAGCCAGCGCGAGCCACAAATTTGCCATGGTGGGTCCACCACTTCCGGCCACACAATTAGTTTCTCTAAGGTCAGAAGAACTACATCTTCAGCTCAAGCAATATGTGCATTCAGGT
>Cluster_361|Contig6|original
CTTTGTTCACCACTTATGTAACTAAATCTTGGTTGCTGCGGATTATAAAAAAAGTTAGGTTACTTTAGTAAGCGCTTCTATACTCTAATTCTGGATATTGTTGCCATGCGCGGTGCACATGGCTATGCTCAGCACGATTTACACAGCTACACTGACCGTTGAACAGACCCTTGAACATTGTGTTCTCTTTCTGGATGTTAAATTGGACTGAGTGCTCTTTTTCTAAGAAACTTCATTCAAAAGACTCCAAAATACCGGTGACTTCCATGAGTACTGACATGTATATATTTAGTGAAAAATTCCTCAAAAAGCAAAAGAGAGTGTATATTTTCGTCAAAATTCCTCAAAAAGGTTATTGATTTTCTGTCAAATCCAGAAAACAGAACTGACTGAACACGATACATCGGTGTTTCCTAAAGCTTGCCAAACCAAATTTAAGAACCATTATATCAATAATAAAATTGTCTCTGACCTTGTATCTAACCTGAATGCACATATTGCTTGAGCTGAAGATGTAGTTCTTCTGACCTTAGAGAAACTAATTGTGTGGCCGGAAGTGGTGGACCCACCATGGCAAATTTGTGGCTCGCGCTGGCTCAGCAGCGGGGCCAACCTCTACTTATTATCCGCGGCCATGAATGAAACAGAGCACAAGAGAACTTCCATGGCGTCGTGCCTATATATTCCACAACCATGACAATGATACTACTGTTTTGAGGCCTTAAATCACAATGCCCGGTCTTAGCTGTAAACTCCAGGCCTCACGGCATAAGTGCTAGATTCTGAGCTATCTCTCGCCTCCAGTCACCTTACACACCAATTCTCCTTGAATACTTGATGATGTTTTGCTGCTGATGCCACTTTTTATTTTATTTTCAGATGAAGCGCTGGGGAGGGCGTCAGTAGAATGCTTCATCAAAAAATTCATCTGATCTGCAAAAACTTCTCTATTTGAGCAAGCACACTGCTTGCTGTGCTCATGTATAACTTCTTTAGAACACTATGCTTCATCTTACCGAACTGGAGTAGACGGCCTATTTCCAAAAGCACTGAGTTGAAAGTGAAAGAGGGCCATTAAGATCATCAATTCTTCCTGTACCATTCTGTTCCTTTCCTTGCTACATGTTGATTGACCACCTGCTTCACTGGCCTCAGAGCAGAAGTGCTAAATTCTGAGCCATCCCTCGCCTCCAGTCACCTTGCATGCCAATTCTCCTTGAATACTTGATTATGTTTTGCTGCTGATGCCACTTCTTATTTTATTTTCAGATGAAGAACTGGGGCGGTTGTCAGTGGAATACTTCAAATAGAGTGCACCAGATCTGCCGAGACTTCTCTATTTGAGCAAGAACACTGCTTGCTGTGCTCATGTATAGCTTCTTTAGAACACTATGCTTCATCTTACCGAACTGGAGTAGACAGCCTATTCCTAAAAGCACTAGTTGCTATTTAATTGCATATTTTAGCTGCATACACCTCACAAGCAAAAGGGCAATTTGATACATCTGCAATCCATTTTGCCACCTACATGCGAACAGGGAAACACACAGCGAGATTACATCATATCAAAATAAAAAGGCAATGGACTAACAAGTACATACCATAATAGTCACCCTTAACTGATTTTAAAAGAAGAACTTGAGCGCCTAGGGAAACAGTGCAGCTTTTGACAGCTACCCCATGGACTAGTGGTACAGAATCCTTCCTGTACGAGCAAGGGTGCACAGGATGGTGAGCACAGACTTCAAAAAATGTAAACCAGTATTCGTCGAACCAAAAAAATTGATACACATAATGCTTAGTTTATTTAGTGGTAATACAAATAGGCACACCAGATTCTTATCTCTATTCAAATTAGTCATTGTTGTTTAATCACATCTCTTGGCTGCATACATCTCACAAGCAAAAGGGCACATTGATTTGCAGGATCCTCAGAAACTAAAGAATACAGCACAGACACGCTCGCAAGATAGCAGATTGAGAACACGTAAATTTTGAGAACATGCGTGTTTGGTGCATGAATAAGAAGAAAAAAGTGACAAAAACAAAAGAATATTAATAAACTAAATAGTCGAATTGTATTTAAACAAGACAAAAAAAAGTCTAAATAGAATGTTACCATGCTACAAAAAATACAACCATCTCACACCCCAGGAATTTTTAAAGGACATCCTTTTCTCCCTACGTGTTTCCTTTGTTTTACCTATGAACCAGAGAGGCGATAAACGCTTAAGCATCTAACATCCTTCAACTGACAAACACAAACGCTAGCTAATTCCTGCGTCCTCTAGCACGCCTTTTGCACTTGAAACATTTGGATCTTTCAAAACCAACAAATTAGAAGCTAAGATAAATACTCCCTCCGTCCGAAAATACTTGTCATCAAAATGGACAAAAAGGGATGTATGTAGAACCAAAATACATCTAGAAACATCCCCTTTTATTCATTTTGATGACAAGTATTTCTGGACGGAGGGAGTACATTATTAGTTTTCCCTTGCTATTCACCTTATAGGACCAACTATATGAGCTAGACATTAGAAAAATTCAACTAAAATTGACAAACATATTAAACTACTTAAAGCGAGTTCATTTAGCATAGCAGTGGATACTGAGCTAGTGGTGGGGGTGGGGCTAAGTTTTTTAATCTTAGCGCATCGCCTCACATCCATTAGCACTGGTGCTAGAAAAAAAATCTAGCCCTCGGCATCAGCATGCAAAGAGCATTTGCATAGGTAGAAATGGAAGGTTAGAAAGAAGGACTGACGATGACACTAAATAATGTGAGGATAAGTGCTAAAATCAAAAGGCTTAACATGGCCTGAATAAAATGTATTTTGAAAAATCTACCTCTCAATTTAGCACCTCCCAATAAGTGGTACTAAGAGTTGCGGCAAAAAAATAAAAACTGATTTAACAAGGTGAATAGAGAAGAGAAGTTCATGTGTCCCACTTAGCCTATCGCATAGGGGTTGGGATGCGAATGCACCAAGATGACAAATTACATGGTTGGTATGATTTATCTTATCCTCGTGTGTTTGACTCTAGTGCTATAACCAAAGGTGGTGTACGACAACTGTGGTTTGTAGGACTATCAAAACATGGCGAAGGAACCTTGGTTAATAATGATATAAATGACCAGAAAAATAGTATAACTGGGAAACTAAAAAAGAAAAAAATGCATCAATCAAAGAGGTTACGGAATTGAAACAAGAGCACGGCAATCTTTCTCTAAAAATAGAGTGCAAATGAGTGCTTACTTAGGGAAAATTCCTAAAGATACAAATCATCTGGGAAAATAACCTATAAAATCGAAGACGCCCTGATGTAAAATAGAGCCAGCAGATGGCTATGAATCTTTCTTGCATCAACCACCCACCCATTAAAACATATCTAACGTCAAATACTAATAATAATACTCGAACATCCTCAGATCGAACCAAACGGAACCGAACCACCAAGCCAAAAGAGGGCCGCGGCCATCATGCTGTCAACGGGTCCGGGAGGGTGTTGCCGGCCGTCCCACGTCCCTGTCCGCTGGAAGATCTGCATCTGCGGGCGCGGCGCGGCGCGCTGAGGCCGGTTCCATCGAGGACGGACGGCCATGCTGAGGATCCGGCGGCAGACATGAGAAGGCCGGCCATGCTGAAGATCCGGCGTCCAGAAAGCACAAGGTCATGGTGAGGATCCGGCGGAGAGAGTTGAAGGCCATGGTTCGAGGATCCGGCGGACAGGTAGGAGAAGGCCATGGTGAGGATCCGGCCGCCATCCATGGTTGGCAAAGGAAAAGGAGAAGGCCATGGTGAGATTTGTTGATCTGGAGTGGGAGGGGAGGAGGCGGCTAGATTAGGTTTCGGCCTGGGTCAGGAGGAGGAGAAGACAAGAATATAAGGCGCAGATCCGATCGGCAAAAGTTATTACGCCACCCGATTTTCTTTTGGCGACTAATAGGCGCCGGCGCGCCGGCCCAAAAGTTTCGGCCGGTCACGCCTACGCCCTCCGATTCGATAAAAGTTAGCCGTCAGATCTTCTTTCCGCTTCGTTCCCAGCTTATAGTATAATAAAAAATCCCCTCGCTCCCTCAATGGATTCGCCATGCGCACACGCTGCAGCTCCGGTCGCCGCCCTCTCCAGCCATCCTCCCTCACCTTGGGACGAGCCTCGCGGCCCTCGCCGCCGGTCGCAGTTTTCCGCCATCGCTCGCCAGTTGCAGCTTTCTTCTCCCCTTCCCTCCCACCGATGCAATGGTGGCCATGGCCCACGCAAAAATCTCCGACGAAGCTGTCACAACTCCATTGTGGGCGGGTTGCAGCTCGATAAATTCATGAGAAAACTGCCAGCGACGGATTGCATCTCCGCCACCCATGGTTGCGACACCAAAACGCACTGGCAGCTACTTCATCAGTTTTCACGCGGCATTGCAGCTTCGCCAAAACAAGAGGTTCCAGCATCCCGCATAGCAGATTGTAGCAAACGAAAAGGCAACAGAAAACTCCAGTACCCGGTTGAATCAGAAAAATTACCGGTTCCAGCAAAATCTGAATATGGTGGTAACAAATTTTGAGGCTGGTTCCAGCAAAAAATAAAAACGATGAAAGCAAAAATAGAAAAAATTAGGCAATGTTCCAACAAACCGAAACACCGGTAGTAGCAAAATTTGTAGCGGTTCCAGCAAAACAAAATGCCATTGGAAACAAAAATGCAAAAAAAATTGACGTTTGTTCCAGCAAAAGCAAAATGTTCTGTTGTAGCAAAAAAATGGATCTGGTTCCAGCAAACCAAAACGCTGGTGGTAGCAAATTGCAAAAATTGCCGTTCGTTCCAGTAAAATCAAAAACGCCGATGGTAGCAAATTTTTGTGCTGGTTCCAGCAAATCTAAAAGCGATGGTAGCAAAAACAGTAAAATTGGGACAAACCAGAAAACATTGGTTGTAGCAAATTTTGGTGCTCGTCCCAGCATCTCATTGCCGTAGTTGTATCACTCAGCTGATTGCAGACCGCCGTCGCGGGTAAAGCTGGGCGTCGGCGGCTAGCAGCGGTGGTTGTCCGCCATTACCAGCGCTTGCATGTACAACTTGTAGGTCCACAAGATGGGTTTTGCAGCTCCCCTTGCGCACCAGCTGAAAGGCTCGTACTCCAGCCCGTGGGGAAGTAGCTTCGCCGGCACGCAGTTGCAGCAGCGGCCAACGCATCGAGCGCCGGCAGTGGCGGGGGTGCTTGCGTGGAGCGGGCCTGCGGAGAGGACGAGAACGAGA
>Cluster_361|Contig7|original
NGTGCTCATGTATAACTTCTTTAGAACACTATGCTTCATCTTACCGAACTGGAGTAGACGGCCTATTTCCAAAAGCACTGAGTTGAAAGTGAAAGAGGGCCATTAAGATCATCAATTCTTCCTGTACCATTCTGTTCCTTTCCTCGCTACATGTTGATTGACCACCTGCTTCACTGGCCTCAGAGCAGAAGTGCTAAATTCTGAGCCATCCCTCGCCTCCAGTCACCTTGCATGCCAATTCTCCTTGAATACTTGATTATGTTTTGCTGCTGATGCCACTTCTTATTTTATTTTCAGATGAAGAACTGGGGCGGTTGTCAGTGGAATACTTCAAATAGAGTGCACCAGATCTGCCGAGACTTCTCTATTTGAGCAAGAACACTGCTTGCTGTGCTCATGTATAACTTCTTTAGAACACTATGCTTCATCTTACCGAACTGGAGTAGACGGCCTATTTCCAAAAGCACTGAGTTGAAAGTGAAAGAGGGCCATTAAGATCATCAATTCTTCCTGTACCATTCTGTTCCTTTCCTCGCTACATGTTGATTGACCACCTGCTTCACTGGCCTCAGAGCAGAAGTGCTAAATTCTGAGCCATCCCTCGCCTCCAGTCACCTTGCATGCCAATTCTCCTTGAATACTTGATTATGTTTTGCTGCTGATGCCACTTCTTATTTTATTTTCAGATGAAGAACTGGGGCGGTTGTCAGTGGAATACTTCAAATAGAGTGCACCAGATCTGCCGAGACTTCTCTATTTGAGCAAGAACACTGCTTGCTGTGCTCATGTATAACTTCTTTAGAACACTATGCTTCATCTTACCGAACTGGAGTAGACAGCCTATTCCTAAAAGCACTAGTTGCTATTTAATTGCATATTTTAGCTGCATACACCTCACAAGCAAAAGGGCAATTTGATACATCTGCAATCCATTTTGCCACCATAATAGTCACCCTTAACTGATTTTAAAAGAAGAACTTGAGCGCCTAGGGAAACAGTGCAGCTTTTGACAGCTACCCCATGGACTAGTGGTACAGAATCCTTCCTATAAAATCGAAGACGCCCTGATGTAAAATAGAGCCAGCAGATGGCTATGAATCTTTCTTGCATCAACCACCCACCCATTAAAACATATCTAACGTCAAATACTAATAATAATACTCGAACATCCTCAGATCGAACCGAAC
>Cluster_3610|Contig1|original
CGCAAACGTGTAAGGTAAATGAAGTCGGTGTACCAGGAACCTGTCATCATCTACTACCCTGTGGTGTTAGGTTAGATGTTCCCATTGGTGGCATGGGAACCTGCAATAGATAATCTGCTACGTACCAAACACTCTACTACTGTTACCGCGATACAAACAACAAAAGGCAGAGGAGCTGCTATAATTTACAACAGGCTTTAGGAACCTCGACATCCTCAGTTTGTGAGCTGCTATACAAAATAACACTGACAGGTCCGTCGTCATGGTGAATCCATGATTTTGCTTGCTGCACTT-CTCTTCCATGCAGGTTGTACAAATAGAAAAGGGCATGGGAGGTAGAAATGAAAAAAGAAAGAGAAATTTGGGGGTACCTAACAAAGGGGAAGAAAAAGAAAGGGGGGTGGGGAACAAACTGAAGATACACATATTCACGTTACGGTTACAGAGAACTAATGAATGGTGTGGTTACCTCTATCTTCTTAGTTAGACATACAAGGGATTAAGTTGTTCACTCTGTTTCTTGTATGAGTTGTGTCCTTAGGCTGGACTCGTGGACCTGCAGTGCTGCCGCTGTACCCAAGAGCTCTCTGTACTCATTAAGGGTAGTGCTTTCTTTAGCAGCAACAGCTGAGAGTTCTGTAACGAGAGAGTGTGTAGCCTCTAACTTCGATAGCAAGTTGCAAACAGAAGAGCCCATTGCTTGCATAATGTCAACTGCTGAACTGACAGCATTCTTAACAGTAAGTACATCAGCCTTTGCTCCTCCTGTAACTGGAAGGCGCAATGTACTTGCTCTAAGAGCTTCAATTGCACCGGACAAAGAAGTAGAATGATCTGTTTGCAACTCTGCCCAGTGGTCAAGGTAGTCCATTTGTTGTTTCAACACTATTCCCAATTTGACCTCTTGCCTCAGCCTTTCAACATAACTCCTTTTCGTAACCATAGAGTCAGACATCCTTGAATTACTATCCCATACACTGTAGAGCATAGTCTCGGCACCCATCTTCTGGATTGATAGCATTTCATCCACATAAGCATTTGTAAAACGCCATTGCAAGTTCCTATTATACAGGAGGCGCAACTGATGGGCATCTTCCATGTGGCTTGGGCTCTTCTTTCCTCTTGTTGCATCACCAATGTAGCTGAGAAGAGAAGAGGGAGAATCGGATCTACCAGAACTACATGGTGAGACAGGTGTTGAAGGTCGAATCCTCAATGGGCTCGGCAACCTCCTAGAGGCAAGTGATGATGTTGATGAAGCCTTGGTCGGTGATGAAGGACGTAGTAGACCACGTGATGGTGAAGACAGTGTCCTTGCCAACTGCTTTGGAGGTGCAAATCTTTCTGAATTATTTGAAGGTGCATCTGGACTTGAACTGGCATTTTCCTCTTGACTTCCATTTCCATTGGCAGAACCTGAGCTCGCAGAAGGCATCTTCCTTGGTGAAACTCTACTTGGTTGCACTGTTGAAGAGACTGGTTGTCTGAAGTTATCAGTCAGATCCACACTTCTCGACATGGCATTAGCACCATCTGGTCCCAGTATTTTTCGTGTAGAAACCGCTCGCGATGGAATTATTGAAGATATTTGTCCATTACACTTATCAGAAAAATCCATGCTTTTTGACATTATACTAGCAGAGTCCACTCTTGCTGTTCTTCTTGGTGACATTCCACGTGATGATACTGACATGGTCATGGGTCTCTTATCTTTCTCAGCAAAATCCATGCTTTTGAGCATAGTATTAATGCCATCAGATGCAAGACGCCTTCTTGGAGAAGTTCCTCGAGATGGAACCTTTACCGAGATGGCTCTGTTATGTTTTTGAGTTGCATCCACACTCTGTGACATATCCTCACTGACATCAGAAACAGATCTGCTTGGTTGTCTATCTTGCACCGCAATGGACAAGGATGATGCACCTGTGCCTACATTACCAGAATACGTGCTTTCTGAAGTATCATCACTACAGCCATCTGGAGTTACTGAATTAACTTCCTCAGCAAACTGGATGGCTTCTACTTGAGCATCAGTACTGTCAAGTCTACTGTCTGAAGTCCCACCAGATGCAGCCGATGAGGTGGATCGTTCACTACCATTGTCCACAGGATCCACAATGCTACCAGAAGCAAGCACGCCTCTCTGTAGAGTCCCACGTGATGCTCCTGATGAGGTGGAGGGTCTGCTCTCTTTATCAGCAAAAGTCATGCTTCTTGACGGGGCATCAACGGAATTAGAGGCAATCCTGCTTCTGGGTGAAGTCCCTCGTGATGCAGCTGCTGAGGTTGATGGCCTGTAGTCTTTACCAGATAAATCAGTGCTCTTCGATAAAGTATTGAGACCATCCGAAGCAAGTCGTCTTCTTGGTGAAACCCCTCGTGATGCCACTGACGAAGTGGACGATCTGGTTTCTTTTTCAACAAAATCTGAGCTCTTTGATATAGCTTCTACACTATCAGAGGCAAGTCTTCTTCTTGGTGAAACCCCCCGTAATGCCACTGATGAAGTGGATGGTCTTGTTTCTTTTTCAGCAAAATCTGAGCTCTTCGATATAGCTTCTACACTATCAGAG
>Cluster_3610|Contig2|original
CGTGATGCCACCGACGAAGCGGATGATCTTGTTTCTTTTTCAACAGAATCTGAGCTCTTTGATATTGCTTCTACATTATCAGAGGCGAGTCTTCTTCTTGGTGAAACTCCCCGTGATGCAGCTGACAAGGTGGCAGGTCTGGTATCTTTTTCAGAAAGATCCATGCGCTTGGGTATAACATTGACACCATCAGAGACAGGTCTTCTTGGCGAAAGACCTCTTGAACCGGCCGAAGTGGAGGGTCTGACATCTTTCTCAGGACTATCCGTACTCTTTGATATAATATCAACACCATCAGACGCAAGACGCCTTATTGTTGAGATCCCTCGATGTGCGACTGAAGAGGCCACGATTCTGCCATCCTTTTCAGCGAAGTTGATGTTACTTGAAATGGAGCTAATACCATCAGATGCAAGCCTTCTTCGTGGTGACATACCTCGTGATGTAGCATATGAGGTTGATGGTCTATTATCTTTATCAGCAGAATCCTTGCCCTTTGATGTAGTACCAACACAATCAGATATCACTTGAGTTCTTGGTGCAACACCTCGCGATGCAGCTGATGAGGTGGATGGTGTGCTAGCTTTATCAGCACAATCCACCCCTTTTGATATACCACTGAAACCATCAGAGCCAAGCCTTCTTCGCGGAGAAACCCCACGCAATGAAGATGATGTGGATGGTCTGTTATCTTTTTCAGGAAAATCTGAGCTTCTTGGCATAGCATCAATAGCATCAGAAGCCTGTCTTCTCCTTGGGGAAGATACCGCTCGAGATGGAACCGAGGAGATGACTGTCCTGCTATCCTTCTCAGAAAGATCCATATTTTTAACAATAGCATTAACACCATCAGAAGCAAGTGGCCTTCTTGGCGAAGTCCCTCTAGATGAAGCTGGTCTCTTATCTTTTTCAGGGGCATCAATGTTTTTCAATATACCGGCAATGCTGCCGCCAGATGTTGCTGATGTTCTAGGTGAATGTCCCCGTGACAAGGCTGGGGAAGAAGCACGTCCATTCGGCTTCTCAGAAGATTTTGTGGTTTGCGATGTGGCATTAGACACACTTGATACTGAGAGACTTGACACTGCGGAGGAGAGCATACTGTAATCTCTTTCAGTAAGATCCATGCTCTTGGACAGGGCCCTTGCTGTTCTCACAGGAGAAATCATCCCTCTTGATGGAACTGCCATGGCTGCAGGTCTGGCATCTTTACCATCAGTGATGCTGCTTTTTGATGTATCAGCTGAGCCATTTGAAGCAGATGATCTTCTAGGTGACTCCTCCCCTCGCGACGAGGAGACCAATCGGTCGATTTTGTCGGCGAGATCAATGCTTCTTGACAGGGCGCTTGCGGCGGATGAAATCGATGCCGTCCTCTTGGGTGAAGCCCCGCCGCGTAGCCTGTGCATCTTGTCAGTGAGATCCACGCTCCTCGACATGGCGCTGCCGGACACCCTGCCCCCCATCATGGCCGGCCAGCGGTGGTGGTCAATCACCCTGGCGTGCGGGTTCTCCGGCTGCTCGCCGCCGCCGCTCCGCCCCCTCATCGGGCTCCTCTTCCTGTCGGCCGCCGCAGACGCGTCCCTCGCCCTGG
>Cluster_3610|Contig3|likelySeq
GGCGAGCAGCCGGAGAACCCGCACGCCAGGGTGATTGACCACCACCGCTGGCCGGCCATGATGGGGGGCAGGGTGTCCGGCAGCGCCATGTCGAGGAGCGTGGATCTCACTGACAAGATGCACAGGCTACGCGGCGGGGCTTCACCCAAGAGGACGGCATCGATTTCATCCGCCGCAAGCGCCCTGTCAAGAAGCATTGATCTCGCCGACAAAATCGACCGATTGGTCTCCTCGTCGCGAGGGGAGGAGTCACCTAGAAGATCATCTGCTTCAAATGGCTCAGCTGATACATCAAAAAGCAGCATCACTGATGGTAAAGATGCCAGACCTGCAGCCATGGCAGTTCCATCGAGAGGGATTATTTCTCCTGTGAGAACAGCAAGGGCCCTGTCCAAGAGCATGGATCTTACTGAAAGAGATTACAGTATGCTCTCCTCGGCAGTTTCATCGTCCTCAGTATCAAGTGTGTCCAATGCTACATCGCAAACCACAAAGTCTTCTGAGAAACCGAATGGCCGTGCTTCTTCCCCGGCCTCGTCACGGGGACGTTCACCTAGGACATCAGCAGCATCTGGTGGCAGCATTGGTGCTATATCAAAAAACGCCGATGTCCCTGGAAAAGATAAGAGACCAGCTTCATCTAGAGGGACTTCGCCAAGAAGGCCACTTGCTTCCGATGGTGTTAATGCTATTGTCAAAAATATGGATTTTGCGGAAAAGGATAGCAGAACAGTCATCTCCTCGGTTCCATCTCGAGCGGTATCTTCCCCAAGGAGAAGACAGGCCTCTGATGGTATTGATGTTATGCGAAGAAGCGCAGATTTTTCTGAAAAAGATAACAGACCATCCACATCATCTTCACTGCGTGGGGTTTCTCCGCGAAGAAGGCTTGGTTCTGATGGTTTCAGTGGTATATCAAAAGGGGTGGATTGTGTTGATAAAGCTAGCACACCATCCACCTCATCAGCGGCATCGCGAGGTGTTGCACCAAGAACTCAAGTGATATCTGATTGTGTTGGTACTACATCAAAGGGCAAGGATTCTGCTGATAAAGATAATAGACCATCAACCTCATATGCTACATCACGAGGTATGTCACCACGAAGAAGGCTTGCATCTGATGGTATTAGCTCCATTTCAAGTAGCATCAACTTCGCTGAAAAGGATGGAAGAATTGTGGCCTCTTCAGTTGCACATCGTGGGATCTCAACTATAAGGCGTCTTGCGTCTGATGGTGTTGATATTATACCAAAGAGTATGGATAGTCCTGAGAAAGATGTCAGACCCTCCACTTCAGACGGTTCAAGAGGTCTTTCGCCAAGAAGACTTGTCTCTGATGGTGTCAATGTTATACCCAAGCGCATGGATCTTTCTGAAAAAGATACCAGACCTGCCACCTTGTCAGCTGCATCACGGGGCGTTTCACCAAGAAGAAGACTTGCCTCTGATAATGTAGAAGCAACGTCAAAGAGCTCAGATTCTGTTGAAAAAGAAACAAGACCATCCACTTCATCAATGGCATCACGGGGCGTTTCACCAAGAAGAAGACTCGCCTCTGATAATGTAGAAGCAATATCAAAGAGCTCAGATTTTGTTGAAAAAAAAACAAGCCCATCCACTTCATCAATGGCATCACGAGGGGTTTCACCAAGAAGAAGACTCGCCTCTGATAATGTAGAAGGTATATCGAAGAGCTCAGATTCTGTTGAAAAAAAAACAAGCCCATCCACTTCATCAATGGCATCACGAGGCGTTTCACCAAGAAGAAGACTTGCCTCTGATAATGTAGAAGCAACATCAAAGAGCTCAGATTCTGTTGAAAAAGAAACAAGATCATCCACTTCATCGATGGCATCACGAGGGGTTTCACCAAGAAGAAGAATCGGCTCTGATAGTGTAGAAGCTATATCGAAGAGCTCAGATTTTGCTGAAAAAGAAACAAGCCCATCCACTTCGTCAGTGGCATTACGGGGGGTTTCACCAAGAAGAAGACTTGCCTCTTATAGTGTAGAAGCTATATCGAAGAGCTCAGATTTTGTTGAAAAAGAAACCAGATCGTCCACTTCGTCAGTGGCATCACGAGGGGTTTCACCAAGAAGACGACTTGCGTCGGATGGTGCAAATACTTTACTGAAGAGCACTGATTTTTCTGGTAAAGACTACAGGCCATCAACCTCGTCAGCTGCATCACGAGGGACATCACAAAGAAGCAGGGTTGCCTCTAATTCCATTGATGCCCTGTCGAGAAGTATGAATTTTGCTGATAAAGAGAGCAGACCCTCCACCTCATCAGTAGCATCACGTGGGACTCTACAGAGAGGCATGCTTGCTTCTGGTAGCATTGTGGATCCTGTGGATAATGGTAGTGAACGATCCACCTCATCGGCTGCATCTGGTGGGACTTCAGACAGTAGACTTGACAGTACTGATGCTCAAGTAGAAGCCATCCAGTTTGCTGAGGAAGTTAATTCAGTAACTCCAGATGGCTGTAGTGATGATACTTCAGAAAGCATGTATTCTGGTAATGTAGGCACAGATGCAGCATCCTTGTCCATTGCGGTGCAAGATAGGCAACCAAGCAGATCTGTTTCTGATGTCAGTGAGGATATGTCACAGAGTGTGGATGCAACTCAAAAACATAACAGAGCCATCTCGGTAAAGGTTCCATCTCGAGGAACTTCTCCAAGAAGGCGTCTTGCATCTGATGGCATTAATACTATGCTCAAAAGCATGGATTTTGCTGAGAAAGATAAGAGACCCATGACCATGTCAGTATCATCACGTGGAATGTCACCAAGAAGACCAGCAAGAGTGGACTCTGCTAATATAATGTCAAAAAGCATGGATTTTTCTGATAAATGTAATGGACAAATATCTTCAATAATTCCATCACGAGCGGTTTCTACACGAAAAATACTTGGACCGGATGGTGCTAATGCCATGTCAAGAAGCGTGGATCTGACTGATAACTTCAGACAACCAGTCTCTTCAACAGTGCAACCAAGTAGAGTTTCACCAAGGAAGATGCCTTCTGCGAGCTCAGGTTCTGCCAATGGAAATGGAAGTCAAGAGGAAAATGCCAGTTCAAGTCCAGATGCACCTTCAAATAATTCAGAAAGATTTGCACCTCCAAAGCAGTTGGCAAGGACACTGTCTTCACCATCACGTGGTCTACTACGTCCTTCATCACCGACCAAGGCTTCATCAACATCATCACTTGCCTCTAGGAGGTTGCCGAGCCCATTGAGGATTAGACCTTCAACACCTGTCTCACCATGTAGTTCTGGTAGATCCGATTCCCCCTCTTCTCTTCTCAACTACATTGGTGATGCAACAAGAGGAAAGAAGAGCCCAAGCCACATGGAAGATGCCCATCAGTTGCGCCTCCTGTATAATAGGAACTTGCAATGGCGTTTTACAAATGCTTATGTGGATGAAATGCTATCAATCCAGAAGATGGGTGCCGAGACTATGCTCTACAGTGTATGGGATAGTAATTCAAGGATGTCTGACTCTATGGTTACGAAAAGGAGTTATGTTGAAAGGCTGAGGCAAGAGGTCAAATTGGGAATAGTGTTGAAACAACAAATGGACTACCTCGACCACTGGGAAGAGTTGCAAACAGATCATTCTACTTCTTTGTCCGGTGCAATTGAAGCTCTTAGAGCAAGTACATTGCGCCTTCCAGTTACAGGAGGAGCAAAGGCTGATGTACTTACTGTTAAGAATGCTGTCAGTTCAGCAGTTGACATTATGCAAGCAATGGGCTCTTCTGTTTGCAACTTGCTATCGAAGTTAGAGGCTACACACTCTCTGGTTACAGAACTCTCAGCTGTTGCTGCTAAAGAAAGCACTACCCTTAATGAGTACAGAGAGCTCTTGGGTACAGCGGCAGCACTGCAGGTCCACGAGTCCAGCCTAAGGACACAACTCATGCAAGAAACAGAGTGAACAACTTTCTTGTATGTCTAACTAAGAAGATAGAGGTAACCACACCATTCATTAGTTCTCTGTAACCGTAACGTGAATATGTGTATCTTCAGTTTGTTCCCCACCCCCCTTTCTTTTTCTTCCCCTTTGTTAGGTACCCCCAAATTTCTCTTTCTTTTTTCATTTCTACCTCCCATGCCCTTTTCTATTTGTACAACCTGCATGGAAGA-GAAGTGCAGCAAGCAAAATCATGGATTCACCATGACGACGGACCTGTCAGTGTTATTTTGTATAGCAGCTTACAAACTGAGGATGTCGAGGTTCCAGAAACCTTAAAGCCTGTTGTAAATTATAGCAGCTCCTCTGCCTTTTGTCGTTGTAACTTGTATCGCGGTAACAGTAGTAGAATGTTTGGTAGCAGATTATCTATTGCAGGTTCCCAGGCCACCAATGGGAACATCTAACCTAACACTACAGGGTAGTAGATGATGACAGGTTCCTGGTACACCGACTTCATTTACCTACACGTTTGCGGTCACCCTTTCAAGAGATATGGTGACGCTTTCTTGATATGTCAATGTTTTTCAGTT
>Cluster_3610|Contig3|complementarySeq
GGCGAGCAGCCGGAGAACCCGCACGCCAGGGTGATTGACCACCACCGCTGGCCGGCCATGATGGGGGGCAGGGTGTCCGGCAGCGCCATGTCGAGGAGCGTGGATCTCACTGACAAGATGCACAGGCTACGCGGCGGGGCTTCACCCAAGAGGACGGCATCGATTTCATCCGCCGCAAGCGCCCTGTCAAGAAGCATTGATCTCGCCGACAAAATCGACCGATTGGTCTCCTCGTCGCGAGGGGAGGAGTCACCTAGAAGATCATCTGCTTCAAATGGCTCAGCTGATACATCAAAAAGCAGCATCACTGATGGTAAAGATGCCAGACCTGCAGCCATGGCAGTTCCATCGAGAGGGATTATTTCTCCTGTGAGAACAGCAAGGGCCCTGTCCAAGAGCATGGATCTTACTGAAAGAGATTACAGTATGCTCTCCTCGGCAGTTTCATCGTCCTCAGTATCAAGTGTGTCCAATGCTACATCGCAAACCACAAAGTCTTCTGAGAAACCGAATGGCCGTGCTTCTTCCCCGGCCTCGTCACGGGGACGTTCACCTAGGACATCAGCAGCATCTGGTGGCAGCATTGGTGCTATATCAAAAAACGCCGATGTCCCTGGAAAAGATAAGAGACCAGCTTCATCTAGAGGGACTTCGCCAAGAAGGCCACTTGCTTCCGATGGTGTTAATGCTATTGTCAAAAATATGGATTTTGCGGAAAAGGATAGCAGAACAGTCATCTCCTCGGTTCCATCTCGAGCGGTATCTTCCCCAAGGAGAAGACAGGCCTCTGATGGTATTGATGTTATGCGAAGAAGCGCAGATTTTTCTGAAAAAGATAACAGACCATCCACATCATCTTCACTGCGTGGGGTTTCTCCGCGAAGAAGGCTTGGTTCTGATGGTTTCAGTGGTATATCAAAAGGGGTGGATTGTGTTGATAAAGCTAGCACACCATCCACCTCATCAGCGGCATCGCGAGGTGTTGCACCAAGAACTCAAGTGATATCTGATTGTGTTGGTACTACATCAAAGGGCAAGGATTCTGCTGATAAAGATAATAGACCATCAACCTCATATGCTGCATCACGAGGTATGTCACCACGAAGAAGGCTTGCATCTGATGGTATTAGCTCCATTTCAAGTAGCATCAACTTCGCTGAAAAGGATGGAAGAATTGTGGCCTCTTCAGTTGCACATCGTGGGATCTCAACTATAAGGCGTCTTGCGTCTGATGGTGTTGATATTATACCAAAGAGTATGGATAGTCCTGAGAAAGATGTCAGACCCTCCACTTCAGACGGTTCAAGAGGTCTTTCGCCAAGAAGACTTGTCTCTGATGGTGTCAATGTTATACCCAAGCGCATGGATCTTTCGGAAAAAGATACCAGACCTGCCACCTTGTCAACTGCATCACGGGGAGTTTCACCAAGAAGAAGACTCGCCTCTGATAATGTAGAAGCAATATCAAAGAGCTCAGATTCTGTTGAAAAAGAAACAAGATCATCCGCTTCGTCGGTGGCATCACGAGGGGTTTCACCAAGAAGAAGACTTGCCTCTGATAATGTAGAAGCAACATCAAAGAGCTCAGATTCTGTTGAAAAAGAAACAAGACCATCCACTTCATCAATGGCATCACGAGGGGTTTCACCAAGAAGAAGACTCGCCTCTGATATTGTAGATGGTATATCGAAGAGCTCAGATTCTGTTGAAAAAGAAACAAGACCATCCACTTCGTCAGTGGCATCACGTGGGGTTTCACCAAGAAGAAGACTCACCTCTGATAGTGTAGAAGCTACATCAAAGAGCTCAGATTTTGTTGAAAAAGAAACAAGATCATCCACTTCGTCGGTGGCATCGCGAGGGGTTTCACCAAGAAGAAGACTCGCCTCTGATAGTGTAGAAGCTATATCGAAGAGCTCAGATTTTGCTGAAAAAGAAACAAGACCATCCACTTCATCAGTAGCATTACGGGGGGTTTCACCAAGAAGAAGACTTGCCCCTGATAGTGTAGAAGCTATATCGAAGGGCTCAGATTTTGTTGAAAAAGAAACCAGATCGTCCACTTCGTCAGTGGCATCACGAGGGGTTTCACCAAGAAGACGACTTGCGTCGGATGGTGCAAATACTTTACTGAAGAGCACTGATTTTTCTGGTAAAGACTACAGGCCATCAACCTCGTCAGCTGCATCACGAGGGACATCACAAAGAAGCAGGGTTGCCTCTAATTCCATTGATGCCCTGTCGAGAAGTATGAATTTTGCTGATAAAGAGAGCAGACCCTCCACCTCATCAGTAGCATCACGTGGGACTCTACAGAGAGGCATGCTTGCTTCTGGTAGCATTGTGGATCCTGTGGATAATGGTAGTGAACGATCCACCTCATCGGCTGCATCTGGTGGGACTTCAGACAGTAGACTTGATGGTACTGATGCTCAAGTAGAAGCCATCCAGTTTGCTGAGGAAGTTAATTCAGTAACTCCAGATGGCTGTAGTGATGATACTTCAGAAAGCACGTATTCTGGTAATGTAGGCACAGGTGCATCATCCTTGTCCATTGCGGTGCAAGATAGACAACCAAGCAGATCTGTTTCTGATGTCAGTGAGGATATGTCACAGAGTGTGGATGCAACTCAAAAACATAACAGAGCCATCTCGGTAAAGGTTCCATCTCGAGGAACTTCTCCAAGAAGGCGACTTGCATCTGATGGCATTAATACTATGCTCAAAAGCATGGATTTTGCTGAGAAAGATAAGAGACCCATGACCATGTCAGTATCATCACGTGGAATGTCACCAAGAAGACCAGCAAGAGTGGACTCTGCTAATATAATGTCAAAAAGCATGGATTTTTCTGATAAATGTAATGGACAAATATCTTCAATAATTCCATCACGAGCGGTTTCTACACGAAAAATACTTGGACCGGATGGTGCTAATGCCATGTCAAGAAGCGTGGATCTGACTGATAACATCAGACAACCAGTCTCTTCAACAGTGCAACCAAGTAGAGTTTCACCAAGGAAGATGCCTTATGCGAGCCCAGGTTCTGCCAATGGAAATGGAATTCAAGAGGAAAATGCCAGTTCAAGTCCAGATGCACCTTCAAATAATTCAGAAAGATTTGCACCTCCAAAGCAGTTGGCAAGGACACTGTCTTCACCATCACGTGGTCTACTACGTCCTTCATCACCAACCAAGGCTTCATCAACATCATCACTTGCCTCTAGGAGGTTGCCGAGCCCATTGAGGATTAGACCTTCAACACCTGTCTCACCATGTAGTTCTGGTAGATCCGATTCCCCCTCTTCTCTTCTCAACTACATTGGTGATGCAACAAGAGGAAAGAAGAGCCCAAGCCACATGGAAGATGCCCATCAGTTGCGCCTCCTGTATAATAGGAACTTGCAATGGCGTTTTACAAATGCTTATGTGGATGAAATGCTATCAATCCAGAAGATGGGTGCCGAGACTATGCTCTACAGTGTATGGGATAGTAACTCAAGGATGTCTGACTCTATGGTTACGAAAAGGAGTTATGTTGAAAGGCTGAGGCAAGAGGTCAAATTGGGAATAGTGTTGAAACAACAAATGGACTACCTCGACCACTGGGAAGAGTTGCAAACAGATCATTCTACTTCTTTGTCCGGTGCAATTGAAGCTCTTAGAGCAAGTACATTGCGCCTTCCAGTTACAGGAGGAGCAAAGGCTGATGTACTTACTGTTAAGAATGCTGTCAGTTCAGCAGTTGACATTATGCAAGCAATGGGCTCTTCTGTTTGCAACTTGCTATCGAAGTTAGAGGCTACACACTCTCTCGTTACAGAACTCTCAGCTGTTGCTGCTAAAGAGAGCACTACCCTTAATGAGTACAGAGAACTCTTGGGTACAGCGGCAGCACTGCAGGTCCACGAGTCCAGCCTAAGGACACAACTCATGCAAGAAACAGAGTGAACAACTTTCTTGTATGTCTAACTAAGAAGATAGAGGTAACCACACCATTCATTAGTTCTCTGTAACCGTAACGTGAATATGTGTATCTTCAGTTTGTTCCCCACCCCCCTTTCTTTTTCTTCCCCTTTGTTAGGTACCCCCAAATTTCTCTTTCTTTTTTCATTTCTACCTCCCATGCCCTTTTCTATTTGTACAACCTGCATGGAAGAGGAAGTGCAGCAAGCAAAATCATGGATTCACCATGACGACGGACCTGTCAGTGTTATTTTGTATAGCAGCTTACAAACTGAGGATGTCGAGGTTCCAGAAACCTTAAAGCCTGTTGTAAATTATAGCAGCTCCTCTGCCTTTTGTCGTTGTAACTTGTATCGCGGTAACAGTAGTAGAATGTTTGGTAGCAGATTATCTATTGCAGGTTCCCAGGCCACCAATGGGAACATCTAACCTAACACTACAGGGTAGTAGATGATGACAGGTTCCTGGTACACCGACTTCATTTACCTACACGTTTGCGGTCACCCTTTCAAGAGATATGGTGACGCTTTCTTGATATGTCAATGTTTTTCAGTT
>Cluster_36100|Contig1|less_than_5_individuals|original
CAAAGTTCTACTTATGAGAAGAAAGCTAGCCTGAACTAAAAACAGTAGCATGTTTCTAGACAGGCACGACACCCATGGAAGAGCAAGTGAAATATAATGCATCTTGTTGAATCCACAAAACACCCAGGCCAAGGTCAGGCGCACAAATCTACTAATCGTCATGCAGTCTTATAGTAACCATTCTCTCGAACAACACGTGTTGTAGAACACATCCCAAATCAACAGCAACAAAAACAACATTAAAATAACTTGACGGTGCTAATCGAGAACAAAGAGTTGCAATATAGCTATGTGAATAAACAATGTAGATGGGACTAGAAGAATTACATAAACATATAATAACATAGCACATAACACT
>Cluster_36101|Contig1|less_than_5_individuals|original
GTACATTTCAAACTGCACGATCCCAGACCGAACGCAGCAGAACATACATGTACATATCAAGTGCTACATAGCTTGAGAGGATCATTTTTGGTACATCAGATGCCAGGCTAAATATGGACTAAAATAATCATTGTTCAACAAGCATTGCCAAACAGCATCAACTTTTGCTACTTGATGGTATACAACACAAAAGTTATAGCCTTTGCCTCCGTTACTGGGATCCCAGTGCTTATTGCTCATCGAGCTTCTTGTGGCAGAAGAGATCGTACCTAGCGATTGAGCGGCATGCAAGCAACATATATACAAGGGCCATGTTTGCAGTCCGCCGCGGCTCAGATGAATCTTGGAATACCTTCCAGGCAGAGTTTCACAAATCTAAAACGTCTAATCTTGCAGCAACTAGGATCCACGGGGCAAACATCATTTGAATACGTTTTGTTATAAACTACAGGTAACTGAAAATCATGAATGTATCAATCCACAAACCAGCATTGTTCCCATTCTCAACG
>Cluster_36102|Contig1|less_than_5_individuals|original
GAAGCCAGTGACCGAGGTGCTGCTCGCCGCCGCGACCAGCACCAGACGCGCGCTCCGGGGGTGAACTACAAGGCCTTCAGCCGCACCATCGAGCCGCACAACTTCATTTACATGCAGGTAGCATCCCATATCTGCAGGCTGCCAAGGTGTTCTGATTCTGTACCTGCACGTAGCATCCTGCTCACCCCTTCTGTTCATTTTTTCAGTTTATCAACCTTCAAAATTGCCATGTCTTTGTCCGAGTATAGACACATCACAATTTCGTAATTACACTCTCACTTTTATTTCTTGAGTAACTGTACTAGTAAACGCACGGCGATTGAAAAGCATATTTGCC
>Cluster_36103|Contig1|less_than_5_individuals|original
CCGGGATTAGGGTGGCGGCACGAGCGCGGCCGAAGAGCGGCACGAGGTGGTCCTCGGAGACGGCGGCCTTGCAGACGGGGCAGCGCGCGGAGGACGAGGCGCGGGACTTGGACTTGGAGGAGGTGGTGAGCCAGCGGAAGATGCAGGGCCAGCAGTAGAGGTGGCCGCACAGCGTCACCACCGGCTCCGTCGCCGTCTCCAGGCAGATGCTGCAGTCCCAGCACGCCGCCGTCGCGCCGTCAGGTACTCCGACGATGTCATCACCGATGCAATGCTGCAGCTTGTCGGCCAGCCAGGTTTTCTCTTCCGTCAGCTCCGTCATTACAAGATCACAACAGATTCGCAGTTGAGGATCGACTTCAGTTCTTC
>Cluster_36105|Contig1|less_than_5_individuals|original
TACAGATGTGATCCATAGCTAAGCTTCCATCAGCAAATTCTTCTACCCAGTAACATACTACGTGCAGACAAGTCCGACTAAACCATCGAATCAATGGCGGGCGTGAGCCGGAGCATGGTGGCGCCGCTGCTGGTGCTGAACCTGGTGATGTACATCGTCGTCATCGGCCTCGCCAGCTGGAACCTCAACCACTTCATCAACGGCACCACCAACTACGCCGGCGTGGCCGGCAACGGCGCCACCTTCTACTTCCTCCTCTTCGCCATCCTCGCCGGCGTGGTGGGCGCCGCCTCCAAGCTCGCCGGCGTGCACCACGTCAGGACCTGGCGCGGGGACAGCCTCTCCA
>Cluster_3611|Contig1|original
GAATGCACGGCAGCACCAAACAGTATATTACGGCAAGTTGGAGCAACTCCTCAATACATATATCCAGGCACACCGGATGAAAAGGCTACCAAACAAAACAGAAAACTCCACAATGTGCTCAAAGCCCACCCACCTGGAAATCTCTTCCATTTGTTCACAGCTACTCAAAGACACACTCGGCAGTTTTCAATGAGAAAACAATTTATTCGAGACGCAAAGCCGACCTTCAGATTCCCTTCTCCAGCATCGCGCGGACCCGGGTGGGGAGGCCGTACAGCCTGATGAAACCTTCCGCGTCAGCCTGGTCGTAGATCTCCCCGTTCTCGAACGACGAGATGTCCTCCCTGTACAGGCTGTAGGGGCTCTTCCGGGACGCGACCGTCACCGACCCCTTGTACAGCTTCAGGGTCACCGAGCCGGTCGTCGTCGCGGTGATGGTCTCCATGAAGGCGTCCATGGACAGCCGGAGCGGGTCGAACCAGCGCCCCGCGTAGACGAGCTCCGCGTACTTGAGGGCCAGCATGTCCTTCCACTGCATCGTCTCCCTGTCTAGCGTCAGTGACTCGAGCTCACGGACCGCGGCCGCCATGATGGTGCCGCCGGGGGTCTCGTAGACGCCGCGGGACTTCATCCCCACCAGGCGGTTCTCCACCATGTCGATGCGCCCGATCCCGTGCTTTCCGCCGATTTCATTGAGCTTGGCGAGGAGAGTTGCTGGTGAGAGATCTTTTCCGTTGATAGAAGTAGGGACGCCAGCGACTATGCCAATCTCCAGATACTCAGGTTTTGAAGGTGCATTTTCTGGAGAAACAGACATCATATACATATCTTCTTTTGGTTCATTCGCTGGATCTTCCAAAATGTCACCCTCATGGCTAAGGTGCCACAAATTTCTATCTCGGCTGTATATTGATTTCTTTGAAACCGGAATTGGCACATTGTGTTTCTTTGCATACTCAATTGCATCTTCACGTCCTGTGATATCCCACTCCCTCCAGGGTGCCACCACTTTAAGTTCCGGATTTAAGGCATAAAATGTAAGCTCAAAGCGAACCTGATCATTGCCCTTCCCAGTGCACCCATGAGCAACTGCATCTGCGCCAACTTCCTTGGCAACATCAACCATTGCCTTAGCAATAACAGGCCTAGCCATGGAAGTCCCAAGCAGATACTTTCTTTCGTAAACTGCACCAGCACGCAAGCAGGGGTATATATATTCACCAACAAATTCTTCTGTCAAGTCCTTCACAATAAGCTGGCTTGCACCGCTAGCTTTTGCCTTTTTCTCCAATCCTTCCAATTCAATGTCACCCTGACCAACATCAGCAGTGAAACAGACGACTTCACAGCCATAGTTCTCCCTAAGCCATGGAACAATTACTGATGTATCCAAGCCACC
>Cluster_3611|Contig2|likelySeq
TAACCGAACACACCCGGCCGCAGCACCAAACAGTATATTACTGCAAGTTGGAGCAACTCTTCAATACATACTACCAAACAAAACAGAAACTCCACAATGTGCTCAAAGCCCACCCGCCTGGAAATCTTCCATTTGTCCAGAGTTACTCAAAGACACACACTCGGCAGTTTTCAATGAGAAAACAATTTATTCGAGACGCAAAGACGACCTTAGATTAGATGCCCTTCTCCAGCATCGCGCGGACCCGGGTGGGGAGGCCGTACAGCCTGATGAAACCCTCAGCGTCAGCCTGGTCATAGATCTCCCCGTTCTCGAACGACGAGATGTCCTCCCTGTACAGGCTGTAGGGGCTCTTCCGGGACGCGACGGTCACCGACCCCTTGTACAGCTTCAGGGTCACCGACCCGGTCGTCGTCGCGGTGATGGTCTCCATGAAGGCGTCCATGGACAGCCGCAGCGGGTCGAACCAGCGCCCCGCGTAGACGAGCTCCGCGTACTTGAGGGCCAGCATGTCCTTCCACTGCATCGTCTCCCGGTCCAGTGTCAGGGACTCGAGCTCGCGGACCGCGGCCGCCATGATGGTGCCGCCGGGGGGCTCGTAGACGCCACGGGACTTCATCCCCACCAGGCGGTTCTCCACCATGTCGATGCGCCCGATGCCATGCTTTCCGCCGATTTCGTTGAGCTTGGCGAGGAGAGTTGCTGGCGAGAGATCTTTACCGTTGATAGAAGTAGGAACACCAGCAACTATACCAATCTCCAGATACTCAGGTTTTGAAGGTGCATTTTCTGGAGAAACAGACATCATATACATATCTTCTTTTGGTTCATTCGCTGGATCTTCCAAAATGTCACCCTCATGGCTAAGGTGCCACAAATTTCTATCTCGGCTGTATATTGATTTCTTTGAAACCGGAATTGGCACATTGTGTTTCTTTGCATACTCAATTGCATCTTCACGTCCTGTGATATCCCACTCCCTCCAGGGTGCCACCACTTTAAGTTCCGGATTTAAGGCATAAAATGTAAGCTCAAAGCGAACCTGATCGTTGCCCTTCCCAGTGCACCCATGGGCAACTGCGTCTGCGCCAACTTCCTTGGCAACATCAACCATTGCCTTAGCAATAACAGGCCTAGCCATGGAAGTCCCAAGCAGATACTTTCTTTCGTAAACTGCACCAGCACGCAAGCAGGGGTATATATATTCACCAACAAATTCTTCTGTCAAGTCCTTCACAACAAGCTGGCTTGCACCGCTAGCTTTTGCCTTTTTCTCCAATCCTTCCAATTCAATGTCCCCCTGACCAACATCAGCAGTGAAACAGACAACTTCACAGCCATAGTTCTCCCTAAGCCATGGAACAATTACTGATGTATCCAAGCCACCACTGTAAGCTAGAACAACTTTTTTTAGTTTGCCACGCAGTCCACCTTTCTTTTCATCACCACTAGTAGTTGCTGCATGCTCCTTACCACTTGCCATCACACAACTAACCCCTCGGGACGTCGTCGTCGAGGACCTCTCCATCGACACCCGGCCATGCTGTCGTCGGAGGCGAACGGAGGGGGGCGCGGGGGAGTCGTGCGGGTGCACGGCTGGGAGGGAGGGAGCGGCGGCGAGGCGGCGCATCGGGAGCGGCATGGGGGGCGGGCGGCTGGGTGGAAGTGGAAGGCTTGGGTCAGACGCGGCGGCTACAAGCGGGG
>Cluster_3611|Contig2|complementarySeq
TAACCGAACACACCCGGCCGCAGCACCAAACAGTATATTACTGCAAGTTGGAGCAACTCTTCAATACATACTACCAAACAAAACAGAAACTCCACAATGTGCTCAAAGCCCACCCGCCTGGAAATCTTCCATTTGTCCAGAGTTACTCAAAGACACACACTCGGCAGTTTTCAATGAGAAAACAATTTATTCGAGACGCAAAGACGACCTTAGATTAGATGCCCTTCTCCAGCATCGCGCGGACCCGGGTGGGGAGGCCGTACAGCCTGATGAAACCCTCAGCGTCAGCCTGGTCATAGATCTCCCCGTTCTCGAACGACGAGATGTCCTCCCTGTACAGGCTGTAGGGGCTCTTCCGGGACGCGACGGTCACCGACCCCTTGTACAGCTTCAGGGTCACCGACCCGGTCGTCGTCGCGGTGATGGTCTCCATGAAGGCGTCCATGGACAGCCGCAGCGGGTCGAACCAGCGCCCCGCGTAGACGAGCTCCGCGTACTTGAGGGCCAGCATGTCCTTCCACTGCATCGTCTCCCGGTCCAGTGTCAGGGACTCGAGCTCGCGGACCGCGGCCGCCATGATGGTGCCGCCGGGGGTCTCGTAGACGCCACGGGACTTCATCCCCACCAGGCGGTTCTCCACCATGTCGATGCGCCCGATGCCATGCTTTCCGCCGATTTCGTTGAGCTTGGCGAGGAGAGTTGCTGGCGAGAGATCTTTACCGTTGATAGAAGTAGGAACACCAGCAACTATACCAATCTCCAGATACTCAGGTTTTGAAGGTGCATTTTCTGGAGAAACAGACATCATATACATATCTTCTTTTGGCTCATTTGCTGGATCTTCCAAAATGTCACCCTCATGGCTAAGGTGCCACAAATTTCTATCTCGGCTGTATATTGATTTCTTTGAAACCGGAATTGGCACATTGTGTTTCTTTGCATACTCAATTGCATCTTCACGTCCTGTGATATCCCACTCCCTCCAGGGTGCCACCACTTTAAGTTCCGGATTTAAGGCATAAAATGTAAGCTCAAAGCGAACCTGATCATTGCCCTTCCCAGTGCACCCATGAGCAACTGCATCTGCGCCAACTTCCTTGGCAACATCAACCATTGCCTTAGCAATAACAGGCCTAGCCATGGAAGTCCCAAGCAGATACTTTCTTTCGTAAACTGCACCAGCACGCAAGCAGGGGTATATATATTCACCAACAAATTCTTCTGTCAAGTCCTTCACAATAAGCTGGCTTGCACCGCTAGCTTTTGCCTTTTTCTCCAATCCTTCCAATTCAATGTCACCCTGACCAACATCAGCAGTGAAACAGACGACTTCACAGCCATAGTTCTCCCTAAGCCATGGAACAATTACTGATGTATCCAAGCCACCGCTGTAAGCTAGAACAACTTTTTTCAGTTTGCCACGCAGTCCACCTTTCTTTTCATCACCACTAGTAGTTGCTGCATGCTCCTTTCCACTTGCCATCACGCAACTAACACCTCGGGCCGTCGTCGTCGAGGACCTCTCCATCGACACCCGGCCATGCTGTCGCCGGAGCCGAACGGAGGGCGGCGCGGGGGAGTCGTGCGGGTGCACGGCTGGGAGGGAGGGAGCGGCGGCGAGGCGGCGCATCGGGAGCGGCATGGGGGGCGGGCGGCTGGGTGGAAGTGGAAGGCTTGGGTCAGACGCGGCGGCTACAAGCGGGG
>Cluster_36110|Contig1|original
GTTTTTCTTAAGATTCAACAACATAAAGTCATATAGTCAATATGGAGCATGAGCAGCTCTCGATGAACGAAGAAATCTCTACTCCTATAAAAATGTGAGTTGGTGATGATGGTGTGTCTGCCTTTGTGTCATCTGCACCGTCCGATCTGAAATGTAACGCTAAGATTTAGTCTGGATGCCCCAAGTTCCCCAAAACAGAACACCAATGGTTTGGATGTTCTCCTTTCTCATCCTGTCTAGAAAGGCACCGAGCCTACGAGAACCTCTCCCAAATTCCTGCGCTCAGCCCCTCCTCTTTCTTCCCCGGTGACAGCCGAACATGAGTTGGGCGAAGATCCTTCCCCTTTTGTATCTTTTGTTGTAGTTAGGGTGCCAATAGATCGGATTTGGCTTCGAGCTTACCCTTGTGTCTCTTCTTCTAGATCTGTTGTGCAAGCCATCAGAGACGGAGAAGAAGATGACAGCGGCAGTTGCTGCCATGTCCAAGTTCTCTTCCCAACCTCCAATGTGAGCTTGTTTCCTCTTTGCTACCCATGGAGGCTACCAGCAATAGGACCACCTTGAGTAGGCCTGGGCGTTGTAGGCACGGAGATTTGTGAAATTGTGCTGGTGGCGAGTTACTCGTTCCCGGCAGTACTGGTGCCAACTACCTCGAGCCACCATTTTTGTTCACAACCATGTTCGCCACTCTGTAAGTATTGTGTTTCTTTGTCAGACCCGAAGAAGCAGAGATGTGTGATCTGTGCAGCTGTGTGTTTGGAACCATGGCCTCTCCTGAACATGTTTAGAAACGAATTGGTTGCGAAACTGTGAAGTACCTTATTAACTGTGAAGTAATTTAGACTTGGGGAAATTATTGAGATCCATACCCTC
>Cluster_36111|Contig1|original
TTCGTCACTGACTCTTTGAAGTCTGCGTGTATTTTGGTTCATCATGACCCACTTGCTGGAAAAACAAGTGAACTTCATTACTTGTGCTGAGCACAGTGAGAGATCTAGCTCTGTACTAAACTACTATTAAACTTCAGTTACGTAAACATGTGTTGAACAGCTCAACAAAGTCCCTAACCGATCCTCCTTCTTAAGCATGGATCATTAGGGCTGCTATTAAGTCAACAAGCAGCAAATAAGTACAGCATACCACATCAAATAAAGTATACTGCAAGAACAATTGGAAAGTCTGATTACTGTCTTAGAAACTTACTTTGCTAGATTTGCATGGAGAAGAAAAGGTACAGATAACAAGGTGGAGATGAAGTTAAAAAAGGCAAGACATATAGTTAGTTATAAAACAGGTACAAAACAATTACTTGTCCTTTTTTTTCTTCTTCCATTACACATAAAAGTGGTTCTAACTGTGAACAAGCATGATGAGTATCTCTAACGGAACAAAAAAGCTTAAGCTTCACAATTGAGCAGTATGTACCTGGTAG
>Cluster_36113|Contig1|less_than_5_individuals|original
GCACAATGCTCCCAGCGCGGCCTCCACGACCCGGGGGCTGTCGCTCTCGAGGCAGCCGAGGAGACCCTCGACGGCCCCGGCCTCGAGGAGGCAGAAGGATGTCACCGTGGAGCAGACTCCCCGGTGCACCGGGCAGACGGGTTGTTGGTGTTGGAGGGTCTTGTTGCCTTGCACCCTTGTGGTCATTAGGCGCTTCAGCATTGTCTTCTTCTTTGGCCGTGGGTCCTCCTCCGGCGGCATCTGCGACAGCTTGATGGACTGGTAGCTGAGGTTTTCTAGCCCCACGGCGGCGAGCCGCTGCACCTCAGCGCTTCCGGCAGCTCCGGCG
>Cluster_36115|Contig1|less_than_5_individuals|original
GGCCCGCCACCCGGCCATCGCCGCGGCCGCGCCTCCCGGTTCAGCTCCGTCCCGTCCTCGTCGGAGTTCTCCGGGCCAGCACGGGGTGGTGGTTGGTTGGTTGGCTGGTTGGTCAGACGTGGCGAGCTCCCTGGAAACGTGGGGGAGGCGCGTTAGTTGGCGTCGCGTGCGCGCGTGCGTGCTCTCGGCTTCTCGTGGCTTCCGCTCCTCGCCCGAGTGTTACGGAAGGCGCGTGTGATTACGGCGCGAGTGACCACTGACCGGCG
>Cluster_36116|Contig1|less_than_5_individuals|original
CCGCCATGGCCGCTGCTGTGTGCGTGCGTGAACTGGTCGGGTGGTGTGGTGTGCATTGATTTTTCTGTTTTTTTTTCTATTCTAAGAGAAGAGATAAGACGAGGGTAAAATTGGAATTCTCAGATTGACTGACAGGAAAACGTAGAGATTCTGACGATGGACTAACGGCGATGGCAAATAAGCACTAGAATTCGTTTGTGTCTGGTATATGAGCACTGGAGCTTTGTTCGATGGCAAATGAGCAATTGATGCTTGTCTCAGTGGTATAGAAGCCATTTTCTCTAGATCTTTCTAGGTTCTACTTTCTTA
>Cluster_36117|Contig1|less_than_5_individuals|original
GTTGAAGCGTGAGTGATCATCTGCAAGTCAGTAGGAAATTTTAATTTGATGTTAGCACAAGTATGTATGGTGTCAGATGGTTGAAAAGGAACTGGAGATGGTCTTTGTGTCCTCAACTTTTGGCCCTTTAGTCAACACCCCTAAGCATTTTTCTTGAAGGGCACAAGAACCTTATTTTGGCCTAGAAGAGATTTGCCAGACTGCTTGATGATTCTGCCACCTAATAAACAAGTAAATGGATTTTGTATCCTGAAAATAGAGGAAAATAATAAACACCAAGAAGATCTGAATGGTGTTATCCATGCTTGCTTCTAAGTAGTGTATGTTCATTAGCACCACAATTCATGGATTTAAGGGCTTCCATCTTTCATGTGTGCGTATTTAAT
>Cluster_36118|Contig1|less_than_5_individuals|original
CGGCGAGCTTGGAAGCGGCGCCAACGACCCCGGCTAGGATGGCGAAGACGAGGAAGTAGAAGGTGGCGCCGTTGCCGCCGACGCCGGGGCGGTTGGTGAGGCCGTTGATGAAGTGGTTGAGGTTCCAGCTGGCGAAGCCGATGACGATGAGGTACATGATGAGGTTCAGCACCAGCAGCGGCGCCACCATGTTACGACCCACGCCCGCCATTGCTACTGCCTTGCTTCTTTCTTCTTCTTTGCTTCTTGCTTCTTCCCGGACAAGGTCAGTGCCTGTCGCTCACCGACTCTGAAGTGGAAGAGATCGAATCGAGAACGATGGGTGATTGCTAGACGAGGATGAT
>Cluster_36119|Contig1|original
GATCTGAAGGGCAGGACTCCACTTGTCCTTTAAGATATCAAGGCATATCCTCCCAAGCTGTATAATGTACGTATTAAGAAAAATAATATAACTTTTAATGTATATAAGGGGTCAGAATATAACGAACTTACCTTGTCAATGTTTGGATGGTAAATTTTTGTGAGAAAGCGAACCTGTTTACAGTGATCAAATCAAAACTTAAAAAAGGACAGACCCAGTGCATAGAAGCTCCCACACAAGGTGGGGTCTGGGGAGGGATT
>Cluster_3612|Contig1|original
ACTCCCTCAGTCTCATAATGTAAGTGATGATATTTAGAAATGATACTAGTGCTCAAGAAATAATACCCTCCTCACCGGAAAATCTGCCACTCAATATTACATTTTACAACGGTACAGCTTCGTATGCAGAAAAATATATTACATCAAGCCATCATCACTTGAAACACAATGTGATGACAAATCTTCTATGACACGATGACTAAGACAGAACTTCAGATTGCATGAGGTATATCTCAAGCATGGATGAGCTCAAGCTGCAGTATTTTACCCCTTGAGAAAGCATACACTCTTAATAATATGATGCAATCATATTTCTCCTCGGTAACCTCCACCGCCGTAGTAATCTCTTCTGGAGCCGGCGATCGCCACAGACTTCTGGTGCTCCAGCTTTGGACAGTCAGCAAGACGATGCCCAAGACCACCACAGAATGCACATCCTTTGACACCACTCTCCTTGGCAATAGCTTCAGCATCCTCTAGCGGATCAACGAGCTCAGCAAGCACTGGTGGTATTCTTTGCTTCGCTTCCTTGAGCAGGTGCTTGAGGTCAAGAAGCGTAGTCTCTGTCTGGTTCTTGTTGATGAACGTAGTTGCTATTCCTGTTTTCCCACATCGACCGGTTCGACCAATCCTGTGGACATAGTTCTCTATTTCGGCAGGCATGTCATAGTTAATCACGTGCTGGATATCAGGGAAGTCAAGACCCTTTGAGGCAACATCAGTAGCCACCAAAACATCCTTCTTTCCATTCTTGAAGAACTCAATCGCATTCTGTCTCTCCTCCTGATCTTTGCCTCCGTGGATTGCAACAGCTTCCACACCCTTTAGAAGAAGATACTCGTGGATGTAGTCAACATCAGCTTTGTTTTCACAAAATATAAGAACAGGAGGTGGAGTCTTTTGAAGGCATTCAAGGAGGTATATAATTCTGGCATCTTCCTTGACATACTCAACTTCTTGGATGACATCCAGATTTGCTGCTCCAGCTCTTCCAACATTGACAATAACTGGCTTTACAAGGGCGCTCTTTGC
>Cluster_3612|Contig2|likelySeq
TTTAGACATATGATACTGGTGCTCAAGAAATAATACCCTCCTCACCGAAAAATCTGCCACTCAATATACATAGTATTACAACAGTACAGCTTCGTATGCAGAGAAATATATTACATCAAAAGTCGTCATCACTTGAAACATAATGTGATGACAAATCTTCGAGGATACGATGACTAAGGAGGGAACTTCAGATTTGCATGATACTTCACTCTTAAAATATCTCAAGCATGGATGAGCTGAAGCTGCAGCATTTTACCTCTTGATAAAGCATACACTCTTAATAATATGATGATGTAATCATATTTCTCCACGGTAACCTCCACCGCCGTAGTAATCTCTTCTGGAGCCAGCGATCGCCACGGACTTCTGGTGCTCCAGCTTTGGACAGTCAGCAAGACGATGCCCAAGGCCACCACAGAATGCACATCCTTTGACACCACTCTCCTTGGCAATAGCTTCAGCATCCTCCAGCGGGTCAACGAGCTCAGCAAGCACTGGTGGTATTCTTTGCTTCGCTTCCTTGAGCAGGTGCTTGAGGTCAAGAAGCGTAGTCTCTGTCTGGTTCTTGTTGATGAACGTAGTTGCTATTCCTGTTTTCCCACATCGACCGGTTCGACCAATCCTGTGGACATAGTTCTCTATTTCGGCAGGCATGTCATAGTTAATCACGTGCTGGATATCAGGGAAATCAAGACCCTTTGAGGCAACATCAGTAGCCACCAAAACATCCTTCTTTCCATTCTTGAAGAACTCAATCGCATTCTGTCTCTCCTCCTGATCTTTGCCTCCGTGGATTGCAACAGCTTCCACACCCTTTAGAAGAAGATACTCATGGATGTAGTCAACATCAGCTTTGTTTTCACAAAATATAAGAACAGGAGGTGGAGTCTTTTGAAGGCATTCAAGGAGGTATATAATTCTGGCATCTTCCTTGACATACTCAACTTCTTGGATGACATCAAGATTCGCTGCCCCGGCTCTTCCAACATTGACGATTACTGGCTTCACAAGGGCGCTCTTTGCAAAGTTCTGAATCTTCTTGGGCATAGTGGCAGAAAAAAGAAGGGTTTGCCTTTGTGCCTTGAAATGGTCAAAAACCTCCCGAATGTCATCCTCAAATCCAAGATCAACAAGCCTATCAGCTTCATCTAAAGTTAAATACCTGCAGTTGTCAAGGTTCATCTTCTTCTTGGCGAGAAGATCCTTGAGCCGTCCAGGTGTGGCGACCACAATATGTACGCCCTTCTTCACCACATCGAGTTGTGTCCTCATGTCTATACCCCCAATGCAAAGCAATGGCCGTATTTCTGGGAATCCAGCCTGCTTGAGTGGAGTGAGGAACATATCGATGACATCATATGTCTGCTTGGCCAGCTCCCGTGATGGGCAAATGATCATGCCAAACGGGCCCTCCCCAGGCACAATAGGCATCAACATCTCCTCTTGCAGCGCCACCATGATGAGGGGCAGCACGAACACCAGAGTCTTCCCGGACCCGGTGAAGGCGATGCCGATCATGTCGCGCCCGGAGAGCACCACGGGAAGCCCCTGCACCTGGATGGGCGTGGGCTGCACGATGCCCTTCTCACGGAGCATCCGGAGGATGGGCTCGGGGAAGCGGAGGTCACGGAAGTCGCGGGCGGGCGGCGGGATCTCGTCGCCTTCGACCAGGATGTGCCACTTGCGGCGGAGCTCGTCGGCCTTGGTGCGCGGCATGCGGCGGAGCCGCAGCGGCGGCTTCCAGCCGGTGCGGAGCGGCTCGGTGTAGGTGATGCCTTTGGCGAGCTCCCGCACGGACATGAGCGTGTTCTTGTTGGAGAGGTTGTCGATCATCTCCTTCTCCTGCAGGATGATCTGCTCGGTGGCGGTGACCTCCGGGGCCGCGCGCTTGAGCTGCGTGGACGTGACGAGGAGGCTGGGCTTGGCGGCGGGGGCGGCGTC
>Cluster_3612|Contig2|complementarySeq
TTTAGACATATGATACTGGTGCTCAAGAAATAATACCCTCCTCACCGAAAAATCTGCCACTCAATATACATAGTATTACAACAGTACAGCTTCGTATGCAGAGAAATATATTACATCAAAAGTCGTCATCACTTGAAACATAATGTGATGACAAATCTTCGAGGATACGATGACTAAGGAGGGAACTTCAGATTTGCATGATACTTCACTCTTAAAATATCTCAAGCATGGATGAGCTGAAGCTGCAGCATTTTACCTCTTGATAAAGCATACACTCTTAATAATATGATGATGTAATCATATTTCTCCACGGTAACCTCCACCGCCGTAGTAATCTCTTCTGGAGCCAGCGATCGCCACGGACTTCTGGTGCTCCAGCTTTGGACAGTCAGCAAGACGATGCCCAAGGCCACCACAGAATGCACATCCTTTGACACCACTCTCCTTGGCAATAGCTTCAGCATCCTCCAGCGGGTCAACGAGCTCAGCAAGCACTGGTGGTATTCTTTGCTTCGCTTCCTTGAGCAGGTGCTTGAGGTCAAGAAGCGTAGTCTCTGTCTGGTTCTTGTTGATGAACGTAGTTGCTATTCCCGTTTTCCCGCATCGACCGGTTCGACCAATCCTGTGGACATAGTTCTCTATTTCGGCAGGCATGTCATAGTTAATCACGTGCTGGATATCAGGGAAGTCAAGACCCTTTGAGGCAACATCAGTAGCCACCAAAACATCCTTCTTTCCATTCTTGAAGAACTCAATCGCATTCTGTCTCTCCTCCTGATCTTTGCCTCCGTGGATTGCAACAGCTTCCACACCCTTTAGAAGAAGATACTCGTGGATGTAGTCAACATCAGCTTTGTTTTCACAAAATATAAGAACAGGAGGTGGAGTCTTTTGAAGGCATTCAAGGAGGTATATAATTCTGGCATCTTCCTTGACATACTCAACTTCTTGGATGACATCCAGATTTGCTGCTCCAGCTCTTCCAACATTGACAATAACTGGCTTTACAAGGGCGCTCTTTGCAAAGTTCTGAATCTTCTTGGGCATAGTGGCAGAAAAAAGAAGGGTTTGCCTTTGTGCCTTGAAATGGTCAAAAACCTCCCGAATGTCATCTTCAAATCCAAGATCAACAAGCCTATCAGCTTCATCTAAAGTTAAATACCTGCAGTTGTCAAGGTTCATCTTCTTCTTGGCGAGAAGATCCTTGAGCCGCCCAGGTGTGGCCACCACAATATGTACGCCCTTCTTCACCACATCCAGTTGTGTCCTCATGTCTATACCCCCAATGCAAAGCAATGGTCGTATTTCTGGGAACCCAGCCTGCTTGAGTGGAGTGAGGAACATATCGATGACATCATATGTCTGCTTGGCCAGCTCCCGTGATGGGCAAATGATCATGCCAAACGGGCCCTCCCCAGGCACAATAGGCATCAACATTTCCTCTTGCAGAGCCACCATGATGAGGGGCAGCACGAACACCAGAGTCTTCCCGGACCCGGTGAAGGCGATGCCGATCATGTCCCGCCCGGAGAGCACCACGGGAAGCCCCTGCACCTGGATGGGCGTGGGCTGCACGATGCCCTTCTCGCGGAGCATCCGAAGGACGGGCTCGGGGAAGCGGAGGTCACGGAAGTCGCGGGCGGGCGGCGGGATCTCGTCTCCTTCGACCAGGATGTGCCACTTGCGGCGGAGCTCGTCGGCCTTGGTGCGCGGCATGCGGCGGAGCCGCAGCGGCGGCTTCCAGCCGGTGCGGAGCGGCTCGGTGTAGGTGATGCCTTTGGCGAGCTCCCGCACGGACATGAGCGTGTTCTTGTTGGAGAGGTTGTCGATCATCTCCTTCTCCTGCAGGATGATCTGCTCGGTGGCGGTGACCTCCGGGGCCGCGCGCTTGAGCTGCGTGGACGTGACGAGGAGGCTGGGCTTGGCGGCGGGGGCGGCGTC
>Cluster_36120|Contig1|less_than_5_individuals|original
AAACATAGAGCCAAGGTAATACGTGAAGACAAGCAAATCAAGAAGCAAAAGCCTGCTGTTACAACACCAGAAGGAAAACCACCAAATGCGAAAGCGAAGAGAAGTTATGTCCGGAAGAAAAGAAATCTCAGCTCTCTGGAGAATTGCTCAGGACCTGTTAGCGACCAATCAGTCTCTATGGGAGCAGAAGATGCTGCTAGAAGCAGAGCTGCATCAGTCCGAAGAAGGTTGCAGTCCGAATTTTGTGAACAGGGAGTGCTGAGAGGCAAATCATCAGCTGGCAACTCAGGCCACCACGTTGAGGAAATACTCATTCATGCTAAAAGCTC
>Cluster_36121|Contig1|less_than_5_individuals|original
CCGCCGAAGTCAGGCTGCCACTATCGAGCATGAAGATGACCTGTCGGGCCTCCTCCAATGCCCAACTTCTAATCGACCACTGCCCCCCTCCCCCCCAACCTCCATCGCCGTTGACCGCCTGAGATATTGAGGAAGCGTTCACGGAGCCAAATCAAGTACCACCCGTGGCGGCCCCAGTGAGCCGAGCTGCAGAGGTGCATGCAGGTGGGACGAACAAGGTTAGCAAGGAATCGAAGACGGAGGAATTAAATCCGCGGAGCCGATTAGCAGAGTCAACAGCTAGAACTCATCGGGCAGAAGCAGATTTGGAGCGGGCAGATAGAAGGAAATGAAAAGGGGATCAGGCAAGAGCCGCATGTGAGTG
>Cluster_36122|Contig1|less_than_5_individuals|original
CGCGTCTCGGCCGACTCCGGCGCACCGTCGGCGCACCATGGAGCACGGATCGTGGTGACCGATTGTGATTGAAGCGCAGAAAGGCCAATAATAAAGGAAACAGAGCGAAGCAGGTGAAGACTTGCCTAGGTACGTTGTCGAGTACATGCAGATACGATGTCGATTGCTGAGCCTAGCTAAGCTAACACGAGCTTCAGACCTGCAGTTTATGTGTGCTATACATGCATATATTTGTATTTCAGTTCAGCCTGTAACGAGTCGGTGAGTGTCAACTGTAAAAATGGGATGCACAAGCGCAGGACCTCCGAAGGAGGACTGTGAAGAAGATGTATAGTGTCAGAGTCCATACATATACATGGAG
>Cluster_36123|Contig1|less_than_5_individuals|original
CAGGGGCTGGACCCGATGCTGACGGCGAGCCTGTTCGCGGAGGACTCGGTGTGCATAGGGGAGCGGAGCATCGACGGCGAGGACTGCTTCGTGCTCAAGGTGGAGGCGGAGGCGTCCAGCCTGCGGGCCCGCAACAGCAGCAGCGTGGAGATCATCCGCCACACCGTGTGGGGCTACTTCAGCCAGCGGACGGGGCTGCTGGTGCAGCTGGAGGACTCGCACCTGCTGCAGATCAAGTCCGGCGGCCCGGCCGGCGGCGGCTCCGTCTTCTGGGAGACCACCATGGAGTCGCGCCTCCGCGACTACCGCGCCGTCGACGGCGTCAACATCGCCCACTCGGGCCGCACCGCCG
>Cluster_36125|Contig1|less_than_5_individuals|original
GGTCCAGGCTATACTCTGGTTTCTTCAAGTATACATCACCAATGGATCTTGACACCTGATGGTACAGCAATCAATTGTTAGCTCATGTTATCCATCTCTCTTTTGCTCTGCTTTGCATTGAACTTCATATCATAGGTTCTCCTAACTCCCAAGAGGACAAACTAACTGATGAGTGATGACAAAAAGGCAAGCATAGACTAATCATCAAACAATAACAAGTTTATTAGCCTTCGAACGATAAATGGAGTATCTTATCACCAAAAGAGAGAAATTTAATTTTATATGGACTATGATACCAGGAATCCAGGATAATTTATGATCCCAGGAACCCAGGATACGTTATGATCCCAGCAATTCTGGATAGGTTATGAACCCAGGAATCCAGGACTGAGAATACTAAGCAAAGTTGCAACCACCAGGATTGCTGCAATAGAATGTGCAATTTCAGTGTTCGCTTTAAAGTGACGAGGAAAATTCTTCAGTATGGTCAGCAAGTTACCAAAAACACAGTGAATATCTTCTTAAATTGGGCTAGTTACCATTTCTGACATATAGCCTACTTCATCTAACCCCATACACAAAGCTAACTAAGCTGGAGATTGAACAGAAGGGGTCAATTTCTTTCCAATTGTTACCTGGAAACCCACTCAAGGTCAATGACATTAGTTAAGTTCCAGGATAGGGTTCTAATGGCTCTGCACTAGTACAAATTAGGGAGCTCTGAATCTGTGATGCAATTTCGTTACAGTTATCTCACTATTTGATATTTCAGTGTGCAAGCAAAGTACCAAAAAAATCTAAATCAGGCAAACTGGCAGAGGAAACAAAAGCCGCAGGTGTTATCAACAATCAGAGATCCTTGCCTCCAATCTCTGACAGAGAAGCATGAAATTAATCAGACGGGATGGTAGCATCCTCATCAACGCGCTCTCACCTGAATTATCCCCTTGATCCTCCAGGCTCCCCTGGTATGCACCACGATCTGCG
>Cluster_36128|Contig1|less_than_5_individuals|original
ATCCTGCTGAACCTTTGTTCGCCGCCTAACGTAGAATACGAGGCCCGTTTGTTGTCAAGTCAAATTAATGGACACCACGCCTTTGGAAGGTGGCACGATGTTGACCTGCAAGTTGCCAAAGATGTGGTGGCGTTTTTTCGTCTGCATACGTGACAGTTTCTATGCCAACATAGCAATCGACGTCTTCTTGTTTTTGATTGATTTTTTCTATACACTGCCACCTACCATTACACGTGTAGGGTAGATGAACAAAATTGAAAAATATCCCAGGGCCCCAACTAGGAGGCAGGAATTTCATGTTGAAAAAAGGGTCAATTGCCGCAAGATCCGTGATATCCGAGTAAAAAGAAACTGTGTATTCCAAACACGGCCAGAAACTACTCCCTCCATCCCATAATATAAGAGCATAG
>Cluster_3613|Contig1|original
CACCGTTTTTCCTTTCTTTCTGCTAGTGGCACCAACAGCCCGCCCACGCCACGGCACAAGCACAGCCAGAAACCACGAGATAACGCGGCGCACGCGACCAAACCGCACCGAGGCAGAGAGAGCGAGAGATTGGGAGGAGCTCCGGCAGGCAGGCAGCAGGAAGTCGAGCCGAGGAGCCACCGGAGTGACCTGCCGGCCGGGGAGCATGGAGGAGCCGTCCATGGCCGACCCGCCGCGGATCTTCTGGAAGTCCAGGAGGAGGCCGTCGTCAGCCAATGGCCGGAGCTTGCAAGCACAAGAACATAATAACGAGGCCGCTGCCACCGAAGAGGCAGCAGCGGACACTCTTCCGGCTCAAGGAGAAGCCATGAAGATTGATGACGCAAATGCAGCAAGCACTACCACAGAGGATGATGCTCATCAGGCAGATCCGATGGCTAACCTATCTGAGAAGCGAAAGGCGCTCTT
>Cluster_3613|Contig2|original
GTTTTTCCTTTCTTTCTGCTAGTAGCACCAACAGCCCGCCCACGCCCACGCCCACGCCACGGCACAAGCACAGCCAGAAACCACGAGATAACGCGGCGCACGCGACCAAACCGCACCGAGGCAGAGAGAGCGAGAGATTGGGAGGAGCTCCGGCAGGCAGGCAGCAGGAAGTCGAGCCGAGGAGCCACCGGAGTGACCTGCCGGCCGGGGAGCATGGAGGAGCCGTCCATGGCCGACCCGCCGCGGATCTTCTGGAAGTCCAGGAGGAGGCCGTCGTCAGCCAATGGCCGGAGCTTGCAAGCACAAGAACATAATAACGAGGCTGCTGCCACCGAAGAGGCAGCAGCGGACACTCTTCCGGCTCAAGGAGAAGCCATGAAGATTGATGACGCAAATGCAGCAAGCACTACCACAGAGGATGATGCTCATCAGGCAGATCCGATGGCTAACCTATCTGAGAAGCGAAAGGCGCTCTTCGAGCCCCTGGAGCCGATCAATGGCAAGCGCAGCGCTGACATGCTGCTTCCGCCACCGGACTTCGAGCCTACATCGTATCCCAAGGGATGGCTGGTTGGTAAGAAGCGCAAGCTCGTCAATGTCGATGTGGTGGAGAGCATGAGGAGGATAGCGATCCTGGAAATGAACAGAAAGGACCGTGAAATCGGCGGGCTCAATGAACAGCTAGAGGAGGACTCCCGCGTGCTGGAGCTTCTGCAGAAGCAGCTCACGGACGAGCGCAGGAAGCGGTCGGAGATCGAGAAGGAGAACTCCATGCTTCAAGAGCAGGTGACCATGCTGATGAACATGCTTGATGAAAACGAAGCCTTCGACGAGGAAGGAGAAGAGGCGCCACCACCCGACTCAATCGATTAAGCATTTCCGACAACTGCAGGTTCCCCTTTTTAAGAAAAGGCATCTGCAGCACGT-GTCTTTGGGTGCCAATTTGAGAGTATCCCGGAGGTTTCTATTGGTCTCTTGTGTAGAATTCAAATATTATTTCGTTTCATGGTTTGCATCGTGTAGGCGAAGGGTGCATGTTTTATTGTTCCTGTTCGTATCTAGGCTTGTTGCAGATGTATGGAGACATTTGCGACGCATTTTATTTGAAATGCAAGTGTGTGTATATGGTAT
>Cluster_3613|Contig3|original
CATATACACACACTTGCATTTCAAATAAAATGCGTCGCAAATGTCTCCATACATCTGCAACAAACCTAGACACGAACAGGAACAATAAAGCATGCACCCTTCGTCTACACAATGCAAACCATGAAACGAAATAATATAAATTGAATTCTACACAAGAGATCCATAGAAACCTCCGGGATACTCTCAAATTGGCACCCCAAAGATGGACGTGCTGCGGATGCCTTTTCTTAAAAAGGGGAACCTGCAGTTGTTGGAAATGCTTAATCGATGGAGTCGGGCGGTGGCGCCTCTTCTTCCTCATCGAAGGCTTCGTTTTCGTCAAGCATGTTCATCAGCATGGTGACCTGCTCTTGAAGCATGGAGTTCTCCTTCTCGATCTCCGACCGCTTCCTGCGCTCGTCCGTGAGCTGCTTCTGCAGAAGCTCCAGCACGCGGGAGTCCTCCTCTAGCTGTTCATTGAGCCCGCCGATTTCACGGTCCTTTCTGTTCATTTCCAGGATCGCTATCCTCCTCATGCTCTCCACCACATCGACATTGACGAGCTTGCGCTTCTTACCAACCAGCCATCCCTTGGGATACGATGTAGGCTCGAAGTCCGGTGGCGGAAGCAGCATGTCAGCGCTGCGCTTGCCATTGATCGGCTCCAGGGGCTCGAAGAGCGCCTTTCGCTTCTCAGATAGGTTAGCCATCGGATCTGCCTGATGAGCATCATCCTCTGTGGTAGTGCTTGCTGCATTTGCGTCATCAATCTTCATGGCTTCTCCTTGAGCCGGAAGATTGCCCGCTGCTGCCTCCTCGGTGGCAGCGGCCTCGTTGTTATGTTCTTGTGCTTGCAAGCTCCGGCCATTGGCTGACGACGGCCTCCTCCTGGACTTCCAGAAGATCCGCGGCGGGTCGGCCATGGCCGGCTCCTCCATGCTGTCCGGCCAGCAGGTCTCTCCGGTAGCTCCTCGGCTCGACGTCCTGCTGCCTGCCTGCCGGAGCTCCTCCCAATCTCTCGCTCGCTCTCTCTGCCTCGGTGCGGTTTGGCCGCGTGCGCCGCGTTATCCCGTGGTTTCTGGCTGTGCTTGTGCCGTGGCGTGGGCGGGCGGGCTGCTGGTGCTACTAGCAGAAAGGAAAAACGGTGGCCTTGGAAGCCACTCCCGTTTCCTTGGCGTCCTTGGCGGTGG
>Cluster_3613|Contig4|original
AGGCCACCGTTTTTCCTTTCTGCTAGTAGCACCAACAGCCCGCCCGCCCACGCCACGGCACAAGCACAGCCAGAAACCACCAGATAACGCAGCGCACGCGGCCAAACCGCACCGAGGCAGAGCGAGCGAGCGAGAGATTGGGAGGAGCTCCGGCAGGCAGGCAGCGGGAAGTCGAGCCGAGGAGCCACCGGAGAGACCTGCCGGCCGGAGAGCATGGAGGAGCCGTCCATGGCCGACCCGCCGCGGATCTTCTGGAAGTCCAGGAGGAGGCCGTCGTCAGCCAATGGCCGGAGCTTGCAAGCACAAGAACATAGCAACGAGGCCGCTGCCACCGAAGAGGCAGCAGCGGGCAATCTTCCGGCTCAAGGAGAAGCCATGAAGATTGATGACGCAAATGCAGCAAGCACCACCACAGAGGATGATGCTCATCAGGCAGATCCGATGGCTAACCTATCTGAGAAGCGAAAGGCGCTCTTTGAGCCCCTGGAGCCAATCAATGGCAAGCGCAGCGCTGACATGCTGCTTCCGCCACCGGACTTCGAGCCCACATCATATCCCAAGGGATGGCTGGTTGGTAAGAAGCGCAAGCTCGTCAATGTCGATGTCGTGGAGAGCATGAGGAGGATAGCGATCCTGGAAATGAACAGAAAGGACCGTGAAATCGGCGGGCTGAATGAACAACTAGAGGAGGACTCCCGCGTGCTGGAGCTTCTGCAGAAGCAGCTCACGGACGAGCGCAGGAAGCGGTCGGAGATCGAGAAGGAGAACTCCATGCTTCAAGAGCAGGTGTCCATGCTGATGAGCATGCTTGATGAAAACGAAGCCTTCGACGAGGAAGGGGAAGAGGTGCCACCGCCCGACTCCATCGATTAAGCATTTCCGACAACTGCAGGTTCCCCTTTTTAAGAAAAGGCATCCGCAGCACGTCCATCTTTGGGTGCCAATTTGAGAGTATCCCGGAGGTTTCTATTGGTCTCTTGTGTAGAATTCAATTTATATTATTTCGTTTCATGGTTTGCATCGTGTAGGCGAAGGGTGCATGTTTTATTGTTCCTGTTCGTGTCTAGGTTTGTTGCAGATGTATGGAGACATTTGCGACGCATTTTATTTGAAATGCAATTGTGTGTATATGGTATTACGATTATTTTGCCAGCCACTGCTATTTTTTTCTTCA
>Cluster_36131|Contig1|less_than_5_individuals|original
TCCAAGTGGAGTCCCAGGATTCCATGGGTGCAGCAGATGCGGCCGACAAAGCACAGGCAGACGGAGGTGCGGCCATATTGGAGGTGTGTTCTGAAGCTACGAGTGGCTGGACACGAAGTTTCAGGGATAGGATGGGGAAAGCTCCTGACGAGAGGGAGATGAAGCCTGACAAGAAAACAGCACTGGAATTGTCTGTGCGCGCTTATGCTGAGAAAGGAGCTGGTCATGTTGTCAATCCAGCAATTGGCACATCTTTTGACTCGTTAGATGAGGCTTATGAGTTCTACAACCTTTATTCCTGGGAATGTGGTTTTGGAGTTCGGCTATGTTGCTCGGAAAAGGTGCATGCAAGAGATTGTTTGTGATTGTGCGGTAGGTGATCGCAAAGTGCATTATGTTTGATGCCATAATGTTTGATGGACTGTTTGAGCCTAACTTCC
>Cluster_36132|Contig1|less_than_5_individuals|original
GGCGGTAGAACCCGCATCGAAGTGAAGACAAGAAACCCAAGAGATCGACCTACACCGAGGCACAGCCACAGGAGATCGTGTTGGTTTGATTCAGGGAGCCAGAGAAAAGAGATATGCAGGGCGGGAAGAGCTCGAGCGCGGTGGGCGCGGCCAAGGAGGCGGTGGCGAACGTGGGCACGTCGGCGTGGGCGAGCAAGGAGAAGACCATGGCCGTGGTGCAGGAGACGGTGAACAAGGCCAAGGCGCACGACCCGGCGGCCAAGGCGGAGGCGGAGGCCAGGAAGCAGGAGCGGATCCACGAGGCAGAGGCCGCCAAGCGGGACGCCATGCGCCACAACGCCGCCGCCAAGGAGCACGCCACTGCTGCGTCCTACCACCCCACCCCCGGCTCCGCCGTCGATGCCCGCGACGTGGAGGTGGAGGGCGCGGCCGCCCCGCGCGCGGGGAGCAGCGACGA
>Cluster_36133|Contig1|less_than_5_individuals|original
CCATACCATTTCTTCCCTTTCCTTTCTCCCTTCGCATTGGATTCGTCTTCATCCGCGCCGGCCGGGGAAGAAGATGCTCCCTGTTTCGTTTCCGTTGGAGCGCACCAACGAAAGTCCCTCTCCAAGCTGCTAGATTTGCAGTTGGTGTATCCTCCAGCTCCCAACGGCCTCTCTTCCCCCACACGCATCCAAGAACCCGCCTAACTAACTTCCTTCCTTGAGCCGCCCCCTGTTCCATCTCATCCCTATACTCTCTGACCATGTTCGTTGGTTGTGTTCCATTGCTGGCAGATAAGGAGGTCCTCCTACCACGACGTGATCCGCGTGTCGGAGATCCAGAAGGTGC
>Cluster_36134|Contig1|less_than_5_individuals|original
GGAGACACAGCCGATCGAAACCAAGTGATACTACTAAAGATTATCATGTTTTCTGACTGCTGATCCACTATTGTCAGTTTGATTGAGCCAGTTTAGCACAAATCCTACGTGAGAGATGGCATCCAACCAGGACCAGGCGAGCTACCGCGCCGGCAAGGCCAAGGGACACACCCAGGAGAAGGCTGGGCAGGTGATGGGCGCGGCCAAGGACAAGGCGTACGAGGCCAAGGACCAGGCGGCTGGCCTGGCGGGGCACGCGTCCGGGCAGGGGCAAGGCGCTACGGAGGCCACCAAGCACAAGGCCGGCGAGGCCACGGACAAGGCGTCCCAGACGGCGCAGGCGGCCAAGGACAAGGCTGCCGGGACGGCGCAGACAGCCAAGGACAAGGCCTCCGAGACCGCGCAGGCCGCCAAGGACCGCACCGTGGAGAGCAAGGACCAGACCGTACTGTGCGATGGCGCATTGACGGACCGTACCTGGAGGTAGAGGAAGGGGTCGGCGACGAAGTTGCTGGGGTAGCCGGCGTCGGTGGCGGAGGCGCAGGTGAGCACCAGGTTGGCCACCGGCCACGCGGAGGGCCCCGGGCTCCAGGAGGCGGAACGAGGCGACGACCACCCTGAAGTAGGCGCCCCCGACGACCACCCTGAAGTAGGCG
>Cluster_36135|Contig1|less_than_5_individuals|original
CGCTCCTCCTCCTCCTCCTCCGCCTCGACAAGACTCTCTCCAGCCTCTCGCTCCACCTCCTCGCACACTCCTGCAGCAAATGAAAAATTCTCATGCGTCAACAACATGCCAGAAAGATTGAGGCTGTCTATATGTGTGAGGGCATGCAGTTGCCACTTTGAGGTGGCAGTTTTATGCTATAAATTGCAGCTGAAGCATGGAATGTCTTACCAGTGGATGGTAACGTTGTGTGGCGCATGATTGACGACCTTGACAAGAACGTTATCACCTTCTCTTGCATAGAGGGTCGGCCCTGGGAACTTGCCGTTAACAGTGAGGATGGACTTGGTGGAGCAAAGCAGTGTCATGTTCCTCATAACCACCTGCACGAGTGAAACCATGGTAAATCATCATAGCAGCCTGAGTTCTGC
>Cluster_36136|Contig1|original
CAGGATATTGGTTCTAGAGTACGTTGAGAATGGTTCATTGGATAAAACTTTGTTTAGTAGCACAAGGTTACTTGAATGGAAGGAAAGGTTTAATATTGCTATAGGGGTGGCAAAAGGATTGGCATATCTTCATCATGAATGCTTGGAATGGGTTATCCATTGTGACCTGAAGCCTGAAAATATATTGTTGGATGACAACTTGAACCCGAAGATCAGTGACTTTGGCCTTGCTAAACTTGTGAGTAGAGGTGGATCCAATAAAAACGTGTCGAGGATCCATGGAACAAGAGGTTACATAGCTCCTGAGTGGGTCTCTAGCCAACCAATAACAGCAAAAGTTGATGTCTACAGCTTCGGAGTGGTTGTCTTGGAACTACTGAAGGGGGCTCGTGTTTCAGACTGGGCATCAAATGCTGACGAGGAAGTGGAAACGGTCTTTGCATGGGTCATTAGGATGCTTGCAGAAAATCTAATGTTGGAGGGTGGCCAACAGTTATGGATCTCCGACTTCATTGATTCGAGATTGAATGGCCAGTTCAATGAGTTGCAAGCAAGAACTATGGTCAAGTTGGCCATTTCTTGCGTAGAAGAAGATACCAGAAAAAGGCCCACCATGGAAAATGTTGTGCATATGTTTCTTTCGGTTGTTGATGCATAATGCAACAGTATGCTACCCCCCAAAAA
>Cluster_36137|Contig1|original
CGAGTCGAAGCGGCTGTGGCGGATCGTGGGGCCGGCCATCTTCCAGCGGGTGGCGCTGTACGGGATCAACGTCGTCTCGCAGGCCTTCATCGGCCACATCGGCGACCTCGAGCTCGCCGCCTTCTCCATCGCCTCCACCGTCATCGCCGGGTTCAACTTCGGATTCCTGCTGGGCATGGCGAGCGCGCTGGAGACGCTGTGCGGGCAGGCGTTCGGGGCGAGGAAGCACCACATGCTGGGCATCTACCTGCAGCGGTCCTGGATCGTGCTCTTCCTCTTCGCGCTGGCGCTCACGCCCACCTACGTCTTCACCGAGCGCCTGCTGCTCCTCCTCGGCCAGACGCCGGAGCTGTCCCGCCTCGCCGGCGAGATGAGCGTGTGGCTCATCCCGCAGCACTTCGCCATGGCCATGCTGCTCCCGCTCACCCGCTTCCTGCAGAGCCAGCTCAAGAACTGGGTCACCGCCGCCACCGCCGGGGTCAC
>Cluster_36138|Contig1|less_than_5_individuals|original
TGCGTGGTGCTACACAAAAAAATTGCGCAGGATCAGAAAACGTTCCGCGTTCTCTCCGGAAAACACTGCACAGCAGGAACGAACAATCGAAGAACAATGATCACTCCTCAGCATCCACTCCTCTCTCTACCCCGGAGGCCAAAGCTCTGTCAAAATAACCACAACTTCTACGAGCTACTCCCTCCATTCTAAAATAGATGGCCCAACTTGTGGGAGTAGCAGCTAGCTTTATCCGATTCGATCTGTCAAAAGAAAACAGCTAGTAGTGGCGGGCGACGACGCCGGCCCGAGAGCGCGTCAGGCCTGGAACCCCGTCTTCTTCCAGACCGCGTCCCGGACCTTGAGCATCCTGCCGACCCCCATCCCATCGTTCACCGACAGCGATGCGGCACGGCGCCGCGACGCCAGCTCGTGCGGC
>Cluster_36139|Contig1|less_than_5_individuals|original
AAACATGCAGAAAATGAAAGATAAACAAGCAAAAGAAAAACACTACATGTGTGTATGTATATGTAAATATTGATCAGGCTAAAGGCACAGCTAACTGAACTTCTCAGGTATTTGGATGCCATATATGTGACAATTTATTTAGAAATCCATTTAGAAGCTTGAAACCATCAACAAGAGAATGAAATGGGCTATAGTACTCCCTCCGATACATATTACTTATCACAGTCCTAGTGCAAATTTGTACTGCAGTTGTACTAAGACTGCGACAAGTAATATGGACCGGAGGGAGTATAAGAGTTCTGACGTAAACATACACACCATGATATGCAAACAAACAATGATCTCAGACAATTGCCGGTGGTTTATTTTATCAAATTTGAGATACTGTATGAATCGTATAATGCTAACCGTATCCAGTGGTCATAGACTAGTTTCCCACAACAGAAGCAACACATCACTAATTACATGATTGCTTTCCATCAAGTGAACGTCATCTTTTTTCTT
>Cluster_3614|Contig1|original
AGAACATTTGCTTTGTATAAAAAACGAACAAACAAATTACACTGCGCGTACAGGTGTCCTCAACAACCAAACCAACAAATTCAAACATAACAAGTCCAGCAAGCTCATTTGGCTTCGCTTCTCAAACATGTTCCATACCACAAGGGAGGTAACTATAGGGTGCTGAGTGCCTTCCCTTTGCTTTGTAAATCTCTGGCAGAGTTTGGCTATGCTATGGTGATATCACCATCAGTTTTGATTAATCATGCATCAGGAGAAACAACTCTGTAAATAACCTCCATATTTTCACTTGAAAGTTGGGCAGCCTTTTTTTTATCTATTTACCGGCCAATGCAGCTGAAACCCCTGCACACGGCGAGCCAGGCCGCGAAGAGTACACCGAGGAGCACGAGATCCACGAGGACGATCAGCCAGAGCTGGCGCCTCCACGCCTGCCCGGCGCCACCGCGAGCTCCATGCTCCCGCTTGGGCGTCCCCTGCGCGAGCTCAGCCTCCCTCCGC
>Cluster_36140|Contig1|less_than_5_individuals|original
TCCAGTGATTGAAAATTTAGTATGGAGATCTTTTATTTGTTAATTCTGAGAGGAAGACATCAGCATGAGCACATAGCAAAAACGCTAGTAGCCACACAAGATATATCAGCAGGAAAACTGGATGTCCACAGTACATGGTCATCCAAATCCCTGATACAATCCTTAGCTGCAAGTAAATGCACTACTTGTTACACTATTGTGGGATGAAATCAAATCAACATCACAGTTATCAAATGAAAGCAAAATAAAAGATGCTACTCCTGAGCTCCTTCACCAGCGCACAACTCTCCGACAGGTCCAGAGCATTGCTAGTCACAACATTTTTTAGCACAAGGGAATCGGTCTCCAGGGTGACTTTATCCATCCCATCGAAGAAACTTACATGATGAATTGCATCCATGGCTTCAGCCACCAATGCACTCCAAACATTTGCCAAGCCCCCAGTATGCGGGAATTTTCGAGTAAGCGAAACATGTGGGTAAATTGTGCATGTGAACACTCATGGTACCAGACAGAATCACTGTCCCAGTTAAATACAACGATATAACTGACAAAAAAATTGCTACTCCAAGTTCTTCGTCATAACAGTACGCGAGCATGCACCGCTGCCTTCAAGCCCTGAGACAGACAGACTGTTTGTTCATATATATAAAGTGTTTTCATGAATCAATCAGTATGAACTACCAACCATGCTAGACAGTGTTCAGTTGTTCTTATTTTTTGTTCAACTTAACCTTATGAGCAGAGGCTAATCACCATCTTATAAGCAGTTAAGCAATCAATCCTTAACAAGTTAGTACCGACTTCACTCGAAATCTATGGCTTTCTGAATTAAGGCACTCACACTTCAAATTCCACCGCCCACATCAACCCAGACCTACGAAGTATACCTCCAATTGACCGAGTCATTCGCTCTTCGTAGCAATTACCGTCGTCTAGAAACCCAAGATCAGACGCATCCCACTCGAAACCAGCCAAATGCGCACCCACTTCTTCTTCACTAGGAAACAACCCCCACCACCCAAAATCGCCGAATCAAAGGCCGAAAGGCGCCATAAACTACACGCGCAAGCGCGCGCAGTGATCCGCCGCTCTACGAAGAAGTATTCACCTGCTCGCTCGACGAACTGGTTAACAGTAATTGAAAAAA
>Cluster_36141|Contig1|less_than_5_individuals|original
ATCAAATCTAATTTTGGTTTCGATCGGACACCACTAAACGATCTCCAACAAGGATAGCTAGGATTGGGTTTATAACCACAAATATTGGAACAATGACTGAAAACAAATAAGGTGAGGGGAATTTGCATTACCAGAATCAAAAGCCTAAGGTGGCGTGGCAGCGGCGAGCTGCTGCTCAGATGATCTAGGATACGGCGTCGTGCGGACTCAATCATTGGCGTGACGCCGGCGTCATAGCGATGGTTGGGATGTTGGCGGCAGATGCGGCATCCAAGCAATTGGTGACAGGATGAGAAGAGGCGTGTGCGGCATCAGTCAATCCAAATTATCCTTTCTAGAGCTAGCCCCGATATA
>Cluster_36143|Contig1|less_than_5_individuals|original
GTTCCGTCCGCTACAGTAAGTAAATTCAGCACCACGAGCGACCCGGCCCAACGGATCCCGGCGATCCGACGGCCGCGGTAAAACCACGTCGCACCCGTCCCATGTGCACCCACTCTGCCATGCCCGTGCGTGCCTCGCCAGAAAAGAAGGCGTGCCCATGGCCATGACCGAACTCTCCTAGCTGAGCTAGCTAGTGACTGACTAGTGAGCGAGGCAACGAGACGAGAGCTTCTTCTTCTTCTTCTTCCTTATGTACTTTGCACATAGTGTCTCCGACCAGGTCCCGACCATCACCGAGGAGACGACGCCACCGACGAAACTTATTCGACCAGGACGAGCGTGCCGGCCATGGACTCCTCCTCGCGCCGGAACCGGGTCTGCTTCGCGATGAACGCCTCCACGGTGCGCCGGAACTCCTCCGCGTCGTCCGAGCCGG
>Cluster_36144|Contig1|less_than_5_individuals|original
AGACGAGGCGTCGCCGGTGAGACGGGTTGAGGCGCCGGCTGGACAAGATGTGGCGTCGACGCCCACCTGCTTGCTTGATTTGACGCCGCCGGTGGTTCTAGGGTTGGGGATGGGCTGATTTATGGGTGATTTGGAGGCTTTGAGGCTTCGATTTGTGGCGTGCAGGAAGCGATTTGGGGCTAGGCATGGGAAGAATTGGCGCGCAGGGAGAGGAAGAAGCGCGGGAGGCGCACCGGATCGGAATCGCCAGCTCTGGCGCCCGCCTCAGGCTGCAAGCGGGCGGCTGTTCTTTGGTTTTGGC
>Cluster_36146|Contig1|original
CACATAGTGTGTTTGCCACACCTATCGAACTTTCTAGAAGCCAATGCAGCAATGTCGTTTCCGGCCATGGAAGTCGCTCGGAGTCCTCACCTCCCATGCGTTCCCGTGGACGCGAACGCGACAGACAGCAACAGTGCCACCGACGTCCTCGACCTCTGGCGGCAGCAAAAACAAATCCCGGCTCCCTTCGTCTGGCCCCACGCGGACGCACGGCCGTCGTCGATGTTGGAGCTGGACGTGCCTGTGGTCGACATAGGCGCAGCTCTGCACAGCGCCGCCGGG
>Cluster_36147|Contig1|less_than_5_individuals|original
TTTGTGGGCGTCATGACCTTTTGAGAAGAGTAGTTCAACTAATCAATCATAGTCAAGGAAATGTAATACCTGAGAGACCGAGATTCATTGCAAGGATGTACTTTTGCATATACTTCTTTTTGCATCTGTTTTTGGATCCCTGATTCGGGCTCTTCCTTCACTTCTTCTAGCTCTTTCTTGAAATCTTCCTTGAACACGCTGAAATATTGCTTACTTTTGTTCTCAGCAGTTTCCTCAAGCTTTTGTATATCTTGCCCGAATTCTAACTTCAGCTCTTCCTTAGCTCTCTTGAAAGCTTCCTTGAACTCGCTTATCAGCTCTGTCTTTAGATCTTCCTTAATTTGTTTGTTTATCCGCTCTTTCTTGTGAACTTCCTCGCTTTTGTTCCTTTTCACCTTTTCCTGAAGCTTTTTAACCTTTTTCTCAAGGCTTTGGACTCGTTCATCTGTGTTCACTTTAACCTGTATGATGTCTTTAAACTGGGTTAGCACGTCACAGATGGAAGAAGGCAAGGCAACCGAAGACCCTTCCAGAGGCGTCTCATCTCTTGTTATGCTTGTGTTCCCGTTGTGCTCATGCTTTCTCTTCTTTCCCATGGCGACGTCCCTGTGACCAAGCTTGCTAGGTGCTCTTCGTTCTCTTGTTAGAAAGCGCAGCATATGAGAACGCAAGACACAGGAAATCAATGGGTTCTCTTTTGAGATACCTCATAACCGTGTGAACCACCCAATGATCGGC
>Cluster_36148|Contig1|less_than_5_individuals|original
CACGTCCACCCTGCAGTACGGTGGTGCCGGTGCCTTTGAACAGCTCTTTGATCTCGATGGTTACCCGTATCTCGAGGACCTCCTGCCGTACGATCTCGACCATTGATCGGTCGAGCTGTGGATCGGGAGGATCGACCGATCGACTCGACGCGTATATATATATATATATATATGCAAATAATGGTCGCGCGGATCTCCGGTCTTCCTGATTGCGCGTCGTAGTTTTAGTTTGTACATTTCTTTTCTGCGTAGTGTCAGGTAGAAGCTGCATCTTTGCTACTATTGTGCTACACGCATGTGTACGTGGATTATGTTGAGAGCGGTGTTTTGGCTCGTTAGCCTTTTAGCCGAGCCGAGACTTTTGATTCTCCCAAGTGGCTGAGAAATGAAC
>Cluster_36149|Contig1|less_than_5_individuals|original
CGAGCCGCTAGACGACTGGTCGCCCGCCGGTCGCCGCTGACAGAACCGAGAAGGAGCCAAGAAAAGAGTTGAGCAACTGGTCGGCGCCGCTGCTCACGAGGATGAGGGAGAGCTCTGGCGCGCTTTTCGAGGTCCTTTCTTTTCACGCAGGCTCCGGGCTTCCTCCTCCACCTCGGTTCCCTCCCCGTCCCCCACAGCTCTCTCTCTGTCTGTCTCGAGGACCAGGGACTAGGACGAGGAGGGACATCGCAACGAGCGTTGCTACACAAACAGAACATTTCACTTGAAAGTTGACTATAATGCAGTCATTCAATTTAACTAGCACGCCACGCTCTTATAAAAATCAGGTGCAACTTGCTAGCCAACAAGGAGGAAAATCTGCCTCATTTCACCGTCGGCTAAAACAAAACACAAAATGGGAACCAAAATTGCATTTGCT
>Cluster_3615|Contig1|original
CACAATTGGTCAGTTTTATTTACCTCATCGTACATAACCAGACAATGAACAAGCTTATTTGTAAAACCTAAATATTGAGTTACTAAGAAGCTGTTATACTGAGTAGTGAGCTACTACAATGAGACCATGGAGTAACTGGGCCGAATCAGCATACATTTCTGTATCAAAACCAATTCACATACTAGGTTGGTTTCGATAGCTACACCCCACAGAGTTATCTTCGAATTTACAAGACTCCAGACGTGTATTTTGACAAATTGGAACACTCAAAACAGAAACAAATTCCAACCATGACCTTGCAAACAATATCAGAAGACTGTTTTATGTAAACATGGTACTATTCCTATTCTCCTTGTCCAGCACCAAATACAAATCCAGTTGTACCCATCAGTAGATTGGCCCTGCAATCACAAACATCAGAAACAAAAAAAAACAGAACATTGGTTATGAAACAGTGTAGTGATCAAGGTGGCCTCAGACCGTCCTAGTTCAGAAGTGTCGTCATTGTACAGACAATCTATGTTGCCTGTTCTGCAACCAATACTAATCATCACCGGCCACAATCAACTTCCCACTTTACAAATACCAAAAGTGCAGGAAATAACAATCAAGCAATGCAGAGTAAATTGTGTCAGATTCAAAGTTTTCTCAGCACCCTTCCGAGGAAGTAAGACAGGGATAACTGTATTTTTACTTGTGATCTCATCATCCACATCCAAACTGATCAAAAACAAGAAAAAGCAACAGAAAAATAGTTAACTGGAATCTATCAGATCTTCCTATCAATGTGAAAGAACTGACATGGTCGCCACAGCGGACGATTTCCCTTTCGTAGTTCCGCATCATTTAGATCCCAAAACACAAACACAAAGATATAAGGAAGTAGAAAAAGGCTCAATGAATATATGAGGCGTTTCCAGGATAAGCTGGCACCGAGAACGCCACCAATCAGGATATCACCCCACAGAGAATCGCTTCTAGCGTCTGAGCCATTACCCCGTGAGGAACACAAATCATCCCCCGGAATCGGTAATGGACGCGCGCATAAATCAATCAATTAAACCAAGAAAAACCAACAAAGAATCAATCTAATTTACAGGTCAAAGGCGTCAGTTTGGGGGGATCTGGGAGCTCAGACAGCCAAGGGGTTGTCTTCAAGAGCGCTGCTGAAGAGGCAGCATCAGAAACTCTAGTCCACATAGATGTCATCACCGCTATTCGAACACCCCACAACCACGAGAAGATGCAAACAGAGAAGAACACTGATGTAAAAGAAAGCAAGAAGAAGAAGCGACGGATCGATGGTGCGAGATCTGGGAGCTCAGACAGCCAAGGGGTTGTCTGCAGATGCCGCTGAAGAGGCGGCATCAGAAACTCTAGTCCACAAATTTGTCATCACAGCTGCGACCTCTCATCGGCCAACCATCGAAACGAAGAACAAGAAACGAACCGAATCGAAAACCAGAGCAGAGCGATGCGTAGGGGAGGAGGGCGGAGCCGCGAGGGGAGGA
>Cluster_3615|Contig2|original
AAGTAAGACAGGGATAACTGTATTTTTACTTGTGATCTCATCATCCACATCCAAACTGATCAAAAACAAGAAAAAGCAACAGAAAAATAGTTAACTGGAATCTATCAGATCTTCCTATCAATGTGAAAGAACTGACATGGTCGCCACAGCGGACGATTTCCCTTTCGTAGTTCCGCATCATTTAGATCCCAAAACACAAACACAAAGATATAAGGAAGTAGAAAAAGGCTCAATGAATATATGAGGCGTTTCCAGGATAAGCTGGCACCGAGAACGCCACCAATCAGGATATCACCCCACAGAGAATCGCTTCTAGCGTCTGAGCCATTACCCCGTGAGGAACACAAATCATCCCCCGGAATCGGTAATGGACGCGCGCATAAATCAATCAATTAAACCAAGAAAAACCAACAAAGAATCAATCTAATTTACAGGTCAAAGGCGTCAGTTTGGGGGGATCTGGGAGCTCAGACAGCCAAGGGGTTGTCTTCAAGAGCGCTGCTGAAGAGGCAGCATCAGAAACTCTAGTCCACATAGATGTCATCACCGCTATTCGAACACCCCACAACCACGAGAAGATGCAAACAGAGAAGAACACTGATGTAAAAGAAAGCAAGAAGAAGAAGCGACGGATCGATGGTGCGAGATCTGGGAGCTCAGACAGCCAAGGGGTTGTCTGCAGATGCCGCTGAAGAGGCGGCATCAGAAACTCTAGTCCACAAATTTGTCATCACCGCTGCAAAACTCTCGTCGACCATCGATGGCAGCACGAACGAACAAGAAACAAATCGATACGAAAACCGAAAGGGCGATGTGGATCGGGGCAGAGGGGGGAGCTGCGGGTGGATGAAC
>Cluster_3615|Contig3|original
GTTCTCCAATATACGTAATTTCAACAAATGACCAATACAATGTTGGAACACTCTGAACAGATATAAATTCCAATCATATCCTTGCAAATTACAATACAAATAGATGGAACAAAATCAGACTACAGTTCATGTAAACAAAATGACAATTCCTATTTTCCTTGTCCAGCGCCAAATACAAATGCCTATGATACCTTCAGTAGAAAGGCCCCTGCAAGCACAAACATCAGAAGCAAAAACAGAAAAATAGAAAAACATTAGTGATGAACCAGTGTAGTGATCAAGGTGGCCTCAGACCGTCCTAGTTCGAAAGTGTCGTCATTGCACAGACAATCTATGTTGCCTGTTCTGCAACCAATACTAATCATCACCGGCCAAGATCAACTTTCACACTTGCAAAAACCAAAAGTACAGGAAATAAAAGTCAAGCAATGCAGAGTAAATTGTGTCAGATTCAAAGTATTCTCAGCACCCTTCCGAGGAAGTAAGACAGGGATAACTGTATTTTTACTTGTGATCTCATCATCCACATCCAAACTGAACAGATCAAAAACAATAAAAAGACACAAAAAGGAGTTGGGTGGAATCTATCAGATCTTCCTATCAATGTGAAAGAACTGACATGGTCGCCACGGTGGACGATTTCCCTTTCATAGTTTCGCATCATTTAGATCCCAAAAACACAAATACAAACATATAAGAAAGTAATACAAGTTCGGTAATATATGAGGCGTTTCCAGGATAAGCTGGCACTGAGAACGCCACCAATCAGGATATCACCACACATGAATCGCTTCTAGCGTCCGAGCTATTACCCCGTGAGGAACACAAATCATCCCCCGGAATAGGTAATGGACACGCGCATCAACTAAATTAAACCAAGAAAAAATCAGCAAAGAATCGATCTAAGATACAGGTTAAAGGCGTCGGTTTTGGGGGATCTGGGAGCTCAGACAGCCAAGGGGTTGTCTTCAAAAGCACTGCTGAAGAGGCAGCATCAGAAACTCTAGTCCACATAGATGTCATCACCGCTACTCGAACACCCCACAACCAGCCAAAGATGCAAGCAGAGAAGAACACGGATGGGAAAGAAAGAAAGAAGAAGTACCGACGGATCGATGGTGTGTGATCTGGGAGCTCAGACAGCCAAGGGGTTGTCTGCAGATGCCGCTGAAGAGGCGGCGTCAGAAACTCTAGTCCACAAATTTGTCATCACCGCTGCAAAACTCTCATCAGCCATCGAAGGGAGCACGAACAAGAAGCAAATCCAAACGAAAACCGGAAGAGCGATGTGGATCGGGGGAGGGAGCAGAGAGGGGATGGAGCCGCAGGTGGATGATTCGTTGTGGG
>Cluster_36150|Contig1|less_than_5_individuals|original
ACTTGATCAGTCCTAATGTAACAGAAGTGTATGTACTTCTCTGTACAGACCATCTGAGCTGAACTTAGAGGGCGCCGGCGCGCCGCGGCCGCCGCCGCTCACCTGAAACTGCAGCAAAACCACACTACTAGGAATCTCTCGCCGTCACAAGCAGCAGAGCGGGCACCGGACGAGCCCGTTCTCGTTGCAGTCGGGACACCGCCGGAAGCTGTCCAGCTCCTCCAGGAACACCTTGCAGCTGCCGGAGCATTCCTCGCACGGCACGAACCGGACGCCGCCGCAC
>Cluster_36151|Contig1|less_than_5_individuals|original
CGTTGCTATGGAGACAGATGAGTCGTAGGTTGGGCATCGCCCCCTCCTCAAATCCCAGGTACGCTATAACATCTCCTTGTCTCCCCTATCAGTTCAGTTCAGTCTGTTTGAAGCTAAGATCAATTCAGTGCACATCAGCTTTCTCATTCTTACATGAGCAAATTTCATGAAAAGAATCTTCTATGAGAACACATCGATTTGGTTTTTTTCAAATGCAGGAGTACTCTATGGATTACAGAAGAATTGATTTGTAAGATTGCCCACAAGTGATACTGTGCAGAAAATTGTGAAATTAGTCTGACTTCTACTGTACAGAAGAATTGATTTGTAAGATTGCAGACAAGAATTGATCTGAGTTCTACTGTTGTGCAAGGGGAGAGGGGAGGAGAACCTGCCTGGAAGCAATATGCTGCGGCGGCGGGGACGAGCTAGGTGGGCTGGG
>Cluster_36152|Contig1|less_than_5_individuals|original
CTGCATAGACCAAGAGGAAAATTGCCAAATTAGCTCACCCGCTCACCAAAAAGAAGATATAACATAATATCTTTGTTGCTGAAATTTCAAGCAAAACAAATAAAAGCTAAGGGAGGCTATTATCACTTGAACAGTTGACAACATTTATCATTATTATTTGAACAGGGCATATACCCTGCTCCAGTTTACTTAATTAAAACCGAAGCAATACAAGGCGACGTTAGACACCACATCTAGTAGCATTATATGGCTAATGATCATCTAACACAGAGTAGCAACTGGCAATAGAAACAGGAAACTCTTTGATGCTGAATGCCCCGGGAGCTTGTCTAAGCGGATTTCTGTAAATGTCTCGTTCAATTATAAGACCACCGTAAGTAGTGTGTAATTAGTTAATCAATATT
>Cluster_36154|Contig1|less_than_5_individuals|original
GCAACACCACAGGATGGCCCTGCCGAACCTTCATCGCAAACCTCACCTATAAATTCCTTGCTTGACGTTAGGAGGAAGGCAATTTCAAATCTTCTGGGTTTTTTATTTGATACGCCGTGTGCTGAAGACTGAATTCTAAGTGGTACGACTGGAATTCCCTTTAAGTTCATATGTTGCAATGCTAAAACTGGATTTTGTTTATGTAGTTATTCTAATGTCCCTTGGTTCAACTTTGTATATTTACTTCTCATGTTTAAATGATGTGTGATACTGGCAAGTAGGCGGCTCTACATCTTGCCAATTTAATTTTTAACAGGCATGAGCCCCCTGTGTTCTGGACAAGTAAGGATACATGCATAATTACGTGTTCATGTAGCAATTCTGAGCTAATAGGCATGAGCCCCCTGTGTTCTGGACAAGTAAGGATACATGCATAATTACTTGTTCATGTAGCAATTCTGAGTGAGTCGCATGCATTTAGATTGGATGTTGAAGGGAGCCTGCCATTTTAA
>Cluster_36155|Contig1|less_than_5_individuals|original
CTTTAACAGGCTCAAGCCCCCCCTCCAGCATTGTAAAATTTGTTTCTACTACTAGTTTTAAGGCCCAGCCCAACTACTTGCAGGCCCAATCCAACATATATTTGCATGACCCAGGCAGCCCAGCCCGCCCTCCATTTTTTTCTAGATTCGCCACTGATTCAGCTGTGGTTGGATTAAGTAATCTGGTTTACTTATCTGAGTATCTTAGTTATCATGCTAGATTCGCCTTGAAAATTGTTACCCAATTTCATGCGACAAGATACATATCGTAGTGTTTATTTTACTTGTTTCAAAAATAAAAGGGCAGCCCCAGTGCATGTAGCTCCCGCTTGCGCAGGGTCTGGGGAAGGGTCCGAC
>Cluster_36156|Contig1|less_than_5_individuals|original
ACAATACATAAATATAGCATTACATCATCCAGAATACAATCAAGGTCCGACTACGGAACCAAATAAAGAAAGACAACCCCAATTGCTAGGTCCCCGATCACCCCAACTGGGCTCCACTATTGATCGAAAGGAAACGAAACAACCCAATGAACACAATCTTCATCGAGCTCCCACTTGAGCTCAGCTGCGTCATCTGCACTGATATCAACGGCACCTGCAACTGAGATCCCGCAAGGAAGAAGAACGAGTCCATGAAGAAGACAAACGGATGTAGTCGAACGGATCCTCACAAACGCGACGTTATCGGAACTAACCCGAAGAGGCAACACCATGGGCCTCTTGGGCCGGCG
>Cluster_36158|Contig1|less_than_5_individuals|original
CACAACCTCATAACTAAGATCATTGCACCACATATTTTGCAAGTAACTAAGGCAAATAATGCAGCCTGGTTACCTGTGGTGAGCTGCTAGTAATCATAGTAAGTTATAGATGTGATTACCCCGACCTTTATCAAATAAGTGACAACTCAAGATCATAATCTATTGGTATGCAGTTATCATAAAACAATCTGGGCAAGTCTAGCATTGATATTTGTGCATGTATTTAGTCTAGCAAATTTGAAACAAAAACAGTACAACAAAAAAGCAAGGTGTATTTTCTGTACACACAGTTGAATCAAATCGGTGCAAATTAAGAGGAGTGTGTGGAACAAGGAAATGCTCACATAATTTTGTTTTGAAGGCAGATGACATGCCACAATAGCTTGGAGTTACAATTCCATTACACTGCTCAATCCGGCACAGTCCTTGCTTTGGCCTATTATACATCCAAGGCTTTAACAAAATCATGCTGGATATTTACTACGCATAGATACATTCTTTTTCTGCATGATCACATAAAAGGAAATAAAAATCACGAGAGGGGAGCTCCTGTGCATGTAACATTATATTATCTAGATTAGCATTAGCTTGCCCTAATTAAATTATGTGTAATAGTGCAAGAGAATCAGACCCGCA
>Cluster_36159|Contig1|less_than_5_individuals|original
CCGACTCGTTCCCGCTGCGCCGTCGTAGCGGTAGCGCCAACTCCCCAGACCCGAGCCCCCGCCCCCCTCTCGCCTCCTACAGGCTGCAGCACGCACGCTTCCCCAGGCCAAGCGCAAAGCAGCCACCTTCCCTTCCACTCCGCGCCTCCGTTACCCAGATCCAACTAAGTAGCAGCAGAGCAGCAGCACAGCTCCGTCCAAGAAGACCACCCGACCCGCACCAGAAGAGAAAGAGAGAGCGCGGCGCCATGCCGCCCCGGC
>Cluster_3616|Contig1|original
TTAACATTGCGCTAATGTGCGTACAAGAGCGCGCAGACGATCGACCAACCATGTCGACTGTCGTCGCAATGTTAAACAGCGAGAATGTTAGTCTTCCAGGGCCTAAACATCCGGCATACTTCAACCTACGGGTATCCAAGGAAGATGAATCGGGTAGTGTTCCATACAGTAATAATGCCGACACCATCTGCAGTAATAATGACTTGACCATCACTGAGGAGCCAGATGGCAGATAATTGATCACTTTGATTCAGTTGTTGATGGAAGTGCTAGCAATCAGAGAGCAGGCGGGCAGACCAGGTCAAGTGAACTAGGGCAGACCAAGTAAG
>Cluster_3616|Contig2|likelySeq
GCACTACAGAGGTACGCCGGTCGCAATCCTACATTAGTTAGAACCAAAATATGATAGGCTTACTTGGTCCGCTCTACTTTATTTGAACAACCTGGTATGCCTGCCAGCTGTCTGATTGCTAGCACTTCCATTAAGAACTGAAGGTCTGAAGCAAAGTGACCAACTATCTGCCATCTGGCTCCTCAGTGATGGTTACGTCATTATTACTGCAGATAGTTACATCATTATGACTGTACAGAACACTACCAGATTCATCTTCCTTAGATACCCTTAGGTTGAAGTATGCCGGATGCTTAGGCTCTGGAAGAATAACACCCTCGCTGTTTAACATCGCAACGACATTTGACATGGTCGGTCAATCATCTGCATGTTCTTGTACGCACATTAGTGCAATGTTAATGTACCTCCTAGCCTCGGCTGCATGGATCTCCTTAGCAATTGATGCTTCTAGAATCTCAAGACATCTTCCTCCTTCCCAGAGCTGCCATGAGTATCCAAGGAGGTTAAGAAAGTCTTCATGCTGATGGAAACCAGAATTCCTTTGTCCGCTAAGGATCTCGAGAAGTAAGACACCAAAGCTGAACACATCAGATTTGATCGAGTAAATGCCTTCAGATGCGTACTCCGGAGCCATATAACCATATGTTCCAACCACCCTCTTTGTGCTTCCTTGGGTATCATTGGAGCTGAAAATTTTAGCTAACCCAAAATCAGAAATTTTAGGATTCATGTCCTGGTCCAAGAGAATGTTGCTGGCCTTAAGGTCTCTGTGTATGATGCGCAACCGAGAGTGCTTGTGGAGATACAGTAGACCTTGGGCTATCCCTTCGATTATCACACATCTTTTATTCCAATCAACCAACGTTGTTCTGCTAACATCAAAGATAAAGAAGTCCAAGCTCTTATTTGGCAAATATTCGTACACCAAAAGTTTTTCCTCTCCCTGAATGCAGCAACCCATGAGCTTGACCAGATTACTGAGTTGTAGTTTTGCAATAAGTTCAACTTCATTTTTGAATTCTGTGAAACCCTGTCTTGATTGTGAGGCAAGCCTTTTAACTGCAATTTCTATTCCATCTGGTAATTGGCCCTTGTAGACAGGGCCAAAACCACCTTGCCCAAGTAGGTTTTCTTTCGAGAAGTTGTGTGTAGCATGCAATATCTCAGAAAAGTCAAAGAGAATGAACTCTGAACTCTTTTCTCCCAATCTCCAAACCAATGCGTCTTCTTCCGGCCTATTTGTGGCAGCTTGATCATGTACGATTTCCGTTCCTTTTCTTCGTCTTCTCATCCATACAATGGAACAAATAACACACAGAAATATTGACAGTAATGGAGCTGCCACAGCAATAATCCAAAGCACCCTCCAGCGTGAGTTGCGTCCATGAAGTTCTTGGGTGGTCGCTTGCGCCTCCGGAGGTGGTGGTGCCGCAACCGGTGACTGCGGTTGCGACTGCGGGGGTGGGTACAATGTAACTGGCGGCATGGTATTGTTGATCGGCGGAAGTTCAGATACCAAGCTGATAATACGCAGCATGGGGTCCCCTTGAAAGAACGGGTATATCTCGTACCTCATGCTACACCGTGTCCCCAGAAGTCGACCACCTTTCCTACCGTCCATGTACTTGAGTGTTAACTGGGAGTAAGGCTGGAAACAGGCCGCACAGTCGTCAGCGGTCAGGTCGGGCGTGCACTGCATAAGGCAGTAGAGCGTCGGGAGGGAGCTGACATCTAAGCGCGAGGTGGTGAACCTCCTCGAGCTGTTCGCAGCCAATTGAGCTGTGTTGTTCAGAAGTGTGAACAACAAGAAGCTGAAAGCTCTTGTCGAGATGTTTATGAACATCTCGAGGCTCACAATGACGAATATATTGTCATTGACGTTGGTGGCGAGAAAATTCTGGTTGGAGAACCTGAGCATGCAGGGATTGCTATTGTAGTACACGGTGGCGTCCTTATTGCTCGTGCAGTGTTCCTGCCCGTCCTGGAAGGCGGTCACCAAGCATCCTTCGCAGGCAGATGCATTGGAGTCCCCGCGGCAGAGAGCAAGGGCAAAGATGGTGTTCGGAACATTGCCGACGGTGTCGGTGGCGAAGAGGGTGGTGTTGGATGCTGCTTTCTTTGGGAGGGTGGAAGAGAGGAGCTTGAGGTTGGCTTCATAGGTGCTATTTGATTTGTAGTTGCCGCTCTCGCCGCACGCTGGCCACGTTTGGGCAGCGGTGAGAGGCACAAGCAGGAGGAGTGGGAGGATAACCATGGCCATACACGGATGACAAGGCAGATCCACGAATGATAGGAACCTCATAGCCAGGGAACTTGTAGAAACTGAAGAGTTATCGAAGCTCCACCTCCCCAAGTTATAAACTCTGGATGATCAATAAGCGATGACACGCCATGACGCCAACCTGTGCAGCTAGAAGAATATGCTCCTCTGTTTGCGGCACCGGGCGGTCAGGAGCTCATGGTCTGATACACAGGGAAGGGAACACCACCTTCCATTTGAGCAGCTATAGTGATCATGTTCTAGATATCACGCACTGGATTATGGGTTGGGACTGCAGATAGGGGCTTGTGGGTTACGGATCGGGGCTTGTCGACCACAAAGCTCTCCTGCGGAAGTGGAAGGACGATGGCGTCGCCGGCGCGCGGCCTCCGTGCTCCTCTCCG
>Cluster_3616|Contig2|complementarySeq
GCACTACAGAGGTACGCCGGTCGCAATCCTACATTAGTTAGAACCAAAATATGATAGGCTTACTTGGTCCGCTCTACTTTATTTGAACAACCTGGTATGCCTGCCAGCTGTCTGATTGCTAGCATTTCCATTAACAACTGAAGGTCTGAAGCAAAGTGACCAACTATCTGCCATCTGGTTCCTCAGTGATGGTTACGTCATTATTACTGCAGATAGTTACATCATTATGACTGTACAGAACACTACCCGATTCATCTTCCTTAGATACCCTTAGGTTGAAGTATGCCGGATGCTTAGGCTCTGGAAGAATAACACCCTCGCTGTTTAACATCGCAACGACATTTGACATGGTCGGTCGATCATCTGCATGCTCTTGTACGCACATTAGTGCAATGTTAATGTACCTCCTAGCCTCCGCTGCATGGATCTCCTTAGCAATTGATGCTTCTAGAAGCTCAAGAAATCTTCCTCCTTCCCAGAGCTGCCATGAATATCCAAGGAGGTTAAGAAAGTCTTCATGCTGATGGAAACCAGAATTCCTTTGTCCGCTAAGGATCTCGAGAAGTAAGACACCAAAGCTGAACACATCAGATTTGATCGAGTAAATGCCTTCAGATGCATACTCCGGAGCCATATAGCCATATGTTCCCACCACCCTCTTTGTGCTTCCTTGAGTATCATTGGTGCTGAAAATTTTTGCTAGCCCAAAATCAGAAATTTTAGGATTCATGTCCTGGTCCAAGAGAATGTTGCTGGCCTTAAGGTCTCTGTGTATGATGCGCAGCCGAGAGTGCTTGTGGAGATACAGTAGACCCTGGGCTATCCCTTCGATTATCACACATCTTTTATTCCAATCAACCAAAGTTGTTCGGCTAACATCAAAGATGAAGAAGTCCAAGCTCTTATTTGGCAAATATTCGTACACCAAAAGTTTTTCCTCTCCCTTAATGCAGCATCCCATGAGCTTGACCAGATTACTGTGTTGTAGTTTTGCAATAAGTTCAACTTCATTTTTGAATTCTGTGAAACCCTGTCTTGAATGTGAGGCAAGCCTTTTAACTGCAATTTCTATTCCATCTGGTAATTGGCCCTTGTAGACAGGGCCAAAACCACCTTGCCCAAGTAGGTTTTCTTTCGAGAAGTTGTGTGTAGCACGCAAGATCTCAGAAAAGTCAAAGAGAGTGAACTCTGAACTCTTTTCTTCCAATCTCCAAACCAATGCGTCTTCTTCCGGCCTATTTGTGGCAGCTTGATCATGTACGATTTCCGTTCCTTTTCTTCGTCTTCTCATCCATACAATGGAACAAATAACACACAGAAATATTGACAGTAATGGAGCTGCCACAGCAATAATCCAAAGCACCCTCCAGCGTGAGTTGCGTCCATGAAGTTCTTGGGTGGTCGCTTGCGCCTCCGGAGGTGGTGGTGCCGCATCCGGTGAGTGCGGTTGCGACTGCGGGGGTGGGTACAATGTAACTGGCGGCATGGTATTGTTGGTCGGCGGAAGTTCAGATACCAAGCTGATAATACGCAGCATGGGGTCCCCTTGAAAGAACGGGTATATCTCGTACCTCATGCTACACCGTGTCCCCAGAAGTCGACCACCTTTCCTACCGTCCATGTACTTGAGTGTTATCTGGGAGTAAGGCTGGAAACAGGCCACACAGTCGTCAGCGGTCAGGTCGGGCGTGCACTGCATAAGGCAGTAGAGCGTCGGGAGGGAGCTGACATCCAAGCGCGAGGTGGTGAACCTCCTCGAGCTGTTCGCAGCCAATTGAGCTGTGTTGTTCAGAAGTGTGAACAACAAGAAGCTGAAAGCTCTTGTCGAGATGTTTATGAACATGTCGAGGCTCACAATGACGAGTATATTGTCATTGACGTTGGTGGCGAGAAAATTCTTGTTGGAGAACCTGAGCATGCAGGGATTGCTATTGTAGTACACGGTGGCATCCTTATTGCTCGTGCAGTGTTCCTGCCCGTCCTGGAAGGCGGTCACCAAGCATCCCTCGCAGGCAGAGGCATTGGAGTCCCCGCGGCAGAGAGCAAGGGCAAAGATGGTGTTCGGAACATTGCCGACGGTGTCGGTGGCGAAGAGGGTGGTGTTGGATGCTGCTTTCTTCGGGAGGGTGGAAGAGAGGAGCTTGAGGTTGGCTTCATAGGTGCTATTTGATTTGTAGTTGCCGCTCTCGCCGCATGCTGGCCACGTTTGGGCAGCGGTGAGAGGCACAAGCAGGAGGAGTGGGAGGATAACCATGGCCATACACGGATGACAAGGCAGATCCACGAATGATAGGAACCTCATAGCCAGGGAACTTGTAGAAACTGAAGAGTTATCGAAGCTCCACCTCCCCAAGTTATAAACTCTGGATGATCAATAAGCGATGACACGCCATGACGCCAACCTGTGCAGCTAGAAGAATATGCTCCTCTGTTTGCGGCACCGGGCGGTCAGGAGCTCATGGTCTGATACACAGGGAAGGGAACACCACCTTCCATTTGAGCAGCTATAGTGATCATGTTCTAGATATCACGCACTGGATTATGGGTTGGGACTGCAGATAGGGGCTTGTGGGTTACGGATCGGGGCTTGTCGACCACAAAGCTCTCCTGCGGAAGTGGAAGGACGATGGCGTCGCCGGCGCGCGGCCTCCGTGCTCCTCTCCG
>Cluster_3616|Contig3|original
CAGCAGCCACCAGTGGAAAAATACATCTGTTATCAGATTGAAATCCTTTGGGTTTCAAGTCTTACTTTAAAGTCTACAGCAGCAGCCACCAGTGGAAAACGATGGTGCGGTGCACAAAAGCTAAATACACCAGCATATCAATACAGCCTATGCATACAGTGAAAAGCTTCATTCACCGCAGGACAGAACAACCGCTACAGAGATACGCCGGTCGCTATCCTTCATAACAAAAATATGATAGGCTTACTTGGTCTGCCCTAGTTCACTTGACCTGGTCTGCCTGCCTGCTGTCTGATTGCTAGCACTTCAATCAACAACTGAAGCAAAGTGATCAACTATCTGCCATCTGGCTCCTCAGTGATGGTCAAGTCATTATTACTGCAGACGGTGTCGGCATTATTACTGTATGGAACACTACCCGATTCATCTTCCTTAGATACCCTTAGGTTGAAGTATGCCGGATGTTTAGGCTCTGGTAGAATAAAATTCTCACTGTTTAACATTGCGACGACAGTCGACATGGTTGGTCGATCATCTGCGCGCTCTTGTACGCACATTAGCGCAATGTTAATGTACCTACTAGCCTCTGCTGCATGGATCTCCTCAACAATCGATGCTTCTAGAAGCTCAAGACATCTCCCTCCTTCCCAGAGATGCCATGAATATCCAAGGAGGTTAAGAAAGTCTTCATGCTGATGGAAACCAGAATTCCTTTTTCCACTAAGGATCTCGAGAAGCAACACACCAAAACTGAACACGTCAGATTTGATCGAGTAAATTCCTTCAGATGCATACTCCGGAGCCATATAACCATATGTTCC
>Cluster_3616|Contig4|original
CGACGCCATCCTACAGTGAACAGGATAAACAGAGCTGCTCAAATGGATGGTGGTGCTCCCTTCCGAGTGTATCAGCTCCTGATGGCCCGATGCCACAAACAGAGGAGCATATTCTTCTAGCTCCACTGGTTTCGAACTCTGAGAATTCTTGCCAACAATAGCATCTAGTTTGTTGCATTTCTGAGCAGACGGACACTTCTCCTCTGTGTTCTTTAGGTTGGTGTGCTATCGCTTGTAGATGATCCAGAGTTACTACAGCTTGTGGAGGTTGAGCTTCGAGCAGAGCTTCTCAGTTTCTACAAGTACCCTGGTGATGAGGTTCATATCATCCATAGATCTGCCCTGTCATCCTTGGATGGCCATGGTTATCCTCCCCCTCCTCCTGCTCCTCGTGCCTCTCACCGCTGCCCAAACGTGGCCATCCTGTGGTGAGAGCGGCGACTACAAATCAAATAGCACATACGAAGCCAACCTTAGGCTCCTCTCATCCACCCTCCCGAAGAAAGCAGCGTCCAACACGACCCTCTTCGCCACCGACACTGTTGGCAATGTTCCGAATGTCATCTTTGCCCTCGCACTCTGCCGCGGAGACTCCAACTCCTCTGCCTGCGAGGGCTGTTTGGTTAACGCCTTCCAGGACGGGCAGGAGCACTGCACGAACAATATGGACGCCACCGTGTACTACGATAACAATCCCTGCATGCTCAGGTTCTCCAACCAGAATTTTCTCGCCACCACCGCCAATGACCATATGCTCGTCATTGTGAGCATCGAGAGCTTGATGATGAACATCCCGACAAGAGCCGACTCCTTCAAGCTCTTGTTGTTCACGCTTCTGAACAGCACGGCTCAATCCGCCGCGAACAGCTCGAGGAGGTTCACCACCTCGCGCTTAGACGTCAACTCCTTCCCTACGCTCTACTGCCTTATGCAGTGCACGCCAGACCTGACCGCCGACGACTGCACCGCATGTTTGCAGCCTTACTTCCAGTATACAGTCAAATACATGGATGGTAAGAAAGGTGGTCGAGTACTGGGGACAAGGTGTAGCATGAGGTACGAGATATTCCCATTCTTCCAAGGGGACCCCATGCTGCGTATTATCAACTTGGTATCTGAAGTTCCGGCGATCAACAACACCGTGCCACTGATTATCGTGAACCCACCTCCGCAGTCGCAGTCGCCGGTTGCGGCGCCACCACCTCCGGAGGCGCAAGCGACCACCCAAGAAATTCATGGACGCAACTCACGCCAGAGGCCGCTCTGGATTATCTCTGTGGCAGCTCCATTACTGTCAATATTTCTGTGCGTTTTCTGTTTTGTTGTATGGATGAGAAGGCGAAGAAAAGGAACGGAAATCTTACATGATCAAGCTGCCATGAATAGGCCGGACGAAGACGCATTGGTTTGGAGATTGGAAGAGAAGAGTTCAGAGTTCACTCTGTTTGACTTATCTGAGGTATTGCGTGCTACACACAACTTCTCGAAAGAAAACCTACTTGGGCAAGGTGGTTTTGGCCCTGTCTACAAGGGCCAGTTACCAGATGGAACAGAAATTGCAGTTAAAAGGCTTGCCTCACATTCAGGACAGGGTTTCACAGAATTCAAAAATGAAGTTGAACTTATTGCAAAACTACAACACAGTAATCTGGTCAAGCTCATGGGATGCTGCATTAAGGGAGAGGAAAAA
>Cluster_36160|Contig1|less_than_5_individuals|original
CACGAAGCCGGCGAGGACAACGGAGCCCGCCCCGTCCCGCCGCATGAGTCGTGACGCCCCTGATGTTGGGGGTCAGTGGAGCTCCCCCATGCCGCACTCAACTTCGTCTCCTCCGCTGACCACCTCGGGCACCTCACCGACAGCCGCCTCATCACCTGCGCAAGAGACGGGGAGGCTCCGGGTGGTGCCGCGTGTACCGGGCTTCACGGTCGCCATGCACGGACCAGCGCGACCAGCTGCCGGAGTAGGCGGCCAGAGGTGGGAGAGAGAAGTGGGTGAGTGGGGAAGGAGGGGACTGGATAGGATCAATAGGATTGCG
>Cluster_36162|Contig1|less_than_5_individuals|original
CTTCCCCTCCTTGCGCCGTCCCTCTCCCCGCGCCTGCAAGGATGGCCATCTTCTCCCGCCGCCTCCTCCCTCCCTCCAGTGCCACCGCGCTGTGGCTTCCCCCTTCCTCCTAGCATCGTTGACGCACCCCATGCCAAGGTCCCAGCCGAACGGCGGCAACTATTTTCGGCGTCATTCCTCGCACGCCTGAGAGAACTGCTCGTCGCTGAGTCCGTCCCACTGCAAGCATGGCAGCACTGCGATCTACTCGCTCCTCCCTCGCCGTAGGCAGGCAGATGGTCAGGAACCTTAATCCCTAGGACTACTCCCGAACAAGCATTCAGATTCTTGAAGATGTCTCCACACATTCTATTTCCAATACGTAGAACATTAGAACGCAAGCATATGCTTTCTGGATGTCTCAGGTAATGTGTCAAGCTTTTGGAC
>Cluster_36164|Contig1|less_than_5_individuals|original
CAACAATGTACTGTACAAACAAGTGTAGTTTCCAGAACAGCTTAAGTAGACATGACAAGTAATACAAGGTACAAGAGCCTCCAGCTATCACCTGATATGTGCAATTCCTACTCTTTGCGTCTACAGTAGTTCCCTCCCAACAGTACTAGCAGCAGTAGCATAGGAGCACCTTCTGCTGGGCAAATGATGCAAATGAAGGTATTACCTCCCAACAGCAATCTCACTCGATTAGGATGCGCCGAGGGGGTCGTGGGCCTGGTGGGAGGCAGCTCGCGGCTACGACGCGACGGGTTTGGAGTGGTGGAGGAAGGCGGCGGAGCAGAGCACGGTGGTGACGACGGCGAAGAGGCCGAGCGCGAACATGAGGGACATCCCGGCCACCGCCAGATCCAGCATCAGCTGCGCGCCGTGGAACACCGCCCCCAGCGACATCCTCTTCCCTTCCCCGACCCCTCGCCTCGCCTCGCCTGCGACGCGCTCTTCTCGGAGGAAGCCCGTGGCTATATCACGGCAACGGAGAGGCGGACAGAGCCAGAGGAGGAGGAGGAAG
>Cluster_36169|Contig1|less_than_5_individuals|original
AAATGCATGTATGGTCCCTTCAAAATACATGGATGGTCCCTCAGGCACCCACGGTCCATTTGGCCTTCAAACACCAGACTCCATCATGCCAGATATGCTGGAACCATGCTTTCTGTTGTTGTTGGCACCATGCTTTCATAACAACTGTTGGGTCATAAAGGGTCTTTTCACCGTCAAAAGCCAACTTGTGAGTTGAGGGGCGTTCGCAATCTCAATTAGGTCACTTCATTATGACCATGATTTATTTATTTTTGAACCGGGCTAAACCACTTCCCAATGAAATGACGGAAATACAAAGTTCTGTAGATGAATAGGAGGCGGGAAAGGACAATATTTT
>Cluster_3617|Contig1|likelySeq
ATTTCAAAAGGTCCACAGTTCACGTTTTCTAATTTTCATTTCAAGGGGTTTACAATTGTTCAGAAGGAACAGCAGCTACAACCAACCCAGGGAATTTCAACTCAACAGTGGTTTCAGGCAGTACAATGACGATCTCATGATCGCTAGCCATCTTTCAGAGTCGTATATGTACACAATTTTGCACTCAGCAACTATAGGCGGCCCCAGCATGATAATCTGCACAAAATTTTGCACTCGCAGGTGTAGAATGGTAATTGCTCCAGAAGAATGACAGGCTGATGAACCCAAGATCACGCCTGATTGAACTCCACCATGTACACGCTAGCTAGCCAGCCATCAAAGCTTCTTCATGTAGCCGACAATTTACTGGTCCATAATATGTCATCGAAACGTTATAAAAGGTAGGGCACCAGACAAACTAGAAATATATTGCTCATCCTTTTCCATAAAATCTTACCATGTTACACCTTCAAAGAGAGTGAACTTCTGCAAGACCTCAATGGAGACAACAAACTAATCACCACGTGGGAACTATTATGCCACATCAAGGCTCCGTAGCTTGTCACAGTAAGGCGTAGGGTAGTCATTGGCCCATTTACGCCGATGGAGTTCCACACGACAGTTTCTTCCTAGCATAGTCTTATAATCTCTGAAAACATGATCCTCAAGGTTATCTCTAGTAGGGCTTCCATGTGGAAACTGCTGATCAAAATCTTGTTTGCTGACAAAGTACTCCACCCCATGCTTATCAGTGACTTTTGAAATGGGAAAGTTGTATGTCTTGTGCAGGGCATATTGAGGCTGCTGCACTGGAATGAATGCAAACAAGACAAAAAGTAATATGACCGACAGGTGCATCAATACTGTTAAGTTCATGAACGACCCACCCTGTACAGGATGCTCCCTTCTCTGTTGCTCCTGCCTACCTGCTTCTCTTGTTCTGTAGACATTGTGACCACGGAACGAATTATCACGAGTACCATAGAAGAAAGACCTGAATATCTCATCTGGATCTAAATCTTCTTCATAATTATAGAAGCCATTTCTTGTTTGCCTCCTTCGCCTAGCAGTTCTCTGCCTCATGACATTGGAATATTGGTCGTTAACCTCATGCCCCTCAAGTGTGCCTGTCTGATCATAGGTCTTCCGTGACTGATCATTGCCTAGGCACTTGAAAGCCTTGCTGAGCATCTTGAATGCATCTTCTGCCCCAGGAGCCTTGTTCTTGTCAGGATGAATTTTCAGTGACAGCCTCCTGTAGGCCTTCCTAATCTCCTCCAAGGAGCAAGTCCTCTCCACTCCAAGAATTGCATAGTAGTCTTTGTTCTTCCTGATATCACGGATAACTCTAACATTCTCCTCGGTGTAACCTTTATCAACATTAGAAGGACCAACAAATTCTTTTGGCGTTTTTAGGTTTTCATGGCCTCTTGTGGTCTTGTCCTGGCAAGCAGTACCATTCAGATTCAGGGGATCAAACTTTTTGGTTGAGGTCAACAAATCAACAATTGGAAGGCTGGGATCCAATCTTTGGGCAATTCGGATAAATTTGTCTGCTTGCTGTCTATCTCCAGATGCTAGCGCAGTCTGTGCAAGCTTGACAGACCTCAAGGCCTCATCTTTGTTCCCCTCCATGACTTAAGTCGGTCGTTTCCTGCTGGATTAAATATAGGCAGGGCGCTAAACTGATGCCCGGGAGGAGACAGGAGACAAGCCGGCGCGGCGAGGAGACCCGCGCCACCGCCACCGTCCGACGGGGGGAGACCAGGAGAGGAAGAAGAGGATGG
>Cluster_3617|Contig1|complementarySeq
ATTTCAAAAGGTCCACAGTTCACGTTTTCTAATTTTCATTTCAAGGGGTTTACAATTGTTCAGAAGGAACAGCAACTACAACCAACCCAGAGAATTTCAAGTCAACAGTGGTTTCAGGCAGTACAATGACGATCTCATGATCGCTAGCCATTTTTCAGAGTCGTATATGTACACAATTTTGCACTCAGCAACTATAGGCAGGCCCAGCATGATAATCTGCACAAAATTTTGCACTCGCAGCTGTAGAATGGTAATTGCTCCAGAAGAATGACAGGCCGATGAACCCAAGATCACGCCTGATTGAACTCCACCATGTACAC----ACTAGCCAGCCATCAAAGCCTCTTCATGTAGCAGACAATTTACTGGTTCTTAATATGTCATCGAAACGTTATAAAAGGTAGGGCACCAGACAAACTAGAAATATATTGCTCATCCTTTTTCATAAAATCTTGCCATGTCACACCTTCAAAGAGAGTGAACTTCTGCAAGACCGCAATGGAGACAACAAACTAATCACCATGTGGGCACTATTATGCCACATCAAGGCTCCGTAGCTTGTCACAGTGAGGCGTAGGGTAGTCATTGGCCCATTTACGCCGATGGAGTTCCACACGACAGTTTCTTCCTAGCATAGTCTTATAATCTCTGAAAACGTGATCCTCGAGGTTATCTCTAGAAGGACTTCCATGTGGAAACTGCTGATCAAAATCTTGTTTGCTGACAAAGTACTCCACCCCATGCTTATCAGTGACTTTTGAAATGGGGAAGTTGTATGTCTTGTGCAGGGCATATTGAGGCTGCTGCACTGGAATGAATGCAAACAAGACAAAAAGTAATACGACCGACAGGTGCATCAATACTGTTAAGTTTATGAACGACCCACCCTGTACAGGATGCTCCCTTCTCTGTTGCTCCTGCCTACCTGCTTCTCTTGTTCTGTAGACATTGTGACCACGGAATGAATTATCACGAGTACCATAGAAGAAAGACCTGAATATCTCATCTGGATCTAAATCTTCTTCATAATTATAGAAGCCATTTCTTGTTTGCCTCCTTCGCCTAGCAGTTCTCTGCCTCATGACATTGGAATATTGGTCGTTAAACTCATGCCCCTCAAGGGTGCCTGTCTGATCATAGGTCTTCCGTGACTGATCATTGCCTAGGCACTTGAAAGCCTTGCTGAGCATCTTGAATGCATCCTCTGCCCCAGGAGCTTTGTTCTTGTCAGGGTGAATTTTCAGTGACAGCCTCCTGTAGGCCTTCCTAATCTCCTCCAAGGAGCAAGTCCTCTCCACTCCAAGAATTGCATAGTAGTCTTTGTTCTTCCTGATATCACGGATAACTCTAACATTCTCCTCAGTGTAACCTTTATCAACATTAGAAGGACCAACAAATTCTTTTGGCGTTTTTAGGTTTTCATGGCCTCTTCTGGTCTTGTCCTGGCAAGCAGTACCATTCAGATTCAGGGGATCAAACTTCTTGGTTGAGGTCAACAAATCAACAATTGGAAGGCTGGGATCCAATCTTTGGGCAATTCGAATAAATTTGTCTGCCCGCTGTCTATCTCCAGATGCTAGCGCAGTCTGTGCAAGCTTGACAGACCTCAAGGCCTCATCTTTGTTCCCCTCCATGACTTAAGTCAATCGTTTCCCGCTGGATTAAATATAGGCAGGGCGCTAAACTGATGCCCGGGAGGAGACAGGAGACAAGCCGGCGCGGCGAGGAGACCCGCGCCACCGCCACCGTCCGACGGGGGGAGACCAGGAGAGGAAGAAGAGGATGG
>Cluster_36170|Contig1|less_than_5_individuals|original
AGTTGCTCTCCGTTTTACTTACCTGCTACTAATTCCACTCCGTGGCAGTTTGCTTGGTTAGCCCATCAATTAACCTAGGCAAGATCACTTTGTTGGAACACAAATAGTTGGATACGATATGGTCGCGGCGATTATTCAAGTCACAGCTGAACTGACTACTCACTTGAGTGTTATACATTCTTGGTAGAATCAATTCTGCAGCATTTACCTCAATCAACTGAGAGATAACTCATGTTCTCCTATGCTTTCGGAAACAGTCAAAAACTTGGCCATGGTGACAGCTTCTCTTCCCACCTGGCTGCTTAGTATAGTGTTGTACACTGTCAGAGACATTGCTGGTAAAAAAACAATGTCGCAGCATTTATCTCGACTGAGAGATATATTGTGTTTCTGATCTTTCAAAGATGCTGAAAGAGTTTGCTGTAACGACAGCTACTCTGTCCCCATATTACAAAGAGATATATGAAAATTTGCATGTCCATGTTAACTTCTGCAA-TTTTTTAACTAACATTCTGAATCAGAGACAGTGCCCATATGTATACATACTGCATCTTCAAATAAAATGCTGACAAACTCATCTTCTCATGGCTGGCTCAAGGTCATTTCGGGTTCATCAAGCTGCCCGTGTCTGTCTACCACCCAAGCCATATCGCCGAGCTGACAAAGATACTCAACATGATCTGCTTCGGCTGCCTCCAGTTCAAGAACTTGGAGCTGAGAGTGCCATCCAGGAAAGAACTGGAAGAGGGATTTTGGAGTTTCCTCGATCAATTTGGCTTTCACACGAAGGGCAGCTCTCACTGCCGTCGTTTATTCGCAGAAGAGGTACTAGTACTAGA
>Cluster_36172|Contig1|less_than_5_individuals|original
ACCGGGGTCGTCAAGGTCGGCGCACTCCTTCTCCCTCGCCAGCCGCTTCGCCATCCAGTGCACCAGCGGGTTCACCCGGCAGCCGTAGATGACCCTGGTGCTGCCGTTCTTGATCGGCTCCAGGAAGCCGCCGCCGGAGAGCTTCGAGAAGATCCCGTCCGCGCCTCCCGCCCTCTCCGACGGAAGGTTGAACCGCGTGGACCACCAGTACGTCACGGCCTGCTTCTTCACCTGCTCGCCGAGCGGGAACACCGAGAAGGTGAGGAGGCACTGCTGGTGCGGCTCCTCCTTGTGGTTCGGGAGCTTCCTGAACTCGGCGAGCGTCAGCCTCGTGCACGCGTCCTCCAGGATCTTCTCCAGACGCACCTCCGCCCGTTCCCACCGCCGGCGCGCCTTCTCCTTAGACTCCTCTTGCGCTGCCGTCGACGGCTCTTTGGTTTTGGTGGTCTCTTCAGTTTTGTCGTCCTGCTTCGACTTCGTCCCCGCCTCCTCCTCCGGCGGTGACGAC
>Cluster_36175|Contig1|less_than_5_individuals|original
GCCCACTTTGCGATCAGGCTCCGGAGACGATTCATCATCTTCTCCTGGAGTGCCCTTTCAACCGCGAAGTGTGGCACGAGATCCTCTCATGGCTGCGCCTCTCCTGCCTGCTGCCCAATGATGATGCCACTCTCCACGACTGGTGGCGCTCTGCAAGACATGACACCCCTAAACCTATGCACAAGGGATTGGCCTCCGCTGCCTTGCTCGTCCCTTGGATGATTTGGAAGCATCGCAATGGATGCATGTTTGAGGGCGCACCACCATCGGTTACCTCCCTGACTGCTAGGATTAAGAGGCCGCACTCTGGGCCAGAGCTGGAGCCTTAGGGCTCCGGGCCATCTTGCCACAGACCTGGGATGTCCACTAGTGTGCCTGTACTCACCTTGTAAATCTGCCTCCTAGGAGGATTGTACCAAACCCCTTCTTTCCAATACAATGAA
>Cluster_36176|Contig1|less_than_5_individuals|original
GAGCAATTAACAATCGAGCAAGCTACTGATGGAAGTAACAGCGAACGTAGCCAGTCCGCCAAGCCGTCCGCTCTCTGTCCGTGTGTCGGCAGAGACGGAAGGTGCTGACAATTCCACGGCGGAGGAACCCATGAGCCCTACCGGAAGAATCTTGGAGGAGATGGGTGTCTGCATCGTCATCGTGATGGGGCTCAGCACGCCGGTGAACCTGCCCGTCTTCCGCTCCGGCATCGAAACAGAGCTGATTACTCGTTCCTCACGCTTCTGCAGCATTCAAATAATGGATGGACCCAAGGATGGCAAGCCGCGATGGGTGCAAACAGCGGTGAACGTGGACGAACACATCATCGTCCCGACGTTCGATCCTGCTGCCGTGGCTTCTAACCCGGAAAAGGCCGTGGAGGACTATGTAGCGATGTTGTCCACACTCCCTATGGACAGGGGACGCCCGCTTTGGGAGTTCCACTTCCTCAACTTGAAGACCTCCGGCGCGGCCTCTACGGTGGTGCTCCGCCTGCACCACTCCATCGGTGACGCCATGTCCATCATGACACTCTTCATGGCTTCGGCATGCAGCACGGCTGACCCAACTAGGCTGCCGGCCATGCCACCGCCGCCCAGAAGGACCGGCGCGATCTATCAACAGCAGACACGACCTCCGTTGTCTTTGTCAAGCCATTACCTGGCGTGGGTTTGGTCATATTTTGTGTTGGCATGGCACACGCTGGTGGATGTCGCATTGCTTGCTGCGACGGTACTGTTCTTGAGAGATCCCCGTACGATGTTCACGCATATGCCAGATGCCAGCGGGTCTCGCCGTTGCAAGCGGTTCGTGCATCGAAGCCTTAGTCTTGACGATATCACGCTCATCAAGACCGTCATGAACTGCACTATCAACGATGTGCTAGTTGGTGTGACTTCAGCAGCTCTTTCACAAT
>Cluster_36177|Contig1|original
TAGCTATCAACATGCCCAAATATATAACTAGTTCAGCAAGGTAATGAGGGCAAGACACACGACTAAACCAGTCACCGCAAGGAATAACATATTCATCAGAATCTTTATTTTCGCGCAACGATCCCTGTCAAAATGGTAAACAGAAAGCAATGGATTCGGAAAAAATTACTAAATCTGGAAGACTCTGGCCCAAGTGTGCAAGGAAAAGATGCTGAATGGTGCAGTTTCTTGCCTGAAGGACATAAATATGCATACCAAATAACCTAAGAGAAGATTATGCAATCTGAATATAAACCTACATGATGCTACTAAGACTCTTAAGAAAAATATGGTATGATCCTTTATGGAGAGTTCCTGATGTTCATTGGCTAAGAAAGTATTTGGGATTGCTATTTTTTACTGCAAAATGAATTCCACTCCATCAAATCTAAAGTAGCAAAATGATTCCAACAAGACATAACTACAGGATTTCAGGAAGCAGGTTTTATTAGTCGTTCGAAGTCGAACTTTAAGTCTCAATACATCG
>Cluster_36178|Contig1|less_than_5_individuals|original
CCCGCCATTCCAAAGATCCCGACCACCCCACATGCCATCCTCGCCACCCTCATGGCACCGACGTCGGGGATAAGACTAGCAGTTGTGCAGAAGATGCCGCTGAGAAGCATCGAGCCAATGGTGAGTGGCTTCCGGCCGAAGTGTTGAAGGAGTACCGCCGTGACCAGGTATGCAGGCATCTCGGCAAGAGAGTTAACAACCACACTGATGTAAAGGTTGATCTTTAGGTTGACCACGTTGAGGGTCAACCCAAAGTACACCACCGAGCAAAGAAAGGTGATGATAACTAAGAGCATGATCCTAGCCCGCATTGTCTGTGACCGGAACACATCTAAGACTGATGAAGTCTCCACAACCTTCTTGGTGATGTCGTCCTCATCGTCGAGCCTCAGCCCCACGCAATCTGGGATGCTTTTGCCATTGGTGGACGCTATCTCTCGTAGGACACGCATAGCATCATCCGTCCGGCACCGCACAAGGTACCAACGCGGGGACTCAGAGACAAATGGCACGACGACGAGGATGAATGCGAGGGAGGGCAGCGAGGAGACAATGTAAAGGA
>Cluster_36179|Contig1|less_than_5_individuals|original
GGAATTGGCGTGCCACTGGAGCAAGTTCTGTTGGACTTGGCTTGCCCTTGACGAAGAAGGTTAGATGGCGAAGAGTAGTGAATCACACTTCCTCACACTCCGTTCGATCTGAAGGTTGGCGTGACCAACGTGTGACTTCTTGGGGGTGTAGTTTGAGCAGCCTGAGTCCCATATGCCTGCCCACTTATTTATATTGGGCTGCAGGAGTAGTTTCTGGACAGTTCGAACTGGGCGCGCGGATTTGAACTTTGAGTGACAGAAAATTTGAAATTTGGAGGCGGGACGGGTAGGAAGGAGAGGCAACAGCAGAGGCAACCATCACACCAGACCAGCCGTCTCTGAAACAGAGTTTACTGGAGGAAACGGGTGTGGACCAGCAAGTACTCGAAGGGAATGGCCTGGAGCCG
>Cluster_3618|Contig1|original
AGGATCTTTGCTTCAGCATGCCTGTCTCACCAAGACAAGCCAGGCGGAGATGCAACCAGAAGGGAGAAGGGAGGATGCTCCGCTGTTCTCTGTGGCGATCTGGGTGGGAGTTGATAGCTCCACAACATCATTGGGCGCGCATCTGCCACAGGACACCCCATGGCAGGCTTCTTTTTGTTCTGTTATGCAAATAGAACTGCTACTTGTTTGCCATGAATAACCTGTCCGTCCTTGTAGTATATTCTATCTGCAGCATCACCAGGATTGAAGTACTGGACAAACCCAAATCCTCGAGGCTCCCTTGCACTCACAAGTACACCTTCAAACGCAACAAACATGTCCCTCTTCATTTTTACCAATTTTTTGGACCATCGCCTCGCCTATCCTGCAACCTAGAGAAAATTTGCACCACGTGTCAGCTCCTGGTTAGCACCGGTATTGAAGGAAGCACAACCGTCTCGCAAGCGGCCTCCTTGGAACTTCGATCTCCACTAACACTTCGACCCT
>Cluster_3618|Contig2|original
AAGCATCACTGCTTGCTGCAGTTGCTCCTTCCTCTTGTATATTCCATGTTTATCAGGTAAAGATGTTGTAATCCACCTGTAGTCACACCATCATGGCTTGAATGTCTTGGAGAAGCAAGGTGCTTCATTGTGAGAAAAAACAAAGATTGAGGGATACAGAGAAGGAAAAGGATCTTTGCTTCAGCATGCCTGTCTCACCAAGACAAGCCTGCAAGAAGTCATTGTTCGAGGTTAGTGTCTAGTTTATTAGCATTGAAATTTCTAGAAACAGAGAACTGCATAACAAGCTCTAATGATGTATCCAAAAGGGTTTGTGTAGAGGATGAACTGAACAAAAGGAGGAGATCACCAGGCGGAGATGCAACCAGAAGGGAGAAGGGAGGATGCTCCGCTGTTCTCTGTGGCGATCTGGGTGGGAGTTGATAGCTCCACAACATCATTGGGCGCGCATCTGCCACAGGACACCCCATGGCAGGCTTCTTTTTGTTCTGTTATGCAAATAGAACTGCTACTTGTTTGCCATGAATAACCTGTCCGTCCTTGTAGTATATTCTATCTGCAGCATCACCAGGATTGAAGTACTGGACAAACCCAAATCCTCGAGGCTCCCTTGCACTCACAAGTACACCTTCAAACGCAACAAACATGTCCCTCTTCAATTTTTTGGACCATCGCCTCGCCTATCCTGCAACCTAGAGAAAATTTGCACCACGTGTCAGCTCCTGGTTAGCACCGGTATTGAAGGAAGCACAACCGTCTCGCAAGCGGCCTCCTTGGAACTTCGATCTCCACTAACACTTCGACCCTAGTTACTGGGAATCATCTAATGATCCAACCACCACCAGTGCTGACGATGCTTTACCCTTGCAAAGAACAGTTTGCACAGGAACCCTCTTCCTCAGCCAACCATCCTGGCTTCCGGCCGCCATCGTCGATCCCATGCTCCCTGACCCGTGCTTGGTGGTAGGCAGTGGGGAAGTGGAAGAAGGATCCAGGAGTGGATCGATCCGCCATCAACTGCCAGGTCTGCCAGGTCACACCTGACCTCGCCGACGTAGGCCGGTAACCCTCTCCTGTCCATCACCGGACCTCCCTCCTCTCATTCCTTCTCTCCCTCTATTCCATCTTCTCTGCCTGCAGGTTGCCGCCGTCGCCGGAGAGGCTCGCCTCCGTGGCCGCACGCCTTGGATCTGGCG
>Cluster_3618|Contig3|original
CTATCAACTCCCACCCAGATCGCCACAGAGAACAGCGGAGCATCCTCCCTTCTCCCTTCTGGTTGCATCTCCGCCTGGCTTGTCTTGGTGAGACAGGCATGCTGAAGCAAAGATCCTTTTCCTTCTCTGTATCCCTCAATCTTTGTTTTTTCTCACAATGAAGCACCTTGCTTCTCCAAGACATTCAAGCCATGATGGTGTGACTACAGAACTGGGATACTCATTCCTAAAAAGACTAGCAAGCTCTATGGGATCTGGTGATTTCCAAAGGCCTCTTTTCAGTGGCTTCGTTGATGTGGATTACAACATCTTTACCTGATAAACATGGAATATACAAGAGGAAGGAGCAACT
>Cluster_3618|Contig4|original
GCGAGCCTCTCCGGCGACGGCGGCAACCTGCAGGCAGAGAAGATGGAATAGAGGGAGAGAAGGAATGAGAGGAGGGAGGTCCGGTGATGGACAGGAGAGGGTTACCGGCCTACGTCGGCGAGGTCAGGTGTGACCTGGCAGACCTGGCAGTTGATGGCGGATCGATCCACTCCTGGATCCTTCTTCCACTTCCCCACTGCCTACCACCAAGCACGGGTCAGTGAGCATGGGATCGACGACGGTGGCCGGAAGCCAGGATGGTTGGCTGAGGAAGAGGGCGAGGACTTGAGGATTGAAGAGGGTTCCTATGCAGTCTGTTCTTTGCAAGGGTAAAGCATCATCAGCACTGGTGGTTGTTGGATCAGTAGATGATTCCTAGCATATGTCTTCTTAACCAGGGTCGAAGTGTTAGTGGAGATCAAAGTTCCAAGGAGGATGCTCACGAGATGGTTGGGCTTCCTTCAATACCAGTGCTAACTAGGAGCTGACATGCGGTGCAAATTTTCTCTGGGTATGCTTGTTCGTCCCCGCCAAAACCGGGCAAGGAACTGAGAGCTTGCACATGCCAATTTCTTATATTGTTTTCTCATGACCGGTTATAGTTGCTATAAATTCATGATTACCTTTGTGGTTGCTTGCTAGTTTGCAGGATAGGTGAGGCGATGATCCAAAAAATTGGTAAGAATGGTGCTCCCACGTTCTCTCTTATCCAGGAAAATCAATACAGCAAAATGTGTGTTTAATAAACCTTGCATTGTTGCAAAAATTCATATTATGTTTGTGAATCTAATGCAATGGTGGATATCATGAAGAAGAGGGACATGTTTGTTGCATTTGAAGGTGTACTTATGAGTGCAAGGGAGCCTCGAGGATTTGGGTTTGTCCAGTACTTCAATCCTGATGATGCTGCAGATGGAAAATACTACATGGACGGACAGGTTATTTGTGGCAAACAAGTAACAGTTTTATTTGCATAACAGAACAAAAAGAAGCCTGCTAAGGGGTGTCCCGCGGCAGATGCGCGCCCAATGACGCTGTGGAGCTGTCAACTCCCACCCAGATCGCCACAGAGAACAGTGAAGCATCCTCCCTTCTCCCTTCCGGTTGCATCTCCGCCGGGCTTGTCTTAGTGACACAGGCATGCTGAAGCAAAGATCCTTTTCCTTCTTTGCATCCCTCATTCTCTGTTTTTTCTCACAATGAAGCACCTTGCTTCTCCACGGCATTCAACCCATGATGGTGTGACTACAGGTGGATTACAACATCTTTACCTGATAAACATGGAATATACAAGAGGAAGGAGCAACTGCAGCAAGCAGTGATGCTTCAGGCGCTGATGTGAGGATTACTGCATTTGAGAGCAGAGGAAGACAAGCGTAAAACTATCATGTTCGCTTCCGCCATTCATGCCGAGCGGGATGCGTGGCAGAGGGGATTTCTTTTCCGCGAAAACCGGAAGAGAGGATATTGAAGCCATTGCCAACATAGATGAAGATGGGAGGATTGGCCAACTTTGGACTCCAACGGCAGCGATGATGATGAAGACTTGAGCTATGACTATGAGTCCGAGTAGTAGAAGAATCATTTATGTTTTTGTGCTTTGTCGACAGGGATTAGATTTGTTACAAATAGAACCCTATGCTACCAAATTTTAATGTGCATATACTTTTCATTGTAGACAGCAAGCCCCTGTTTTTCCAGGAGATTAAATTTGTTGTCATATGTGCTTGCCTGTAACTAAGCAACTAAACCATGGATTACTTTTCATCGCTAACATGGAATCAGC
>Cluster_3618|Contig5|original
CGATCCACTCCTGGATCCTTCTTCCACTTCCCCACTGCCTACCACCAAGCACGGGTCAGTGAGCATGGGATCGACGACGGTGGCCGGAAGCCAGGATGGTTGGCTGAGGAAGAGGGCGAGGACTTGAGGATTGAAGAGGGTTCCTATGCAGTCTGTTCTTTGCAAGGGTAAAGCATCATCAGCACTGGTGGTTGTTGGATCAGTAGATGATTCCTAGCATATGTCTTCTTAACCAGCTCTTTGTGCTTCTCAGGGTCGAAGTGTTAGTGGAGATCAAAGTTCCAAGGAGGATGCTCACGAGATGGTTGGGCTTCCTTCAATACCAGTGCTAACTAGGAGCTGACATGCGGTGCAAATTTTCTCTGG
>Cluster_3618|Contig6|original
CAAAGCATGTGGAGATAGCTACATCGTTTTGTACTTTAAGAAGAGGATTGTCATGATTTGTCAGTCTGAAACATATGGAGGAACCAATCTAGGGAAATGTCCACCTGGTTAAGAAGACATATGCTAGGAATCATCTACTGATCCAACAACCACCAGTGCTGATGATGCTTTACCCTTGCAAAGAACAGACTGCATAGGAACCCTCTTCAATCCTCAAGTCCTCGCCCTCTTCCTCAGCCAACCATCCTGGCTTCCGGCCACCGTCGTCGATCCCATGCTCACTGACCCGTGCTTGGTGGTAGGCAGTGGGGAAGTGGAAGAAGGATCCAGGAGTGGATCG
>Cluster_3618|Contig7|original
GTGCTGCCTCCCAGAGTCCCGGTTCACCCCTCCCACGCGCCGCACCCAATCCCCTCCTCCCGCACGCCTCGCACCTAATCGCCTCCATGAACCCTAGCCCCCAATGGATGGGACGCCACACCCTCACTCCTCCCCAGCAGCCTCCAAACCCCCCGCCTCCACCGGATCCAAGGCGTGCGGCCACGGAGGCGAGCCTCTCCGGCGACGGTGGCAACCTGCAGGCAGAGAAGATGGGAGAGAGGGAGAGAAGGAATGAGAGGAGGGAGGTCCGACGGCGGACAGGAGAGGGTCAGCGGCCTGTGCCGGCGAGGTCAGGTGTGACCTGGCAGACCTGGCAATTGATGGCGGCCACTCCTGGATCCTTCTTCCACTTCCCCACTGCCTACCACCAAGCACGGGTCAGGGAGCATGGGATTGACGACGGCGGTCGAAAGCCAGGATGGTTGGCTGAGGAAGAGGGTGAGGACTTGAGGATTGAAGAGGGTTGCTATGGAGACTGTTCTTTGCAAGGGTAAAGCATCATCAGCACTGGTGGTGGTTGGATCATTAGATGATTCCCAGTAACTAGAATTGCTGATTCTGCACATACACCTACTTATTTTACTTCTGTGACATGCGGTACAATTTTTCTCTGGGTTGCAGGATAGGCGAGGCGATGATCCAAAAAATTGGAAAGAATGGTGCTCCCATGTTCTCTCTTATCCAGGAAAATCAATACAGCAAAATGTGTGTTTAATAAACCTTGCATTGCTGCAAAAATTAATATTATGTTTGTGAATCTAATGCCATTGTGGATATCATGAAGAAGAGGGACATGTTTGTTGCGTTTGAAGGTGTACTTGTGAGTGCAAGGGAGCCTCGAGGATTTGGGTTTGTCCAGTACTTCAATCCTGGTGATGCTGCAGATAGAATATACTACAAGGACGGACAGGTTATTCATGGCAAACAAGTAGCAGTTCTATTTGCATAACAGAACAAAAAGAAGCCTGCCATGGGGTGTCCTGTGGCAGATGCGCGCCCAATGATGTTGTGGAGCTATCAACTCCCACCCAGATCGCCACAGAGAACAGCGGAGCATCCTCCCTTCTCCCTTCTGGTTGCATCTCCGCCTGGCTTGTCTTGGTGAGACAGGCATGCTGAAGCAAAGATCCTTTTCCTTCTCTGTATCCC
>Cluster_3618|Contig8|original
AAATGGGATGTATGTCATGGCAATGCTAGAACCTATACTTGCATAGTTATATTCAATGCATATAAAATAAAGCTAATAAGGACGAAATCTGAATGAAAATGATGTCTATGTTTTAGAGGAGAAAGTGATAAAAACCAGCTAGGCATGGTAAAATATATTAACCTGTAGCCTAGCATTACTACCAAAGAAAATGGAGCCACTGGTCATGTCAATGGAAACATATAGAGAGCGTTTTACTTATTTTCACCATTGATTCTTCACATTTATGTGCTTTCCAAATAAAAGGTACATTAAAGCCTTGTGTCTTATGAAACCATCATGACACTACAATTCACAAAGTTTTATATGAATCACGGTGATAAGGAACCATCCA
>Cluster_3618|Contig9|original
CAAAGCCTCACGGAGTCCCGGTCCACCCCTCCCACACGCCGCACCCAATCCCCTCCTCCCGCACGCCTCGCACCCAATCGCCTCCTCCTGCATGAACCCTAGCCCCCAATGGATGGGACGCCACACCCTCACTCCTCCCCAGCAGCCTCCAAACCCCCCGCCTCCACCGGATCCAAGGCGTGCGGCCACGGAGGCGAGCCTCTCCGGCGACGGTGGCAACCTGCAGGCAGAGAAGATGGGAGAGAGGGAGAGAAGGAATGAGAGGAGGGAGGTCCGACGGCGGACAGGAGAGGGTCAGCGGCCTGTGCCGGCGAGGTCAGGTGTGACCTGGCAGACCTGGCAATTGATGGCGGCCACTCCTGGATCCTTCTTCCACTTCCCCACTGCCTACCACCAAGCACGGGTCAGGGAGCATGGGATTGACGACGGCGGTCGAAAGCCAGGATGGTTGGCTGAGGAAGAGGGTTGCTATGGAGACTGTTCTTTGCAAGGGTAAAGCATCATCAGCACTGGTGGTGGTTGGATCATTAGATGATTCCCAGTAACTAGGTATGTCTTCTTAACCAGGTGGACATTTCCCCAGATTGGTTCCTCCATATGTTTCAGACTGAGAAATCATGACAATCCTCTTCTTAAAGTACAAAACGATGTAGCTATCTCCACATGCTTTGATGATATCTTTTTCGTATGGTTGGATGGTTCCTTATCACCGCGATTCATATAAAACTTTGTGAATTGTAGTGTCATGATGATTTCATAAGACACAAGGCTTTAATGTACCTTTTATTTGGAAAGCACGTAATGTGAAGAATCAATGGTGAAAATAAGTAAAACACTCTCTGTATGTTTCCATTGAGATGATCAGTGGCTCCATTTTCTTTGGTAGTAATGCTGGGCTGCAGGTTAATATATTTTGCCATGCCCAGCTGGTTTTTCTCACTTTCTCCTCTAAAACATAGACATCATTTTCATTAGGATTTCGTCCTTATTAGCTTTATTTTATATGCATTGAATATAACTATGCAAGTATAGGTTCAAGCATTGCCATGACATACATCCCATTTTGAGTTTTCTTCAGTCCTCTATCACTGTTATTGTGATCTTATTTTGCCTTTGTAAAAATGGGGTATGTCATGGTTGTTTAACAGAAGGGAGGTGGTGCACAAGAACAGATTTGGTGTTCATGCGCAATCTGAGTGCTTTCTGCAACTCCATTTTGTCGATATTTGCTGGGAGACATGAACACCAAATCTGTTTCTCTAACATGTTTTGCAAGTTTTGTCGAGTGCTTTCCTGTGTTTTTTTATCTATGGTCTTTTTTATCATATCTAATATCCAGCATTATACCATGTCTCACAGTATTGCTGATTCTGCACATACACATACTTATTTTACTTATGTTTATTTTAGCGTCGTTTAGAAATGTTCTACATCTCAATTATGACTGATTTTATTTATTTCTGAACCTCGGCACTTACAAAATGCAAGGATGATGAGAAATGATTGTGCTACTTCTATCATCTTCAGCTCTTTGTGCTTCTCAGGGTCGAAGTGTTAGTGGAGATCGAAGTTCCAAGGAGGCCGCTTGCGAGACGGTTGTGCTTCCTTCAATACCGGTGCTAACCAGGAGCTGACACGTGGTGCAAATTTTCTCTAGGTTGCAGGATAGGCGAGGCGATGGTCCAAAAAATTGGTAAAAATGGTGCTCCCATGTTCTCTCTTATCCAGGAAAATCAATACAGCAAAATGTGTGTTTA
>Cluster_3618|Contig10|original
CCACCCCCCACGCCTCCGCCAGATCCAAGGCGTGCGGCCACGGAGGCGAGCCTCTCCGGCGACGGCGGCAACCTGCAGGCAGAGAAGATGGAATAGAGGGAGAGAAGGAATGAGAGGAGGGAGGTCCGGTGATGGACAGGAGAGGGTTACCGGCCTACGTCGGCGAGGTCAGGTGTGACCTGGCAGACCTGGCAGTTGATGGCGGATCGATCCACTCCTGGATCCTTCTTCCACTTCCCCACTGCCTACCACCAAGCACGGGTCAGGGAGCATGGGATCGACGATGGCGGCCGGAAGCCAGGATGGTTGGCTGAGGAAGAGGGTTCCTGTGCAAACTGTTCTTTGCAAGGGTAAAGCATCGTCAGCACTGGTGGTGGTTGGATCATTAGATGATTCCCAGTAACTAGGGTCGAAGTGTTAGTGGAGATCGAAGTTCCAAGGAGGCCGCTTGCGAGACGGTTGTGCTTCCTTCAATACCGGTGCTAACCAGGAGCTGACACGTGGTGCAAATTTTCTCTAGGTTGCAGGATAGGCGAGGCGATGGTCCAAAAAATTGGTAAAAATGGTGCTCCCATGTTCTCTCTTATCCAGGAAAATCAATACAGCAAAATGTGTGTTTAATAAACCTTGCATTGCTGAAAAACTTAATATTATGTTTGTGAATCTAATGCCATGGTGGATATCATGAAGAAGAGGGACATGTTTGTTGCGTTTGAAGGTGTACTTGTGAGTGCAAGGGAGCCTCGAGGATTTGGGTTTGTCCAGTACTTCAATCCTGGTGATGCTGCAGATAGAATATACTACAAGGACGGACAGGTTATTCATGGCAAACAAGTAGCAGTTCTATTTGCATAACAGAACAAAAAGAAGCCTGCCATGGGGTGTCCTGTGGCAGATGCGCGCCCAATGATGTTGTGGAGCTATCAACTCCCACCCAGATCGCCACAGAGAACAGCGGAGCATCCTCCCTTCTCCCTTCTGGTTGCATCTCCGCCTGGTGATCTCCTCCTTTTGTTCAGTTCATCCTCTACACAAACCCTTTTGGATACATCATTAGAGCTTGTTATGCAGTTCTCTGTTTCTAGAAATTTCAATGCTAATAAACTAGACACTAACCTCGAACAATGACTTCTTGCAGGCTTGTCTTGGTGAGACAGGCATGCTGAAGCAAAGATCCTTTTCCTTCTCTGTATCCCTCAATCTTTGTTTTTTCTCACAATGAAGCACCTTGCTTCTCCAAGACATTCAAGCCATGATGGTGTGACTACAGAACTGGGATACTCATTCCTAAAAAGACTAGCAAGCTCTATGGGATCTGGTGATTTCCAAAGGCCTCTTTTCAGTGGCTTCGTTGATGTGGATTACAACATCTTTACCTGATAAACATGGAATATACAAGAGGAAGGAGCAACTGCAGCAAGCAGTGATGCTTTAGGCACTGATGTGAGGATTACTGCATTTGAGAGCAGAGGAAGAGAATCGTAAAACTGTCATGTTCGCTTCCGCCATTCATGCCGAGCGGGATGTGTGGTAGAGAGGATTTCTTTTTCGCAAAAATCGGAAGAGAGGCTATTGAAGCCACCTTTGCCAACATAGATGAAGATGAGAGGATTGGCCAACTTTGGACTCCAACAGCAGCGATGATGATGAAGACTTGAACTATGACTATGAGTCTGAGTAGTAGAAGAATCATTTATGTTTTTGTGCATCGTTGACGGGGATTGAATTTGTTACATAGATTTGTTTCAAATATAACTCCATGCTACCAAATTTTAATGTGTATATACATTTCATTGTAGACAAC
>Cluster_3618|Contig11|original
ATATGACAACAAATTTAATCTCCCGGAAGAATAGGGACTTGCTGTCTACAATGAAATGTATATACACATTAAAATTTGGTAGTATAAAGTTCTATTTGAAACAAATCTATGTAACAAATCTAATCCCCGTCGATAATGCACAAAAACATAAATGATTCTTCTACTACTCGGACTCATAGTCATAGTTCAAGTCTTCATCATCATAGTTGCCGTTGGAGTCCAAAGTTGGCCAATCCTCTCATCTTCATCTATGTTGGCAAAGGTGGCTTCAATATCCTCTCTTCCGATTTTCACGAAAAAGAAATCCTCTCTACCATGCATCCTGCTCAGCATGAATGGTGGAAGCAAACATGACAGTTTTACGCTTCTCTTCCTCTGCTCTCAAATGTAGTAATCCTCACGTCAGCGCCTGAAGCATCACTGCTTGCTGCAGTTGCTCCTTCCTCTTGTATATTCCATGTTTATCAGGTAAAGATGTTGTAATCCACC
>Cluster_3618|Contig12|original
CACGAGTCGTGCTGCCTCCCAGAGTCCCGGTCCACCCCTCCCACACGCCGCACCCAATCCCCTCCTCCCGCACGCCTCGCACCCAATCGCCTCCCATGAACCCTAGCCCCCAATGGATGGGACGCCACACCCTCACTCCTCCCCAGCAGCCTCCACCCCCCTTCCTCCGCCCTCCCACCTTCGTGGGATCCAAGGCATGCGGCCACGGAGGCGAGCCTCTCCGGCGACGGCAGCAACCTATAGGCAGAGAAGATTGGAGAGAGGGAGAGAAGGAATGAGAGGAGGGAGGTCCGGCGGCGGACATGAGAGGGTCACTGGCCTGCACCGGTGAGATCAGGTGTGACCTCGCAGACCTGGCAGTCGGTGGCGGCTCGATCCACTCCTGGATCCTTCTTCCACTTCCCCACTGCCTACCACCAAGCACGGGTCAGTGAGCATGGGATCGACGACGGTGGCCGGAAGCCAGGATGGTTGGCTGAGGAAGAGGGCGAGGACTTGAGGATTGAAGAGGGTTCCTATGCAGTCTGTTCTTTGCAAGGGTAAAGCATCATCAGCACTGGTGGTTGTTGGATCAGTAGATGATTCCTAGCATATGTCTTCTTAACCAGGGTCGAAGTGTTAGTGGAGATCAAAGTTCCAAGGAGGATGCTCACGAGATGGTTGGGCTTCCTTCAATACCAGTGCTAACTAGGAGCTGACATGCGGTGCAAATTTTCTCTGGGTATGCTTGTTCGTCCCCGCCAAAACCGGGCAAGGAACTGAGAGCTTGCACATGCCAATTTCTTATATTGTTTTCTCATGACCGGTTATAGTTGCTATAAATTCATGATTACCTTTGTGGTTGCTTGCTAGTTTGCAGGATAGGTGAGGCGATGATCCAAAAAATTGGTAAGAATGGTGCTCCCACGTTCTCTCTTATCCAGGAAAATCAATACAGCAAAATGTGTGTTTAATAAACCTTGCATTGTTGCAAAAATTCATATTATGTTTGTGAATCTAATGCAATGGTGGATATCATGAAGAAGAGGGACATGTTTGTTGCATTTGAAGGTGTACTTATGAGTGCAAGGGAGCCTCGAGGATTTGGGTTTGTCCAGTACTTCAATCCTGATGATGCTGCAGATGGAAAATACTACATGGACGGACAGGTTATTCATGGCAAACAAGTAGCAGTTTTATTTGCATAATAGAACAAAAAGAAGCCCGCTAAGGGGTGTCCCGCGACAGATGCACGCCTAATGACGTTGTGGAGCTGTCAACTCCGACCCAGATTGCCACAGAGAACAGCAAAGCATCCTCCCTTCTCCCTTCCGGTTGCATATTCGCCTGGTGGATTACAACATCTTTACCTGATAAACATGGAATATACAAGAGGAAGGAGCAACTGCAGCAAGCAGTGATGCTTCAGGCGCTGACGTGAGGATTACTACATTTGAGAGCAGAGGAAGAGAAGCGTAAAACTGTCATGTTTGCTTCCACCATTCATGCTGAGCAGGATGCATGGTAGAGAGGATTTCTTTTTCGTGAAAATCGGAAGAGAGGATATTGAAGCCACCTTTGCCAACATAGATGAAGATGAGAGGATTGGCCAACTTTGGACTCCAACAGCAGCGATGATGATGAAGACTTGAACTATGNNNNNNNNNNNNNNNNNNNNNNNNNNNNNNNNNNNNNNNNNNNNNNNNNNNNNNNNNNNNNNNNTGTTACATAGATTTGTTTCAAATATAACTCCATGCTACCAAATTTTAATGTGTATATACATTTCATTGTAG
>Cluster_3618|Contig13|original
GCATTACTTACCAAAGAAAATGGAGCCACTGATCATGTCAATGGAAACATATAGAGAGTGTTTTACTTATTTTCACCATTGATTCTTCACATTTATGTGCTTTCCAAATATACATTAAAGCCTTGTGTCTTATGAAATCATCATGACACTACAATTCACAAAGTTTTATATGAATCGCGGTGATAAGGAACCATCCAACCATACGAAAAAGATATCATCAAAGCATGTGGAGATAGCTACATCGTTTTGTACTTTAAGAAGAGGATTGTCATGATTTCTCAGTCTGAAACATATGGAGGAACCAATCTGGGGAAATGTCCACCTGGTTAAGAAGACATACCTAGTTACTGGGAATCATCTAATGATCCAACCACCACCAGTGCTGACGATGCTTTACCCTTGCAAAGAACAGTTTGCACAGGAACCCTCTTCCTCAGCCAACCATCCTGGCTTCCGGCCGCCATCGTCGATCCCATGCTCCCTGACCCGTGCTTGGTGGTAGGCAGTGGGGAAGTGGAAGAAGGATCCAGGAGTGGATCGATCCGCCATCAACTGCCAGGTCTGCCAGGTCACACCTGACCTCGCCGACGTAGGCCGGTAACCCTCTCCTGTCCATCACCGGACCTCCCTCCTCTCATTCCTTCTCTCCCTCTATTCCATCTTCTCTGCCTGCAGGTTGCCGCCGTCGCCGGAGAGGCTCGCCTCCGTGGCCGCACGCCTTGGATCTGGCGGAGGCGTGGG
>Cluster_3618|Contig14|original
GCAGTTGCTCCTTCCTCTTGTATATTCCATGTTTATCAGGTAAAGATGTTGTAATCCACATCAACGAAGCCACTGAAAAGAGGCCTTTGGAAATCACCAGATCCCATAGAGCTTGCTAGTCTTTTTAGGAATGAGTATCCCAGTTCTGTAGTCACACCATCATGGCTTGAATGTCTTGGAGAAGCAAGGTGCTTCATTGTGAGAAAAAACAAAGATTGAGGGATACAGAGAAGGAAAAGGATCTTTGCTTCAGCATGCCTGTCTCACCAAGACAAGCCTGCAAGAAGTCATTGTTCGAGGTTAGTGTCTAGTTTATTAGCATTGAAATTTCTAGAAACAGAGAACTGCATAACAAGCTCTAATGATGTATCCAAAAGGGTTTGTGTAGAGGATGAACTGAACAAAAGGAGGAGATCACCAGGCGGAGATGCAACCAGAAGGGAGAAGGGAGGATGCTCCGCTGTTCTCTGTGGCGATCTGGGTGGGAGTTGATAGCTCCACAACATCATTGGGCGCGCATCTGCCACAGGACACCCCATGGCAGGCTTCTTTTTGTTCTGTTATGCAAATAGAACTGCTACTTGTTTGCCATGAATAACCTGTCCGTCCTTGTAGTATATTCTATCTGCAGCATCACCAGGATTGAAGTACTGGACAAACCCAAATCCTCGAGGCTCCCTTGCACTCACAAGTACACCTTCAAACGCAACAAACATGTCCCTCTTCATTTTTACCAATTTTTTGGACCATCGCCTCGCCTATCCTGCAACCTAGAGAAAATTTGCACCACGTGTCAGCTCCTGGTTAGCACCGGTATTGAAGGAAGCACAACCGTCTCGCAAGCGGCCTCCTTGGAACTTCGATCTCCACTAACACTTCGACCCTAGTTACTGGGAATCATCTAATGATCCAACCACCACCAGTGCTGACGATGCTTTACCCTTGCAAAGAACAGTTTGCACAGGAACCCTCTTCCTCAGCCAACCATCCTGGCTTCCGGCCGCCATCGTCGATCCCATGCTCCCTGACCCGTGCTTGGTGGTAGGCAGTGGGGAAGTGGAAGAAGGATCCAGGAGTGGATCGAGCCGCCACCGACTGCCAGGTCTGCGAGGTCACACCTGATCTCACCGGTGCAGGCCAGTGACCCTCTCATGTCCGCCGCCGGACCTCCCTCCTCTCATTCCTTCTCTCCCTCTCTCCAATCTTCTCTGCC
>Cluster_3618|Contig15|original
CACGAGTCGTGCTGCCTCCCAGAGTCCCGGTTCACCCCTCCCACGCGCCGCACCCAATCCCCTCCTCCCGCACGCCTCGCACCTAATCGCCTCCATGAACCCTAGCCCCCAATGGATGGGACGCCACACCCTCACTCCTCCCCAGCAGCCTCCAAACCCCCCGCCTCCACCGGATCCAAGGCGTGCGGCCACGGAGGCGAGCCTCTCCGGCGACGGTGGCAACCTGCAGGCAGAGAAGATGGGAGAGAGGGAGAGAAGGAATGAGAGGAGGGAGGTCCGACGGCGGACAGGAGAGGGTCAGCGGCCTGTGCCGGCGAGGTCAGGTGTGACCTGGCAGACCTGGCAATTGATGGCGGCCACTCCTGGATCCTTCTTCCACTTCCCCACTGCCTACCACCAAGCACGGGTCAGGGAGCATGGGATTGACGACGGCGGTCGAAAGCCAGGATGGTTGGCTGAGGAAGAGGGTGAGGACTTGAGGATTGAAGAGGGTTGCTATGGAGACTGTTCTTTGCAAGGGTAAAGCATCATCAGCACTGGTGGTGGTTGGATCATTAGATGATTCCCAGTAACTAGGTATGTCTTCTTAACCAGGTGGACATTTCCCCAGATTGGCTCCTCCACATGTTTCAGACTGACAAATCATGACAATCCTCTTCTTAAAGTACAAAATGATGTAGCTATCTCCACATGCTTTGATGATATCTTTTTCGTATGGTTGGATGGTTCCTTATCACCGTGATTCATATAAAACTTTGTGAATTGTAGTGTCATGATGATTTCATAAGACACAAGGCTTTAATGTATATTTGGAAAGCACATAAATGTGAAGAATCAATGGTGAAAATAAGTAAAACACTCTCTATATGTTTCCATTGACATGATCAGTGGCTCCATTTTCTTTGGTAAGTAATGCTAGGCTACAGGTTAATATATTTTACCATGCCCAGCTGTTTTTCTCAGTTTCTCCTCTAAAACATAGACATCATTTTCATTCGGATTTCATCCTTATTAGTTTTATTTTATATGCATTGAATATAACTATGCAACTATAGGTACAAGCATTGCCATGACATACATCCCATTTTGAGTTTTATTCAGTCCTCTGTCATTGTTATTGCGATCTTATTTTGCCTTTGTAAAAATGGGGTATATGTCATGGTTGTTTAACAGAAGGGAGGTGCATAAGAACAGATTTGGTGTTCATCCGCAATGTGAGTGCTTTCTGCAACTCCATTTTGTCGATATTTTCTGCGAGACATGAACACCAAATCTATTTATCTAACATGTTTTGCATGTTTTGTCGAGTGCTTTCCTGTGTTTTTATCTATGGTCTTTTTTATCATATCTAATATCCAGCATTATACCATGTCTCACAGAATTGCTGATTCTGCACATACACCTACTTATTTTACTTCTGTGACATGCGGTACAATTTTTCTCTGGGTTGCAGGATAGGCGAGGCGATGATCCAAACAATTGGAAAGAATGGTGCTCCCATGTTCTCTCTTATCCAGGAAAATCAATACAGCAAAATGTGTGTTTAATAAACCTTGCATT
>Cluster_3618|Contig16|original
CCATGGTTTAGTTGCTTAGTTACATGAAAGCACATATGACAACAAATTTAATCTTCTAGAAAAACAGGGGTTTGTTGTCTACAATGAAATGTATATACACATTAAAATTTGGTAGCATGGAGTTATATTTGAAACAAATCTATGTAACAAATTCAATCCCCGTCAACGATGCACAAAAACATAAATGATTCTTCTACTACTCAGACTCATAGTCATAGTTCAAGTCTTCATCATCATCGCTGCTGTTGGAGTCCAAAGTTGGCCAATCCTCTCATCTTCATCTATGTTGGCAAAGGTGGCTTCAATAGCCTCTCTTCCGATTTTTGCGAAAAAGAAATCCTCTCTACCACACATCCCGCTCGGCATGAATGGCGGAAGCGAACATGACAGTTTTACGATTCTCTTCCTCTGCTCTCAAATGCAGTAATCCTCACATCAGTGCCTAAAGCATCACTGCTTGCTGCAGTTGCTCCTTCCTCTTGTATATTCCATGTTTATCAGGTAAAGATGTTGTAATCCACCAGGCGAATATGCAACCGGAAGGGAGAAGGGAGGATGCTTTGCTGTTCTCTGTGGCAATCTGGGTCGGAGTTGACAGCTCCACAACGTCATTAGGCGTGCATCTGTCCGTCCATGTAGTATTTTCCATCTGCAGCATCATCAGGATTGAAGTACTGGACAAACCCAAATCCTCGAGGCTCCCTTGCACTCATAAGTACACCTTCAAATGCAACAAACATGTCCCTCTTCTTCATGATATCCACCATTGCATTAGATTCACAAACATAATATGAATTTTTGCAACAATGCAAGGTTTATTAAACACACATTTTGCTGTATTGATTTTCCTGGATAAGAGAGAACATGGGAGCACCATT
>Cluster_3618|Contig17|original
AGTTGCTCCTTCCTCTTGTATATTCCATGTTTATCAGGTAAAGATGTTGTAATCCACCTTAAAAAAAGAGAACATATACATTTACCTTAGGAAGCTCAAAATCTGGGTTCAATAAAGCTACCGGATCAATTGAGATAGAGCCAAAACTACACAAGTAGCAGAGTTACCAACAACAAAAACAACAAGCATTTCTAACCCTTATACCATCAAAAGCATGAAAATGACACACAAGTCCTCTTTAGATGATCTTATAGCATCAGCTACAACAACTCGCAACAACGTCAAAGGAGTTCAGAAAGAAACTTTGGATTTGAATCAGCTTGAAAAATACATGGTGCCGAACTGAAAAACAATCCACATCTAAACAGAAAGACAATGACTCTTGTTTGATGAATAGAGTAGCACTGAAAGCTAAGTAGCACAGAGCCCCAGTCTAAGACACATACATCAACGAAGCCACTGAAAGAGGCTTTCAGAAATCACCAGATTCCATAGAGCTTACTAGTCTTTTCAAGAATGAGTATCACAATTCTGTAATCAAGAAGGCGAAGAGACAGAAACATGTCCTCAGTTCGTGTTCTGTTCAGCCAAAGCATGGAGAGTGAAAACATCGCAGATCAGATAAAGGTAGTTTCATTTTGTCTGCATATACTATACACAAGTAACTCAAGATAGCTTGATTTTCCTAAGGTTTTTATTTTTTTACATTGATAGATATTGATACACTTTTAGTTACCAGTGTCAACAACTATTTTAGAGACTACGCACTTTGTCGCTGAAAAGTTTGCTCGTACAAGGAACATGCTAGAAGCAATAGCCATCATGGGTTGAATGCCGTGGAGAAGAAAGGTGCTTCATTGTGAGAAAAAACAAAGAAT
>Cluster_3618|Contig18|original
GTTTAGTTGCTTAGTTACAGGCAAGCACATATGACAACAAATTTAATCTCCTGGAAAAACAGGGGCTTGCTGTCTACAATGAAAAGTATATGCACATTAAAATTTGGTAGCATAGAGTTCTATTTGTAACAAATCTAATCCCTGTCGACAAAGCACAAAAACATAAATGATTCTTCTACTACTCGGACTCATAGTCATAGCTCAAGTCTTCATCATCATCGCTGCCGTTGGAGTCCAAAGTTGGCCAATCCTCCCATCTTCATCTATGTTGGCAAAGGTGGCTTCAATATCCTCTCTTCCGGTTTTCGCGGAAAAGAAATCCCCTCTGCCACGCATCCCGCTCGGCATGAATGGCGGAAGCGAACATGATAGTTTTACGTTTGTCTTCCTCTGCTCTCAAATGCAGTAATCCTCACATCAGCGCCTGAAGCATCACTGCTTGCTGCAGTTGCTCCTTCCTCTTGTATATTCCATGTTTATCAGGTAAAGATGTTGTAATCCACCTGTAGTCACACCATCATGGGTTGAATGCCGTGGAGAAGCAAGGTGCTTCATTGTGAGAAAAAACAGAGAATGAGGGATGCAAAGAAGGAAAAGGATCTTTGCTTCAGCATGCCTGTGTCACTAAGACAAGCCCGGCGGAGATGCAACCGGAAGGGAGAAGGGAGGATGCTTCACTGTTCTCTGTGGCGATCTGGGTGGGAGTTGACAGCTCCACAGCGTCATTGGGCGCGCATCTGCCGCGGGACACCCCTTAGCAGGCTTCTTTTTGTTCTGTTATGCAAATAAAACTGTTACTTGTTTGCCACAAATAACCTGTCCGTCCATGTAGTATTTTCCATCTGCAGCATCATCAGGATTGAAGTACTGGACAAACCCAAATCCTCGAGGCTCCCTGCAATGTACCCAAGAAAGTAGAGATCATATCAATCCTTAAAATGGGTTAATAGATTATGCTCCTGAGCAATGTAACAGAGATTATTCAAAGTAAACAACGACCAAACCATTGTTACTCCCAACTATCAAAGACAACACACAGATCGAGTAAAACAAGTGAAATGCACATCGGCTGCTGACCTTGCACTCATAAGTACACCTTCAAATGCAACAAACATGTCCCTCTTCTTCATGATATCCAC
>Cluster_36180|Contig1|less_than_5_individuals|original
TCCAGTTTATTAATATGCACCACTGGTGGTGTAGTTAGGATTTACTCATGTCCTGTTTGTGTGTAGATGTCCATCTGTACATAATATACAGTACTAAAACTAATATTTCCAGTGAATAATTTCTTATGCAGTTTTTTTCACAAGGAGTACGCTCAATCAGGGGAAACATTAATAAGGTTTAAAAAGACTTTAGCTAGACTAATTTGTATTCTTGGTCCAGGTAGATTGTAATGTAGTAGGATTTAAGTTTTAACATGAATTTGCTCATTCAGAGTGTTGCATTGTTAGCCCTTGGTAGGTTGCTTCTCCTTTTGAAATGATCTGTTTATTCCCCCCATTATCTTGCTGGCTATCTTCATTAAGAAGCAGTGATACCTTACAGAG
>Cluster_36181|Contig1|less_than_5_individuals|original
CGCCGGCTGGCTGGATCGTTTAGTTGGAGCAAATCTGAATCGGCCGGCTTGCGACTCCCTCCATCGACCAAGAAGATGAGTTTCGGAGTCGATGCTTCGCAGGACCTGCAACTGCCCGCTAGTGGTAGCGGAACCGACGCGAGCACCCTGAGCGCACAAGGCGGCGACGGCCACGACACCACCAGAGTGGTCATCAAGCAGAGCGTGGCGGCCGTGCCGGTCCGGCAGAGGTGACAGACCGGCCTGTTCGACTGCGAAGACGACGGCTGCGATGCATTTTGGTGGAGCGCCTGGTTCCCCTGCGCGGCGTTCGCCTGCATCGCCGACATCGTCGACCAGGGCTCGGAGGGCCGGTGCGTGCACTTCACCTGCTACCTCGGCGCGGCCTACTTCGGACTGTGGTGGGTGTACGCGGGGTGGTACCGGCGCAAGCTGCGGGAGAAGTACGACCTGCCGGAGACGCCGCTGCCGGACTGCCTCACCCACCTGCTCTGCCACTGGTGCGCCCTCGCCCAGGAGTACAGGGAGCTCACCGGGCGGGGATTCGACGTCGACCAGGGTACGCAC
>Cluster_36185|Contig1|less_than_5_individuals|original
TCTCGGTTGCAGTTGGTTGCACAAATCTATCTGCTCTCCACCTTACTGATTGCGAGAACATCGACAATGTAGAGTGGCTGGAATACCTTGGTAGGCATGGATCGTTAGAAGAGCTTGTGGTGAAGAATTGCAAAGGAATCAATCATCATGACTTCCTAAAGTTTGATTCTGGATGGATGAAGCTCCAGAAGTTTGAGTTTGAGAGGAAAAGAGAAAGATTTGATTGTCTTCCAGGTGATGTGATCTATGACTCCTTGTACGATGCTCACAGTATGGATGCATATGATTTCTGCTGTGAGAGCTTGAAGGATTTAAGGTTGGCGCATATTAAAACTTGGCCCGAAGTAGGACTTCGTATTCTCCTAGGGAAGTGTAAAGCATTGGAGAAGCTTTGCCTTGAGTATGTTCATGCCCTAAATGACAATGACATGATTGCATTATCTCGGAGCTGCAGCAACCTTAAAAGCATCAAACTTTGGCTCAACCTGCAGCGCTACTCTATTGATGTCAG
>Cluster_36187|Contig1|less_than_5_individuals|original
GGGCGACCTGCAGCAGCGTCGGCGACAGCGACAGACGACTCCCTTACCCTTGCACCCCATCTTCTCCATGTATCATGCACTCTCGCACCGCTTGGTGAGGAGCTCGATGCGGGAGGGCGACCTGCAGCAGCGTCCGCGGCAGCGACAGACGACTCCCTTACCCTTGCACCCCATCTTCTCCCTGTATCATGCACTCTCGCACCGGGGCACACCATCTTTGTCCTCTCTAATGGCTCCTCCCCCATCACTACTACTACACCGGTGTCATGCTAGCCAAGATTGTCGCCGGGGCCAACATAAGAGTAAGAGTTCATGACACATACGAGTTCTAAAATTACTGGTCTCAATGTTTAGTGCACCTAAAACTGCTTTGGTGCAGTAGAAAGAATGAGAAATATAGGGCCCAGCGGAGCAAAGGAAAAGTGTAACAGAAATTAGAGAGTTGGAGGGTTCTCAGACTATCAGAGATTGAAAAGCCCCA
>Cluster_3619|Contig1|original
ATTGAATGGGGGCCTAATCGACCAGCATACAAGGTGTTTATACACGCAAATCCCATCGATACATGCCATGATAAAAAAAATCAGCTCATATTCCCCAAAAAACAATCGTACTATCATGGTTTACCAGCTTGTTACCCAGCACAGCAAGTTGTCTGCCTGGAACAGGATAAGCCGGTGAACTCTCTAATAACTCATTGGTACAGTGTGCGTTTTAGCGGTCTGCATCCAGTTCTTGCCCACCCACAGCTATAGCCTGATCGCATTACACCATGTACTTCCAGCATCTGCTGTCCAAAATGTTCAACTGTCCCTCCACAGCTCAGGGTTTGATGTTTCAAGATTCTTGTGAGCAAGAAAACTTCCAGACAGAGCAGCAGTTCTCATCACCTGCCAAACTCGATTCCTCTTCAAATTCATCTTCCATACCAAATCTTCTGTGCCCAGACGATGTTGTAGCAAGAGGAAGGTATGGATGGAAGGAGAAACCGTTGACAGTATCAGCAGCTGCTTGGAAGCCTGTCACCCATTGGCCACCTTGAAGGTCGTAAATATGGACCATGCCGTCCTGCCCACCAGTGGCAAGATGCTTGCCACAGGGCTCAATATCAAATTGTACTCTTTGATTGGTAGTATCACACGATCTGTACAACTTGTAAACAATGTCCACGGTGTTCCGAATATCCCAACATAATATGTATGGATCCTTCCGTCCTCCAGTATATAAATAATTTCCATCTTTCGAAAAAAGCACCTGTGTAACACCCCCAAGCTGGCCATGTAGAACATATAATGGCTCCATGTTGCCCTCCGCATAAACAGCTGTTGTCTGGCTATACGAGCCAACTGCGAGCATCCCATTTTGCGGAGAGAACGAGATTGAAGATATTATACCAGTTGGCCCTTCACCCCCTTTAAGCAAAGAGTATTGCTCAAAATCTCTACCAGGCCGATGAACATCAAACACTCTGATTGCTTTGTTGTATCCAGCAAAAAGCTTGGATCCTGTAGAATTAAACGATATTGAAAGTGCAGCCGTTATCTCATCCATGGCGTCGTATGCTCTGTAAGTGCATCGAAGCTCGCCGGTGGTGGCGTCCCAGAGGTGTATCGGATGATCGCGACTGGTGCTAGCAAACACACAGGTGGCTGGATCAGACACGGACATGTAGGGGTACCAGCAGAAGTCGTACACGGGCTCGCCCTCGTTCACCTGGAGGCTTGCGCCATAGGAGTCTTGGCCTCCGACGGCGGCCTCTGCGGTGTGCTCCGCCGCAGCACTGTACGCGTCCTCCGGCAGGTAGAACATGCGGAGGGAGTTGTCGTCGGAGCTGGTGAGGAAGGAGGAGCCGTCGGGCGACCACTTGACGCCCTTGAGGAAGTTACCGGCGGAGGAGGAGGAGCAAGGGGAGCGGAACTGGTCGGCGAAGTGGTACCGGCGGCGCGGCGGGAGATCGAAGCGGAGCTCAGGCCACGAGTACGCTGCCGCCGCAGCAGCAGCGTCCTCCTCTGCCGCGGGAGCAGAGCCTCCCTCCTCCCCCTCCGTCCCGTTCTCCGCCGCATCCTCGAACTCGGCGGCGACCGGCGCGGCCGCTCGCTCCTCCGCCGCTTCTTCCA
>Cluster_3619|Contig2|original
TAATCGACCAACATACAAGGTGTTTATACACGCAAATCCCATCAGTACATGCCATAATAATAATAAAAAACAGCTCATATCCCATCGGTACTATCATGGTTCACCAGCTTGTTACCCAGCCCGGCAAAGTTGTGTGCCTGGAACAGGATAAGCCGGCGAATTCTCTGATAACTCATCGGTACAGTGTGCATTTTAGTGGTCTGCATCCAGTTCTTGCTCACCCACGGCTATAGCCCGATCTCATTACACCATGCACTTCCAGCATCTGCTGTCCAAAATGTTCACCTGTCCCACCAAAGCTTAGGGTTTGATGTTGTTTCAAGATTCTTGTGAGCAAGAAAACTTCCAGACAGAGCAGCAGTTCTCATCACCTGCCAAACTCGATTCCTCTTCAAATTCATCTTCCATACCAAATCTTCTGTGCCCAGATGATGTTGTAGCAAGAGGAAGGTATGGATGGAAGGAGAAACCATTGACAGTATCAGCAGCTGCTTGGAAGCCTGTCACCCATTGGCCACCTTGAAGGTCGTAAATATGGACCATGCCGTCCTGCCCACCAGTGGCAAGATGCTTGCCACAGGGCTCAATATCAAATTGTACTCTTTGATTGGTAGTATCACACGATCTGTACAACTTGTAAACAATGTCCACGGTGTTCCGAATATCCCAACATAATATGTATGGATCCTTCCGCCCTCCAGTATATAAATAATTTCCATCTTTCGAAAAAAGCACCTGTGTAACACCCCCAAGCTGGCCATGTAGAACATATAATGGCTCCATGTTACCCTCCGCATAAACAGCTGTTGTCTGGCTATACGAGCCAACTGCGAGCATCCCATTTTGAGGAGAGAACGAGATTGAAGATATTATACCAGTTGGCCCTTCACCCCCTTTAAGCAAAGAGTATTGCTCAAAATCTCTACCAGGCCGATGAACATCAAACACTCTGATTGCTTTGTTGTATCCAGCAAAAAGCTTGGATCCTGTAGAATTAAACGATATTGAAAGTGCAGCCGTTATCTCATCCATGGCGTCGTATGCTCTGTAAGTGCATCGAAGCTCGCCGGTGGTGGCGTCCCAGAGGTGTATCGGATGATCGCGACTGGTGCTAGCAAACACACAGGTGGCTGGATCAGACACGGACATGTAGGGGTACCAGCAGAAGTCGTACACGGGCTCGCCCTCGTT
>Cluster_36192|Contig1|less_than_5_individuals|likelySeq
CCTTGCCGCGCTCGTGCGCCAGCTCCCGCTCCGCGTGCGACCTCGCCGTGGCCGCCTCCGCCTTCTCCGACGCCTTGGCCTGCGTGATCTTGGCCTTGGCCTTCACCGCGCTCACGCCGTCCTTCACCTTCTCCTTCGCCGCCTGCATCTTCGCCGAGCCTCTTGGTTCTTCCCCGGTCGAGCAGCGGTTTCTTCCTCCTGCTGATTGATAGCCGATGGTACTCTGGATTGGTTTGCTGTGCTTGTTTGGAGCTTGTGATTGGAATTGGATGGGTGCAGGTGGGTGGCCGA
>Cluster_36192|Contig1|less_than_5_individuals|complementarySeq
CCTTGCCGCGCTCGTGCGCCAGCTCCCGCTCCGCGTGCGACCTCGCCGTGGCCGCCTCCGCCTTCTCCGACGCCTTGGCCTGCGTGATCTTGGTCTTGGCCTTCACCGCGCTCACCCCGTCCTTCACCTTCTCCTTCGCCGCCTGCATCTTCGCCGAGCCTCTTGATTCTTCCCCGATCGAGCAGCTATTTCTTCCTCCTGCTGATTGATAGCCGATGGTACTCTGGATTGGTTTGCTGTGCTTGTTTGGAGCTTGTGATTGGAATTGGATGGGTGCAGGTGGGTGGCCGA
>Cluster_36195|Contig1|less_than_5_individuals|original
CACAACTGCAAGGAGCAGAGGAGCTCCTGGGTTTGTCTCGTTGAGCCCCTGAGACATGTTGTGGATGACCCTCCATGACCGCCGGTTCAAGTCATACTCCTCACCGCATGTCAATACCTCGTTGCTGCTGCTAAGACCACCGATCACATAGAACCTGCCATCCATGAACGCACCAGAGCATCCGTACCTAGCCCTATTCATGCTGGGAAGGGGTGTCCAAGTATGTGCCTCCGAGTCATATATCTCTGAGGAGCTCAATACATCACCAGAAGAATCAAAGCCTCCCGCGACATATGCCTTTTCACCGTCACTTGCTGACCCAAACAAGGCCTGCGGGGTGTTCA
>Cluster_36197|Contig1|less_than_5_individuals|original
AACCGTGTCTCGTTTGGAGTTAGGGCAGAGATCGCAGAACTTACAACAATTCCATTCGTCAAGGGCTCACGTGCAAGGGCTCTTTATAACTCTGGTTTGCGTACCCCTGTTACCATTGCTGAAGCATCTATTCCTGAAATTGCAAAAGCTCTTTTCGAAAATTCTTGGTCTGGTCAAGATGATTCTGGGTTACGGCGAATGCAATTTGGTATAGCCAAGAAAATAAAAAATGGAGCTCGTAGAATTGTTCTTGAGGAGGCAGAAGCAGCCAGAGTAGCAGCATTCTCAGCTTTCAAATCACTTGGGGTAGAAGTTCCTCAGTTTACCACACCTCTGCTCCCAGCTAGTGAGGA
>Cluster_36198|Contig1|less_than_5_individuals|original
CCCGAGCGCCTCCTGGAGCCAAACCTCGCGCGGGCCTCGAACCTCCTCGTCGTCCCGAGAGGCCGACTCCAACGCCATGGCCGCCCCTGCCCAGCAGCTATTCCGCGCGCCTCCGGCCCCATCTCAGTCCAAATCGAGCCGTCCCCGGCCTCCTCGTCCGACCGGCTTCCCCCATCAAGTCCTCGCGTCGCCATCCAGCAGTCGCCGTCGCTGCCGTGTCTGCCTCCCTCCACCTGGCCAAGTCCCCGAACAGCCAAGTCCACAGGAGCCAAGCTCGCAGACGGCTTCCTCCAAGTCCGGCCGGACTCCTCCAGCCACGACCCTCCCCGACCCGTTCCTGCCTACCTCGCCGCCTGGATCCATGCCGCCCCGGCCTCCATCGCGCCATCGCCGGAGCTCCCTCCCGTTGCCCCTGCATCCCCTGCTTCTAGGTGCTCGCCGCCCCTGTGCGTTGACCGCGTTGGCCAGCTGCCAGCCGCGCCAGGCCCAGCGCACTTCCTCTCCCAACCGGGCCCAGCCCACAATTTCCGGTAATGTTGCATTCGTGAGGATTCATTCGACTGCTCCCGTTCGTCTTCTTCATGGACTCGTTCTTCTTCCTTGCGGGATTTCAGTTGCAGGT
>Cluster_362|Contig1|original
NTTTGTGCCCAATGCATCAAAGGTGTCTCAATCAACTAATACTAACTTTTGAACCATGTACCAATACAAGTTTTAAACCATGTACAGTTAATATACCATGTAATTTATTTGAGAGGAAAATACCATGTAATTTGTCAACACACAACTCTGATGGGCTCGGTCGTCAATACAAGAAAAATGGACTCTACAGATTTGTCAGCAAGTTCAGACTTTCACCAATTCATTTATGTGAAAAGAGTCGAGACACTAAGAAATAGTAGCACATGAGAAGTATCCAATGTGAAGAGAGCCCTCGGTTACAGGCTGGAAACCATGGAACATAAGGGTTGCTACATCCTGGGCCGATGGCCCATGTGAGTTCGGAGTACCGCCAGCCGTCAAACAAACGAGCAACATAACAGCAATCTTCACAGCCTGCCTCGCGAGTTTGGTCTGCTGCATTAGATTGGCTTATACACCTTGCTTTTCTGCATTCACATATATATCACGAAAATACATCTAGCACACATCTCCAATCAAGAAATTGCAGTCCATTAGGTACCAGGAGCAAGTGTGCGCAGGTGCCAAAACGACACCCCCTTTTATTACCAAGAGGCGAGAGCTTTAAGGAGGTTACTGATCAAGGGGACAACCTTTGGATGTGCCATTCTGTACTCCCACCTAATTCTCGCTGTGAATACTGTAGCCGGTCATGCAGACGAGACTGCTGGCCTTGCCAGAACTCAAAAAGATTTGGTGTCAACCTGTAGCCACCCCAGTAATCGGGTTTTGGGATGAAGCTACCGTCAGAATATTTTTGCTCCAATTCCTTGTACGCTTGTTGGAGAACTTCTCTTCCAGAAATGACAGTGCTCTGCTTGCTAACAATTGCACCAAGCTGACTTCCACGTGGGCGGCTGTGGAAATACTTCTCAGATTCTTCTTCTGAGACCTTCTGAACCGACCCTTCTACTCTAACCTGTCGGTTCATCTCATTCCAGTAGAAAAGAAGTGCCGCATTTGAATTTTCCGATAAATCATGTGCTTTTTGGCTACCGTAATTTGTGTACCAAACGAATCCCTGCTTATCAACGCCTTTTAAAAGAACCATTCTTGAAGAAGGCTTTCCCGCTTTATTGACAGTTGTTAAAGCCATGGCATTAGGTTCGCGCAGGCCAGCAGTAACTGCTTCATCAAACCAAGTACGAAACTGGTCGAACGGATTAGGCATCACTTGAGTCTCAAGAAGTTCCGGGGAAATATAATTCTCCCTGAGAGATGAAATGTCAACTGACGGCACTTTTCCAATTCTCACACACATGGAGGTTCCAGGATATGGAGGAAGTTCAAGCCCATATTTGCTCGAAATGGGAGGCGGAACAAACCTACCCCCTAGGAAATGGTGGGGTCCAGTAAATTTTTTGGCACAGAGCTTTGGTGCGGTCAATGATACCAGCATATCAGGCTTAATTCCTCCTCCACTGACATCTCCCTCCTCTACATGCCACCCAGAAGGGATATCAACAGAAACAATTGGCGGTCTTTTCGCTGAATCACCAATAACACTCAATGAAACAAGCATTTGGATAAGATCATCAAAGGGTGGCCGGGGTGCTCCATGAAATGAGAAACCAAACATCGCATCAATAACAATGTCATACTGCCCTGATAAATCCTGAGGTAGGTCTTCAACAGGCACAAACGGGATAGCCAGCGATTCAAGCTGAGTAACAAGACCAGAATACAGAGGTTTTGCCGTACGTTTTGGATAACAAACAAAGGGCTTGTATCCAAAATGATAAAGATGCCGAGCAGCAACCAGACCATCACCACCATTATTTCCCGGACCACAGATGATAAGAACCCTTGTATGTTCACTCAACTTATAAACCTCCGCGACGGCCGTAGCGACGCTTAGCCCAGCGAGCTCCATGAGCTGGTCGACGCTGAAACCGAGGGGGCCCATGAGTTGCTCGTCGATATCCGCGGCATCGCGCTGCGAGAGGTGCGTCACCTCCGCGGCGGCGGCGGC
>Cluster_362|Contig2|original
TTTATTTTGAGAGGAAAATACCATGTAATTTGTCAACACAACTCTGACGAGCTCGGTCGTCAATACAGGAAAATGGACTCTACATATTTGTCGGCAAGTTCAGACTTTCACCAATTCATTTATGTGAAAAGAGTCGAGACACTAAGAAATAGTAGCACATGAGAAGTATCCATTGTGAAGAGAGAGTCCTCGGTTACAGGCTGGAAACCATGGAACATAAGGGTTGCACATCCTGGACCGATGGCCCGTGTGAATTCGGAGTAGCGCCAGCCGTCAAACAAACAAGCAACATAACAGCAATCTTCACAGCCTGCCTCGCGAGTTTGGGCCCGCTGCATTAAATCGGCTCATACACCTCACGTATCCTGCTTCTTGATCAAGGGGACAACCTTTGGATGTGCCATTCTGTACCCCCACCTATTTCTCGCTGTGAATACTGTAGCCGGTCATGCAGACGAGACTGTTGGCCTTGCCAGAACTCAAAAAGATTTGGTGTCAATCTGTAGCCACCCCAGTAATCAGGTTTTGGGATGAAGCTACCGTCAGAATATTTTTGCTCCAATTCCTTGTACGCTTGTTGGAGAACTTCTCTTCCAGAAATGACAGTGCTCTGCTTGCTAACAATTGCACCAAGCTGACTTCCACGTGGGCGGCTGTGGAAATACTTCTCAGATTCTTCTTCTGAGACCTTCTGAACTGACCCTTCTACTCTAACCTGTCGGTTCATCTCATTCCAGTAGAAAAGAAGTGCCGCATTTGAATTTTCCGATAAATCATGCGCTTTTTGGCTACCGTAATTTGTGTACCAAACGAATCCCTGCTTATCAACGCCTTTTAAAAGAACCATTCTTGAAGAAGGCTTTCCCGCTTTATTGACAGTTGTTAAAGCCATGGCATTAGGTTCGCGCAGGCCAGCAGTAACTGCTTCATCAAACCAAGTACGAAACTGGTCAAACGGATTAGGCATCACTTGATTCTCAAGAAGTTCCGGGGAAATATAATTCTCCCTGAGAGATGAAATGTCAACTGACGGCACTTTTCCAATTCTCACACACATAGAGGTTCCAGGATATGGAGGAAGTTCAAGCCCATATTTGCTTGAAATGGGAGGCGGAACAAACCTACCCCCTAGGAAATGGTGGGGTCCAGTAAATTTTTTGGCACAGAGCTTTGGTGCGGTCAATGATACCAGCATATCAGGCTTAATTCCTCCTCCACTGACATCTCCCTCCTCTACATGCCACCCAGAAGGGATATCGACAGAAACAATTGGCGGTCTTTTCGCTGAATCACCAACAACACTCAATGAAACAAGCATTTGGATAAGATCATCAAAGGGTGGACGGGGTGTTCCATGAAATGAGAAACCAAACATCGCATCAATAACAATGTCGTACTGCCCTGATAAATCCTGAGGTAGGTCTTCAACAGGCACAAACGGGATAGCCAGCGATTCAAGCTGAGTAACAAGGCCAGAATACAGAGGTTTTGCTGTACGTTTTGGATAACAAACAAAGGGCTTGTATCCAAAATGATAAAGATGCCGAGCAGCAACCAGACCATCACCACCATTATTTCCCGGACCACAGATGATAAGAACCCTTGTGTGTTCACTCAACTTATAAACCTCCGCAACGGCAGTAGCGACGCTTAGCCCGGCGAGCTCCATGAGCTGGTCGACGCTGAAACCGAGGGGCCCCATGAGCTGCTCGTCGATATCCGCAGCGTCGCGCTGCGAGAGGTGCGTCACCTCCGCGGCGGCGGC
>Cluster_362|Contig3|original
GTTAATATACCATGTAATTTATTTGAGAGGAAAATACCATGTAATTTGTCAACACACAACTCTGATGGGCTCGGTCGTCAATACAAGAAAAATGGACTCTACAGATTTGTCAGCAAGTTCAGACTTTCACCAATTCATTTATGTGAAAAGAGTCGAGACACTAAGAAATAGTAGCACATGAGAAGTATCCATTGTGAAGAGAGAGTCCTCGGTTACAGGCTGGAAACCATGGAACATAAGGGTTGCACATCCTGGACCGATGGCCCGTGTGAATTCGGAGTAGCGCCAGCCGTCAAACAAACGAGCAACATAACAGCAATCTTCACAGCCTGCCTCGCGAGTTTGGGCCCGCTGCATTAAATCGGCTCATACACCTCACGTATCCTGCTTCTCAGGAAAAAGTGTGCGCAGGTGCCAAAACGACACCCCCTTTTATTACCAAGAGGCGAGAGCTTTAAGGAGCTTACTGATCAAGGGGACAACCTTTGGATGTGCCATTCTGTACCCCCACCTATTTCTCGCTGTGAATACTGTAGCCGGTCATGCAGACGAGACTGTTGGCCTTGCCAGAACTCAAAAAGATTTGGTGTCAATCTGTAGCCACCCCAGTAATCAGGTTTTGGGATGAAGCTACCGTCAGAATATTTTTGCTCCAATTCCTTGTACGCTTGTTGGAGAACTTCTCTTCCAGAAATGACAGTGCTCTGCTTGCTAACAATTGCACCAAGCTGACTTCCACGTGGGCGGCTGTGGAAATACTTCTCAGATTCTTCTTCTGAGACCTTCTGAACTGACCCTTCTACTCTAACCTGTCGGTTCATCTCATTCCAGTAGAAAAGAAGTGCCGCATTTGAATTTTCCGATAAATCATGTGCTTTTTGGCTACCGTAATTTGTGTACCAAACGAATCCCTGCTTATCAACGCCTTTTAAAAGAACCATTCTTGAAGAAGGCTTTCCCGCTTTATTGACAGTTGTTAAAGCCATGGCATTAGGTTCGCGCAGGCCAGCAGTAACTGCTTCATCAAACCAAGTACGAAACTGGTCGAACGGATTAGGCATCACTTGAGTCTCAAGAAGTTCCGGGGAAATATAATTCTCCCTGAGAGATGAAATGTCAACTGACGGCACTTTTCCAATTCTCACACACATGGAGGTTCCAGGATATGGAGGAAGTTCAAGCCCATATTTGCTCGAAATGGGAGGCGGAACAAACCTACCCCCTAGGAAATGGTGGGGTCCAGTAAATTTTTTGGCACAGAGCTTTGGTGCGGTCAATGATACCAGCATATCAGGCTTAATTCCTCCTCCACTGACATCTCCCTCCTCTACATGCCACCCAGAAGGGATATCAACAGAAACAATTGGCGGTCTTTTCGCTGAATCACCAACAACACTCAATGAAACAAGCATTTGGATAAGATCATCAAAGGGTGGCCGGGGTGCTCCATGAAATGAGAAACCAAACATCGCATCAATAACAATGTCATACTGCCCTGATAAATCCTGAGGTAGGTCTTCAACAGGCACAAACGGGATAGCCAGCGATTCAAGCTGAGTAACAAGACCAGAATACAGAGGTTTTGCCGTACGTTTTGGATAACAAACAAAGGGCTTGTATCCAAAATGATAAAGATGCCGAGCAGCAACCAGACCATCACCACCATTATTTCCCGGACCACAGATGATAAGAACCCTTGTGTGTTCACTCAACTTATAAACCTCCGCAACGGCAGTAGCGACGCTTAGCCCGGCGAGCTCCATGAGCTGGTCGACGCTGAAACCGAGGGGCCCCATGAGCTGCTCGTCG
>Cluster_3620|Contig1|original
AATCAAAGTAACATACAGGCTTCATCGAAATCTTAAGCTTCATTCCATAAACAAAACGACCATATATAAGGAGGTTGTTCACAAAAGGAGTACATATATGTTTGCCACAACCAGAATAAAGTACCACCACAAGAGGAGATCATATGTTTCTAAATGTGTGCCACGCAACCAAAATGAGCTTAACAAGCACCAAAATGGGCAAAGCAAATCTCTAGGTTCAACAAACAAGACATACAACATTATCACTCCATCTTAGTTGTAGATATTCCAAATCTCAAGCAGCTTGAAGAACTTCCAAACCTTAGTGAACTTGTACCTTTGGGAAACATTACACCTTGTGTCAGAGTTATTCGATATAGCTATAAGTTTGGTGTTATTATCGCCAAAGCATTATAATCCACCGCCATTGGTAGCGAGTGTAGAGGAACAGGTGGTGCAGCGCGTGGTTGAACAATTAGTGGTTGAGCTCGACAGGGCCGACGTGGAGCAGCTCTACCAGCAGCGCGCCATCTGTCTTCCACAGCAGCAGGTGCTGCACGGCTGCACCCCGAGAAGGTGCAGGCCCGACGAAGAAGAGGGACGCTCGATAACGATACAGCTCGCGGTTGACCCTGCTTGAACGCGATGCCACGAAGAAGAGCACCATGTGGCGTTGGGAGTGAGGAAGAGGGAGTCCTTGGAGAGGCCGTCGGGGACGAACTCCTCAGGAGACAGGCAGCTACTCTCCCGGTCTCACCCTGTCAGCGGATCTGGGCGAGGCGGATAAGATGACGATGGGGGAAGTGTTTATGTGGAGGTGAACAACCGGGGCGGCGTTGATGAGGACCGGGCTAGATCCGGCAGCATCGACCACCGGTGCGGCCAGACCGCCAGATCCAGCAATGACCAGGCCGGGCCGCTTCCATGGAAATGGCAGCTCAGCGGAGGAAGAGAGGTAGGGCGGCGGCGCACAGGGAAGGGGAGAACGGGCCGGCCAGAAGTAGAGTTAGGAAGGGGCGGCGGTGGTGTGGGGGGCGGCGGCGGCGGGTCTGTGATTTGGGGAAGTAGGGTTAGGAAGGGACGGGAGTGGCTG
>Cluster_3620|Contig2|original
ATCGAAATCTTAAGCTTCATTCCATAAACAAAACGACCATATATAAGGAGGTTGTTCACAAAAGGAGTACATATATGTTTGCCACAACCAGAATAAAGTACCACCACAAGAGGAGATCATATGTTTCTAAATGTGTGCCACGCAACCAAAATGAGCTTAACAAGCACCAAAATGGGCAAAGCAAATCTCTAGGTTCAACAAACAAGACATACAACATTATCACTCCATCTTAGTTGTAGATATTCCAAATCTCAAGCAGCTTGAAGAACTTCCAAACCTTAGTGAACTTGTACCTTTGGGAAACATTACACCTTGTGTCAGAGTTATTCGATATAGCTATAAGTTTGGTGTTATTATCGCCAAAGCATTATAATCCACCGCCATAGGTGATGAGCTCGATGATGATAGAGGCGTTGTGGTGCTCACTGGTAGCGAGTGTAGAGGAACAGGTGGTGCAGCGCGTGGTTGAACAATTAGTGGTTGAGCTCGACAGGGCCGACGTGGAGCAGCTCTACCAGCAGCGCGCCATCTGTCTTCCACAGCAGCAGGTGCTGCACGGCTGCACCCCGAGAAGGTGCAGGCCCGACGAAGAAGAGGGACGCTCGATAACGATACAGCTCGCGGTTGACCCTGCTTGAACGCGATGCCACGAAGAAGAGCACCATGTGGCGTTGGGAGTGAGGAAGAGGGAGTCCTTGGAGAGGCCGTCGGGGACGAACTCCTCAGGAGACAGGCAGCTACTCTCCCGGTCTCACCCTGTCAGCGGATCTGGGCGAGGCGGATAAGATGACGATGGGGGAAGTGTTTATGTGGAGGTGAACAACCGGGGCGGCGTTGATGAGGACCGGGCTAGATCCGGCAGCATCGACCACCGGTGCGGCCAGACCGCCAGATCCAGCAATGACCAGGCCGGGCCGCTTCCATGGAAATGGCAGCTCAGCGGAGGAAGAGAGGTAGGGCGGCGGCGCACAGGGAAGGGGAGAACGGGCCGGCCAGAAGTAGAGTTAGGAAGGGGCGGCGGTGGTGTGGGGGGCGGCGGCGGCGGGTCTGTGATTTGGGGAAGTAGGGTTAGGAAGGGACGGG
>Cluster_3620|Contig3|original
CAAATCCCTCTGTATCGACCCAGCCACTCCCGTCCCTTCCTAACCCTACTTCCCCAAATCACAGACCCGCCGCCGCCGCCCCCCACACCACCGCCGCCCCTTCCTAACTCTACTTCTGGCCGGCCCGTTCTCCCCTTCCCTGTGCGCCGCCGCCCTACCTCTCTTCCTCCGCTGAGCTGCCATTTCCATGGAAGCGGCCCGGCCTGGTCATTGCTGGATCTGGCGGTCTGGCCGCACCGGTGGTCGATGCTGCCGGATCTAGCCCGGTCCTCATCAACGCCGCCCCGGTTGTTCACCTCCACATAAACACTTCCCCCATCGTCATCTTATCCGCCTCGCCCAGATCCGCTGACAGGGTGAGACCGGGAGAGTAGCTGCCTGTCTCCTGAGGAGTTCGTCCCCGACGGCCTCTCCAAGGACTCCCTCTTCCTCACTCCCAACGCCACATGGTGCTCTTCTTCGTGGCATCGCGTTCAAGCAGGGTCAACCGCGAGCTGTATCGTTATCGAGCGTCCCTCTTCTTCGTCGGGCCTGCACCTTCTCGGGGTGCAGCCGTGCAGCACCTGCTGCTGTGGAAGACAGATGGCGCGCTGCTGGTAGAGCTGCTCCACGTCGGCCCTGTCGAGCTCAACCACTAATTGTTCAACCACGCGCTGCACCACCTGTTCCTCTACACTCGCTACCAGTGAGCACCACAACGCCTCTATCATCATCGAGCTCATCACCTGTATGTATGGATCAAGATGCTATCAACTGTTTGTTTCCCTGTATATCTGTTCAGATTTCAACAAGGACACTCACAGTCACAACGCACTAAATAAATCTTTTGTAGCAAATAACCATTATTGTAAAAGAATTCTTAAGTGATTTTCTTCTATAATCTTCTCTAGTATTCTGATAGCCTAATGGAACTTGTACCTTTAATTAACCAATATACACCGCCATCACACATGGTTTATGCCTTGAGCATTAGTTCGGTTATGCGTACATTTTGTTAGATGTGTAAATTGAAAAATGTTTGTCAACTATGATTATTTTGTTTCAAATAACAACACATAAAAACCTTGTTTTATTTGCATGTTATGGTTTAGGAGGTTGAACAGAATATTAA
>Cluster_3620|Contig4|original
CCCAAACCCTACTCTTGGTCGGCCCGTTCCCCTTCCCTGTGCGCCGCCGCCCTCCCTCTCTTCCTCCTCTATGCTGCCGTTTCCATGGAAGTGTCCCGGCCTCGTCGTTGCCGGATCTGGCGGTCTGGCCGCACTGGTGGGGATCTGGCGGTTTGGCCGCACTGGTTGTCGATGCTGCGGGATCTGGCTAATCTGGGCCTCATCGACGCCGCCCAGATCCGCTGAGAGGGTAAGACCGGGAGAGTAGCCGCCTGTCTCCGGAGGAGTTCGTCCCGGATGGCCTCTCCAAGGACTCCCTCGTTCTCACTCCCAACGCCTCTGCCTGAACACGGTCGTCTTCTTCGCGGCATCGAGTTCAAGCTGGTCAACTGCGAGCTGCATCGATTCCTCTTCTTCGTGGGGTCTACACCTTCTCGGGGTGCAGTCATGCAGCACATGCTGCTGTGGAGAACGGATGCCGGGATGCTGGTAGAGCTGCTCCAGGCGGCCCTGTCGAGCTCAACCACTAATTAATCAACCAAGTGTTGCACCACCACATCCTCTACACTCGCTACCAGTGACCGCCACAACGCCTCTATCATCATCGAGCTCATCACCTGTATGTATGGATCAAGATGCTATCAACTGTTTGTTTCCCTGTATATCTGTTCAGATTTCAACAAGGACACTCACAGTCACAACGCACTAAATAAATCTTTTGTAGCAAATAA
>Cluster_36200|Contig1|less_than_5_individuals|original
GTTGTCCAACGCTGGCTGTATCATGACAAGCCTCTTTTCTGCAGCCTAATGAGGAAAGTGACGCATCTCACGGCATTCTGCAGACGGCTAACGGGAAGCCCTTTGAGTGTTGGGTGAGACAGATCCCTTCTGGGCTGCTGCTGTTCCTGGAGGGTCTCTTTGCCGTTGGACTCGTCCGAGCCACCTTTGCCATTGAACTCCCCCGGGCTACCTTTGCCGTTGGACTCGTCCGAGCTACCTTTGCCGTTGAACTCACCCGGGCTACCTTTGCCGTTGGACCCGCCTGAGCTACAACCTCCGACGTCCTCATCATTCCCGACGGTCCGAATCTCCTCCAGTTGTATATCTTCGGAATCAGGGAACTG
>Cluster_36203|Contig1|less_than_5_individuals|original
CCTGCTCCTCCTCCTCCTTTACCCTGCACGCACGGCAAATCAAAAGAGAAGAGAAGAGAAGAGAAGAGAAGAGAAGAGAAGAGAGCAATTACTTGTCGTATGTATGTAGTGTATTATTAGCAATTGAGGTTGCAATTGATGTCAGATTCGACTGGAGTAGTGGATTCTCTATCTGGTCTGGTGTGGTGTGGTGAATTATCATGTTATCTAGGAGTAGTGGAGTATGTAGAGTAGAGGAATTGAGAGAGGCGGGGAGGAAGGAGAGTAGAGACAGACCTCGAATCTGGCCTTGGACAAGGACGACGACGACATCTCCGGCACCTTCTTCAAGCA
>Cluster_36204|Contig1|less_than_5_individuals|original
CCGGCAATGGCACCGCCGACGTGACGGTCGACGAGTACCATAGGTACAAGGAGGATGTGAGCATAATGAAGGAAATGGGCTTCGACGCGTACCGGTTCTCGATCTCCTGGTCGAATATTTACCCAGATGGGACTGGGAAGGTGAACCAGGAAGGAGTGGACTACTACAGCAGGCTCATAGATTACATGCTCCAGCAAGGTAACTGAAGTTTTCTGCACCTTGGCAAGCAGCCTCAGCATCAGGTCCAGACTTCTGAGCTAATTAAACGTTACATTGTGACTGTTATTAATACAATTTTGACCAAAGGATTTATTGTTTTTTTGGCAGATGAGC
>Cluster_36207|Contig1|less_than_5_individuals|original
GAACTGTACAAGTATCGCTCCCAATAATCCCTAAACCAGCGCAAGAAAACCGATGAACCAGGAACCAAGAAACGAACGGCCGGAGCGGCTGCACGGGCGGATACGACAGGTGGTGGGGGCGGTCAAATCGAACCCAGGCGCGACGACCAAATCAGTACGGAACGCCAGGAAGGAGAAGGAGAGGAAGAAGAAGCGCGGAAGGGAGGAGAGGGGTTAGGCGTGGAGAAGTCGCGGCGACTGCTCATCGTTAGCATTAGGGAAAGGGATCACCGGTGGAATTAGTGGGGATGGATGAGAATTCGGGAAGAATTTTTTGATTAAAGAAAGGAGGCGGC
>Cluster_36209|Contig1|less_than_5_individuals|original
GATCATGCACTCGCCTATATAACCCACTAACACAGACTCGATAAGTGCATTTCCAAGTTCTAATCGGTTACACAACAATCGTCATGGATCCGATCAACGAGCCCCTTCTCTCTTCTCCACCACAAAGAAGCTGTTCCGCGAGCAAAGCTCTCTTGGTCACACCGATCGTCCTATCTAGTCTGCTTTGCTTTTGCTTCGCCGCCTTCCTCCTCCTCAGCCCTGCCACGGTCACGGTGGACCTCTGCACGAACTCCCCGGACCCGGCCTCGTGCCACGCCATCGTCGCCGACGCCGTCCTGGCGTCTCCGGACGCCCGCCCGAGCCGAC
>Cluster_3621|Contig1|original
ACGCGCGGGAGCTGCTCCGCGCCTGCGACCGCGACCGCGACGGCCGCGTCGGCTACGACGACTTCAGGCGCTACATGGACGACAAGGAGCTCGAGCTCTACCGCATCTTCCAGGCCATCGACGTCGAGCACAACGGCTGCATCCTCCCCGAGGAGCTCTGGGACGCCCTCGTCAAGGCTGGTATAGAGATTGATGATGAGGAGCTTGCACGATTTGTTGAGCATGTGGACAAGGACAACAATGGAATTATTACTTTTGAAGAATGGAGGGATTTTCTTATGCTTTATCCCAATGAAGCAACAATCGAGAACATTTATCATCACTGGGAAAGAGTTTGCCTTGTAGATATAGGTGAACAGGCTGCTATACCAGAAGGCTTAAGTAAGCATGTCAGCGCAAGCAAATATCTGATAGCAGGAGGCATTGCTGGCGCAGCATCTCGTACTGCAACGGCACCTCTTGATCGTCTTAAAGTGATCATGCAAGTGCAAACAACACGTACTACCGTCACACATGCAGTTAAGGATATATTTATCCGGGGTGGTCTATTGGGATTTTTTAGAGGTAACGGTTTGAATGTTGTAAAAGTTGCTCCAGAAAGTGCAATAAGGTTTTATGCGTACGAGACATTGAAAGAGTATATTATGAACAGCAAAGGAGAAAATAAGAGTGCAGTTGGTGCTTCTGAACGCCTCGTTGCTGGTGGTTTGGCTGGTGCAATAGCACAAACAGCAATTTATCCCATAGATTTAGTAAAGACAAGGCTGCAGACTTTTTCTTGCGAGAGTGGTAAAGTTCCTAGTCTTGGTACATTATCAAGGGATATATTGAAGCATGAAGGGCCTCGAGCATTCTATAGAGGTCTTGTTCCATCTTTGCTTGGTATTGTCCCTTACGCTGGAATTGATCTTGCTGTATACGAGACTTTGAAAGATGCCTCCAGGACATATATCATAAAGGACACCGAACCTGGTCCTCTAGTACAATTGGGTTGTGGCACTGTCTCTGGAGCTCTGGGAGCAACATGTGTTTACCCTTTACAGGTTATTAGAACAAGACTGCAAGCTCAACAAGCCAATTCAGAGGCTGCATATAAAGGAATGTCTGATGTGTTCTGGAGAACCCTACGGCACGAAGGCGTTTCTGGATTCTACAAAGGAATCCTACCGAATCTCCTTAAAGTGGTGCCTGCTGCAAGTATTACCTATCTAGTTTATGAGGCGATGAAGAAAAATCTGTCTCTTGATTAAATTCTGGAATTGTTTTGCAAATCGGCCATTATTATTGGCATGGCTGACTGTAGAGATAATGACGACACATGAATTTACTGGTTAAAGAGCTCCTTTTTTTGACGCGAAAGATGGTGCCTTCAGGATAGAACTGAAAGCGATTGCTATCCTACTTGTTAAATGAAAACAAAGAGATTATCATGAGATCATCAAGGCTGTCACACTGGCATACTGGTAATGGTTCCTTCTTGTCAAGTTGTATTACAACTATCAGTTATACTTCATAGGCCCCTTTTGTCTTCTCATGACAGCTCCTGTGCATACACAACTACCTACTGCTGCACACATTTGACAACTAGTAACAGTACTGAAGTACTTAGGATGTTGTGATCCGTAGCTCATTTCTTGGGAATTAATTATAATAAAGTATTTAGGAGTTTCTTAAGCTGATAATGAACAATCAAAAAGCTTGTAATTGATGACCACTTTCAATCTTGGTACTTCGATTATCTGTACATTTTCTTTTGTCATGTACAGAGCACCAGGGAATATTGTTAGCAACCATTGTGCACAGTTTGATAATGTGAATGTGAAGAGCAAC
>Cluster_36211|Contig1|less_than_5_individuals|original
GTGTGGTGGCTCTTGTGGAGGGCCTTAAGGCATTTGTTCCATTTTCACAAGTGTCATCGGTTGGTTCACAGTCCTATAGTCCTATTACAAAACTTTGTTATATCCTATGGTTTTGTTGCTGCATGAGCTGTCTTTTACCAATTTGATCCTGATATACTATGGGTTGAGTTTTGGGCTGCTCCATCCTTAGACTAGCTGCTCACTATTTCCCTAACTGTTGCTTGACCTTGATCAGAAAACAACTGCTGAAGAGCTGCTTGACAAAGAGCTACCTCTGAAGTTTGTGGAGGTCG
>Cluster_36214|Contig1|less_than_5_individuals|original
CGACAATGCTGCTCATGAAGGTCTTTTGCGAGAATGGGCGGCCAGATCTTGGGCTGGAGCTGTGGGATTATCTGATCGGGAAAGGATGTGTACCACATAGGCATGCGTTGGATGTTCTGGTTACTGGTCTATGCTGCAGAGATGTGGTTGGTGAAGCATATAGGTGCTTCCGGGAGCTGGTTGAGATGGGAATGGCACCTACAGAGCGTGCATTCAGGGTTTTGGAAGGGTTCTTGAAGAAGAAGCGGGAGTTTGGGAAGATTGACGAGATTAGGCAAATGATGAAGGCAACCCAATTGGAGGAGCATCAACCTGAAGAAGAAGCCGCGTGAAGCTATCAACCCTCTTGTGGTCCCTTTTGAAAAGAAACATATTTATTTCTTGGACCATGTAAAATTCCAAGCCTGCATGGTTTACCAAAGGTCTCTGTTTATACCCTCTGATGTCGAGGGTGAAATGTTGGCCATTGCAAAGAACAAA
>Cluster_36215|Contig1|less_than_5_individuals|original
CCTGCCGCAGCACCGCCAGCAGCCAAAGCGCCCCAACAAGAAGCCGCAGCCCCGCCATGGCCGCCTCACAGAGCAGAGCAGAGCACAGAAGCCTTCACTCACTACCGCGGCCGGCCAGTCACCTACCTACACGACGGGGTTGGCAGGCAATGGCGGTCGATGGATGGATGTGTGTCCCTGCCGGCCGGCCACCTACACGGCGCCTAAATAGTAAATGGCAAGAGGCCAAGACGCAGGCCGTGGACGCAGGGAGAGGGG
>Cluster_36216|Contig1|less_than_5_individuals|original
AGAGGTTGATTTCCATTTTGTCAGAGAACGAGTGGCCCGGAAGCTACTTGACATTAGGTTTATTCCAACGGGAGATCAACTTGCTGATGGGTTTACTAAGCCACTGTCCACAAGGAGGATGAATGAGTTCATATACAATCTAAATCTTGACAGAGTCTCATAGGTCGGTTTAGATTGAGGGAGGATGTTAGATAAAGAGTAGAGTTATATTTGTATTCAAACTTCTATCTCTTCTCCCTCTCGTGTATTCTTCTGTCTCTCTCTCTCTCTCGTAACTCTGGAGAGTCCTAGCGATCTCCCAAACTTGTAACCCACGACACATTATCAATATATACAGCGGCCCGAGATCAAAGGGTTCAACGCTTCCTCCAATCTTTACACACTCGAAGTTGTCGATGATACTCCATACGAAGTAGCCACGCACGTTTGCTCCTTTCCT
>Cluster_36217|Contig1|less_than_5_individuals|original
GTTACGGTCTACAGTAATTAAAAAGATCAAACCAACAGACGAATAGTGCCTAACACATGGCTTGACTTGTCAAATGAATCAAATCGGTTCTACCTCCTGAGAGGATCAGCAACAGAACGGAGTCACGAGGCTAAGTCAAGACGAATCTGATCCATACCAGCTTCAGATCGGTTCTACCTACTAGGACGAATCAGATCCATACCAGAATCAGATCGGTTCTACCTACTAGGACGACGAATCAGAGCATCAGATCGGTTCTACCTATAGGACGAATCAGAGCATCAGATCGGTTCTACCTACTAGGACGAATCAGAGCATCAGATCGGTTCTACCTACTAGGACGAATCAGATCCATACCAGAATCAGATCAGTTCTACCTACTAGGACGAATCAGAGCATCAGATCGGTTCTACTAG
>Cluster_36218|Contig1|less_than_5_individuals|original
CGGAAACTGAACATTTATACATCTGAATCACATCTTTCCTCTTACACCTAGCACCAATTTCTGAAATTACTTCAGTCTTCTTCTCCAATTCCTCTCTCAACGCAGCAACTTCTATCTCATTGGACTGAATAGCAAGAGCAGCCTCATCCACACTTTGTCCCGAAGATCTCCCAACAAATCACGGATAAATGGTGTCGTCGGCCCCTCATGCCATTCGATGAACCCATGCTGGTTATCCACGCACGAATAGTACCTCCTTCCTGGGTTTGCTGGACTCCATGAGATCCACCGTGCAGCCTTCCTCCCGCACAAGCTGCAGAACTTCGTCGGCTCGTAATCCATGGGCTGCTCCCGATGGGACGGGCGACCGAGCTGACCCGCCGACGCCTCTCC
>Cluster_3622|Contig1|original
AACACAAGCTCCATTCACCTCGATGGCGTACTTGATGGTAATGTCCGTCCTTCTGGAGCATCTATTATTAATCTTATAGAAAAGCACTCAATCTTCACTTCCATCGCTCCTTCAGGTTGCAAATCTCTGTACACGCATTTCTAGAAATACAAAAGTACAAAATCCATCATCTCTGCTGTAATAAGCGAAAAACACTCAGCACCAATGAAATTGTTGCTTGCAAACCCAAAGAAGGGAAACAGAAGGGTTAATCATACAACTATATTAAGAAGTCAAGTAATAATTGAATGAGACATCAAGGCAGTAATGAAGCCTTGATGTTCCCTCGACAAGGTTTCGATATATACGGATATACCATATTATTTTGGTACAATTTCGTTAAATACCACATAAAAAAGAGCATATACTTGATAAATTGAGTAGGTGATAAATTTTCTTAACTATAAACTAACACCACCAACACTCATTCCAATTCTGTAGCACAAACAGTAAGGTATTTACCCAAACTGTACCACTGTAGCTAGCGCAAACACTTGCATGCATTAATGTTCATTCTGTAGTAGCACACTAGCTTGCGGCACAGGGCCACCAAGCCTTTATATAGGAGCACTGTACAAGTACGCAC
>Cluster_3622|Contig2|original
GAACAAAACACCTGAAACTACATACACTCATTCACATCACAACAACCAGCTTCCATACACTCATTCACATCACAACAACCTGTTTCACCATCGAATCTTGCATACCCAGGAACTTCAAACTTCACCTAGATCCACACAATCATAAATATTGGGATCTACAAATAAACCGCTACTCTTGGATACCACAAAACATGCTCTTAAACATAGGAAGAAGTCATCAACGGAGTTCTACCAACAACACAAGCTCCATTCACCTCGATGGCGTACTTGATGGTAATGTCCGTCCTTCTGGAGCATCTATTATTAATCTTATAGAAAAGCACTCAATCTTCACTTCCATCGCTCCTTCAGGTTGCAAATCTCTGTACACGCATTTCGGCTTCTTGTTTACTCCTAGTTGTGCCCACGTGATGACTTAAGCAACTCCTCCAAGGTTCCATAGCCACCTGTCAAATTAACTGAATGTCAAAACACTTGTTGAAGAACTGTATTTAGAAATTTCTTTCACTTATGGAAGAATTGTACGGGTACTTAGTAAAGCAATAAAAGCGTCAACAAACCAAGCCATTTCTCCGTTCCCCTCCTATATGCCAGAAACAACTCTATAGGAGCATGGATCAGGGATAGTAAGAAATTAAGCATCCAGCTGTAATATAACTTGACCTACATGATCACCTAATACCAATAGGAGCATGGATCAAGTTTGATCTAGTAAACAATAGTATAAACCTGACGGGTGGCAATAATGTACTACTAAACAGTAGTGCTCCCCCAGCCAGCTTGTTGCGGCTCGGCAGAGTGGGG
>Cluster_3622|Contig3|original
AAAACACCTGAAACTACATACACTCATTCACATCACAACAACCAGCTTCCATACACTCATTCACATCACAACAACCTGTTTCACCATCGAATCTTGCATACCCAGGAACTTCAAACTTCACCTAGATCCACACAATCATAAATATTGGGATCTACAAATAAACCGCTACTCTTGGATACCACAAAACATGCTCTTAAACATAGGAAGAAGTCATCAACGGAGTTCTACCAACAACACAAGCTCCATTCACCTCGATGGCGTACTTGATGGTAATGTCCGTCCTTCTGGAGCTAGTAGTGTTTGTCCACAGACATAAGCATAGAAAAGAAAACATGATTTCAGCAAAACTAAAACTGTCAATGAAAGTTGAATAACAATGCAGCAGATTAGCTCTTAGCATGGAGGAACATCACCAAATTAAACAAGATGGCTGTTCAAGTTTCTATATGAGTACTCATGATTTCAGTTTGTCATCATCGTTTAAATAGCTTGGCAAATATTGACAGCAAACAAACAAAAAATTGAAGCCTATAGCTTTGTGAGCATGCAGTAGATTGTTCACATCCTAATGAAATACATGGCAAAGAAGCTTGAACTATACTAGCAACAGAAATCAGTCAGCAGTATCTTGAGAGTGACTGATGGTTGTTTCAACAAACAAACAGTTTCTTGACATCTTAACATGGACCAAAGAACCGTTGTTACTTCACAATGCAGATAAATAGATCGACTCTCGCAAGCAAGGACCTGACCTCTCCTTTAGGAAGAAGAGGTTTCAGTTTTCTTATCACAAATTTGATGGCTAATGTGGTGGTGTAGTAAGCAAACATTTTAGTTTAATTTAGCACACCATTGTTTAATTATTCTTTTCAGGATGCTTTCACCAATGACGTAGTGTGAATAATACGAGAAATAGAGAAATAACACTGAAATTTTGAGACTAAACAAATGCACTATGTACCAGATCGAACACTCTTAAATCAGAACCAAAAAATATACCATCTATTATTAATCTTATAGAAAAGCACTCAATCTTCACTTCCATCGCTCCTTCAGGTTGCAAATCTCTGTACACGCATTTCTAGAAATACAAAAGTACAAAATCCATCATCTCTGCTGTAATAAGCGAAAAACACTCAGCACCAATGAAATTGTTGCTTGCAAACCCAAAGAAGGGAAACAGAAGGGTTAATCATACAACTATATTAAGAAGTCAAGTAATAATTGAATGAGACATCAAGGCAGTAATGAAGCCTTGATGTTCCCTCGACAAGGTTTCGATATATACGGATATACCATATTATTTTGGTACAATTTCGTTAAATACCACATAAAAAAGAGCATATACTTGATAAATTGAGTAGGTGATAAATTTTCTTAACTATAAACTAACACCACCAACACTCATTCCAATTCTGTAGCACAAACAGTAAGGTATTTACCCAAACTGTACCACTGTAGCTAGCGCAAACACTTGCATGCATTAATGTTCATTCTGTAGTAGCACACTAGCTTGCGGCACAGGGCCACCAAGCCTTTATATAGGAGCACTGTACAAGTACGCACATCACTTGCATGCACAAATCACTCCTATGTAGTAGACTAGTAGTAGCACACTTGCTCTTGGCAACTAACTTTAATATGTTCACTGTTGGTCTAATGCGTAGATGACTAGGGGAGATGCATGCATGCTGATGACCAAGTCACTATATATTGCAGACAAACACATCATCCCAGGATGATTGGGGCTGTATGATTTTTGTATGATAAGCATCAACAACAAATGGAAGTTAGTTTTTACCGGCTTCTTGTTTACTCCTAGTTGTGCCCACGTGATGACTTAAGCAACTCCTCCAAGGTTCCATAGCCACCTGTCAAATTAACTGAATGTCAAAACACTTGTTGAAGAACTGTATTTAGAAATTTCTTTCACTTATGGAAGAATTGTACGGGTACTTAGTAAAGCAATAAAAGCGTCAACAAACCAAGCCATTTCTCCGTTCCCCTCCTATATGCCAGAAACAACTCTATAGGAGCATGGATCAGGGATAGTAAGAAATTAAGCATCCAGCTGTAATATAACTTGACCTACATGATCACCTAATACCAATAGGAGCATGGATCAAGTTTGATCTAGTAAACAATAGTATAAACCTGACGGGTGGCAATAATGTACTACTAAACAGTAGTGCTCCCCCAGCCAGCTTGTTGCGGCTCGGCAGAGTGGGGACCCAACACTCCCCAACCCCACAAGACCCGGAGCAAGCAAACTAACAGTAGGGTGAAATTGATATCTATCAAGCCTCTACAGATTTGGTAAATAAAACAGACAAATTTAAGTTGCTGATGCAGTACAAGTCGAATAAAAATGTTGCAGATTGGTTTGTGGGAATTTAACACCAAACCAATTTCATTTTCAATTTTAGGAACGCACATACAAACTGAAGTAAACCAAATCCCCCAATAATGTGTGTCAAATGCTGTCCAAACTGAAACTCAACTGCAGGTATCCCTCTCCTATGTTACAACCAAACTACATGGCAGGATTGGATCAGATTGGACCAACTCAAATCAGAACAGCTGGCTAGCAAGGAAGGAAAGGGGTCGTCCTTCTCTTATCACAACCGTGGTTGTACCGCTGCAGCTTTTGATCTTCACTGCCACGTGTCGTTGTACGTGCTGAAGAAGTCGCGTACATCTCGCCAAGGACGTCATGGAATGCGAGATGCACTGTAGACCATGAGAAGGAACACCTCTTCCCTGCCTCGCTCGTCACATATCAGCTGTTGTAGGGTGACCCGCGCCATGGATGCCATGGGAGGAGTGCGGCCTGGTGGATCTGGGAGGAAGGGGGAGTATGTGAGGCGAGGTTGAACAATTTGAGGGAGACCGAAACCCTAGCCATGGGTTGGAGAGGGCTGGATGGGTGGGGGATTCCGCGGATCTGGCAGCTCCCAGTGCTGTAAGGTGAGAGCAGGTCGTGGGGTAGTAGGTCGCGGGTGCGGCCCCACGGAGCGAGACTCTCCTAGCCACGGCGGCGCGGCCCCTCGGCGCCGCGAAAGCGGCTGAGAAGGAGGGGAACACCGTCGAGGAGGCAGTGGCGAGGGCGGGGGAGCGCGAATGCCATGGTTGCGAGGAAGGGGTCGATGGCGGCTGCAGCGGTGTGCGCGCGGGGTTGGATTGAATTGGGCCAGGGTGAGGGGAGGGCGCGGTAGTGTGCGGCGGCGGCGGCGTGGGTCATCGACGGTGAGGGAGGGGCGTCGGCTGCAGGAGTGGACAGGAGGGGTGGGGGAG
>Cluster_3622|Contig4|original
AATCTTCAAATAATAGCTAAAATAAGTTTATTACAATATGCTATACAGAACAAAACACCTGAAACTACATACACTCATTCACATCACAACAACCAGCTTCCATACACTCATTCACATCACAACAACCTGTTTCACCATCGAATCTTGCATACCCAGGAACTTCAAACTTCACCTAGATCCACACAATCATAAATATTGGGATCTACAAATAAACCGCTACTCTTGGATACCACAAAACATGCTCTTAAACATAGGAAGAAGTCATCAACGGAGTTCTACCAACAACACAAGCTCCATTCACCTCGATGGCGTACTTGATGGTAATGTCCGTCCTTCTGGAGCGGCTTCTTGTTTACTCCTAGTTGTGCCCACGTGATGACTTAAGCAACTCCTCCAAGGTTCCATAGCCACCTGTCAAATTAACTGAATGTCAAAACACTTGTTGAAGAACTGTATTTAGAAATTTCTTTCACTTATGGAAGAATTGTACGGGTACTTAGTAAAGCAATAAAAGCGTCAACAAACCAAGCCATTTCTCCGTTCCCCTCCTATATGCCAGAAACAACTCTATAGGAGCATGGATCAGGGATAGTAAGAAATTAAGCATCCAGCTGTAATATAACTTGACCTACATGATCACCTAATACCAATAGGAGCATGGATCAAGTTTGATCTAGTAAACAATAGTATAAACCTGACGGGTGGC
>Cluster_3622|Contig5|original
NNCTGCTATACAGAACAAAACACCTGAAACTACATACACTCATTCACATCACAACAACCAGCTTCCATACACTCATTCACATCACAACAACCTGTTTCACCATCGAATCTTGCATACCCAGGAACTTCAAACTTCACCTAGATCCACACAATCATAAATATTGGGATCTACAAATAAACCGCTACTCTTGGATACCACAAAACATGCTCTTAAACATAGGAAGAAGTCATCAACGGAGTTCTACCAACAACACAAGCTCCATTCACCTCGATGGCGTACTTGATGGTAATGTCCGTCCTTCTGGAGCTAGTAGTGTTTGTCCACAGACATAAGCATAGAAAAGAAAACATGATTTCAGCAAAACTAAAACTGTCAATGAAAGTTGAATAACAATGCAGCAGATTAGCTCTTAGCATGGAGGAACATCACCAAATTAAACAAGATGGCTGTTCAAGTTTCTATATGAGTACTCATGATTTCAGTTTGTCATCATCGTTTAAATAGCTTGGCAAATATTGACAGCAAACAAACAAAAAATTGAAGCCTATAGCTTTGTGAGCATGCAGTAGATTGTTCACATCCTAATGAAATACATGGCAAAGAAGCTTGAACTATACTAGCAACAGAAATCAGTCAGCAGTATCTTGAGAGTGACTGATGGTTGTTTCAACAAACAAACAGTTTCTTGACATCTTAACATGGACCAAAGAACCGTTGTTACTTCACAATGCAGATAAATAGATCGACTCTCGCAAGCAAGGACCTGACCTCTCCTTTAGGAAGAAGAGGTTTCAGTTTTCTTATCACAAATTTGATGGCTAATGTGGTGGTGTAGTAAGCAAACATTTTAGTTTAATTTAGCACACCATTGTTTAATTATTCTTTTCAGGATGCTTTCACCAATGACGTAGTGTGAATAATACGAGAAATAGAGAAATAACACTGAAATTTTGAGACTAAACAAATGCACTATGTACCAGATCGAACACTCTTAAATCAGAACCAAAAAATATACCATCTATTATTAATCTTATAGAAAAGCACTCAATCTTCACTTCCATCGCTCCTTCAGGTTGCAAATCTCTGTACACGCATTTCGGCTTCTTGTTTACTCCTAGTTGTGCCCACGTGATGACTTAAGCAACTCCTCCAAGGTTCCATAGCCACCTGTCAAATTAACTGAATGTCAAAACACTTGTTGAAGAACTGTATTTAGAAATTTCTTTCACTTATGGAAGAATTGTACGGGTACTTAGTAAAGCAATAAAAGCGTCAACAAACCAAGCCATTTCTCCGTTCCCCTCCTATATGCCAGAAACAACTCTATAGGAGCATGGATCAGGGATAGTAAGAAATTAAGCATCCAGCTGTAATATAACTTGACCTACATGATCACCTAATACCAATAGGAGCATGGATCAAGTTTGATCTAGTAAACAATAGTATAAACCTGACGGGTGGCAATAATGTACTACTAAACAGTAGTGCTCCCCCAGCCAGCTTGTTGCGGCTCGGCAGAGTGGGGACC
>Cluster_36220|Contig1|less_than_5_individuals|original
GTTGTACTATTGAGACCATACCACCGTATCTTCATTTAGTTTCTTTGGAAATCTAAAGGTCTAAGAGGACAGTATATGTGAGAAGCTGTGAATCAACAACAAAAAAACTAACCTAACTTCCAAACAAACATTTCAAGTTTGGAAGCCACAAAGAAGCCCATATCTCTCATTGTAGTGCAGGTACATGTCCTTAATCCTGCATCCATAACCCATAATTTTTCAGCACCCAAATCCACGAAATCCAACCGAAGGGAATCATGGCAGATACATGCGCAGTGGCTTACATCTCCGAGAAAGACTTCTTGGCATTTTTGTGCAGGTTGGACACAGCAATCCTCGCTGCGAGCTGCAGAAGAAGCACACAGGCACCTTCCTTCAC
>Cluster_36221|Contig1|less_than_5_individuals|original
CGCAAGCGAAGCAGTGGCATATGGCAAGCTGAAGACTTTCTGCTCGAACATCATCAAGCGGTTAGCTCCTCCGCTGCTCAAGGAGGTTCAGGCTTCTCAACTCAGGCCAGAAGCGGAACCATTCACACCAAAGAGGACCACAAGGGCATCTAAGAAGACCACATCGACCAAAAGAGCAAGAGATGCACCGGTAGAGAACGTGTTGCTCCAGGCCTTAGGCATGGTGCCGGACAACTTGGAGGTGGACGAAGGCGTGGTGCACGAGCTCAGGGAGCTGTTCGACTCACCGCTGCGCGAATAGCATGTCCGGATCATTGCAGCGCTCTTCGACAAGGTGATGCCATCCAGAGAGGAGATGGAGGCACAGAACGCGGTTACGGTGTGCGCCTAGTTGGGGACACTTTGA
>Cluster_36223|Contig1|less_than_5_individuals|original
GGAGAGGCCAGAGAGAGAAGCAGAGCAGAGCAATGGAGGGCGGCATGGACGCGAGCTTGGACTTCCTGGAGCTGGAGGCCCATCTGGTGTTCGATCTCGGCGACGCCGATAGCAAACGTTGGATGAGCCTGGCTGACTGCTGCAGCTCGTACCTGCCGGCCGAGGACTCGCTCTCCGGCCTCGACTCCTCCTGCTACAACGACCCCACCAGCTCGCCGGACGGGGCGTCGACCAGGGCGAGCAAGAACATCGTCGAGGAGAGGGACCGGCGCAGGCGGCTCAACGAGAAGCTCTACGCCATCCGCGGCGTCGTCCCAAACATCACCAAGATGGACAAGGCGTCCATCATCCAGGACGCCGTCGCATACATCGAGGAGCTGCAGGA
>Cluster_36224|Contig1|less_than_5_individuals|original
GGCACGGACATCGTCGAGGACATCGACAGCCGCTGCAGCAGCCAGTTCGCCAGGACGCTGAAGAGCGCAGTCTGGTGCCTGACCTCGCCGGAGAAGCACTTCGCGGAGATGATCAGGGAGTCGGTGGTGGGGCTGGGGACCTACGAGGACATGCTGACGAGGGTGGTCGTGTCGCGGGCGGAGATCGACATGAAGCAGATCAAGGAGGAGTACAGGGCCAGGTTCAAGACCACCGTGACCTGCGACGTCGTCGACGACACCTCTTTCGGCTACAAAGACATCCTGCTGGCCTTGGTTGGCTGCGAGGAAGAGTGAAGCGGTAAACCTGGAATGATGCAGTCGATGGTTGTGGGATGCGCAGAAAACACAATGACCAGTCCTCCGTCGTCGCTAC
>Cluster_36225|Contig1|less_than_5_individuals|original
GCCGCGGCCGGCCCTCCCAGCCTGCACGCACGCAAAACCCTCGTCGACGTCGAATCCCCGCCTGGCGAGCTCCCTGTACTCCTGGGCGAGGGCGCACCAGTGGCAGAGCAGGTGGGTGAGGCAGTCCGGCAGCGGCGTCTCCGGCAGGCCGTACCGCTCCCGCAGCTTGCGCCGGTACCACCCCGTGTACACCCACCACAGCCCGAAGTAGGCCGCCACAAGGTAGCAGGTGAAGTGCACGCACCGGCCTTCCGAGCCCTGGTCGACGATGTCGGCGACGCAGGCGAACGCCGCGCAGGGGAACCACACGCTGCAGCAAAATGCGTCGCAGCCGTCGTCTTCGCAGTCGAACAGGCCGGTCTGCC
>Cluster_36226|Contig1|less_than_5_individuals|original
AGGAAAGGAACACCGGAATCTGATGCCCGAAACAATAATGTGTCCGCTACCTCACATCAGGTCCTCCCTTTTTTCCGCAAAAAACACACACCAACCTTTGTCACATTATCCCCTCGTTTTTTCCACCAAACACAGCACCAACCAACGATACAAAATTAGGGACAGAGAGGACAAATATTCATGGTTGAAATACTATGAACAGATTAGATGTTCTTTCACCGTTTTTTTCACCGTTTTGTGAGACGGTGGTGCTGTGGAGGTGGAAAAATTCACCGTCTTGCAAATTGCTGTGGAGCCTAGGGCCTAGCCGTCTCGTCTCGTCTCATATGTACTGGCCTTCCTCCAACGGCCTGAAATATCTGAACCCGCCCCCCTGGGAGCCCG
>Cluster_36229|Contig1|less_than_5_individuals|original
CTTTAGAAGAAGGCTTTATGATTAAAGTCTCTCACATTGGGAGGAGATTAAAAAATGCCGAGTCTATGGTGTTGAATGATATTCCTGATAAGGATTCTGGGCACCTCTTATTGTCCTAGGAATTTGTGGCAAAGCTCGACATGGCTGTATGCTTTCTTGCCGGGCGGGTCCAAATTCTATATGATGTGTATTGCACCTGTTTGCTGGGGAATATGGAATGTCCGCAATAAGGTTTACTCAAAAGCGAGGAGCAAGGCGTCTTCAGGACCGGAGTCGAGACATTGATGAACAAGGCTACCACTCTTGCGTCTCTCATGAGCTGACGGAAAATCTAACGGTCAAAGGCCTTTGACCTGACAGAAAATATACGGAAGGGCATTTCTATAACCGCACTTAACGAAAGAGGGGCAAATTTGAGCACACTTCGGAATTAGAGGCAAATTTGAGTAGGTGGTTCGAGTTAGGGGCTGAAATGTAAATGTCCCTTAATTATACCTCCAGAGCCGGATTAGCACCGTTTTGATGTAAATTTAATGAAATCCGTCATGTTTATATGAAATCTAGACATGTTTGAACGAATTTCGTC
>Cluster_3623|Contig1|original
GGCACGCCGGGCGCGTAATGCTGAAGCTCCGGTATCCACTTCTTCATGATATTCTCATAGCTAGCTCGGCTCACAAGAGAGAAGGCAAGCACAAAAACATCAGCGCCGCGGTAGCTTAGAGGCCTCAGCCGGTTGTAATCCTCCTGCCCGGCGGTATCCCAAAGGCCCAAATTCACCGTGGTGCCGTCCGCCACCACGTTTGCGCTGAAATTGTCGAACACCGTAGGTATGTAGTCGGTGGGGAACTTGTTGCTGGTGTAGCAGATGAGCATGCAGGTCTTGCCGACGGCGCCGTCGCCGACCGTCACGCACTTGATGAACCGGGAGGCGCTGGACGCCATGCCGGCTAACTCGACAAAATGGAAGGAGAACCAACTGAAGCGGTAGCAGAGTCTAGCAGAGCAGAGGAATGGG
>Cluster_3623|Contig2|original
GTGACCCGTCCCTTCCCTTTGCCTCTCCCTCTTCAACTCCCCTTTGCCAAGAAGCCACCACGGCACCAGACGCACAACCCAAGAACGAACAAAACCAACCAACCCCTCACTCACTGAAACTCCTCAAGTCCCCCGTTCCTCTGCTCGCTCTGCTACTGCTAGCCCTTCCTTGTCGTCGAGTTAGCCGGCCGGCATGGCGTCCAGCGCCTCCCGGTTCATCAAGTGCGTCACGGTCGGCGACGGCGCCGTCGGCAAGACCTGCATGCTCATCTGCTACACCAGCAACAAGTTCCCCACTGACTACGTACCAACCGTGTTCGACAATTTCAGCGCAAACGTGGTGGTGGACGGCACCACCGTGAACCTGGGCCTCTGGGACACTGCAGGGCAGGAGGATTACAACAGATTGCGACCGCTGAGCTACCGGGGAGCCGACGTCTTCGTGCTCGCCTTCTCGCTCGTCAGCCGCGCCAGCTATGAGAATATCATGAAGAAGTGGCTACCGGAGCTTCAGCACCATGCACCCAGCGTGCCGATAGTGTTGGTTGGTACAAAATATGATCTCCGTGAAGACAAACAATACTTACTTGACCATCCTGGCGTGGTGCCTGTTACTACAGCTCAGGGGGAGGAACTCCGCAAGCACATCGGCGCAACCTGTTACGTCGAATGCAGCTCAAAGACACAGCAGAATGTCAAAGCTGTGTTTGATGCTGCCATCAAGGTAGTGATCAAGCCTCCAACAAAGCAGAGGGAAAGGAAGAAGAAGAAGGCACGGCAAGGATGTGCATCATTGGGTGCCCTGTCCAGAAGGAAACTGGCGTGCTTCAAGTGATCAAAGGTGTTCCATGGTGATCAGGGAGTTATTTGAGCAAGGCGAAAGCGGCACCTTGTGTAGTTCTTTATCTCGTGTTTTGCACTTTGCAGTGTGTATATCCCATGTTTTGTAATCGGCCAATCAACTACTAGAGCTAGATTACTATGGTGCATTGGTGCTTGAAACAAATTAGGAATGTTTTGGTACAGCTTGAGCAATG
>Cluster_3623|Contig3|original
GGGAGGGAGCGGGGGAGGGAGGGGTTGGTCGTCCTCTACTTCTCTGCTCTCGAGACAGTACAGTGAGGTGCCAAGCATGTGACCCTCTTCACTTCCTCAAGAAGTCACGCACCAAACACTTACCCCCATCACCACCACCGCAGCAAGAGCTCCGCCGCTCCGCTCCGCTCCTCTCCCCACCCCTCTTCTGTCCCCTCCCCTCGCCCCCCTTCCTCGACCTCCGGGGGAAGGACTCGGAGAGGCGCGCGCGGCCATGGCGTCCAGCGCTTCCCGGTTCATCAAGTGCGTCACGGTGGGCGACGGCGCCGTCGGCAAGACCTGCATGCTCATCTGCTACACCAGCAACAAGTTCCCCACCGACTACATACCCACGGTGTTCGACAATTTCAGCGCAAACGTGGTGGCGGACGGCACCACCGTGAATTTGGGCCTTTGGGACACCGCCGGGCAGGAGGATTACAACCGGCTGAGGCCTCTGAGCTACCGCGGCGCTGATGTTTTTGTGCTTGCCTTCTCTCTCGTGAGCCGAGCTAGCTATGAGAATATCATGAAGAAGTGGATACCGGAGCTTCAGCATTACGCGCCCGGCGTGCCGGTTGTGCTGGTAGGCACAAAACTGGATCTTCGTGAAGACAAGCACTATTTGCTGGACCACCCTGGCATGATACCCGTTACCACAGCACAGGGGGAGGAACTTCGTAAGCAAGTTGGTGCTTTATATTACATAGAGTGCAGCTCAAAGACACAACAGAATGTCAAAGCTGTGTTTGATGCTGCTATCAAGGTAGTAATCCAGCCCCCAACTAAACAAAGAGAAAAGAAGAAAAAGAAACAGCGCCGGGGATGTTCTATGATGAACTTCGGTGGAAGGAAAATGCTATGCTTCAAATCCTGAATGATAAAGGAGAAGGTGTCTCTTGCCTGAAGCGATTGCCATGGGTGTGCAGCACCAAATTGACAAACACTCGAGATCCGTTGGATGTGCTGATTGCACGGTCAATGTGTATATTTGCATCGTCGGTAATTAATTACTAGAGTTAGATGGTTAAACTAGCCCTTGCTTATGTGCTGCAGAATGCCCGTGTTTTATTAGCATTCATCGTGTTAGGAAGTTGTGTAGAAGCAAACGAGATTTTGCTGTGTCAGTGACAAGGTCGCAACTTTTGAAGTCTCGGTGTATTCTCAGTTCAGTTTAGTCTATTTTCTGATTCCACGGCCGGCGACATTGAGAGCAACATTGAAATCTTAC
>Cluster_3623|Contig4|original
CCCCACCAAAGCACCAACACGACAAGCGGAGCGGGAGGGAGCGGGGGAGGGAGGGGTTGGTCGTCCTCTACTTCTCTGCTCTCGAGACAGTACAGTGAGGTGCCAAGCATGTGACCCTCTTCACTTCCTCAAGAAGTCACGCACCAAACACTTACCCACCACCACCGCCGCAGCAAGAGCTCCGCCGCTCCCCACCCCTCCCCTCCCCTCTCCTCGCCCCCTCCTCTGCCTCCTCCTCGACCTCCGGGGGAAGGAATCGGAGAGGTAGGCGCGCGGCGAGCCATGGCGTCCAGCGCTTCCCGGTTCATCAAATGCGTCACGGTGGGCGACGGCGCCGTCGGCAAGACCTGCATGCTCATCTGCTACACCAGCAACAAGTTCCCCACCGACTACATACCTACGGTGTTCGACAATTTCAGCGCAAACGTGGTGGCGGACGGCACCACGGTGAATTTGGGCCTTTGGGATACCGCCGGGCAGGAGGATTACAACCGGCTGAGGCCTCTAAGCTACCGCGGCGCTGATGTTTTTGTGCTTGCCTTCTCTCTTGTGAGCCGAGCTAGCTATGAGAATATCATGAAGAAGTGGATACCGGAGCTTCAGCATTACGCGCCCGGCGTGCCTGTTGTGCTGGTAGGCACAAAACTGGATCTTCGTGAAGATAAGCACTATTTGCTGGACCACCCTGGCATGATACCCGTTACCACAGCACAGGGGGAGGAACTTCGTAAGCAAGTCGGTGCTTTATATTACATAGAGTGCAGCTCAAAGACACAACAGAATGTCAAAGCTGTGTTTGATGCTGCTATCAAGGTAGTAATCCAGCCCCCAACTAAACAAAGAGAAAAGAAGAAGAAGAAACAGCGTCGGGGATGTTCTATGATGAACTTCGGTGGAAGGAAAATGCTGTGCTTCAAATCCTGAATGATAAAGGAGAAGGTCTCTTGCCTGAAGCGATTGTCATGGGTGTGCAGCACCAAATTGACAAACATCTGCTGGATGTGCTGATTGCACGGTCAATGTGTATATTTGCATCGTCGGTAATTAATTACTAGAGTTAGATGATTAAACTAGCCCTTGCTTATGTGCCGCAGAATGCCCGTGTTTTATTAGCATTCATCGTGTTAGGAAGTTGTGTAGAAGCAGACGAGATTTTGCTGTGTCAGTGACAAGGTCGCAACTTTTGATGTCTCGGTGTATTCTCAGTTCAGTTAGTCTATTTTGTGATTCCACGGCCGGCGACACTGAGAGCAACATTGAACCAGTTTGGTTGAGG
>Cluster_3623|Contig5|original
CACGAGAAGGAAGCGATTCTTTTGGAATGATGAAAGGAAGATCCCGGCATTGCTCAAGCTGTACCAAAACATTCCTAAATTTGTTACAAGCACCAATGCACCAAAGTAATCTCCAGTAGTTGATTGGCTGATTGCAAAACATGAGATATACACACACTGCAAAGTGCAAAACATGAGATAAAAAAACTACCACCTCTGTAAACTTTCATAAGGCGTTTTAGGACACTACTTTAGTGACCTAAAAACGTCTTAACAAGTTTACAGAGGGAGTACACAAGCTGCCGCAAATAACTCCCTGATCACCATGGAAGGCCTTTGATCACTTGAAGCATGCCAGTCTCCTTCTAGACAGGACACCCAATGATGCACATCCTTGTCGTGCTTTCTTCTTCCTCCGTTCCCTCTGCTTTGTTGGAGGCTTGATCACTACCTTGATGGCAGCATCAAACACAGCTTTTACATTCTGCTGTGTCTTTGAGCTGCATTCGACGTAACAGGTTGCGCCGATGTGCTTGCGGAGTTCCTCCCCCTGAGCTGTAGTAACAGGCACCACGCCAGGGTGGTCAAGTAAGTATTGTTTGTCTTCGCGGAGATCATATTTTGTACCAACCAGCACTATCGGCACGCTGGGTGCATGGTGCTGAAGCTCCGGTAGCCACTTCTTCATGATGTTCTCGTAGCTGGCGCGGCTGACGAGCGAGAAGGCGAGCACGAAGACGTCGGCTCCCCGGTAGCTCAGCGGTCTCAGTCTGTTGTAATCCTCCTGCCCTGCAGTGTCCCAGAGGCCCAGGTTCACGGTGGTGCCGTCCACCACCACGTTCGCGCTGAAGTTGTCGAACACGGTGGGCACATAGTCGGTGGGGAACTTGTTGCTGGTGTAGCAGATGAGCATGCAGGTCTTGCCGACGGCGCCGTCGCCGACCGTCACGCACTTGATGAACCGGGAGGCGCTGGACGCCATGCCGGCTAACTCGACAAAATGGAAGGAGAACCAACTGAAGCGGTAGCAGAGTCTAGCAGAGCAGAGGAATGGGGGAGCTGAGAAGTGAGTGAGTGGTTGGTTTGCTCTTGGTTGTGTATCGTGCCGTGGTGGCTTCTTGGCAAAGGGAGGTTGAAGAGGGAGGTCACCGTCACACCCTTCTCCACTCTCTCTATCTAGCCTCTCAGACCGCCTCTCTC
>Cluster_36230|Contig1|less_than_5_individuals|original
CGACGAGCTTGGGTGGCGAGCATGGCGCGCGGCGGCTTCTTCCCTCGGGCGCGCTGCGGCCTCTTCCGTCGAGCAATGCGCGTGATGGCCACAGAGGTGTTCCTCTCTCTGGCAGGCGGTGCCCCCTCTCTCTCTCTCCAGGAACCAGTGAGCATGGCCGGGCGGCTGTGTGGATACCATTGTCGGGCAAGCGGCGCGGGCGTGCGTGGCTGTTCGGTGGCGTGGCGAGTAGGGCCGGGCGAGCGGCCCTGTGAGCAGGGCGAGGCGG
>Cluster_36231|Contig1|less_than_5_individuals|original
CTTCTTTTACAGCTAGGAGCTAGCTCACTGCTCCCTCAGCTCATTAATGCCGCCCACCCGCCATTGCTGACCTCCCCTCCCCTTCCTGCCACTGCCTTCCTTCACTCCACACTCCACCGCACCATGAAGCCCCCCGGAGCCCTCTCGCCGCGCCACCACCTGCTGCCCCTCCTCCTCCTCCTCCTCCTGCTCTACCACCTCGCCAGCGCCAGCGGCACCGACGCCGACGCGCTGCTCGCCCTCAAGTCCGCCCTGGACGCCTCCAACCGCC
>Cluster_36234|Contig1|original
AAGGAAAACCACTCGACAATTAAGAAGCACTGATGTCTTCATTCTGTGTAGAACTCTTCACAATATCGACTTTTGTGTGTGTGTGTGTGTGTGTGTGCACGCGCGCAATTTTCATGCACATGTCTAACTTTGTGCTATAAGAGAAGGATGAGTTTCTTTTCCAGATTCATACCATACTGGAACATACTTATCCACGATCCATCCAGGAAATTCATTTCTGGATTTATGTGAATGATGCAGATCTTTTGTCTCGTTGACCTTCAAAAATATGTTTGAAGAGGTCTAGTGCTCTCTCTTAAGTATGAATATTTTTCTTTTACGCAAATCCATGTTTACTTAAACTAAATCAAAGTCAAGATTTCTTTGGAAAAAATGATGCTGATTATTAGTTTCCCTGCATGTTATTTTTGTCGAATTGCTGGACTGTGGACTGCAG
>Cluster_36235|Contig1|less_than_5_individuals|original
CTAAAAAATAATGGCTACAAAATAACATTTTAAAAAGGTAATGTGCATGGAGAAATGGGGATCTGATGCTAAGCGAGAGGAAGATAGTCAACTATAAAGTTAGGGTTTCAGAAAACAACTTGATCCTCCCCCTAACATCTTCAGTGTTTCCAAACTAGACCACGCAAACAACCGCCCTTGGTGAATGTTGGTCCAAGTAGAACAAAACCATCTGACCCTTCCCCAGCTTGTTGTGTGCAACAAACTTTCTCCACCCTCTCCCATACAATGCACTCTGCTTGCGCCCCTTGTGACACTTCACAGTGTATGTATGTTTGTTTGCCTTGAATGTCAACCTATCTCCCGTCAGGTTGTCGGAACAAACCCTTTCATTGCATGTAACAACCCCCTCCCTTCTTGAACTCCTTCCAGACATACATACTGATGCCGCTTCCCCTGCTCTCGCGGTCAACAAGGGCTCAGACAAACTGTGCAAACCATCTCTCCATCAGCAGCACCGCCCGTCCTCTCACTGGCCG
>Cluster_36239|Contig1|less_than_5_individuals|original
GCCCTTTTCATGAGCTCTCTCTTAGTGCATGCTTTGGGGGCCACACAGTAAAAAGGAACTGACAGTGCACAGACAAAACACCACTTAGCACTAGCACTACTACTCACTTAGCATAAAAACAATGCAGTTGCAACAGATATTCTCACCCAGCAGTTAGGGAAAACAAAATATTCAGAGAACCTAACAAGAATCAGACGACTCACCCTCCAGAGAAGTATCAAACTCCTCAGCCTCATCAAGGAAACGACGAGTGCGGCTGCAC
>Cluster_3624|Contig1|original
NNNNCCGGCGGGAGACTCCGATGTGACCATGGCGGAGGCCTCCGAGGAGGTGGCTGCTGCCGCTGAGGTCAAGGATGAGGGGGCTGCCCTGGCCCGGGATGCTATTCGAGGTGCGCCAGATGCCGGCCGCGAAGAGGCAGATGCGGCTGCGGCGGTTGATCCGTTGTACGCCACGGAGGCAGCTGGCATGGTTGTCACAGAAGGATGTGTCGATGGTGATTCCATCAACGGGCTTGGGCTTGGAAGCGGCAGCAGCGACAGCAAGGCTGGAGCTTTGACTGGCGAGCCTGAGTGGGAGCTGGTCACAGCAGAGGATGTTGCTGGTGCTTCTGCTACATCTGAGCAAGCCGAAGCCGAATCTGGTGAACTCGGAGAATATCATGTCAACGCAACCCCTGTGGCCGGAAATGAAGGACAGGATAATGGTGTGGCACATTTCGAGGAGGAGATACAGAATGGCTTGGCAATTTCTGCTCAGTGCGCCAGATACAGCATTCCTCCTCTTGACAAAGAAGGCTTTCGAGTCTCTGATCTTGTCTGGGGTAAAGTGAAAGGTCACCCTTGGTGGCCCGGTGAGATCTTTGATCCTTCGAATGCATCTGAGCTGGCATTGAAGCACCAGAGAAAGGATAGTCATTTGGTTGCATATTTTGGTGACAACACTTTTGCTTGGTGCGACGAATCCCAGTTGAAGCCTTTTGTAACAGACTATTCACAGATGGAGAAACAGAGTAGTTTGGATTCCTTTGTCGGTTCTGTCAATTATGCACTTGAAGAACTTTCAAGGCGGATTTTGTCAGGGATGAGCTGTGCTTGTCTGCCAGAAGAACTCTCTGACAGTGGAATGTCATATATGGTTGAGAATGCTGGGCTCAAGGATGGAGTTACTTGCTCAACAGTCAACCGGTCTGAGATCTTGGCATCTTTTAGTCCAGAAAGCCTTCTTCGTTATGTTAGGTCGCTAGCTCTGTTCCCTGGCCAAGGTGGTGATCTCCTAGAGTTAGTGATAGCTTGTTCTCAACTTACATCTTTCTATCGATCTAAGGGATGCCCTGAACTTGCATCCTTCCAGACCGGTAGTGCATGGGTCGAGGATGATACGGATACTTCTCCCATCGAGGATGTAGTGGTTGAGGAAGTTGTTGTCATTGAAGTGCCTCCTCCAGAGGTCAAGCCCAAAAGAGGCAGGGGGAGACCTCGTAAACACAAGCCTGAGGATAAACTGGAGTTGCCAGGGAAACAGAAGCCTGCAGTTGCAGCGGAAAGACAAATGATCAAGGACTTTGATGATAAGAAAAGAAGTCTTGACTCGTTTGAAGATTTGGATGCAAAGTCACCAACTGGTGGTTCTTTCAAGATTGGAGAGTGCATTCGGCGAGCTGCAAGCCAGCTGACCGGGCCTTCGCCCATTGCAAAGTCCCAGAATGAAAATACCGCTGAAGCAGAGAATGCAGAATTTGATGTCTCTAGTGATGATGCTGCGAATGAACTTACTGTGGAAAAGTGCGCAAAGAGGAGACGCTTGCATAGCCATCACCTTGCGGACCCCAAGGAGTTATTCTCTCAGCTTTGCTCGGTTGCCATAGAGCCAACTGATGGATACAACTTCTCGGCACTGACAATCAGTTACTTCAGTGATTTCAGGAATTATGTTGTCTCTGTTGCTACTGAAGCAAGCATTATCGAAAAAAGTACATCAAAGAGGAGGAGAAAGAAGAGGGTTTTGCCTTCTCCTGAGCTAGAGACTACTGATCATATGCAGGACTCCTACTGGTCTGGTTTGAGTTTGCTTAATCACCCGATTCATAGCCTCAAAAGAGCTTCTACCAACACGAGGCCAAGGCGTAGGCGCAAGTCATCACATGAAACAGATTTGTCCTCTGTACAGGATCAGCAGATGGCTCCTAAGAAAGAGATACAAGTGGCTCCTAAGAAACAGATACAAGTGGCTCCTAAGAAGCAGATACAAGTGATAGAAAGATCAATTATCCATGTTGACGAAAAGATAGTCGACGAGTGGAAGCCCACTGCACTTGTTTTAAGCTTTGGCAGGTCAACTGATCTTCTCTCAGGAAATGATCTGATCAAGAAATTCGGTCGCTATGGCCCACTAAAAGAATCTGAAAGTGAAGTGCAAAAGAGCACAAATACTATTAAAATTGTGTTCAAGAAGCGTGCTGATGCTGAAAAGGCTTTCAACGCTGCTGGGAAGTATGGCACTGTTGGTCCCTCGCTTCGTAGTTTTCGTCTAGTGAATATGCCGTTTTCTCTAGGAGAGTCAGAACCGAATAAATCTGAGGCATGCCCTGGAGATCATGGCCCAAAGCTTCCTGGTCCAAGTGAGCCCAAAGTTTCACTGGATGCTGTGAAAGATAACCAGGTCGACAAAACTGAGAAAGCTGAAGCTGTACAGCCATCATCAGGTGAACAAGTTGAGACTGTCAAGAAAGCATGCCAAGCTGAACCTGTAAAGCAATCATCAGGTGCACAAGTTGAGACTGTCCAGCAAGCATGCCAACCTGAAGCTGACGCTGTTAAGAAAGCAGGAAAAATTGCTGCTGAGCTAACTGGGCCATCTGACCCAATTGCAACAGCTGATGTAGCTGAGCAAACAATGGAAAATCAAGCTCCAAAAGATGCAGTTGAAATTCCTTGTGATGTGAAGCTGGAGGATGAAGCATTGACTGAAGAATCTGTAGATCAAGTTGTAACTGAGCAAGTCAAAGTTCCATCAGATGCTGTACCTGACACTTCAAAAGTTCAACCAGAAACACCAGTCGAACACGTGGGTACAGAAGCAGAAGCGGACACTGCTCAAGACCTAACTGAAGTGTCAGTTCAAGAAGCTGGGTTGAAAAAGCAAATCCTGGAACCCAAAACTGCTGAAATAGAACCGGAACAAGTCAGCTGTCCCAAGCAAACTGTTCAAGTGGAAGATGTAATCGATGCATCAGGTGGACACACCAATGTGGACAGAAAAACTGCAGAAGAGATAACTATGACTGAAGTCGTGTTTGAGGGAGCTGTGGAGTCAGAAGCTGTAGCACCAGTTGAGGAAACTGTAGAAGATAAAGCTACTGCAGGGACACTTGGGAAGGCACCAGGGGATGAAATGGAAAACACGGATGCAGCTGAATCACTGGGTGGGGAGGTTGGTGTAGGTGAAGCCACAGGCGATTCACCAGATGAGAGAGTTGCTGTTGAAGCACTTGCCGGTATGTCCACCCAAGGTGAAACGGCTGCTGAAGCAGCTGATGCTGAAATTGCAACAACTGGGAAAACAGCAGAGGGTGTCGGTGTTAAAACTCGAGGTAAGAAGGCTACAGCAGCCAAGAAACCTGTAGAGAGTGCCACGGCTGAAGCACCAGGTAAGAAGGCTACAAAAGCCAAGAAACCAGTGGAGGATGCCACAGTCGAAGCGCGGGATGAGAAAGCTGCAACAGCCAAGAAAAGCGCAGAGGGTGCCACAGTCGAAGCGCCGGATGAGAAAGCTATGACAGCCAAGGAGGACGACATGGCATAGGTGGCTGATGGGCAGGTGGTGCAACTGAACAGAAAGGCTAGCTAGCTCACGGCGAATTCTTGTTTCTGTCGGTACCAAGGTAATCAATCTGCCCAACCGGTTCTCCCCATCAGGATGTCATGTTTTGTATAGGAACAGACGGGAGCCTGTCTGACCCTAGCATCGCAGCCCTGTTAGGTTAGCTAAGGCAGTAGCATATATTTGGCCCCTTTCACATGAGCTCCATCAATCATCTAGGGTATTGGTGTAACCATAAAATGGAGCTGTTGCGGAACTTCGGTTGGTGCGGCTTTTCCATCGGGTTAATTAGCATCCTGAATCAGGTAGGCAAAGCCATGTTCTTTCGTATGCACATTTTAGTGTCGGGTTGTCAGCAGCCCCGTCGGT
>Cluster_3624|Contig2|original
AACACAACCAGTTTACAAATGACAATCCATACAAGAATCATATGATGTCCCAGCAGATTCAACCGACGGGGCTGCTGACAACCCGACACTAAAATGTGCATACGAAAGAACATGGCTTTGCCTACCTGATTCAGGATGCTAATTAACCAGATGGAAAAGCCGCACCAACCGAAGTTCCGCAACAGCTCCGCTTTATGGTTACACCAATACCCTAGATGATTGATGAAGCTTATGTGAAAGGGCCCAAATATATGCTACAGCCTTAGCTAACCTAACAGCGGTGCGATGCTAGGGTCAGACAGACTCCCGCCTTTTCCTATACAAAACATGGCATCCTGATGGGGAGAACCGGTTGGGCAGATAGATTACCTTGATACCGACAGAAACAAGAATTCGCCGTGAGCTAGCTAGCCTTTCTGTTCAGTTGCACCACCTGCCCATCAGCCGCCTATGCCATGGCGTCCTCCTCGGCTGTCATAGCTTTCTCATCTGGCGCTTCGACCGTGGCACCCTCTGCGTTTTTCTTGGCTGTCGCAGCTTTCTCATCCCGCGCTTCGACCATGGCATCCTCCACTGGTTTCTTGGCTGTTGTAGCCTTCTTACCTGGTGCTTCAGCCGTGGCACTCTCTACAGGTTTCTTGGCTGTTGTAGCCTTCTTACTTCGTGTTTTAACACCGACACCCTCTGCAGTTTTTCCAGTTGTTGTAATTTCAGCATCAGCTGCTTCGGCAGTCGTTTCACCTTGTGTGGACATACCAGCAAGTGCTTCAACAGCAACTCTCTCATCTGGTGAATCGCCTGTGGCTTCACCTACACCAACCTCCCCACCCGGTGATTCAGCAGCATCCCTGTTTTCCATTTCATCCCCTGGTGCCTTCCCAAGTGTCCCTGCAGTAGCTTTATCTTCTACAGTTTCCTCAACTGGTGCTACAGCTTCTGACTCCACAGCTCCCTCAAACACGACTTCAGTCATAGTTATCTCTTCTGCAGTTTTTCTGTCCACATTGGTGTGTCCACCTGATGCATCGATTACATCTTCCACTTGAACAGTTTGCTTGGGACAGCTGACTTGTTCCGGTTCTATTTCAGCAGTTTTGGGTTCCAGGATTTGCTTTTTCAACCCAGCTTCTTGAACTGACACTTCAGTTAGGTCTTGAGCAGTGTCCGCTTCTGCTTCTGTACCCACGTGTTCGACTGGTGTTTCTGGTTGAACTTTTGAAGTGTCAGGTACAGCATCTGATGGAACTTTGACTTGCTCAGTTACAACTTGATCTACAGATTCTTCAGTCAATGCTTCATCCTCCAGCTTCACATCACAAGGAATTTTAACTGCATCTTTTGGAGCTTGATTTTCCATTGTTTGCTCAGTTACATCAGCTGTTGCAATTTGGTCAGATGGCCCAGTTAGCTCAGCAGCAATTTTTCCTGCTTTCTTAACAGCGTCAGCTTCAGGTTGGCATGCTTGCTGGACGGTCTCAACTTGTGCACCTGATGATTGCTTTACAGGTTCAGCTTGGCATGCTTTCTTGACAGTCTCAACTTGTTCACCTGATGATGGCTGTACAGCTTCAGCTTTCTCAGTTTTGTCGACCTGGTTATCTTTCACAGCATCCAGTGAAACTTTGGGCTCACTTGGACCAGGAAGCTTTGGGCCATGATCTCCAGGGCATGCCTCAGATTTATTCGGTTCTGACTCTCCTAGAGAAAACGGCATATTCATTAGACGAAAACTACGAAGCGAGGGACCAACAGTGCCATACTTCCCAGCAGCGCTGAAAGCCTTTTCAGCATCAGCACGTTTCTTGAACACAATTTTAATGGTATTTGTGCTCTTTTGTACTTCAGTTTCAGATTCTTTTAGTGGGCCATAGCGACCGAATTTCTTGATCAGATCAGTTTCTGAGAGAAGATCAGTTGACCTGCCAAAGCTTAAAACAAGTGCAGTGGGCTTCCACTCGTCGACTATCTTTTCGTCAACATGGATAATTGATCTTTCTATCACTTGTATCTGCTTCTTAGGAGCCACTTGTATCTGTTTCTTAGGAGCCACTTGTATCTCTTTCTTAGGAGCCATCTGCTGATCCTGTACAGAGGACAAATCTGTTTCATGTGATGACTTGCGCCTACGCCTTGGCCTCGTGTTGGTAGAAGCTCTTTTGAGGCTATGAATCGGGTGATTAAGCAAACTCAAACCAGACCAGTAGGAGTCCTGCATATGATCAGTAGTCTCTAGCTCAGGAGAAGGCAAAACCCTCTTCTTTCTCCTCCTCTTTGATGTACTTTTTTCGATAATGCTTGCTTCAGTAGCAACAGAGACAACATAATTCCTGAAATCACTGAAGTAACTGATTGTCAGTGCCGAGAAGTTGTATCCATCCGTTGGCTCTATGGCAACCGAGCAAAGCTGAGAGAATAACTCCTTGGGGTCCGCAAGGTGATGGCTATGCAAGCGTCTCCTCTTTGCGCACTTTTCCACAGTAAGTTCATTCGCAGCATCATCACTAGAGACATCAAATTCTGCATTCTCTGCTTCAGCGGTATTTTCATTCTGGGACTTTACAGTGGACGAAGGCCCGGTCAGCTGGCTTGCAGCTCGCCTAATGCACTCTCCAATCTTGAAAGAACCACCAGTTGGTGACTTTGCATCCAAATCTTCAAACGAGTCAAGACTTCTTTTCTTATCATCAAAGTCCTTGATCATTTGTCTTTCCGCTGCAACTGCAGGCTTCTGTTTCCCTGGCAACTCCAGTTTATCCTCAGGCTTGTGTTTACGAGGTCTCCCCCTGCCTCTTTTGGGCTTGACCTCTGGAGGAGGCACTTCACTGACGACAACTTCCTCAACCACTACATCCTCGATGGGAGAAATATCTGTATCATCCTCGACCCATGCACTACCGGTCTGGAAGGATGCAAGTTCAGGGCATCCCTTAGATCGATAGAAAGATGTAAGTTGAGAACAGGCTATCACTAACTCTAGGAGATCACCACCTTGGCCAGGGAACAGAGCTAGCGACCTAATATAACGAAGAAGGCTTTCTGGACTAAAAGATGCCAAGATCTCAGACCGGTTGACTGTTGAGCAAGTAACTCCATCCTTGAGCCCAGCATTCTCAACCATATATGACATTCCACTGTCAGAGAGTTCTTCTGGCAGACAAGCACAGCTCATCCCTGACAAAATCCGCCTTGAAAGTTCTTCAAGTGCATAATTGACAGAACCGACAAAGGAATCCAAACTACTCTGTTTCTCCATCTGTGAATAGTTTGTTACAAAAGGCTTCAACTGGGATTCGTCGCACCATGCAAAAGTGTTGTCACCAAAATATGCAACCAAATGACTATCCTTTTTCTGGTGCTTCAATGCCAGCTCAGATGCATTTGAAGGATCAAAGATCTCACCAGGCCACCAAGGGTGACCTTTTACTTTACCCCAGACAAGATCAGAAACTTGAAAGCCTTCTTTATCAAGAGGAGGAAGGCAGTATCTGGCGCACTGAGCAGAAATTGCCAAGCCATTCTGTATTTCCTCCTCGAAATGTGCCACACCATTATCCTGTCGTTCATGTCCTGCCACAGGGGTTGCATTGACATGATATTCTCCGAGTTCACTGGATTCGGCTTCGGCTTGCTCAGATGTAGCAGAAGCACCAGCAACACCTCCTGCTGTGACCAGTTCCCACTCAGGCTCGCCGGTCAAAGCTCCAGCCTTGCTGTCGCTGCTAACGCTTCCAAGCCCAAGCCCATTGATGGAATCACCATCGGTACATCCTTCTGCAATAACCATGCCAGCTGCCTCCGTGGCGTACAACGGATCAACCGCCGCCGCCGACGCCGCATCTGC
>Cluster_3624|Contig3|original
CCAGAACACAACCAGTTTACAAATGACAATTCATACAGGAATCATATAACATCCCAGCAGATTCACCGACGGGGCTGCTGACAACCCGACACTAAAATGTGCATACGAAAGAACATGGCTTTGCCTACCTGATTCAGGATGCTAATTAACCAGATGGAAAAGCCGCACCAACCGAAGTTCCGCAACAGCTCCGCTTTATGGTTACACCAATACCCTAGATGATTGATGAAGCTTATGTGAAAGGGCCCAAATATATGCTACAGCCTTAGCTAACCTAACAGCGGTGCGATGCTAGGGTCAGACAGACTCCCGCCTTTTCCTATACAAAACATGGCATCCTGATGGGGAGAACCGGTTGGGCAGATAGATTACCTTGATACCGACAGAAACAAGAATTCGCCGTGAGCTAGCTAGCCTTTCTGTTCAGTTGCACCACCTGCCCATCAGCCACCTATGCCATGTCGTCCTCCTTGGCTGTCATAGCTTTCTCATCCGGCGCTTCGACTGTGGCACCCTCTGCGCTTTTCTTGGCTGTTGCAGCTTTCTCATCCCGCGCTTCGACTGTGGCATCCTCCACTGGTTTCTTGGCTTTTGTAGCCTTCTTACCTGGTGCTTCAGCCGTGGCACTCTCTACAGGTTTCTTGGCTGCTGTAGCCTTCTTACCTCGAGTTTTAACACCGACACCCTCTGCTGTTTTCCCAGTTGTTGCAATTTCAGCATCAGCTGCTTCAGCAGCCGTTTCACCTTGGGTGGACATACCGGCAAGTGCTTCAACAGCAACTCTCTCATCTGGTGAATCGCCTGTGGCTTCACCTACACCAACCTCCCCACCCAGTGATTCAGCTGCATCCGTGTTTTCCATTTCATCACCTGGTGCCTCCCCAAGTGTCCCTGCAGTAGCTTTATCTTCTACAGTTTCCTCAACTGGTGCTACAGCTTCTGACTCCACAGCTCCCTCAAACACGACTTCAGTCATAGTTATCTCTTCTGCAGTTTTTCTGTCCACATTGGTGTGTCCACCTGATGCATCGATTACATCTTCCACTTGAACAGTTTGCTTGGGACAGCTGACTTGTTCCGGTTCTATTTCAGCAGTTTTGGGTTCCAGGATTTGCTTTTTCAACCCAGCTTCTTGAACTGACACTTCAGTTAGGTCTTGAGCAGTGTCCGCTTCTGCTTCTGTACCCACGTGTTCGACTGGTGTTTCTGGTTGAACTTTTGAAGTGTCAGGTACAGCATCTGATGGAACTTTGACTTGCTCAGTTACAACTTGATCTACAGATTCTTCAGTCAATGCTTCATCCTCCAGCTTCACATCACAAGGAATTTTAACTGCATCTTTTGGAGCTTGATTTTCCATTGTTTGCTCAGTTACATCAGCTGTTGCAATTTGGTCAGATGGCCCAGTTAGCTCAGCAGCAATTTTTCCTGCTTTCTTAACAGCGTCAGCTTCAGGTTGGCATGCTTGCTGGACAGTCTCAACTTGTGCACCTGATGATTGCTTTACAGGTTCAGCTTGGCATGTTTTCTTGACAGTCTCAACTTGTTCACCTGATGATGGCTGTACAGCTTCAGCTTTCTCAGTTTTGTCGACCTGGTTATCTTTCACAGCATCCAGTGAAACTTTGGGCTCACTTGGACCAGGAAGCTTTGGGCCATGATCTCCAGGGCATGCCTCAGATTTATTCGGTTCTGACTCTCCTAGAGAAAACGGCATATTCACTAGACGAAAACTACGAAGCGAGGGACCAACAGTGCCATACTTCCCAGCAGCGTTGAAAGCCTTTTCAGCATCAGCACGCTTCTTGAACACAATTTTAATAGTATTTGTGCTCTTTTGCACTTCACTTTCAGATTCTTTTAGTGGGCCATAGCGACCGAATTTCTTGATCAGATCATTTCCTGAGAGAAGATCAGTTGACCTGCCAAAGCTTAAAACAAGTGCAGTGGGCTTCCACTCGTCGACTATCTTTTCGTCAACATGGATAATTGATCTTTCTATCACTTGTATCTGCTTCTTAGGAGCCACTTGTATCTGTTTCTTAGGAGCCACTTGTATCTCTTTCTTAGGAGCCACCTGCTGATCCTGTACAGAGGACAAATCTGTTTCATGTGATGACTTGCGCCTACGCCTTGGCCTCGTGTTGGTAGAAGCTCTTTTGAGGCTATGAATCGGGTGATTAAGCAAACTCAAACCAGACCAGTAGGAGTCCTGCATATGATCAGTAGTCTCTAGCTCAGGAGAAGGCAAAACCCTCTTCTTTCTCCTCCTCTTTGATGTACTTCTTTCGATAATGCTTGCTTCAGTAGCAACAGAGACAACATAATTCCTGAAATCACTGAAGTAACTGATTGTCAGTGCCGAGAAGTTGTATCCATCCGTTGGCTCTATGGCAACCGAGCAAAGCTGAGAGAATAACTCCTTGGGGTCCGCAAGGTGATGGCTATGCAAGCGTCTCCTCTTTGCGCACTTTTCCACAGTAAGTTCATTCGCAGCATCATCACTAGAGACATCAAATTCTGCATTCTCTGCTTCAGCGGTATTTTCATTCTGGGACTTTGCAATGGGCGAAGGCCCGGTCAGCTGGCTTGCAGCTCGCCGAATGCACTCTCCAATCTTGAAAGAACCACCAGTTGGTGACTTTGCATCCAAATCTTCAAACGAGTCAAGACTTCTTTTCTTATCATCAAAGTCCTTGATCATTTGTCTTTCCGCTGCAACTGCAGGCTTCTGTTTCCCTGGCAACTCCAGTTTATCCTCAGGCTTGTGTTTACGAGGTCTCCCCCTGCCTCTTTTGGGCTTGACCTCTGGAGGAGGCACTTCACTGACGACAACTTCCTCAACCACTACATCCTCGATGGGAGAAATATCTGTATCATCCTCGACCCATGCACTACCGGTCTGGAAGGATGCAAGTTCAGGGCATCCCTTAGATCGATAGAAAGATGTAAGTTGAGAACAGGCTATCACTAACTCTAGGAGATCACCACCTTGGCCAGGGAACAGAGCTAGCGACCTAATATAACGAAGAAGGCTTTCTGGACTAAAAGATGCCAAGATCTCAGACCGGTTGACTGTTGAGCAAGTAACTCCATCCTTGAGCCCAGCATTCTCAACCATATATGACATTCCACTGTCAGAGAGTTCTTCTGGCAGACAAGCACAGCTCATCCCTGACAAAATCCGCCTTGAAAGTTCTTCAAGTGCATAATTGACAGAACCGACAAAGGAATCCAAACTACTCTGTTTCTCCATCTGTGAATAGTCTGTTACAAAAGGCTTCAACTGGGATTCGTCGCACCAAGCAAAAGTGTTGTCACCAAAATATGCAACCAAATGACTATCCTTTCTCTGGTGCTTCAATGCCAGCTCAGATGCATTCGAAGGATCAAAGATCTCACCGGGCCACCAAGGGTGACCTTTCACTTTACCCCAGACAAGATCAGAGACTCGAAAGCCTTCTTTGTCAAGAGGAGGAATGCTGTATCTGGCGCACTGAGCAGAAATTGCCAAGCCATTCTGTATCTCCTCCTCGAAATGTGCCACACCATTATCCTGTCCTTCATTTCCGGCCACAGGGGTTGCGTTGACATGATATTCTCCGAGTTCACCAGATTCGGCTTCGGCTTGCTCAGATGTAGCAGAAGCACCAGCAACATCCTCTGCTGTGACCAGCTCCCACTCAGGCTCGCCAGTCAAAGCTCCAGCCTTGCTGTCGCTGCTGCCGCTTCCAAGCCCAAGCCCGTTGATGGAATCACCATCGACACATCCTTCTGTGACAACCATGCCAGCTGCCTCCGTGGCGTACAACGGATCAACCGCCGCAGCCGCATCTGCCTCTTCGCGGCCGGCATCTGGCGCACCTCGAATAGCATCCCGGGCCAGGGCAGCCCCCTCATCCTTGACCTCAGCGGCAGCAGCCACCTCCTCGGAGGCCTCCGCCATGGTCACATCGGAGTCTCCCGCCGGCCCCACGGCACCAGAATCCTGCTTGGGGCCGGCGTCCGCCCCCGGATCCGGGGACGCGACGGC
>Cluster_3624|Contig4|original
CCCGATGTGACCATGGCGGAGGCCTCCGAGGAGGTGGCTGCTGCCGCTGAGGTCAAGGATGAGGGGGCTGCCCTGGCCCGGGATGCTATTCGAGGTGCGCCAGATGCCGGCCGCGAAGAGGCAGATGCGGCGNNNNNNNNNNNNNNNNNNNNNNNNNNNNNNNNNNNNNNNNNNNNNNNNNNNNNNNNNNNNNNCGATGGTGATTCCATCAACGGGCTTGGGCTTGGAAGCGGCAGCAGCGACAGCAAGGCTGGAGCTTTGACCGGCGAGCCTGAGTGGGAACTGGTCACAGCAGGAGATGTTGCTGGTGCTTCTGCTACATCTGAGCAAGCCGAAGCCGAATCCAGTGAACTCGGAGAATATCATGTCAATGCAANNNNNNNNNNNNNNCATGAACGACAGGATAATGGTGTGGCACATTTCGAGGAGGAAATACAGAATGGCTTTGCAATTTCTGCTCAGTGCGCCNNNNNNNNNNNNNNNNNNNNNNNNNNNNNNNNNNNNNNNNNNNNNNNNNNNGTCTGGGGTAAAGTAAAAGGTCACCCTTGGTGGCCTGGTGAGATCTTTGATCCTTCAAATGCATCTGAGCTGGCATTGAAGCACCAGAAAAAGGATAGTCATTTGGTTGCATATTTTGGTGACAACACTTTTGCATGGTGCGACGAATCCCAGTTGAAGCCTTTTGTAACAGACTATTCACAGATGGAGAAACAGAGTAGTTTGGATTCCTTTGTCGGTTCTGTCAATTATGCACTTGAAGAACTTTCAAGGCGGATTTTGTCAGGGATGAGCTGTGCTTGTCTGCCAGAAGAACTCTCTGACAGTGGAATGTCATATATGGTTGAGAATGCTGGGCTCAAGGATGGAGTTACTTGCTCAACAGTCAACCGGTCTGAGATCTTGGCATCTTTTAGTCCAGAAAGCCTTCTTCGTTATGTTAGGTCGCTAGCTCTGTTCCCTGGCCAAGGTGGTGATCTCCTAGAGTTAGTGATAGCTTGTTCTCAACTTACATCTTTCTATCGATCTAAGGGATGCCCTGAACTTGCATCCTTCCAGACCGGTAGTGCATGGGTCGAGGATGATACGGATACTTCTCCCATCGAGGATGTAGTGGTTGAGGAAGTTGTTGTCATTGAAGTGCCTCCTCCAGAGGTCAAGCCCAAAAGAGGCAGGGGGAGACCTCGTAAACACAAGCCTGAGGATAAACTGGAGTTGCCAGGGAAACAGAAGCCTGCAGTTGCAGCGGAAAGACAAATGATCAAGGACTTTGATGATAAGAAAAGAAGTCTTGACTCGTTTGAAGATTTGGATGCAAAGTCACCAACTGGTGGTTCTTTCAAGATTGGAGAGTGCATTCGGCGAGCTGCAAGCCAGCTGACCGGGCCTTCGCCCATTGCAAAGTCCCAGAATGAAAATACCGCTGAAGCAGAGAATGCAGAATTTGATGTCTCTAGTGATGATGCTGCGAATGAACTTACTGTGGAAAAGTGCGCAAAGAGGAGACGCTTGCATAGCCATCACCTTGCGGACCCCAAGGAGTTATTCTCTCAGCTTTGCTCGGTTGCCATAGAGCCAACTGATGGATACAACTTCTCGGCACTGACAATCAGTTACTTCAGTGATTTCAGGAATTATGTTGTCTCTGTTGCTACTGAAGCAAGCATTATCGAAAGAAGTACATCAAAGAGGAGGAGAAAGAAGAGGGTTTTGCCTTCTCCTGAGCTAGAGACTACTGATCATATGCAGGACTCCTACTGGTCTGGTTTGAGTTTGCTTAATCACCCGATTCATAGCCTCAAAAGAGCTTCTACCAACACGAGGCCAAGGCGTAGGCGCAAGTCATCACATGAAACAGATTTGTCCTCTGTACAGGAGCAGCAGGTGGCTCCTAAGAAAGAGATACAAGTGGCTCCTAAGAAACAGATACAAGTGGCTCCTAAGAAGCAGATACAAGTGATAGAAAGATCAATTATCCATGTTGACGAAAAGATAGTCGACGAGTGGAAGCCCACTGCACTTGTTTTAAGCTTTGGCAGGTCAACTGATCTTCTCTCAGAAACTGATCTGATCAAGAAATTCGGTCGCTATGGCCCACTAAAAGAATCTGAAACTGAAGTACAAAAGAGCACAAATACCATTAAAATTGTGTTCAAGAAACGTGCTGATGCTGAAAAGGCTTTCAGCGCTGCTGGGAAGTATGGCACTGTTGGTCCCTCGCTTCGTAGTTTTCGTCTAATGAATATGCCGTTTTCTCTAGGAGAGTCAGAACCGAATAAATCTGAGGCATGCCCTGGAGATCATGGCCCAAAGCTTCCTGGTCCAAGTGAGCCCAAAGCTTCACTGGATGCTGTGAAAGATAACCAGGTCGACAAAACTGAGAAAGCTGAAGCTGTACAGCCATCATCAGGTGAACAAGTTGAGACTGTCAAGAAAACATGCCAAGCTGAACCTGTAAAGCAATCATCAGGTGCACAAGTTGAGACTGTCCAGCAAGCATGCCAACCTGAAGCTGACGCTGTTAAGAAAGCAGGAAAAATTGCTGCTGAGCTAACTGGGCCATCTGACCAAATTGCAACAGCTGATGTAACTGAGCAAACAATGGAAAATCAAGCTCCAAAAGATGCAGTTAAAATTCCTTGTGATGTGAAGCTGGAGGATGAAGCATTGACTGAAGAATCTGTAGATCAAGTTGTAACTGAGCAAGTCAAAGTTCCATCAGATGCTGTACCTGACACTTCAAAAGTTCAACCAGAAACACCAGTCGAACACGTGGGTACAGAAGCAGAAGCGGACACTGCTCAAGACCTAACTGAAGTGTCAGTTCAAGAAGCTGGGTTGAAAAAGCAAATCCTGGAACCCAAAACTGCTGAAATAGAACCGGAACAAGTCAGCTGTCCCAAGCAAACTGTTCAAGTGGAAGATGTAATCGATGCATCAGGTGGACACACCAATGTGGACAGAAAAACTGCAGAAGAGATAACTATGACTGAAGTCGTGTTTGAGGGAGCTGTGGAGTCAGAAGCTGTAGCACCAGTTGAGGAAACTGTAGAAGATAAAGCTACTGCAGGGACACTTGGGGAGGCACCAGGTGATGAAATGGAAAACACGGATGCAGCTGAATCACTGGGTGGGGAGGTTGGTGTAGGTGAAGCCACAGGCGATTCACCAGATGAGAGAGTTGCTGTTGAAGCACTTGCTGGTATGTCCACACAAGGTGAAACGACTGCCGAAGCAGCTGATGCTGAAATTACAACAACTGGAAAAACTGCAGAGGGTGTCGGTGTTAAAACACGAAGTAAGAAGGCTACAACAGCCAAGAAACCTGTAGAGAGTGCCACGGCTGAAGCACCAGGTAAGAAGGCTACAACAGCCAAGAAACCAGTGGAGGATGCCATGGTCGAAGCGCGGGATGAGAAAGCTGCGACAGCCAAGAAAAACGCAGAGGGTGCCACGGTCGAAGCGCCAGATGAGAAAGCTATGACAGCCGAGGAGGACGCCATGGCATAGGCGGCTGATGGGCAGGTGGTGCAACTGAACAGAAAGGCTAGCTAGCTCACGGCGAATTCTTGTTTCTGTCGGTATCAAGGTAATCTATCTGCCCAACCGGTTCTCCCCATCAGGATGCCATGTTTTGTATAGGAAAAGGCGGGAGTCTGTCTGACCCTAGCATCGCACCGCTGTTAGGTTAGCTAAGGCTGTAGCATATATTTGGGCCCTTTCACATAAGCTTCATCAATCATCTAGGGTATTGGTGTAACCATAAAGCGGAGCTGTTGCGGAACTTCGGTTGGTGCGGCTTTTCCATCTGGTTAATTAGCATCCTGAATCAGGTAGGCAAAGCCATGTTCTTTCGTATGCACATTTTAGTGTCGGGTTGTCAGCAGCCCCGTCGGTGAATCTGCTGGGACGTTATATGATTC
>Cluster_3624|Contig5|original
NTAGAAAAATACAGGAGTCACGATGGAAAAAAAGAGGGGAGAAACGAGCTCCAGAACACAACCAGTTTACAAATGACAATCCATACAAGAATCATATGATGTCCCAGCAGATTCAACCGACGGGGCTGCTGACAACCCGACACTAAAATGTGCATACGAAAGAACATGGCTTTGCCTACCTGATTCAGGATGCTAATTAACCCGATGGAAAAGCCGCACCAACCGAAGTTCCGCAACAGCTCCATTTTATGGTTACACCAATACCCTAGATGATTGATGGAGCTCATGTGAAAGGGGCCAAATATATGCTACTGCCTTAGCTAACCTAACAGGGCTGCGATGCTAGGGTCAGACAGGCTCCCGTCTGTTCCTATACAAAACATGACATCCTGATGGGGAGAACCGGTTGGGCAGATTGATTACCTTGGTACCGACAGAAACAAGAATTCGCCGTGAGCTAGCTAGCCTTTCTGTTCAGTTGCACCACCTGCCCATCAGCCACCTATGCCATGTCGTCCTCCTTGGCTGTCATAGCTTTCTCATCCGGCGCTTCGACTGTGGCACCCTCTGCGCTTTTCTTGGCTGTTGCAGCTTTCTCATCCCGCGCTTCGACTGTGGCATCCTCCACTGGTTTCTTGGCTTTTGTAGCCTTCTTACCTGGTGCTTCAGCCGTGGCACTCTCTACAGGTTTCTTGGCTGCTGTAGCCTTCTTACCTCGAGTTTTAACACCGACACCCTCTGCTGTTTTCCCAGTTGTTGCAATTTCAGCATCAGCTGCTTCAGCAGCCGTTTCACCTTGGGTGGACATACCGGCAAGTGCTTCAACAGCAACTCTCTCATCTGGTGAATCGCCTGTGGCTTCACCTACACCAACCTCCCCACCCGGTGATTCAGCAGCATCCCTGTTTTCCATTTCATCCCCTGGTGCCTTCCCAAGTGTCCCTGCAGTAGCTTTATCTTCTACAGTTTCCTCAACTGGTGCTACAGCTTCTGACTCCACAGCTCCCTCAAACACGACTTCAGTCATAGTTATCTCTTCTGCAGTTTTTCTGTCCACATTGGTGTGTCCACCTGATGCATCGATTACATCTTCCACTTGAACAGTTTGCTTGGGACAGCTGACTTGTTCCGGTTCTATTTCAGCAGTTTTGGGTTCCAGGATTTGCTTTTTCAACCCAGCTTCTTGAACTGACACTTCAGTTAGGTCTTGAGCAGTGTCCGCTTCTGCTTCTGTACCCACGTGTTCGACTGGTGTTTCTGGTTGAACTTTTGAAGTGTCAGGTACAGCATCTGATGGAACTTTGACTTGCTCAGTTACAACTTGATCTACAGATTCTTCAGTCAATGCTTCATCCTCCAGCTTCACATCACAAGGAATTTCAACTGCATCTTTTGGAGCTTGATTTTCCATTGTTTGCTCAGTTACATCAGCTGTTGCAATTTGGTCAGATGGCCCAGTTAGCTCAGCAGCAATTTTTCCTGCTTTCTTAACAGCGTCAGCTTCAGGTTGGCATGCTTGCTGGACAGTCTCAACTTGTGCACCTGATGATTGCTTTACAGGTTCAGCTTGGCATGTTTTCTTGACAGTCTCAACTTGTTCACCTGATGATGGCTGTACAGCTTCAGCTTTCTCAGTTTTGTCGACCTGGTTATCTTTCACAGCATCCAGTGAAACTTTGGGCTCACTTGGACCAGGAAGCTTTGGGCCATGATCTCCAGGGCATGCCTCAGATTTATTCGGTTCTGACTCTCCTAGAGAAAACGGCATATTCATTAGACGAAAACTACGAAGCGAGGGACCAACAGTGCCATACTTCCCAGCAGCGCTGAAAGCCTTTTCAGCATCAGCACGTTTCTTGAACACAATTTTAATGGTATTTGTGCTCTTTTGTACTTCAGTTTCAGATTCTTTTAGTGGGCCATAGCGACCGAATTTCTTGATCAGATCAGTTTCTGAGAGAAGATCAGTTGACCTGCCAAAGCTTAAAACAAGTGCAGTGGGCTTCCACTCGTCGACTATCTTTTCGTCAACATGGATAATTGATCTTTCTATCACTTGTATCTGCTTCTTAGGAGCCACTTGTATCTGTTTCTTAGGAGCCACTTGTATCTCTTTCTTAGGAGCCATCTGCTGATCCTGTACAGAGGACAAATCTGTTTCATGTGATGACTTGCGCCTACGCCTTGGCCTCGTGTTGGTAGAAGCTCTTTTGAGGCTATGAATCGGGTGATTAAGCAAACTCAAACCAGACCAGTAGGAGTCCTGCATATGATCAGTAGTCTCTAGCTCAGGAGAAGGCAAAACCCTCTTCTTTCTCCTCCTCTTTGATGTACTTTTTTCGATAATGCTTGCTTCAGTAGCAACAGAGACAACATAATTCCTGAAATCACTGAAGTAACTGATTGTCAGTGCCGAGAAGTTGTATCCATCAGTTGGCTCTATGGCAACCGAGCAAAGCTGAGAGAATAACTCCTTGGGGTCCGCAAGGTGATGGCTATGCAAGCGTCTCCTCTTTGCGCACTTTTCCACAGTAAGTTCATTCGCAGCATCATCACTAGAGACATCAAATTCTGCATTCTCTGCTTCAGCGGTATTTTCATTCTGGGACTTTGCAATGGGCGAAGGCCCGGTCAGCTGGCTTGCAGCTCGCCTAATGCACTCTCCAATCTTGAAAGAACCACCAGTTGGTGACTTTGCATCCAAATCTTCAAACGAGTCAAGACTTCTTTTCTTATCATCAAAGTCCTTGATCATTTGTCTTTCCGCTGCAACTGCAGGCTTCTGTTTCCCTGGCAACTCCAGTTTATCCTCAGGCTTGTGTTTACGAGGTCTCCCCCTGCCTCTTTTGGGCTTGACCTCTGGAGGAGGCACTTCAATGACAACAACTTCCTCAACCACTACATCCTCGATGGGAGAAGTATCCGTATCATCCTCGACCCATGCACTACCGGTCTGGAAGGATGCAAGTTCAGGGCATCCCTTAGATCGATAGAAAGATGTAAGTTGAGAACAAGCTATCACTAACTCTAGGAGATCACCACCTTGGCCAGGGAACAGAGCTAGCGACCTAACATAACGAAGAAGGCTTTCTGGACTAAAAGATGCCAAGATCTCAGACCGGTTGACTGTTGAGCAAGTAACTCCATCCTTGAGCCCAGCATTCTCAACCATATATGACATTCCACTGTCAGAGAGTTCTTCTGGCAGACAAGCACAGCTCATCCCTGACAAAATCCGCCTTGAAAGTTCTTCAAGTGCATAATTGACAGAACCGACAAAGGAATCCAAACTACTCTGTTTCTCCATCTGTGAATAGTCTGTTACAAAAGGCTTCAACTGGGATTCGTCGCACCAAGCAAAAGTGTTGTCACCAAAATATGCAACCAAATGACTATCCTTTCTCTGGTGCTTCAATGCCAGCTCAGATGCATTCGAAGGATCAAAGATCTCACCGGGCCACCAAGGGTGACCTTTCACTTTACCCCAGACAAGATCAGAGACTCGAAAGCCTTCTTTGTCAAGAGGAGGAATGCTGTATCTGGCGCACTGAGCAGAAATTGCCAAGCCATTCTGTATCTCCTCCTCGAAATGTGCCACACCATTATCCTGTCCTTCATTTCCGGCCACAGGGGTTGCGTTGACATGATATTCTCCGAGTTCACCAGATTCGGCTTCGGCTTGCTCAGATGTAGCAGAAGCACCAGCAACATCCTCTGCTGTGACCAGCTCCCACTCAGGCTCGCCAGTCAAAGCTCCAGCCTTGCTGTCGCTGCTGCCGCTTCCAAGCCCAAGCCCGTTGATGGAATCACCATCGACACATCCTTCTGTGACAACCATGCCAGCTGCCTCCGTGGCGTACAACGGATCAACCGCCGCAGCCGCATCTGCCTCTTCGCGGCCGGCATCTGGCGCACCTCGAATAGCATCCCGGGCCAGGGCAGCCCCCTCATCCTTGACCTCAGCGGCAGCAGCCACCTCCTCGGAGGCCTCCGCCATGGTCACATCGGAGTCTCCCGCCGGCCCCACGGCACCAGAATCCTGCTTGGGGCCGGCGTCCGCCCCCGGATCCGGGGACGCGACGGCCGCGGGGCTCGAGCCCATCGGAGCAAAA
>Cluster_3624|Contig6|original
CTCCGATGTGACCATGGCGGAGGCCTCCGAGGAGGTGGCTGCTGCCGCTGAGGTCAAGGATGAGGGGGCTGCCCTGGCCCGGGATGCTATTCGAGGTGCGCCAGATGCCGGCCGCGAAGAGGCAGATGCGGCGGCGGCGGNNNNNNNNNNNNNNNNNNNNNNNNNNNNNNNNNNNNNNNNNNNNNNNNNNNNNNNNNNNNGTGATTCCATCAACGGGCTTGGGCTTGGAAGCGGCAGCAGCGACAGCAAGGCTGGAGCTTTGACCGGCGAGCCTGAGTGGGAACTGGTCACAGCAGGAGATGTTGCTGGTGCTTCTGCTACATCTGAGCAAGCCGAAGCCGAATCCAGTGAACTCGGAGAATATCATGTCAACGCAACCCCTGTGGCAGGACATGAACGACAGGATAATGGTGTGGCACATTTCGAGGAGGAAATACAGAATGGCTTTGCAATTTCTNNNNNNNNNNNNNNNNNNNNNNNNNNNNNNNNNNNNNNNNNNNNNNNNNNNNNNNNNNNNNNNNNNNNNNNNNNNNNNNNNNNNNNNNNNNNNNNNNNNNGTGAGATCTTTGATCCTTCAAATGCATCTGAGCTGGCATTGAAGCACCAGAAAAAGGATAGTCATTTGGTTGCATATTTTGGTGACAACACTTTTGCATGGTGCGACGAATCCCAGTTGAAGCCTTTTGTAACAAACTATTCACAGATGGAGAAACAGAGTAGTTTGGATTCCTTTGTCGGTTCTGTCAATTATGCACTTGAAGAACTTTCAAGGCGGATTTTGTCAGGGATGAGCTGTGCTTGTCTGCCAGAAGAACTCTCTGACAGTGGAATGTCATATATGGTTGAGAATGCTGGGCTCAAGGATGGAGTTACTTGCTCAACAGTCAACCGGTCTGAGATCTTGGCATCTTTTAGTCCAGAAAGCCTTCTTCGTTATATTAGGTCGCTAGCTCTGTTCCCTGGCCAAGGTGGTGATCTCCTAGAGTTAGTGATAGCCTGTTCTCAACTTACATCTTTCTATCGATCTAAGGGATGCCCTGAACTTGCATCCTTCCAGACCGGTAGTGCATGGGTCGAGGATGATACAGATATTTCTCCCATCGAGGATGTAGTGGTTGAGGAAGTTGTCGTCAGTGAAGTGCCTCCTCCAGAGGTCAAGCCCAAAAGAGGCAGGGGGAGACCTCGTAAACACAAGCCTGAGGATAAACTGGAGTTGCCAGGGAAACAGAAGCCTGCAGTTGCAGCGGAAAGACAAATGATCAAGGACTTTGATGATAAGAAAAGAAGTCTTGACTCGTTTGAAGATTTGGATGCAAAGTCACCAACTGGTGGTTCTTTCAAGATTGGAGAGTGCATTCGGCGAGCTGCAAGCCAGCTGACCGGGCCTTCGCCCATTGCAAAGTCCCAGAATGAAAATACCGCTGAAGCAGAGAATGCAGAATTTGATGTCTCTAGTGATGATGCTGCGAATGAACTTACTGTGGAAAAGTGCGCAAAGAGGAGACGCTTGCATAGCCATCACCTTGCGGACCCCAAGGAGTTATTCTCTCAGCTTTGCTCGGTTGCCATAGAGCCAACTGATGGATACAACTTCTCGGCACTGACAATCAGTTACTTCAGTGATTTCAGGAATTATGTTGTCTCTGTTGCTACTGAAGCAAGCATTATCGAAAAAAGTACATCAAAGAAGAGGAGAAAGAAGAGGGTTTTGCCTTCTCCTGAGCTAGAGACTACTGATCATATGCAGGACTCCTACTGGTCTGGTTTGAGTTTGCTTAATCACCCGATTCATAGCCTCAAAAGAGCTTCTACCAACACGAGGCCAAGGCGTAGGCGCAAGTCATCACATGAAACAGATTTGTCCTCTGTACAGGAGCAGCAGGTGGCTCCTAAGAAAGAGATACAAGTGGCTCCTAAGAAACAGATACAAGTGGCTCCTAAGAAGCAGATACAAGTGATAGAAAGATCAATTATCCATGTTGACGAAAAGATAGTCGACGAGTGGAAGCCCACTGCACTTGTTTTAAGCTTTGGCAGGTCAACTGATCTTCTCTCAGAAACTGATCTGATCAAGAAATTCGGTCGCTATGGCCCACTAAAAGAATCTGAAACTGAAGTACAAAAGAGCACAAATACCATTAAAATTGTGTTCAAGAAACGTGCTGATGCTGAAAAGGCTTTCAGCGCTGCTGGGAAGTATGGCACTGTTGGTCCCTCGCTTCGTAGTTTTCGTCTAATGAATATGCCGTTTTCTCTAGGAGAGTCAGAACCGAATAAATCTGAGGCATGCCCTGGAGATCATGGCCCAAAGCTTCCTGGTCCAAGTGAGCCCAAAGCTTCACTGGATGCTGTGAAAGATAACCAGGTCGACAAAACTGAGAAAGCTGAAGCTGTACAGCCATCATCAGGTGAACAAGTTGAGACTGTCAAGAAAACATGCCAAGCTGAACCTGTAAAGCAATCATCAGGTGCACAAGTTGAGACTGTCCAGCAAGCATGCCAACCTGAAGCTGACGCTGTTAAGAAAGCAGGAAAAATTGCTGCTGAGCTAACTGGGCCATCTGACCCAATTGCAACAGCTGATGTAGCTGAGCAAACAATGGAAAATCAAGCTCCAAAAGATGCAGTTGAAATTCCTTGTGATGTGAAGCTGGAGGATGAAGCATTGACTGAAGAATCTGTAGATCAAGTTGTAACTGAGCAAGTCAAAGTTCCATCAGATGCTGTACCTGACACTTCAAAAGTTCAACCAGAAACACCAGTCGAACACGTGGGTACAGAAGCAGAAGCGGACACTGCTCAAGACCTAACTGAAGTGTCAGTTCAAGAAGCTGGGTTGAAAAAGCAAATCCTGGAACCCAAAACTGCTGAAATAGAACCGGAACAAGTCAGCTGTCCCAAGCAAACTGTTCAAGTGGAAGATGTAATCGATGCATCAGGTGGACACACCAATGTGGACAGAAAAACTGCAGAAGAGATAACTATGACTGAAGTCGTGTTTGAGGGAGCTGTGGAGTCAGAAGCTGTAGCACCAGTTGAGGAAACTGTAGAAGATAAAGCTACTGCAGGGACACTTGGGAAGGCACCAGGGGATGAAATGGAAAACAGGGATGCTGCTGAATCACCGGGTGGGGAGGTTGGTGTAGGTGAAGCCACAGGCGATTCACCAGATGAGAGAGTTGCTGTTGAAGCACTTGCTGGTATGTCCACACAAGGTGAAACGACTGCCGAAGCAGCTGATGCTGAAATTACAACAACTGGAAAAACTGCAGAGGGTGTCGGTGTTAAAACACGAAGTAAGAAGGCTACAACAGCCAAGAAACCTGTAGAGAGTGCCACGGCTGAAGCACCAGGTAAGAAGGCTACAACAGCCAAGAAACCAGTGGAGGATGCCATGGTCGAAGCGCGGGATGAGAAAGCTGCGACAGCCAAGAAAAACGCAGAGGGTGCCACGGTCGAAGCGCCAGATGAGAAAGCTATGACAGCCGAGGAGGACGCCATGGCATAGGCGGCTGATGGGCAGGTGGTGCAACTGAACAGAAAGGCTAGCTAGCTCACGGCGAATTCTTGTTTCTGTCGGTACCAAGGTAATCAATCTGCCCAACCGGTTCTCCCCATCAGGATGTCATGTTTTGTATAGGAACAGACGGGAGCCTGTCTGACCCTAGCATCGCAGCCCTGTTAGGTTAGCTAAGGCAGTAGCATATATTTGGCCCCTTTCACATGAGCTCCATCAATCATCTAGGGTATTGGTGTAACCATAAAATGGAGCTGTTGCGGAACTTCGGTTGGTGCGGCTTTTCCATCGGGTTAATTAGCATCCTGAATCAGGTAGGCAAAGCCATGTTCTTTCGTATGCACATTTTAGTGTCGGGTTGTCAGCAGCCCCGTCGGTTGAATCTGCTGGGACATCATATGATTCTTGTATGGATTGTCATTTGTAAACTGGTTGTGTTCTGGAGCTCGTTTCTCCCCTCTTTTTTTCCA
>Cluster_3624|Contig7|original
CGGCGAGCCTGAGTGGGAACTGGTCACAGCAGGAGGTGTTGCTGGTGCTTCTGCTACATCTGAGCAAGCCGAAGCCGAATCCAGTGAACTCGGAGAATATCATGTCAATGCAACCCCTGTGGCAGGACATGAACGACAGGATAATGGTGTGGCACATTTCGAGGAGGAAATACAGAATGGCTTGGCAATTTCTGCTCAGTGCGCCAGATACTGCCTTCCTCCTCTTGATAAAGAAGGCTTTCAAGTTTCTGATCTTGTCTGGGGTAAAGTAAAAGGTCACCCTTGGTGGCCTGGTGAGATCTTTGATCCTTCAAATGCATCTGAGCTGGCATTGAAGCACCAGAAAAAGGATAGTCATTTGGTTGCATATTTTGGTGACAACACTTTTGCATGGTGCGACGAATCCCAGTTGAAGCCTTTTGTAACAAACTATTCACAGATGGAGAAACAGAGTAGTTTGGATTCCTTTGTCGGTTCTGTCAATTATGCACTTGAAGAACTTTCAAGGCGGATTTTGTCAGGGATGAGCTGTGCTTGTCTGCCAGAAGAACTCTCTGACAGTGGAATGTCATATATGGTTGAGAATGCTGGGCTCAAGGATGGAGTTACTTGCTCAACAGTCAACCGGTCTGAGATCTTGGCATCTTTTAGTCCAGAAAGCCTTCTTCGTTATGTTAGGTCGCTAGCTCTGTTCCCTGGCCAAGGTGGTGATCTCCTAGAGTTAGTGATAGCTTGTTCTCAACTTACATCTTTCTATCGATCTAAGGGATGCCCTGAACTTGCATCCTTCCAGACCGGTAGTGCATGGGTCGAGGATGATACGGATACTTCTCCCATCGAGGATGTAGTGGTTGAGGAAGTTGTTGTCATTGAAGTGCCTCCTCCAGAGGTCAAGCCCAAAAGAGGCAGGGGGAGACCTCGTAAACACAAGCCTGAGGATAAACTGGAGTTGCCAGGGAAACAGAAGCCTGCAGTTGCAGCGGAAAGACAAATGATCAAGGACTTTGATGATAAGAAAAGAAGTCTTGACTCGTTTGAAGATTTGGATGCAAAGTCACCAACTGGTGGTTCTTTCAAGATTGGAGAGTGCATTCGGCGAGCTGCAAGCCAGCTGACCGGGCCTTCGCCCATTGCAAAGTCCCAGAATGAAAATACCGCTGAAGCAGAGAATGCAGAATTTGATGTCTCTAGTGATGATGCTGCGAATGAACTTACTGTGGAAAAGTGCGCAAAGAGGAGACGCTTGCATAGCCATCACCTTGCGGACCCCAAGGAGTTATTCTCTCAGCTTTGCTCGGTTGCCATAGAGCCAACGGATGGATACAACTTCTCGGCACTGACAATCAGTTACTTCAGTGATTTCAGGAATTATGTTGTCTCTGTTGCTACTGAAGCAAGCATTATCGAAAAAAGTACATCAAAGAGGAGGAGAAAGAAGAGGGTTTTGCCTTCTCCTGAGCTAGAGACTACTGATCATATGCAGGACTCCTACTGGTCTGGTTTGAGTTTGCTTAATCACCCGATTCATAGCCTCAAAAGAGCTTCTACCAACACGAGGCCAAGGCGTAGGCGCAAGTCATCACATGAAACAGATTTGTCCTCTGTACAGGATCAGCAGATGGCTCCTAAGAAAGAGATACAAGTGGCTCCTAAGAAACAGATACAAGTGGCTCCTAAGAAGCAGATACAAGTGATAGAAAGATCAATTATCCATGTTGACGAAAAGATAGTCGACGAGTGGAAGCCCACTGCACTTGTTTTAAGCTTTGGCAGGTCAACTGATCTTCTCTCAGAAACTGATCTGATCAAGAAATTCGGTCGCTATGGCCCACTAAAAGAATCTGAAACTGAAGTACAAAAGAGCACAAATACCATTAAAATTGTGTTCAAGAAACGTGCTGATGCTGAAAAGGCTTTCAGCGCTGCTGGGAAGTATGGCACTGTTGGTCCCTCGCTTCGTAGTTTTCGTCTAATGAATATGCCGTTTTCTCTAGGAGAGTCAGAACCGAATAAATCTGAGGCATGCCCTGGAGATCATGGCCCAAAGCTTCCTGGTCCAAGTGAGCCCAAAGTTTCACTGGATGCTGTGAAAGATAACCAGGTCGACAAAACTGAGAAAGCTGAAGCTGTACAGCCATCATCAGGTGAACAAGTTGAGACTGTCAAGAAAGCATGCCAAGCTGAACCTGTAAAGCAATCATCAGGTGCACAAGTTGAGACCGTCCAGCAAGCATGCCAACCTGAAGCTGACGCTGTTAAGAAAGCAGGAAAAATTGCTGCTGAGCTAACTGGGCCATCTGACCCAATTGCAACAGCTGATGTAGCTGAGCAAACAATGGAAAATCAAGCTCCAAAAGATGCAGTTGAAATTCCTTGTGATGTGAAGCTGGAGGATGAAGCATTGACTGAAGAATCTGTAGATCAAGTTGTAACTGAGCAAGTCAAAGTTCTATCAGATGCTGTACCCGACACTTCAAAAGTTCAACCAGAAACACCAGTCGAACACGTGGGTACAGCAGCAGAAGGGGACACTGCTCAAGACCTAACTGAAGTGTCAGTCCAAGAAGCTGGGTTGAAAAAGCAAATCGTGGAACCCAAAACTGCTGAAATAGAACCGGAACAAGTCAGCTGTCCCGAGCAAACTGTTCAAGTGGAAGATGTAATCGATGCATCAGGTGGACACACCAATGTGGACAGAAAAACTGCAGAAGAGATAACTATGACTGAAGTCGTGTTTGAGGGAGCTGTGGAGTCAGAAGCTGTAGCACCAGTTGAGGAAACTGTAGAAGATAAAGCTACTGCAGGGACACTTGGGAAGGCACCAGGGGATGAAATGGAAAACAGGGATGCTGCTGAATCACCGGGTGGGGAGGTTGGTGTAGGTGAAGCCACAGGCGATTCACCAGATGAGAGAGTTGCTGTTGAAGCACTTGCTGGTATGTCCACACAAGGTGAAACGACTGCCGAAGCAGCTGATGCTGAAATTACAACAACTGGAAAAACTGCAGAGGGTGTCGGTGTTAAAACACGAAGTAAGAAGGCTACAACAGCCAAGAAACCTGTAGAGAGTGCCACGGCTGAAGCACCAGGTAAGAAGGCTACAACAGCCAAGAAACCAGTGGAGGATGCCATGGTCGAAGCGCGGGATGAGAAAGCTGCGACAGCCAAGAAAAACGCAGAGGGTGCCACGGTCGAAGCGCCAGATGAGAAAGCTATGACAGCCGAGGAGGACGCCATGGCATAGGCGGCTGATGGGCAGGTGGTGCAACTGAACAGAAAGGCTAGCTAGCTCACGGCGAATTCTTGTTTCTGTCGGTACCAAGGTAATCAATCTGCCCAACCGGTTCTCCCCATCAGGATGTCATGTTTTGTATAGGAACAGACGGGAGCCTGTCTGACCCTAGCATCGCAGCCCTGTTAGGTTAGCTAAGGCAGTAGCATATATTTGGCCCCTTTCACATGAGCTCCATCAATCATCTAGGGTATTGGTGTAACCATAAAATGGAGCTGTTGCGGAACTTCGGTTGGTGCGGCTTTTCCATCGGGTTAATTAGCATCCTGAATCAGGTAGGCAAAGCCATGTTCTTTCGTATGCACATTTTAGTGTCGGGTTGTCAGCAGCCCCGTCGGT
>Cluster_3624|Contig8|original
NAAAAAAAGAGGGGAGAAACGAGCTCCAGAACACAACCAGTTTACAAATGACAATCCATACAAGAATCATATGATGTCCCAGCAGATTCAACCGACGGGGCTGCTGACAACCCGACACTAAAATGTGCATACGAAAGAACATGGCTTTGCCTACCTGATTCAGGATGCTAATTAACCCGATGGAAAAGCCGCACCAACCGAAGTTCCGCAACAGCTCCATTTTATGGTTACACCAATACCCTAGATGATTGATGGAGCTCATGTGAAAGGGGCCAAATATATGCTACTGCCTTAGCTAACCTAACAGGGCTGCGATGCTAGGGTCAGACAGGCTCCCGTCTGTTCCTATACAAAACATGACATCCTGATGGGGAGAACCGGTTGGGCAGATTGATTACCTTGGTACCGACAGAAACAAGAATTCGCCGTGAGCTAGCTAGCCTTTCTGTTCAGTTGCACCACCTGCCCATCAGCCGCCTATGCCATGGCGTCCTCCTCGGCTGTCATAGCTTTCTCATCTGGCGCTTCGACCGTGGCACCCTCTGCGTTTTTCTTGGCTGTCGCAGCTTTCTCATCCCGCGCTTCGACCATGGCATCCTCCACTGGTTTCTTGGCTGTTGTAGCCTTCTTACCTGGTGCTTCAGCCGTGGCACTCTCTACAGGTTTCTTGGCTGTTGTAGCCTTCTTACTTCGTGTTTTAACACCGACACCCTCTGCAGTTTTTCCAGTTGTTGTAATTTCAGCATCAGCTGCTTCGGCAGTCGTTTCACCTTGTGTGGACATACCAGCAAGTGCTTCAACAGCAACTCTCTCATCTGGTGAATCGCCTGTGGCTTCACCTACACCAACCTCCCCACCCAGTGATTCAGCTGCATCCGTGTTTTCCATTTCATCACCTGGTGCCTCCCCAAGTGTCCCTGCAGTAGCTTTATCTTCTACAGTTTCCTCAACTGGTGCTACAGCTTCTGACTCCACAGCTCCCTCAAACACGACTTCAGTCATAGTTATCTCTTCTGCAGTTTTTCTGTCCACATTGGTGTGTCCACCTGATGCATCGATTACATCTTCCACTTGAACAGTTTGCTCGGGACAGCTGACTTGTTCCGGTTCTATTTCAGCAGTTTTGGGTTCCACGATTTGCTTTTTCAACCCAGCTTCTTGGACTGACACTTCAGTTAGGTCTTGAGCAGTGTCCCCTTCTGCTGCTGTACCCACGTGTTCGACTGGTGTTTCTGGTTGAACTTTTGAAGTGTCGGGTACAGCATCTGATGGAACTTTGACTTGCTCAGTTACAACTTGATCTACAGATTCTTCAGTCAATGCTTCATCCTCCAGCTTCACATCACAAGGAATTTTAACTGCATCTTTTGGAGCTTGATTTTCCATTGTTTGCTCAGTTACATCAGCTGTTGCAATTTGGTCAGATGGCCCAGTTAGCTCAGCAGCAATTTTTCCTGCTTTCTTAACAGCGTCAGCTTCAGGTTGGCATGCTTGCTGGACGGTCTCAACTTGTGCACCTGATGATTGCTTTACAGGTTCAGCTTGGCATGCTTTCTTGACAGTCTCAACTTGTTCACCTGATGATGGCTGTACAGCTTCAGCTTTCTCAGTTTTGTCGACCTGGTTATCTTTCACAGCATCCAGTGAAACTTTGGGCTCACTTGGACCAGGAAGCTTTGGGCCATGATCTCCAGGGCATGCCTCAGATTTATTCGGTTCTGACTCTCCTAGAGAAAACGGCATATTCACTAGACGAAAACTACGAAGCGAGGGACCAACAGTGCCATACTTCCCAGCAGCGTTGAAAGCCTTTTCAGCATCAGCACGCTTCTTGAACACAATTTTAATAGTATTTGTGCTCTTTTGCACTTCACTTTCAGATTCTTTTAGTGGGCCATAGCGACCGAATTTCTTGATCAGATCATTTCCTGAGAGAAGATCAGTTGACCTGCCAAAGCTTAAAACAAGTGCAGTGGGCTTCCACTCGTCGACTATCTTTTCGTCAACATGGATAATTGATCTTTCTATCACTTGTATCTGCTTCTTAGGAGCCACTTGTATCTGTTTCTTAGGAGCCACTTGTATCTCTTTCTTAGGAGCCATCTGCTGATCCTGTACAGAGGACAAATCTGTTTCATGTGATGACTTGCGCCTACGCCTTGGCCTCGTGTTGGTAGAAGCTCTTTTGAGGCTATGAATCGGGTGATTAAGCAAACTCAAACCAGACCAGTAGGAGTCCTGCATATGATCAGTAGTCTCTAGCTCAGGAGAAGGCAAAACCCTCTTCTTTCTCCTCCTCTTTGATGTACTTCTTTCGATAATGCTTGCTTCAGTAGCAACAGAGACAACATAATTCCTGAAATCACTGAAGTAACTGATTGTCAGTGCCGAGAAGTTGTATCCATCCGTTGGCTCTATGGCAACCGAGCAAAGCTGAGAGAATAACTCCTTGGGGTCCGCAAGGTGATGGCTATGCAAGCGTCTCCTCTTTGCGCACTTTTCCACAGTAAGTTCATTCGCAGCATCATCACTAGAGACATCAAATTCTGCATTCTCTGCTTCAGCGGTATTTTCATTCTGGGACTTTGCAATGGGCGAAGGCCCGGTCAGCTGGCTTGCAGCTCGCCGAATGCACTCTCCAATCTTGAAAGAACCACCAGTTGGTGACTTTGCATCCAAATCTTCAAACGAGTCAAGACTTCTTTTCTTATCATCAAAGTCCTTGATCATTTGTCTTTCCGCTGCAACTGCAGGCTTCTGTTTCCCTGGCAACTCCAGTTTATCCTCAGGCTTGTGTTTACGAGGTCTCCCCCTGCCTCTTTTGGGCTTGACCTCTGGAGGAGGCACTTCACTGACGACAACTTCCTCAACCACTACATCCTCGATGGGAGAAATATCTGTATCATCCTCGACCCATGCACTACCGGTCTGGAAGGATGCAAGTTCAGGGCATCCCTTAGATCGATAGAAAGATGTAAGTTGAGAACAAGCTATCACTAACTCTAGGAGATCACCACCTTGGCCAGGGAACAGAGCTAGCGACCTAACATAACGAAGAAGGCTTTCTGGACTAAAAGATGCCAAGATCTCAGACCGGTTGACTGTTGAGCAAGTAACTCCATCCTTGAGCCCAGCATTCTCAACCATATATGACATTCCACTGTCAGAGAGTTCTTCTGGCAGACAAGCACAGCTCATCCCTGACAAAATCCGCCTTGAAAGTTCTTCAAGTGCATAATTGACAGAACCGACAAAGGAATCCAAACTACTCTGTTTCTCCATCTGTGAATAGTCTGTTACAAAAGGCTTCAACTGGGATTCGTCGCACCAAGCAAAAGTGTTGTCACCAAAATATGCAACCAAATGACTATCCTTTCTCTGGTGCTTCAATGCCAGCTCAGATGCATTCGAAGGATCAAAGATCTCACCGGGCCACCAAGGGTGACCTTTCACTTTACCCCAGACAAGATCAGAGACTCGAAAGCCTTCTTTGTCAAGAGGAGGAATGCTGTATCTGGCGCACTGAGCAGAAATTGCCAAGCCATTCTGTATCTCCTCCTCGAAATGTGCCACACCATTATCCTGTCCTTCATTTCCGGCCACAGGGGTTGCGTTGACATGATATTCTCCGAGTTCACCAGATTCGGCTTCGGCTTGCTCAGATGTAGCAGAAGCACCAGCAACATCCTCTGCTGTGACCAGCTCCCACTCAGGCTCGCCAGTCAAAGCTCCAGCCTTGCTGTCGCTGCTGCCGCTTCCAAGCCCAAGCCCGTTGATGGAATCACCATCGACACATCCTTCTGTGACAACCATGCCAGCTGCCTCCGTGGCGTACAACGGATCAACCGCCGCAGCCGCATCTGCCTCTTCGCGGCCGGCATCTGGCGCACCTCGAATAGCATCCCGGGCCAGGGCAGCCCCCTCATCCTTGACCTCAGCGGCAGCAGCCACCTCCTCGGAGGCCTCCGCCATGGTCACATCGGAGTCTCCCGCCGGCCCCACGGCACCAGAATCCTGCTTGGGGCCGGCG
>Cluster_3624|Contig9|original
NNNNNNNNNNNNNNNNNNNNNNNNNNNNNNNNNNNNNNNNNNNNNNNNNNNNNNNNNNNNATTCAACCGACGGGGCTGCTGACAACCCGACACTAAAATGTGCATACGAAAGAACATGGCTTTGCCTACCTGATTCAGGATGCTAATTAACCAGATGGAAAAGCCGCACCAACCGAAGTTCCGCAACAGCTCCGCTTTATGGTTACACCAATACCCTAGATGATTGATGAAGCTTATGTGAAAGGGCCCAAATATATGCTACAGCCTTAGCTAACCTAACAGCGGTGCGATGCTAGGGTCAGACAGACTCCCGCCTTTTCCTATACAAAACATGGCATCCTGATGGGGAGAACCGGTTGGGCAGATAGATTACCTTGATACCGACAGAAACAAGAATTCGCCGTGAGCTAGCTAGCCTTTCTGTTCAGTTGCACCACCTGCCCATCAGCCACCTATGCCATGTCGTCCTCCTTGGCTGTCATAGCTTTCTCATCCGGCGCTTCGACTGTGGCACCCTCTGCGCTTTTCTTGGCTGTTGCAGCTTTCTCATCCCGCGCTTCGACTGTGGCATCCTCCACTGGTTTCTTGGCTTTTGTAGCCTTCTTACCTGGTGCTTCAGCCGTGGCACTCTCTACAGGTTTCTTGGCTGCTGTAGCCTTCTTACCTCGAGTTTTAACACCGACACCCTCTGCTGTTTTCCCAGTTGTTGCAATTTCAGCATCAGCTGCTTCAGCAGCCGTTTCACCTTGGGTGGACATACCGGCAAGTGCTTCAACAGCAACTCTCTCATCTGGTGAATCGCCTGTGGCTTCACCTACACCAACCTCCCCACCCGGTGATTCAGCAGCATCCCTGTTTTCCATTTCATCCCCTGGTGCCTTCCCAAGTGTCCCTGCAGTAGCTTTATCTTCTACAGTTTCCTCAACTGGTGCTACAGCTTCTGACTCCACAGCTCCCTCAAACACGACTTCAGTCATAGTTATCTCTTCTGCAGTTTTTCTGTCCACATTGGTGTGTCCACCTGATGCATCGATTACATCTTCCACTTGAACAGTTTGCTCGGGACAGCTGACTTGTTCCGGTTCTATTTCAGCAGTTTTGGGTTCCACGATTTGCTTTTTCAACCCAGCTTCTTGGACTGACACTTCAGTTAGGTCTTGAGCAGTGTCCCCTTCTGCTGCTGTACCCACGTGTTCGACTGGTGTTTCTGGTTGAACTTTTGAAGTGTCGGGTACAGCATCTGATGGAACTTTGACTTGCTCAGTTACAACTTGATCTACAGATTCTTCAGTCAATGCTTCATCCTCCAGCTTCACATCACAAGGAATTTTAACTGCATCTTTTGGAGCTTGATTTTCCATTGTTTGCTCAGTTACATCAGCTGTTGCAATTTGGTCAGATGGCCCAGTTAGCTCAGCAGCAATTTTTCCTGCTTTCTTAACAGCGTCAGCTTCAGGTTGGCATGCTTGCTGGACAGTCTCAACTTGTGCACCTGATGATTGCTTTACAGGTTCAGCTTGGCATGTTTTCTTGACAGTCTCAACTTGTTCACCTGATGATGGCTGTACAGCTTCAGCTTTCTCAGTTTTGTCGACCTGGTTATCTTTCACAGCATCCAGTGAAACTTTGGGCTCACTTGGACCAGGAAGCTTTGGGCCATGATCTCCAGGGCATGCCTCAGATTTATTCGGTTCTGACTCTCCTAGAGAAAACGGCATATTCACTAGACGAAAACTACGAAGCGAGGGACCAACAGTGCCATACTTCCCAGCAGCGTTGAAAGCCTTTTCAGCATCAGCACGCTTCTTGAACACAATTTTAATAGTATTTGTGCTCTTTTGCACTTCACTTTCAGATTCTTTTAGTGGGCCATAGCGACCGAATTTCTTGATCAGATCATTTCCTGAGAGAAGATCAGTTGACCTGCCAAAGCTTAAAACAAGTGCAGTGGGCTTCCACTCGTCGACTATCTTTTCGTCAACATGGATAATTGATCTTTCTATCACTTGTATCTGCTTCTTAGGAGCCACTTGTATCTGTTTCTTAGGAGCCACTTGTATCTCTTTCTTAGGAGCCACCTGCTGCTCCTGTACAGAGGACAAATCTGTTTCATGTGATGACTTGCGCCTACGCCTTGGCCTCGTGTTGGTAGAAGCTCTTTTGAGGCTATGAATCGGGTGATTAAGCAAACTCAAACCAGACCAGTAGGAGTCCTGCATATGATCAGTAGTCTCTAGCTCAGGAGAAGGCAAAACCCTCTTCTTTCTCCTCCTCTTTGATGTACTTTTTTCGATAATGCTTGCTTCAGTAGCAACAGAGACAACATAATTCCTGAAATCACTGAAGTAACTGATTGTCAGTGCCGAGAAGTTGTATCCATCCGTTGGCTCTATGGCAACCGAGCAAAGCTGAGAGAATAACTCCTTGGGGTCCGCAAGGTGATGGCTATGCAAGCGTCTCCTCTTTGCGCACTTTTCCACAGTAAGTTCATTCGCAGCATCATCACTAGAGACATCAAATTCTGCATTCTCTGCTTCAGCGGTATTTTCATTCTGGGACTTTACAGTGGACGAAGGCCCGGTCAGCTGGCTTGCAGCTCGCCTAATGCACTCTCCAATCTTGAAAGAACCACCAGTTGGTGACTTTGCATCCAAATCTTCAAACGAGTCAAGACTTCTTTTCTTATCATCAAAGTCCTTGATCATTTGTCTTTCCGCTGCAACTGCAGGCTTCTGTTTCCCTGGCAACTCCAGTTTATCCTCAGGCTTGTGTTTACGAGGTCTCCCCCTGCCTCTTTTGGGCTTGACCTCTGGAGGAGGCACTTCAATGACAACAACTTCCTCAACCACTACATCCTCGATGGGAGAAGTATCCGTATCATCCTCGACCCATGCACTACCGGTCTGGAAGGATGCAAGTTCAGGGCATCCCTTAGATCGATAGAAAGATGTAAGTTGAGAACAGGCTATCACTAACTCTAGGAGATCACCACCTTGGCCAGGGAACAGAGCTAGCGACCTAATATAACGAAGAAGGCTTTCTGGACTAAAAGATGCCAAGATCTCAGACCGGTTGACTGTTGAGCAAGTAACTCCATCCTTGAGCCCAGCATTCTCAACCATATATGACATTCCACTGTCAGAGAGTTCTTCTGGCAGACAAGCACAGCTCATCCCTGACAAAATCCGCCTTGAAAGTTCTTCAAGTGCATAATTGACAGAACCGACAAAGGAATCCAAACTACTCTGTTTCTCCATCTGTGAATAGTCTGTTACAAAAGGCTTCAACTGGGATTCGTCGCACCAAGCAAAAGTGTTGTCACCAAAATATGCAACCAAATGACTATCCTTTCTCTGGTGCTTCAATGCCAGCTCAGATGCATTCGAAGGATCAAAGATCTCACCGGGCCACCAAGGGTGACCTTTCACTTTACCCCAGACAAGATCAGAGACTCGAAAGCCTTCTTTGTCAAGAGGAGGAATGCTGTATCTGGCGCACTGAGCAGAAATTGCCAAGCCATTCTGTATCTCCTCCTCGAAATGTGCCACACCATTATCCTGTCCTTCATTTCCGGCCACAGGGGTTGCGTTGACATGATATTCTCCGAGTTCACCAGATTCGGCTTCGGCTTGCTCAGATGTAGCAGAAGCACCAGCAACATCCTCTGCTGTGACCAGCTCCCACTCAGGCTCGCCAGTCAAAGCTCCAGCCTTGCTGTCGCTGCTGCCGCTTCCAAGCCCAAGCCCGTTGATGGAATCACCATCGACACATCCTTCTGTGACAACCATGCCAGCTGCCTCCGTGGCGTACAACGGATCAACCGCCGCAGCCGCATCTGCCTCTTCGCGGCCGGCATCTGGCGCACCTCGAATAGCATCCCGGGCCAGGGCAGCCCCCTCATCCTTGAC
>Cluster_3624|Contig10|original
TGGAAAAAAAGAGGGGAGAAACGAGCTCCAGAACACAACCAGTTTACAAATGACAATCCATACAAGAATCATATGATGTCCCAGCAGATTCAACCGACGGGGCTGCTGACAACCCGACACTAAAATGTGCATACGAAAGAACATGGCTTTGCCTACCTGATTCAGGATGCTAATTAACCAGATGGAAAAGCCGCACCAACCGAAGTTCCGCAACAGCTCCGCTTTATGGTTACACCAATACCCTAGATGATTGATGAAGCTTATGTGAAAGGGCCCAAATATATGCTACAGCCTTAGCTAACCTAACAGCGGTGCGATGCTAGGGTCAGACAGACTCCCGCCTTTTCCTATACAAAACATGGCATCCTGATGGGGAGAACCGGTTGGGCAGATAGATTACCTTGATACCGACAGAAACAAGAATTCGCCGTGAGCTAGCTAGCCTTTCTGTTCAGTTGCACCACCTGCCCATCAGCCACCTATGCCATGTCGTCCTCCTTGGCTGTCATAGCTTTCTCATCCGGCGCTTCGACTGTGGCACCCTCTGCGCTTTTCTTGGCTGTTGCAGCTTTCTCATCCCGCGCTTCGACTGTGGCATCCTCCACTGGTTTCTTGGCTTTTGTAGCCTTCTTACCTGGTGCTTCAGCCGTGGCACTCTCTACAGGTTTCTTGGCTGCTGTAGCCTTCTTACCTCGAGTTTTAACACCGACACCCTCTGCTGTTTTCCCAGTTGTTGCAATTTCAGCATCAGCTGCTTCAGCAGCCGTTTCACCTTGGGTGGACATACCGGCAAGTGCTTCAACAGCAACTCTCTCATCTGGTGAATCGCCTGTGGCTTCACCTACACCAACCTCCCCACCCAGTGATTCAGCTGCATCCGTGTTTTCCATTTCATCACCTGGTGCCTCCCCAAGTGTCCCTGCAGTAGCTTTATCTTCTACAGTTTCCTCAACTGGTGCTACAGCTTCTGACTCCACAGCTCCCTCAAACACGACTTCAGTCATAGTTATCTCTTCTGCAGTTTTTCTGTCCACATTGGTGTGTCCACCTGATGCATCGATTACATCTTCCACTTGAACAGTTTGCTTGGGACAGCTGACTTGTTCCGGTTCTATTTCAGCAGTTTTGGGTTCCAGGATTTGCTTTTTCAACCCAGCTTCTTGAACTGACACTTCAGTTAGGTCTTGAGCAGTGTCCCCTTCTGCTGCTGTACCCACGTGTTCGACTGGTGTTTCTGGTTGAACTTTTGAAGTGTCGGGTACAGCATCTGATGGAACTTTGACTTGCTCAGTTACAACTTGATCTACAGATTCTTCAGTCAATGCTTCATCCTCCAGCTTCACATCACAAGGAATTTTAACTGCATCTTTTGGAGCTTGATTTTCCATTGTTTGCTCAGTTACATCAGCTGTTGCAATTTGGTCAGATGGCCCAGTTAGCTCAGCAGCAATTTTTCCTGCTTTCTTAACAGCGTCAGCTTCAGGTTGGCATGCTTGCTGGACAGTCTCAACTTGTGCACCTGATGATTGCTTTACAGGTTCAGCTTGGCATGTTTTCTTGACAGTCTCAACTTGTTCACCTGATGATGGCTGTACAGCTTCAGCTTTCTCAGTTTTGTCGACCTGGTTATCTTTCACAGCATCCAGTGAAACTTTGGGCTCACTTGGACCAGGAAGCTTTGGGCCATGATCTCCAGGGCATGCCTCAGATTTATTCGGTTCTGACTCTCCTAGAGAAAACGGCATATTCACTAGACGAAAACTACGAAGCGAGGGACCAACAGTGCCATACTTCCCAGCAGCGTTGAAAGCCTTTTCAGCATCAGCACGCTTCTTGAACACAATTTTAATAGTATTTGTGCTCTTTTGCACTTCACTTTCAGATTCTTTTAGTGGGCCATAGCGACCGAATTTCTTGATCAGATCATTTCCTGAGAGAAGATCAGTTGACCTGCCAAAGCTTAAAACAAGTGCAGTGGGCTTCCACTCGTCGACTATCTTTTCGTCAACATGGATAATTGATCTTTCTATCACTTGTATCTGCTTCTTAGGAGCCACTTGTATCTGTTTCTTAGGAGCCACTTGTATCTCTTTCTTAGGAGCCACCTGCTGATCCTGTACAGAGGACAAATCTGTTTCATGTGATGACTTGCGCCTACGCCTTGGCCTCGTGTTGGTAGAAGCTCTTTTGAGGCTATGAATCGGGTGATTAAGCAAACTCAAACCAGACCAGTAGGAGTCCTGCATATGATCAGTAGTCTCTAGCTCAGGAGAAGGCAAAACCCTCTTCTTTCTCCTCCTCTTTGATGTACTTTTTTCGATAATGCTTGCTTCAGTAGCAACAGAGACAACATAATTCCTGAAATCACTGAAGTAACTGATTGTCAGTGCCGAGAAGTTGTATCCATCAGTTGGCTCTATGGCAACCGAGCAAAGCTGAGAGAATAACTCCTTGGGGTCCGCAAGGTGATGGCTATGCAAGCGTCTCCTCTTTGCGCACTTTTCCACAGTAAGTTCATTCGCAGCATCATCACTAGAGACATCAAATTCTGCATTCTCTGCTTCAGCGGTATTTTCATTCTGGGACTTTACAGTGGACGAAGGCCCGGTCAGCTGGCTTGCAGCTCGCCTAATGCACTCTCCAATCTTGAAAGAACCACCAGTTGGTGACTTTGCATCCAAATCTTCAAACGAGTCAAGACTTCTTTTCTTATCATCAAAGTCCTTGATCATTTGTCTTTCCGCTGCAACTGCAGGCTTCTGTTTCCCTGGCAACTCCAGTTTATCCTCAGGCTTGTGTTTACGAGGTCTCCCCCTGCCTCTTTTGGGCTTGACCTCTGGAGGAGGCACTTCAATGACAACAACTTCCTCAACCACTACATCCTCGATGGGAGAAGTATCCGTATCATCCTCGACCCATGCACTACCGGTCTGGAAGGATGCAAGTTCAGGGCATCCCTTAGATCGATAGAAAGATGTAAGTTGAGAACAAGCTATCACTAACTCTAGGAGATCACCACCTTGGCCAGGGAACAGAGCTAGCGACCTAACATAACGAAGAAGGCTTTCTGGACTAAAAGATGCCAAGATCTCAGACCGGTTGACTGTTGAGCAAGTAACTCCATCCTTGAGCCCAGCATTCTCAACCATATATGACATTCCACTGTCAGAGAGTTCTTCTGGCAGACAAGCACAGCTCATCCCTGACAAAATCCGCCTTGAAAGTTCTTCAAGTGCATAATTGACAGAACCGACAAAGGAATCCAAACTACTCTGTTTCTCCATCTGTGAATAGTTTGTTACAAAAGGCTTCAACTGGGATTCGTCGCACCATGCAAAAGTGTTGTCACCAAAATATGCAACCAAATGACTATCCTTTTTCTGGTGCTTCAATGCCAGCTCAGATGCATTTGAAGGATCAAAGATCTCACCAGGCCACCAAGGGTGACCTTTTACTTTACCCCAGACAAGATCAGAAACTTGAAAGCCTTCTTTATCAAGAGGAGGAAGGCAGTATCTGGCGCACTGAGCAGAAATTGCCAAGCCATTCTGTATTTCCTCCTCGAAATGTGCCACACCATTATCCTGTCGTTCATGTCCTGCCACAGGGGTTGCATTGACATGATATTCTCCGAGTTCACTGGATTCGGCTTCGGCTTGCTCAGATGTAGCAGAAGCACCAGCAACACCTCCTGCTGTGACCAGTTCCCACTCAGGCTCGCCGGTCAAAGCTCCAGCCTTGCTGTCGCTGCTAACGCTTCCAAGCCCAAGCCCATTGATGGAATCACCATCGGTACATCCTTCTGCAATAACCATGCCAGCTGCCTCCGTGGCGTACAACGGATCAACCGCCGCCGCCGACGCCGCATCTGCCTCTTCCAGGACAGCATCTGGCGCATCTCGGACAGCACCCGCCGTCAGCGCGGCATCCCGGGCCAGGGCGGCCCCCTCGTCCTTG
>Cluster_3624|Contig11|original
CTCCAGAACACAACCAGTTTACAAATGACAATCCATACAAGAATCATATGATGTCCCAGCAGATTCAACCGACGGGGCTGCTGACAACCCGACACTAAAATGTGCATACGAAAGAACATGGCTTTGCCTACCTGATTCAGGATGCTAATTAACCAGATGGAAAAGCCGCACCAACCGAAGTTCCGCAACAGCTCCGCTTTATGGTTACACCAATACCCTAGATGATTGATGAAGCTTATGTGAAAGGGCCCAAATATATGCTACAGCCTTAGCTAACCTAACAGCGGTGCGATGCTAGGGTCAGACAGACTCCCGCCTTTTCCTATACAAAACATGGCATCCTGATGGGGAGAACCGGTTGGGCAGATAGATTACCTTGATACCGACAGAAACAAGAATTCGCCGTGAGCTAGCTAGCCTTTCTGTTCAGTTGCACCACCTGCCCATCAGCCACCTATGCCATGTCGTCCTCCTTGGCTGTCATAGCTTTCTCATCCGGCGCTTCGACTGTGGCACCCTCTGCGCTTTTCTTGGCTGTTGCAGCTTTCTCATCCCGCGCTTCGACTGTGGCATCCTCCACTGGTTTCTTGGCTTTTGTAGCCTTCTTACCTGGTGCTTCAGCCGTGGCACTCTCTACAGGTTTCTTGGCTGCTGTAGCCTTCTTACCTCGAGTTTTAACACCGACACCCTCTGCTGTTTTCCCAGTTGTTGCAATTTCAGCATCAGCTGCTTCAGCAGCCGTTTCACCTTGGGTGGACATACCGGCAAGTGCTTCAACAGCAACTCTCTCATCTGGTGAATCGCCTGTGGCTTCACCTACACCAACCTCCCCACCCGGTGATTCAGCAGCATCCCTGTTTTCCATTTCATCCCCTGGTGCCTTCCCAAGTGTCCCTGCAGTAGCTTTATCTTCTACAGTTTCCTCAACTGGTGCTACAGCTTCTGACTCCACAGCTCCCTCAAACACGACTTCAGTCATAGTTATCTCTTCTGCAGTTTTTCTGTCCACATTGGTGTGTCCACCTGATGCATCGATTACATCTTCCACTTGAACAGTTTGCTTGGGACAGCTGACTTGTTCCGGTTCTATTTCAGCAGTTTTGGGTTCCAGGATTTGCTTTTTCAACCCAGCTTCTTGAACTGACACTTCAGTTAGGTCTTGAGCAGTGTCCGCTTCTGCTTCTGTACCCACGTGTTCGACTGGTGTTTCTGGTTGAACTTTTGAAGTGTCAGGTACAGCATCTGATGGAACTTTGACTTGCTCAGTTACAACTTGATCTACAGATTCTTCAGTCAATGCTTCATCCTCCAGCTTCACATCACAAGGAATTTTAACTGCATCTTTTGGAGCTTGATTTTCCATTGTTTGCTCAGTTACATCAGCTGTTGCAATTTGGTCAGATGGCCCAGTTAGCTCAGCAGCAATTTTTCCTGCTTTCTTAACAGCGTCAGCTTCAGGTTGGCATGCTTGCTGGACAGTCTCAACTTGTGCACCTGATGATTGCTTTACAGGTTCAGCTTGGCATGTTTTCTTGACAGTCTCAACTTGTTCACCTGATGATGGCTGTACAGCTTCAGCTTTCTCAGTTTTGTCGACCTGGTTATCTTTCACAGCATCCAGTGAAGCTTTGGGCTCACTTGGACCAGGAAGCTTTGGGCCATGATCTCCAGGGCATGCCTCAGATTTATTCGGTTCTGACTCTCCTAGAGAAAACGGCATATTCATTAGACGAAAACTACGAAGCGAGGGACCAACAGTGCCATACTTCCCAGCAGCGCTGAAAGCCTTTTCAGCATCAGCACGTTTCTTGAACACAATTTTAATGGTATTTGTGCTCTTTTGTACTTCAGTTTCAGATTCTTTTAGTGGGCCATAGCGACCGAATTTCTTGATCAGATCAGTTTCTGAGAGAAGATCAGTTGACCTGCCAAAGCTTAAAACAAGTGCAGTGGGCTTCCACTCGTCGACTATCTTTTCGTCAACATGGATAATTGATCTTTCTATCACTTGTATCTGCTTCTTAGGAGCCACTTGTATCTGTTTCTTAGGAGCCACTTGTATCTCTTTCTTAGGAGCCACCTGCTGCTCCTGTACAGAGGACAAATCTGTTTCATGTGATGACTTGCGCCTACGCCTTGGCCTCGTGTTGGTAGAAGCTCTTTTGAGGCTATGAATCGGGTGATTAAGCAAACTCAAACCAGACCAGTAGGAGTCCTGCATATGATCAGTAGTCTCTAGCTCAGGAGAAGGCAAAACCCTCTTCTTTCTCCTCCTCTTTGATGTACTTTTTTCGATAATGCTTGCTTCAGTAGCAACAGAGACAACATAATTCCTGAAATCACTGAAGTAACTGATTGTCAGTGCCGAGAAGTTGTATCCATCCGTTGGCTCTATGGCAACCGAGCAAAGCTGAGAGAATAACTCCTTGGGGTCCGCAAGGTGATGGCTATGCAAGCGTCTCCTCTTTGCGCACTTTTCCACAGTAAGTTCATTCGCAGCATCATCACTAGAGACATCAAATTCTGCATTCTCTGCTTCAGCGGTATTTTCATTCTGGGACTTTACAGTGGACGAAGGCCCGGTCAGCTGGCTTGCAGCTCGCCTAATGCACTCTCCAATCTTGAAAGAACCACCAGTTGGTGACTTTGCATCCAAATCTTCAAACGAGTCAAGACTTCTTTTCTTATCATCAAAGTCCTTGATCATTTGTCTTTCCGCTGCAACTGCAGGCTTCTGTTTCCCTGGCAACTCCAGTTTATCCTCAGGCTTGTGTTTACGAGGTCTCCCCCTGCCTCTTTTGGGCTTGACCTCTGGAGGAGGCACTTCACTGACGACAACTTCCTCAACCACTACATCCTCGATGGGAGAAATATCTGTATCATCCTCGACCCATGCACTACCGGTCTGGAAGGATGCAAGTTCAGGGCATCCCTTAGATCGATAGAAAGATGTAAGTTGAGAACAGGCTATCACTAACTCTAGGAGATCACCACCTTGGCCAGGGAACAGAGCTAGCGACCTAATATAACGAAGAAGGCTTTCTGGACTAAAAGATGCCAAGATCTCAGACCGGTTGACTGTTGAGCAAGTAACTCCATCCTTGAGCCCAGCATTCTCAACCATATATGACATTCCACTGTCAGAGAGTTCTTCTGGCAGACAAGCACAGCTCATCCCTGACAAAATCCGCCTTGAAAGTTCTTCAAGTGCATAATTGACAGAACCGACAAAGGAATCCAAACTACTCTGTTTCTCCATCTGTGAATAGTCTGTTACAAAAGGCTTCAACTGGGATTCGTCGCACCAAGCAAAAGTGTTGTCACCAAAATATGCAACCAAATGACTATCCTTTCTCTGGTGCTTCAATGCCAGCTCAGATGCATTCGAAGGATCAAAGATCTCACCNNNNNNNNNNNNNNNNNNNNNNNNNNNNNNNNNNNNNNNNNNNNNNNNNNNNNNNNNNNCTTTATCAAGAGGAGGAAGGCAGTATCTGGCGCACTGAGCAGAAATTGCCAAGCCATTCTGTATCTCCTCCTCGAAATGTGCCACACCATTATCCTGTCCTTCATNNNNNNNNNNNNNNNNNNNNNTGACATGATATTCTCCGAGTTCACCAGATTCGGCTTCGGCTTGCTCAGATGTAGCAGAAGCACCAGCNNNNNNNNNNNNNNNNNNNNNNNNNCACTCAGGCTCGCCAGTCAAAGCTCCAGCCTTGCTGTCGCTGCTAACGCTTCCAAGCCCAAGCCCATTGATGGAATNNNNNNNNNNNNNNNNNNNNNNNNNAACCATGCCAGCTGCCTCCGTGGCGTACAACGGATCAACCGCCGCAGCCGCATCTGCCTCTTCGCGGCCGGCATCTGGCGCACCTCGAATAGCATCCCGGGCCAGGGCAGCCCCCTCATCCTTGACCTCAGCGGCAGCAGCCACCTCCTCGGAGGCCTCCGCCATGGTCACATCGGAGTCTCCC
>Cluster_36241|Contig1|less_than_5_individuals|original
GTCCTGAGTAGCACATTAGGACCACACTAGGAAGCAGAGTATCAAGAACAAAGAAGCATGTCAATTTATCAAGAACAAAACAGGCTTAGATTGGTTTTTTTGTGTGTAGCAACTAGAGACGCATTGTTCTATCCACTTAAAGATGCATCTTCGAACTAAAATCACGTAGATGTTAGCCAACACAACAACACAACAGGAATCACATTATTCACTAAATGTTGATAACAGCACGCCGTGAAATTGGGTAATTTGACATCAGAAATGTAGAATTGCCAAACGAATCTGTTGTCATTTGGAGTCAGACTATGGCTAAACTGTCGGTAGAACTAAAAGAAAGAGAGAGAAGGGTTTACCTTGGCCTCCTCTGTATCAACGACCTTACTGTCAACCAAATCACACTTGTTCCCTACT
>Cluster_36242|Contig1|less_than_5_individuals|original
CACACACACACACTACTACGCCTGCCTGCACCCACATAGGGGAGGCCAAGGGGAGAGGGCCGGGCAGAGGAGGTAGCCATGTACAACTCCGGCGGCGCCTCGACCGCGCAGGGCGGCAGCAGCAGCGGGGTGTGCACCAGCCCAGAGTACAAAGACGTCATGCACGCCAATGATTGGCTCATGGTCACCACCACGGTCGTCGTGACGGTCCTCGTCTTTGGGCTCGTCGTGCTCTGCATGCTTGGCCGCCGTACCAGGCGCCACAGCGGGTACTCCATCGCCATGCGCGTCATCTTCCAGGCATGCTTCACGCTCTTCCTCCCCTTCATGTCCTACATCTTTTCCCAGACCAAGAGCAAGCCCGACCCCAGCAACCAGCGGCGCACGGAGCTCG
>Cluster_36243|Contig1|original
TTCACTTGTTTCAACAAACGCGAACGACGCTCTCAGAAATCAGACTGTGCTTCTACAACAAATCCTGTTTTCGAAGAACGCAGCATCCATATAACTACAAATCCTGCAGTACAACAGTTTTCCTACAAATCAATCCAGAGTGCAACAAATCATTTCAAGAAACTGATAGGAGGGGGTGGGTTTGGAGCTGTTTATCAAGGTACTCTAGCACATGGCCAACAAGTCGCAGTAAAAGTCCGCTCACCTGCATCGACTCAGGGAACACGCGAGTTTAACAATGAGTTACGGCTACTTTCTACTGTGTGGCATGACAACTTGGTCCCTCTAATTGGCTATTGCTGTGAAAAGGATCAACAGATTTTGGTTTATCCACTCATGTCCAATGGCTCGCTACAGGATCGCCTCTACGGTGAGGCATCAAAACGAAAAGTTCTTGATTGGCCAACCAGAATATCAGTTTGCATTGGTGCTGCTAAAGGACTAGTATATCTTCACAATTTTGCTGGCCGCTGCATCATACACAGAGATGTTAAGTCTAGCAACATACTTCTGGATCAGAGCATGTGTGGTAAGGTTGCCGACTTTGGGTTTTCAAAGTATGCACCTCAAGAAGGCGACAGTGTTGCATCAATGGAAGTGAGAGGCACTGCTGGATACTTGGATCCTGAATACTATTCCACTCAGGTGTTATCGACCAAAAGTGACGTGTTCAGCTTCGGGGTGGTTCTCTTGGAAATCGTAACCGGAAGGGAGCCCCTCGATGTTCAGAGGCCTCGGAGCGAATGGAGCTTAGTCGAGTGGGCAAAGCCATACATACGGGACTTCAGGATCGAGGAGATCGTGGACCCTGGCATAAAGGGGCAGTACTGCTCGGAGGCCATGTGGAGGGTGCTGGAGGTGGCCACGGCGTGCACCGAGTCCTTCTCGACCTTCCGCCCGAGCATGGAGGACATCGCGCGGGAGCTGGAGGACGCGCTCATCATCGAGAACAACGCTTCCGAGTACATGCGGTCCATGGAGAGCA
>Cluster_36244|Contig1|less_than_5_individuals|original
AAATTTCTTTTTCCCATAATCTGAACAGATGCTGCATAAGCCATCACTCTACCTTTCTGAAGATAAGCGGCGCGCCTGTGCTTCTCTGAACACAGAGGGGATTAGTGCAATTATACAGCGACCAAGTAGTTGTATATTGGAGATGAACCTATGATCATTTAGCAATGCCTACAGTTTAATGAAAACGTTCTGCCACCATGCCAACTCTGACAGTCTGACCTTTGTAACATAAGTGATCAATCGCCAGTGAGTCCGTAAATGGGCTTCAGTTGTACAATCAACTTCTTCAGAAAGAGCATGCTGCATATTCTCTTTTGCTGCTACAAAACACGGATTAAAAACCATGTAATTTGAACCTCACGCGAGACGGGTTCCACATCAGTTACGCTGGCTGGAC
>Cluster_36245|Contig1|less_than_5_individuals|original
TAGCGGCTCCCATATTCTCCGCAGCGAAGCGGAATTTTTGCATGGGCTCGACGCCTCCGTATGCATCACTCCATTTCTCAAGAGTGTTATAGATGGCAAGGTTCGACAAGTAGACAGTTCCAATTGGGAAATCACCAATTTATATGTAAAGTAGCTCTCACATCAAAGTAGGAGTACTAACTAAAGTTATAACTGTTTTCAAAATTCAAATCGATATATTTTCTGAACTAATTCCAAATTGGGCCATCTTGCCAACTGTTTTACATTTCTGCAGTGTTCCTGCATGAAGTGGCTACTTGTTGATCATGCAGAAGCTTGTGCCACTTGTCGAACTGCTGCAGTGAACGGGACAAACATTGCATTCCTGACAATCTGATGAGGCTGAATGGCATCTTTGTTTGTTTCCAGAGGCCAGGAGGAGGAAATGGCTGGAAGATTCCCCGGAGGCAA
>Cluster_36246|Contig1|less_than_5_individuals|original
AGCAAGCAGGCAAAACCCCAGAGAAAAAGCCCAGCAGCAGGGAGAGCCTAGCCGCATCCATCGATCGAATCGAGCCGAGCTACCACGCACGCACGCACGCCGCCACGTCTGCCTTGTGCGGCCCTGCCCCCTCCCCCAATCCACCCCACCACAGGCAGAAGCAAACCCCAGCCAGAGCCGACGGCAAGCTGGACACCCACGCCATGGAGCGGGTGGCGCTGCTCCGCACCTCCGGCCGCCGCCTCCTCCAGCGCTGCGGCAGGCCCAGGCCCCTCGTG
>Cluster_36247|Contig1|less_than_5_individuals|original
CCACAATGTCAAATACAATGGCGAATCAGCCTGCATATCCTCATACATGTCCAGAGAACAGCCACAGTTTACCAGATTGTGTGCTACCTGTTTCCTATTAGCAAAAATAAACCTACAAGCACACACAATTAGAAGCGTACACAACCTCAAGCGGAACAAGCGTACACAGACACAAGCGTACACAACCGGAAGCTCGGCATATTAGAGTTGAGGTTGCTACTGGAACCTCTGGATAACATTGAAGGTACTTGAGGAACACCTTCAGTTCAGCCATAAACATTGCAGACGTGATGATCGATCCGCACCATGTGCACGAGCCTGTGGGTGTGACTTGGAGCAGGTTCCTGGCGAGACCCATGGAGATGATCCCGGCGCTGCAGCCCATCGTGGGAGGATTCGAGGTCGCAGGACGGTGGGATGAACGCGGTCAGGAACATGTGTACGGGCGGGAGCGCTCAGCCGGGCTAGCAAAT
>Cluster_36249|Contig1|original
CCTGTTTCTTCTTTTGAATGACTTTCTGGTATAGGAAGTCGACGGTATGCTCAAATGACGAAAACATTATCATAGAAAATGGAAGATTTCGTCCCCAAAGTGGTAAAAGCCCCCTGTAAAATCCAGACAAGCCTTCAGCGGCATACACCCTTGGAAAGCCATCGACCAAACCTTTTGCAAACATGGGCTGTGTCTGCACACGGACTTTCACCGATTCGAAGGGGCAGAGGGCAACATCAGCTATGATCTGAGCAGAGGCGCTGCTAAGAAAGTAAACTGTGCTCCTGTTGCTGTCCACCAGCGCATCAGAATACTGCTTCTTGAAAAACTCGTAGAGGCCAAACTTGCAGCCGCCCTGAGCGCCGTAGCCGAATAGCTTCCCTCCCCAGCCTCTCCAAAGCGACGAAGCGCCCTCTTCTCGTACAAGAGCACTCAGTCCCGAGCATATAGTGTTATATTTAACTGGATTCACCTGCATGTTGACCTTGAGGACGTCGAGCGGGGTGATGGCGAGGTGGGTG
>Cluster_3625|Contig1|original
GACAACTTTGCTATCACGGGATATGTACATTGTTACACACACCTGAGACACCGACGGCGAACTACCCCCAACCGCCACCGGGGCGTTCGAGTGCCCCACTATGCTTCTCCAGGGAGATGAAAGAGGGGGAAGGAAAGAACACACACACCAACAGCTACATTCTTCTCCCATCTCAGCGGGGCGAAGACAACACCCTGAAGTTGTGCGTGGCTCTCTAAGAAATAATGAAGAAACGACAGGCAGGAAAAACTGATAAGCTACACGGAAGAAAGAAGAGATCTAATCAGTTGGCACCAATCATTGTTGATGACAATCTATAATCTACACAGTTGCTACAAGGATGCAGGTCAAGTGACAATCATAAGGTTGTTTTCGTTCCCATGGTTGTTCACGCTAGGGCGCAGCGGGTCGTTCTTCCAAACACCATCAACAATAAATTTAATCTCATATCTACCGGGATACAACCTCAGGTTATACGAAAAAATGCCGCTTTCTGATTGTTCCATCCTTCTTTGGCTTGTCCACCCATCAAAAGAACCGGTCAATAGAACTTCTGAAGCAGGATTGGGCCATACAACAGATACTGTGCGGAGCTCACTCAAAGCCTTCTCAACTTCATCAAGCCTCGTTTGCTTTTCTTCAATTATTTTGTTCTTCTCAATTATTTCTAGCGCCACCTTGCCTTCTAATACTGCTATTTTAGCACGGATTGTCCGTAATTCTTCCTGGGCATGCATTACTTTTGTCTCTTCAAATTCCCAATCATCAGAGAACCCATTTACCACATCTGCTTCTTCGCCATTTGACATATATGACGAAACTCCATCAAATCTTGATCTTAATGTCTTAAGAGAATCTGCAAGATCGAATTCCAAATTTTGAAAACGTGCATGTATCTCATCTCTTTCAGAGTCTACATGATCACTAGGATAATCATTTATAACCACACCATTAGATGGTCCAGGAACATCATCTTCTATCAACACAGTGTTCAGGTCAACATGTTTTGGTGGTTTTCTGCTCAAAGGATGGATCTCAGCGGCTTCAAAATCAGAAAACCGACTCTTGTCAAGAGACCATGTTCGCCATGCATCATTGGCCGAACTACTTGATTTGTTGTCCTCTGGTATTCCATTTTGAGAATGAGAGCGGTGTATATTTCCATTCACAGGTATCCTTCGAGTGTACATGCCATTAGTTGGACTTCGACTAGGAGCTCCATTATGGTTCATTAAAGCGCCATTTTGACCTCGCCCTCCCGCTTGATTCTTGCTGCGTGGCGGTGGCCGCGCACGCTCCCTCTCTCTCCGCAGCCTGGCGAGCATTCCCTCCAGGCCTGCCCCAGACCCTGCCTCCTCTGTCTCCTCCGTCTCCGGCTGCCTCCCAGACGGCGCCGGTTCCTGCTGCTCCCTTACGGAATCCGCGGCCGAGTTTGGCGGTCGGCCAGAAGGACCCGCCTC
>Cluster_3625|Contig2|original
GTGCACCCTGAATACCCGCCCGAGGCGGGTCCTTCTGGCCGACCGCCAAACTCGGCCGCGGATTCCGTAAGGGAGCAGCAGGAACCCACGCCGTCTGGGAGGCAGCCAGAGACGGAGGAGACACAGGAGGCAGGGTCTGGGGCAGGCCTGGAGGGGATGCTCACCAGGCTGCGGAGAGAGAGGGAGCGTGCGCGGCCACCGCCACGCAGCAAGAATCGAGCGGGAGGGCAAGGTCAAAATGGCGCTTTAATGAACCATAATGGAGCTCCTAGTCGAAGTCCAACTGATGGCATGTACACTCGAAGGATACCTGTGAATGGAAATATACATCGCTCTCATTCTCAAAATGGAATACCAGAGGACAACAAATCAAGTAGTTCAGCCAATGATGCATGGCGAACATGGTCTCTTGACAAGAGTCGGTTTTCTGATTTTGAAGCCGCTGAGATCCATCCTTTGAGCAGAAAACCACCAAAACGTGCTGACCTGGACACTGTGTTGATAGAAGATGATGTTCCCGGACCATCTAATGGTGTGGTTATAAATGATTATCCTAGTGATCATGTAGACTCTGAAAGAGATGAGATACATGCACGTTTTCAAAATTTGGAATTCGATCTTGCAGATTCTCTTAAGACATTAAGATCAAGATTTGATGGAGTTTCGTCATATATGTCAAATGGCGAAGAAGCAGATGTGGTAAATGGGTTCTCTGATGATTGGGAATTTGAAGAGACAAAAGTAATGCATGCCCAGGAAGAATTACGGACAATCCGTGCTAAAATAGCAGTATTAGAAGGCAAGGTGGCGCTCGAAATAATTGACAAGAACAAAATAATTGAAGAAAAGCAAACGAGGCTTGATGAAGTTGAGAAGGCTTTGAGTGAGCTCCGCACAGTATCTGTTGTATGGCCCAATCCTGCTTCAGAAGTTCTATTGACCGGTTCTTTTGATGGGTGGACAAGCCAAAGAAGGATGGAACAATCAGAAAGCGGCATTTTTTCGTATAACCTGAGGTTGTATCCTGGTAGATATGAGATTAAATTTATTGTTGATGGTGTTTGGAAGAACGACCCGCTGCGCCCTACTGTGAACAACAATGGGAACGAAAACAACCTTATGATTGTCACTTGACCTGCATCCTTGTAGCAACTGTGTAGATTATAGATTGTCATCAACAATGATTGGTGCCAACTGATTAGATATGTTCTTTCTTCCTTGTAGCTTATCAGTTTTTGCCGCCTGTCATTTCTTGATTTTCTTTTAGAGAGCCACGCGCGACTTTGAACAGTGTAGGGTCAGGGTGTTGTCTTCACCCCCGCTGAGATGGGAGAAGAATAT
>Cluster_36251|Contig1|less_than_5_individuals|original
GTGTGATATTACTTGACATACAATATTCTTGGTGTAAATTTACAAATATAGAATGCAGGCCACTACAGAAAAAACATATAAGTTTAAACAACAGCTGCCCCTAAGTAAAGAATACTCCCTCCGTCCGGAAAAAGTTGTCCAGGGTGTAGTTCATTTACAATTTTGCAAAAAAGTCCTTAGGATTTTAAATCTCGTGCTAATCAGCCCCCTCTTCTTCTTCCTCCTTCCGCCATCATCTGCGCGCACCGTGGTCGCCCCAGCCACCGTCGGCACCCGCAGGGACCAGCGCGCGACGACGGCCAACCTGCGCCACCCCTGC
>Cluster_36253|Contig1|less_than_5_individuals|original
GGCGCCACCGACGCGTCGCCGGATGCGTGGGTCAACGGCTACTTGGCTGACGCGGCAGGTACATAGGAGTACAAACTTGCGTCCCTACTCCAAATCCATATCCACCCTAACCCATCCACAAACAGAAACATTCAACTTATATTCCATTTGATACATCGATCCTACAAAAGTGTCACGATTTTTTACTACCATGGTTAAATAAAAATCTTGTACCCATAGTCCAATACTAATGAAAAAAGAGCATCAATGGACATATAGTTTTTTGGGTCTGACGGTGGGTTGAAGTGATACTCTGCTTGGTTTTCGCCAAAAAAAGTGATACTGCTATTGGTTTAAACAAGGATAAACATTTTTTGTGTCAAACTATAATTTATATCATGCACGATGAACATCACTTCACATTTGTGTTTTTAGCAAAATCATGACTTTCTAGAGTGGGGTACATATTTTAAGGCCTTCTTGGCATAAAACTCCGGGCCGGTAAACAGATACCCTGAAAGAAAGCTACAGTATGTAATCCTCCTTTTGGGAAAAAATGTAACACCACACATCACACTATGCCTATCAATGTCCCATCTCACAACAAACATAATGGGCCATGCTCATGTGGAAACACATGCCACAATATAATGGGCAATCATTTAAACAGATTATACGTCACCATAACGCCTATGATTTCATCTTCTGGCTCCGCTTCAAGAACCTACTGCTGTGAAAAATTGCAGCAAAGGCAGCAAAAATGGATGGAACAGATGTAATCTACTAATCTTTTTTAGTTTCTCC
>Cluster_36254|Contig1|less_than_5_individuals|original
GCAGACCGGAGCAGAGCTGCGGCACGGCTCCCCTCGCTTTGGCCTCCCACGGAAGACAAGTATCCTTGTCTCTGGCTCGTGGCTCCTTCCCCTTCTTCCCCGCGCTTGTTCTTCTCCCCCCGTGAGCTCCAGCCGCTCTTGCTGTGCGGTGGAACTCAAGCGAGCAGCCGATAGCGGCGGAGGAGAGATGAGCGTGACCAAGTTCATCAAGTGCGTCACGGTGGGGGACGGCGCCGTCGGCAAGACCTGCATGCTCATCTGCTACACCAGCAACAGGTTCCCCAG
>Cluster_36255|Contig1|original
GGCAGCAGCATACAATTCCCCCACACCATCACAAACAGATGATGAAGCTGCTGCTCTCCCAGCATCTTCCCAATCACCAGATGGACCTATGAGAGCCAGCACAAGCAACTGTTGGCTGTTGCTGGCTACCACCACCACCGAATTCTCAAGCCAACCTCCATCACCATTTGGCTTTGCCCAGTAATTCCGAGAGCGCCAAACCAAGATCAGCTGCCAACACCACCAAAGCTAGCTGATCCATGGACCTGTCGGCGAACCCGGACAGCCCTCTCTCTGGAGGGGGCAACGGCGGCGGTTCCTCGAGCAGCATCACCTCCTCGCTTTCCGTGGTCTCAGGGGGCACTCCGCACCCGCAGTCGCCGAGCAGGTACGAGGCGCAGAAGCGGCGCGACTGGAA
>Cluster_36256|Contig1|less_than_5_individuals|original
CACACAAATACATGAATAAAGCATTACACCATCCAAATACAATCAAGGCCCTACTACGAAACCAAAATAAAAGAAGACTACCCCAAATGCTACACAGATCCCCGATCGATCCCAACTGGGCTCCACTACTGATCAACTAGAACGGAACAACACAAAGGACATGATCTTCATCGAGCTCCTCCTTGAGCTTGGTTGTGTCATCGGCATGGTATCATCGGCACCTGCAAACTGGTTTTGGAAGTATCTGTGAGTCACGGGGACTCAGCAATCT
>Cluster_36257|Contig1|less_than_5_individuals|original
CTGTGAGTCTACATTTAGTTCCACCATGGAGTATTGTTCTTGTGTAGTAGTGAGTCTTTGTGCCAAGCTGGAATGTGTAGAACATAGACGCCAAGAAAATCTGCAACGTAAAAAACGCTCCAAATGCTGTGCAGAATCCCTGCTCTAAGAAAGTCTCCGTGAGCATAGGGAGGACAAGCATCAATCCGAGCTGGAAAACAGCCTGTGGAGCCATTGCATTTTCAAGAGGCTTGATGTTGTCCTGAATACGTGGATCCAGCAAAAGAGACTTCTCCAGGCCACACGTAACTAGATATAACCTCCCGTATAAGAACACATAAACTGTAAGTACAGTAACCATGGTACTGAAATAAATCCCCACTGTAGTGAAGTAGAAAGATAGCATTCTATAGAAGTCAAATCGACATCCAAGCCGATAGTTGTCACGACTCAGTGTTTGTTCACCATTGCCAGTGGCCACCTTAGCTTCAACGACTGAAATGTCATTCATTCCCGCATGAAGTCCCTTACCAACTTGTATGTACTCATGATGTGTGGCATTTCCTCCTCTGATTGTCGAGTTAAAACCTGAAAAGATATCACTGAGATTTATTGCCTTTGAAGCTTTTCTTATGCCACCCATAGTAATATAGAAGAGCCTATCAAAAATATCTGAATGGCCATAATGGAACCGAACCTTGAGTGGG
>Cluster_36258|Contig1|less_than_5_individuals|original
GTGGAATTCAAGTTTAACATACCGAAGGAGGCCAGAGGGCTCTTTCGGGCAGCTGCGAGGATGACCATTGGTGATGGGCGCACTGCCCCTTTCTGGGAGGACCGATGGCTGACAGGATACCGCATACAGGAGCTCGCGCCAGTCGTATATGACAGAATATCTAAACGGACGAGGCAATCCTGAACTGTGGTGGATGCCCTAACTGATGCCACTTGGGCCCGAGACATCAGCCCGGACATGGACGAGCACGCGTTAGCCCAGTTCCTTGGGCTTTGGCCCCAAGTGGCGAGCGTGACTTTATTGGATCACACACCAGACAAGTTGACGTGGTCATGGGAGAAGGACGGAGTCTTCTCGGCGCGATCAGCCTATGCGGCAGGATTTGCAACGCTTCAGGTCTCCCCCATGATAGCTTACACATGGTCATCG
>Cluster_36259|Contig1|less_than_5_individuals|original
AACTGAAATGCGATGAAGCATCATACATATAATGCCAGGTTATCAGTTTGGAACCCTGGTGCACTCATTCAGCTAAGAAACATGGCAGTGAAGCAATTCGTCGAACACCGACGGTGCAGGTGACTAACTAAGGACATCGAATCAAACAAGAAGGTTCAGTTGGTTCATATATATCATCATATGCACACATTGATCTGATGGTACGTACGAAAAAGGCGTAATCCGTGGCAGTGCTAAAGGGGGAGCGGTCGTAAAACCATGGACATTGCTGTTGACGGATGGTTTCTCTTTCCCCCCAAAATCTACAGCATGGTGGAAATTGGGTGCTACCATAATCGGACATAGCGGAGGGCGATAATCGATGAGAATATAACCCACCTTGTCGATCCAGATCGAGGCGGGATGTAGAAGAAGACGGAGATGTGAA
>Cluster_3626|Contig1|original
CCGGCGCCTCCGCGCCGTGTCGATCCGGCCGACGAACGGCGGTCCCCTCCCCTCCTGCGCAGCAGCCGGGGCCGCTACTTCCAGCCGGCTTCCTCTGGCGTACAACCCCTACTCCTCTCAGGTCCAGCCCTCCGGCTCCACCCCGCCCTTCTCATCCGGACCTAGGGTTTGTGCGACCCTGCGAGCTCCGTCCCCGCTCTCCCCGCTCCACCCAGTCGCGGGCGTACCAGCCGCCTCCCCGAGCCGTTCGAGCACAGGCCTCCTCGCAGAGGCACCTGTTGCCGCCCCCGCCGCCGCCAAGCACGAGGCTGTTTCTAGCTAAATCCAAGGAATTGGTGCAATATCAGGTCATGGAGGGGAGTAAGAACATGCAAGAGTCAGACACTGCATCTGTTGTCATAGTACCCAGGGAGCCTGCTGTCATTATCAATGGTGTCCCAGACTTGCCTCCTGATTTCGCATCTGGTTCACAACCTGCAGTAAGAGATGCTCCAGGATCTCGAGTTGATCATCGCTTTGGTGAATGGCTAGAAGGGCGGAAAGTGAGAAAGCAGTTTGGAGACAAGTATTTTGCAGGGAAAGTTGTCAAGTATGACAGTGAAAGCAATTGGTACAGTGTTGTCTATGATGATGGAGACCAGGAAGATCTTGAATGGCTTGAACTGGAGGAGATCCTGCTACCATTGGACATAACCATTCCACTCAGAAAACTTGTTATGGACAAATTCAAACATCAGAATGCTGTTCCTGACTACAGACTTAAGGGGGCTAGATCATCGCAAGGAACTAATGGTACTAGCAACCAGATGGTGGTTAGAGCAGTAAATGGCCAACAGTCAAACAACCTACCACTACCAGGGTTGCTTCAGGCGTCCCCGTCAAATGCAGAGACTGTCAGGGCAGAAAGACTGAAGATGCAGACCTCCAAAAGAAAAACTGAAGAGGTATATCAGCCTAAAAAAAGGGGCAGGCCTCGAAAGGATAGAACTATATCAGTATCAGGTGACATTGAACCTAAAAAAAGAGGCAGACCTCCAAAAGAAAAGAACATATCTGGGGAGAGTAGTGTTCATAAGCGCAATGCAGAGACTGTCAGGGCAGAAAAACTGAAGAGAGAAAGCTTGCGTGTTCGAGGGGCATAACCTAACAATCAATCTCACTGTTACAATACAGATATTTCTAAATATTCCAGTCTATGTATGCTGGTGACACTAGCTTTCAATGTACTTTGTACAACCCAGCGCACAACAAAACTTGTAAAGCTATATTTACTATTCGAGCGCTACCATATTTCTTTTCCTATACAAGTATATCTGCAAACTGTTTGAAATTCTTCGGGTATGGCATTAGAAGTTTTCCTTGTGGAAATGGAACCTAGTTGTGGTTGTCTGGCTGAATTCTTTTGAAAGATCCTTGAGTTGTTTCGTGAGTGTTGGAGATCCACAATAGAAAACACCTATACGAGAGTTCTTGTGGGCATTGGCCAAATCGGAGAACACTTTTCTCCAGTTAGGTCTTGCAAAATGTGTCCGAATCTTGCTTCCGGAGACGATGTCAACACCATTTTTGGCATGCTGGAGTGACTGAACCATGGCAATCAGCGCTGACCTTGCGTCGCCTTCTTCATACACGCTGGTGAGGTAATTGTGCATCTCTATGACATCGCTGTGATCGTTGTCAGCGACTTCATTCATGACTCCTTTGAACCAGTCGAAGGATCCTTGCTCTCTGGTAACCCAGTAGAAGTAAGCTCTCCCTGGCCCACTGTTCTTGAAGCTGCCTATCTCAGAACCGTGTATACTTTCCACCTCATCATTGGACTTTATGTTGTTCAAGAGATCTTTCAATATGCTGATGAAAGGAGTGGCGCCAATCCCAAGACCGATAAGCAAAAGAATGTCGTATTTCTTGTAATTTTGCGCCGGTGCACCATAAGGGCCATCGATAAAGACCTTAGGAAACCTGGTGTCTTCTGTCGCAGAGTCTGCCACAACTGTAGTTTCAAGTCTCGAAAGGGTAGCCTTCTTGGAAGTAACTTGTGCCTCGCAACACTTCCCGAACAAGCTCCTGAGTTCAGATGTCCAGTCACCTAGCGTGCGGATATGCACGCTCAGGTAATCATCTCCAGGTGCAGAAGTGATGGAGAACGGATGCCATTCGAAAGGCGAAACGTCGGGGCATTTCACAAACAGGTACATCCCACTCTTGTACTTGAAACCCGGTGGCTTCTTCATGTGAAGAGAGAGCACATTTCCTGGGTAAATCGCAGCCTTGAGAATGTTCACGTGGTAGTTGTTCTCGCGAACTTTTCTGATAATTCTCTCGCAGGCGTAGAAGAGGACAGGGACTATGAGGAACATCCATGTCGTCTTCTTGTACCAGACCCTGGTGAGGAATATGAAGTAGGAATGCACCACGAGGAGGACGTAGACGAGCAGCAGCAGGTGGTGCGCGTACCAGAAGGCGTTGAAGCCGGCCAGGTGGTGCAGCGGCGACGGCAGCTTGACGACGCTCCGCCTGAAGGTGTGCATGGCCAGCGTGAAGGAGAAGGTCATGATGATGATCATGAGGATGCCGGTGACCCCCGGGGCGCTGGCCAGCAGGTCCGGGTACGTCGGCTGCCTGAAGCCGAAGTTGGGGCCCAGCAGGGCCATGAACTTGTCGCTCGGGCAGGAGACGAGCCTGGGGAAGTCGCAGGTGACGTGGGCGAGCGTGTGCACCACCGTGCCGACGGCGATGGCGCCGGCGAGCACCTTGTGGAAGTTGATGTTGTCGTCGAAGGGGATGACGTGGCTGAGCGCGGTGGAGCGGAGGGTGGTGAGCGTGTTGCGGCAGACGGGCAGCAGGATGAGCGCCATGTTGAGCTTGAGCGTCTCGGCGGCGCCCTTGGCGACGCAGACGCAGTTGCCCATGACCTGGAAGGAGGACCGGTGCTTGTACTGCTCGAACTTGTAGACGAAGAGGGCGAGGTTGGCGGCGAGCCAGAGCGTCACCAGCCATATCCGCTTCCAGTTCTCGTGGACGAAGTCCATGGTCCTGGTGACGTGCCGCTTCAGCGGGCTCCGGTACCGCATCGGGATCATCGTCCTCGCCAGGCTCGACGTCGTCCGCTTCAGCTTCACCTCCGGCGCCTGCGCGCTCACCATCCCGCG
>Cluster_3626|Contig2|original
CCGGCTCCACCCCGCCCTTCTCATCCCGACCTAGGGTTTGTGCGCCCCTGCGAGCTCCGTCCCCGCTCCACCCAGTAGCGGGCGTACCAGCCGCCCCCCGGAGCCGTTCGAGCACAGACCTCCTCGCAGAGGCACCGCCGCCGCCAAGCACGAGGTTGTTTCTAGCTAAATCCAAGGAATTGGTGCAATATCAGGTCATGGAGGGGAGTAAGAACATGCAAGAGTCAGACACTGCATCTGTTGTCATAGTACCCAGGGAGCCTGCTGTCATTATCAATGGTGTCCCAGACTTGCCTCCTGATTTCGCATCTGGTTCACAACCTGCAGTAAGAGACGCTCAAGGATCTCGAGTTGATCATCGCTTTGGTGAATGGCTAGAAGGGCGGAAAGTGAGAAAGCAGTTTGGGGACAAGTATTTTGCAGGGAAAGTTGTCAAGTATGACAGTGAAAGCAATTGGTACAGTGTTGTCTATGATGATGGAGACCAGGAAGATCTTGAATGGCTTGAACTGGAGGAGATCCTGCTACCATTGGACATAACCATTCCACTCAGAAAACTTGTTATGGACAAATTCAAACATCAGAATGCTGTTCCTGACTACAGACTTAAGGGGGCTAGATCATCGCAAGGAACTAATGGTACTAGCAACCAGATGGTGGTTAGAGCAGTAAATGGCCAACAGTCAAACAACCTACCACTACCAGGGTTGCTTCAGGCGTCCCCGTCAAATGCAGAGACTGTCAGGGCAGAAAGACTGAAGATGCAGACCTCCAAAAGAAAAACTGAAGAGGTATATCAGCCTAAAAAAAGGGGCAGGCCTCGAAAGGATAGAACTATATCAGTAT
>Cluster_3626|Contig3|original
GGCTGATGCAGCAGCCGTCGCGGCTGGCGTCCGGGGTGCGGCAGTTCGCGTCGCGGGTGTCGATGAAGGTGCCGGAGGTGGTGCCGGGCATCCGGCCGGGCGGCGGGCGGATGACGCGGATGCAGTCCAGCGCGCAGATGGGGCTCAAGGGGCTGCGCTTCCTCGACAAGACCTCCGGGAGCAAGGAGGGCTGGAAGGCCGTCGAGCGCCGCTTCGACGAGATGAGCAAGGCCAGCGGCCGCCTCCCCAAGGAGAGCTTCGGCAAGTGCATCGGCATGGGGGACTCCAAGGAGTTCGCCGGCGAGCTGTTCGTGACGCTGTCGCGGCGGAGGAGCATCGAGCCGGAGCAGGGCATCACCAAGGAGCAGCTCAGGGAGTTCTGGACGGAGATGACCGACCAGAACTTCGACTCGCGGCTCCGCATTTTCTTCGACATGTGCGACAAGAACGGCGATGGGATGCTCACGGAGGATGAGGTCAAGGAGGTTATTATATTGAGCGCGTCGGCCAACAAGCTGGCCAAGCTCAAGAGCCACGCCGCGACCTACTCGTCGCTCATCATGGAGGAGCTCGACCCCGACGACCGTGGCTACATCGAGATTTGGCAGCTGGAGACGCTGCTGCGCGGGATGGTGAGCGCGCAGGCGCCGGAGGTGAAGCTGAAGCGGACGACGTCGAGCCTGGCGAGGACGATGATCCCGATGCGGTACCGGAGCCCGCTGAAGCGGCACGTCACCAGGACCATGGACTTCGTCCACGAGAACTGGAAGCGGATATGGCTGGTGACGCTCTGGCTCGCCGCCAACCTCGCCCTCTTCGTCTACAAGTTCGAGCAGTACAAGCACCGGTCCTCCTTCCAGGTCATGGGCAACTGCGTCTGCGTCGCCAAGGGCGCCGCCGAGACGCTCAAGCTCAACATGGCGCTCATCCTGCTGCCCGTCTGCCGCAACACGCTCACCACCCTCCGCTCCACCGCGCTCAGCCACGTCATCCCCTTCGACGACAACATCAACTTCCACAAGGTGCTCGCCGGCGCCATCGCCGTCGGCACGGTGGTGCACACGCTCGCCCACGTCACCTGCGACTTCCCCAGGCTCGTCTCCTGCCCGAGCGACAAGTTCATGGCCCTGCTGGGCCCCAACTTCGGCTTCAGGCAGCCGACGTACCCGGACCTGCTGGCCAGCGCCCCGGGGGTCACCGGCATCCTCATGATCATCATCATGACCTTCTCCTTCACGCTGGCCATGCACACCTTCAGGCGGAGCGTCGTCAAGCTGCCGTCGCCGCTGCACCACCTGGCCGGCTTCAACGCCTTCTGGTACGCGCACCACCTGCTGCTGCTCGTCTACGTCCTCCTCGTGGTGCATTCCTACTTCATATTCCTCACCAGGGTCTGGTACAAGAAGACGACATGGATGTTCCTCATAGTCCCTGTCCTCTTCTACGCCTGCGAGAGAATTATCAGAAAAGTTCGCGAGAACAACTACCACGTGAACATTCTCAAGGCTGCGATTTACCCAGGAAATGTGCTCTCTCTTCACATGAAGAAGCCACCGGGTTTCAAGTACAAGAGTGGGATGTACCTGTTTGTGAAATGCCCCGACGTTTCGCCTTTCGAATGGCATCCGTTCTCCATTACTTCTGCACCTGGAGATGATTACCTGAGCGTGCATATCCGCACGCTAGGTGACTGGACATCTGAACTCAGGAACTTGTTCGGGAAGTGTTTCGAGGCACAAGTTACTTCCAAGAAGGCCACCCTTTCGAGACTTGAAACTACAGTTGTGGCAGACTCTGCGACAGAAGACACCAGGTTTCCTAAGGTCTTCATCGATGGCCCTTATGGTGCACCGGCGCAAAATTACAAGAAATACGACATTCTTTTGCTTATCGGGCTTGGAATTGGCGCCACTCCTTTCATCAGCATATTGAAAGATCTCTTGAACAACATAAAGTCCAATGATGAGGTGGAAAGTATACACGGTTCTGAGATAGGCAGCTTCAAGAACAGTGGGCCAGGGAGAGCTTACTTCTACTGGGTTACCAGAGAGCAAGGATCCTTCGACTGGTTCAAAGGAGTCATGAATGAAGTCGCTGACAACGATCACAGCGATGTCATAGAGATGCACAATTACCTCACCAGCGTGTATGAAGAAGGCGACGCAAGGTCAGCGCTGATTGCCATGGTTCAGTCACTCCAGCATGCCAAAAATGGTGTTGACATCGTCTCCGGAAGCAAGATTCGGACACATTTTGCAAGGCCTAACTGGAGAAAAGTGTTCTCTGATTTGGCCAATGCCCACAAGAACTCTCGTATAGGTGTTTTCTATTGTGGATCTCCAACACTCACGAAACAACTCAAGGATCTTTCAAAAGAATTCAGCCAGACAACCACAACTAGGTTTCATTTCCACAAGGAAAATTTCTAAGGCCATACCCGAAGAATTTCAAACAGTTGGAAGATATACTTGTATAGGAAAAGAAATATGATAGTGCTCGAATAGTAAATATAGCTTTACAAATTTTGTTGTACGCTGGGTTGTACAAAGTACATTGAAAGCTAGTGTCACCAGCATACATAGACTGGAATATTTAGAAATATCTGTATTGTAACAGTGAGATTGATTGTTAGGTTATGCCCCTCGAACACGCAAGCTTTCTCTCTTCAGTTTTTCTGCCCTGACAGTCTCTGCATTGCGCTTATGAACACTACTCTCCCCAGATATGTTCTTTTCTTTTGGAGGTCTGCCTCTTTTTTTAGGTTGAATGTCACCTGATACTGATATAGTTCTATCCTTTCGAGGCCTGCCCCTTTTTTTAGGCTGATATACCTCCTCAGTTTTTCTTTTGGAGGTCTGCATCTTCAGTTTTTCTGCCCTGACAGTCTCTGCATTTGATGGGGACGCCTGAAGCAACCCTGGTAGTGGCAGGTTGTTTGACTGTAGGCCATTTACTGCTCTGACCACCACCTGGTTGCGAGCACCATTAGTTCCTTGCGATGATCTAGCCCCCTTAAGTCTGGAGTCAGGAACAGCATTCTGATGTTTGAATTTGTCCATAACAAGTTTTCTGAGTGGAATGGTTATGTCCAATGGTAGCAGGATCTCCTCCAGTTCAAGCCATTCAAGATCTTCCTGGTCTCCATCATCATAGACAACACTGTACCAATTGCTTTCACTGTCATACTTGACAACTTTCCCTGCAAAATACTTGTCCCCAAACTGCTTTCTCACTTTCCGCCCTTCTAGCCATTCACCAAAGCGATGATCAACTCGAGATCCTTGAGCGTCTCTTACTGCAGGTTGTGAACCAGATGCGAAATCAGGAGGCAAGTCTGGGACACCATTGATAATGATAACAGGCTCCCTGGATACTTTGACAACAGATGCAGTGTCTGACTCTTGCATGTTCTTACTCCCCTCCATGACCTGATATTGCACCAATTCCTTGGATTTAGCTAGAAACAGCCTCGTGCTTGGCGGCGGCGGGGCAGATGACACCGATGGCGACCGGCGACCAAGTGGTCGTACTGCCTCTCCGTCATGCCCCTGTCTCCCCCTGCGCCCCTCTTCACTTGCGGCACGCTTCCCTGTGTTCGCCCGTGAGCAGGCCCACAACAAGGAGACGTCTCGTGCTTGGCGGCGGCGGGGGCGGCAACAGGTGCCTCTGCGAGGAGGCC
>Cluster_3626|Contig4|original
CGCGGGATGGTGAGCGCGCAGGCGCCGGAGGTGAAGCTGAAGCGGACGACGTCGAGCCTGGCGAGGACGATGATCCCGATGCGGTACCGGAGCCCGCTGAAGCGGCACGTCACCAGGACCATGGACTTCATCCACGAGAACTGGAAGCGGATATGGCTGGTGACGCTCTGGCTGGCCGCCAACCTCGCCCTCTTCGTCTACAAGTTCGAGCAGTACAAGCACCGGTCCTCCTTCCAGGTCATGGGAAACTGCGTCTGCGTCGCCAAGGGCGCCGCCGAGACGCTCAAGCTCAACATGGCGCTCATCCTGCTGCCCGTCTGCCGCAACACGCTCACCACCCTCCGCTCCACCGCGCTCAGCCACGTCATCCCCTTCGACGACAACATCAACTTCCACAAGGTGCTCGCCGGCGCCATCGCCGTCGGCACCGTGGTGCACACGCTCGCCCACGTCACCTGCGACTTCCCCAGGCTCATCTCCTGCCCGAGCGACAAGTTCATGGCCCTGCTGGGCCCCAACTTCGGCTTCAGGCAGCCGACGTACCCGGACCTGCTGGCCAGCGCCCCAGGGGTCACCGGCATCCTCATGATCATCATCATGACCTTCTCCTTCACGCTGGCCATGCACACCTTCAGGCGGAGCGTCGTCAAGCTGCCGTCGCCGCTGCACCACCTGGCCGGCTTCAACGCCTTCTGGTACGCGCACCACCTGCTGCTGCTCGTCTATGTCCTCCTCGTGGTGCATTCCTACTTCATATTCCTCACCAGAATCTGGTACAAGAAGACGACATGGATGTTCCTCGTGGTGCATTCCTACTTCATATTCCTCACCAGAATCTGGTACAAGAAGACGACATGGATGTTCCTCATAGTCCCTGTCCTCTTCTACGCCTGCGAGAGGATTATCAGAAAAGTTCGCGAAAACAACTACCACGTGAACATTCTCAAGGCTGCGATTTACCCAGGAAATGTGCTCTCTCTTCACATGAAGAAGCCACCGGGTTTCAAGTACAAGAGTGGGATGTACCTGTTTGTGAAATGCCCTGACGTTTCGCCTTTCGAATGGCATCCGTTCTCCATCACTTCTGCACCTGGAGATGATTACCTGAGCGTGCATATCCGCACGCTAGGTGACTGGACATCTGAACTCAGGAGCTTGTTCGGGAAGTGTTGCGAGGCACAAGTTACTTCCAAGAAGGCTACCCTTTCGAGACTTGAAACTACAGTTGTGGCAGACTCTGCGACAGAAGACACCAGGTTTCCTAAGGTCTTTATCGATGGCCCTTATGGTGCACCGGCGCAAAATTACAAGAAATACGACATTCTTTTGCTTATCGGTCTTGGGATTGGCGCCACTCCTTTCATCAGCATATTGAAAGATCTCTTGAACAACATAAAGTCCAATGATGAGGTGGAAAGCATACACGGTTCTGAGATAGGCAGCTTCAAGAACAGTGGGCCAGGAAGAGCTTACTTCTACTGGGTTACCAGAGAGCAAGGATCCTTCGACTGGTTCAAAGGAGTCATGAATGAAGTTGCTGACAACGATCACAGCAATGTCATCGAGATGCACAATTACCTCACCAGCGTGTATGAAGAAGGCGACGCAAGGTCAGCGCTGATTGCCATGGTTCAGTCACTCCAGCATGCCAAAAATGGTGTTGACATTGTCTCCGGAAGCAAGATTCGGACACATTTTGCAAGGCCTAACTGGAGAAAAGTGTTCTCTGATTTGGCCAATGCCCACAAGAACTCTCGTATAGGTGTTTTCTATTGTGGATCTCCAACACTCACGAAACAACTCAAGGATCTTTCAAAAGAATTCAGCCAGACAACCACAACTAGGTTTCATTTCCACAAGGAAAATTTCTAAGGCCATACCCGAAGAATTTCAAACAGTTGGAAGATATACTTGTATAGGAAAAGAAATATGATAGTGCTCGAATAGTAAATATAGCTTTACAAATTTTGTTGTACGCTGGGTTGTACAAAGTACATTGAAAGCTAGTGTCACCAGCATACATAGACTGGAATATTTAGAAATATCTGTATTGTAACAGTGAGATTGATTGTTAGGTTATGCCCCTCGAACACGCAAGCTTTCTCTCTTCAGTTTTTCTGCCCTGACAGTCTCTGCATTGCGCTTATGAACACTACTCTCCCCAGATATGTTCTTTTCTTTTGGAGGTCTGCCTCTTTTTTTAGGTTGAATGTCACCTGATACTGATATAGTTCTATCCTTTCGAGGCCTGCCCCTTTTTTTAGGCTGATATACCTC
>Cluster_36260|Contig1|original
CCCACATCCTCCACCTCCCTCACTCCCTGCTTCTCATCACATCCTCCACTTCCCTCTCCACCCTCGATCTCTCTCTCTCGCGCGCGCACGCTCCCCAGCTCACGCCTCCGACGCCACACCACAGCTCGCCGGCGCAGCAAGCAAGCAAAGCGGGCTCGCTCTGCACTGCGGCGATGGGGTACACGTACACGCCCACGTACTACTCTGGCCTGCAGGAGACCATCGCGTCCGTCTGCAAGTCCATCTTCAGCCGCCCCGGCAAGCGCCTCACCGCCGACCAGGCCGCCGCGC
>Cluster_36261|Contig1|less_than_5_individuals|original
CGTGGGAAGAGGGCAGGTGGCCACCAGCCCCAGGCGGAGAACTCCGGAACGCCAAAGAGAGGTGAAACTTGCGAGCCCGCAGTGCCACTCAGCCATGGCCTGGCTCCTTCAACGATGACCGGAGCCGCTGGGGGCTGTAAGGACATCATCCTCATCAACTGCAGCTTCCTCCACCATCAACTTTTGCGCTGCTGTCAACGCTGCTACTTCCATCAGGAAAGAACATTTTACTCGAGTAGCTCCCAGTGGTATGATAGAGACAGACACTGAGAGAAGAGCTGGATGATCTTCAGAAACCCTATGATATTGCCCATCACATAGGCCGTTTACACTGCTGTTATGGCAACATCGCCTGTGCAAAATTCTTACGGTTTTCAATCAGTTCACAAAGTAGCAGCCTCTATCCCACTGGTCCTTCAAATCCTCAGGTGAGCTTA
>Cluster_36262|Contig1|less_than_5_individuals|original
CTTTGAAGGATTGGCGTTTTTGAGTTTGCTGTAAGCAATTTTACAGGGCTAATGACTTTGAAGTTGATGCTGCTAGGAAGCAGCTGATGCACTTTGAGTTGTACATTTGGTCTGAGAGGCAGATGGGGTGAATTAGGATTACTCTGCACAATTAGGGACACTGAAGAGGCAGGTTAGTTCAGAGTTCAACACATGTTCAGCTTACTACTGCATTGAGGTGCTTCATTCAAGATTCAACTGGGTTGGAGAACCGTCTGCCTGCCTATTGATGATGGTCTCAACTTGTCTGAACAATGAACAAGCAGGCAGATTTGAGGTGCTGATGTAGTGTAGGGACTGATTG
>Cluster_36263|Contig1|less_than_5_individuals|original
CGCCTTATTGCGTGCCTTAACGAGCCTCCTCTCTCTCCTGATCATCACAAGTAGTTCCGTCACCTCCGTCATATCTGGTCGTTCCTTACTGTCTTCTTTCAGGCACTCAATTACAACCTTGCCAATTTCTTCCAGGGCGAAGATATTGTCTTCAGTTGCAATCTCCTTGTCAAACATTGCTCTTCCACTCTTTTCTCTCTCATAAACTTTGCGGTACTCATCGACAAGGATGCGGTTTTCATCAAATATGTTCTTCTTCCTGGTAATGAGCTCCAAAAGAATAGCTCCAAAGCTGTAGACCTCATTCTTTAGTGTTAAATGTCCATCTTGCATGAATTTTCGGTCCATGTAACCCATATTAAGCAGCATCAATTGGTTGCGTGCATCACTTGATTCAGAGGCCTGTAGCCTCATCTCCTCTTCTAAACTATAAAGCCTCGAAAGCCCAAAGTTTCCAATTTTTGGTGTCAACTTGTCATCGAGAAATATGTTGATCGGTCTGACATCACCATGTAGCATGGGGTAATTTGCGTAGGAGTGCATGTAT
>Cluster_36265|Contig1|less_than_5_individuals|original
ACTGAAGTAGCAGATGAGTAAGTAGGCTGTACACCTCCTGATAGGGTGTACTGATGCTTCAATTAATAGTTTGTTCTGTTTTATTGGTATAACAGTGATTATTCTGTGCAAAGATAGCAACTTTATAAGTTACTCAGCTTGTTTGTTAAAACCAGAGTCCGTAGAAACTAGAAAGGACAGTGCTATGTTCCTGTCTAACTGTCTTTTTCTCTGAATATTTTGTTTAGAACTTGTTCCTAGCAGATTTGAAAATTTTGGAGAGCAGATAGATTGCAGCAGTACAGCC
>Cluster_36266|Contig1|less_than_5_individuals|original
GTGGTGGTGGCGGCGGCGGCGGTACTTCCTCTTTGATGACTGGAACTGCAGGGTAAGTTGTAGGAGTAGGAGACGGAGACTTGGAAGTCCACCCTTGGTTCGATGATCCAGGAGAAGGAGGCGACTCTTGTTGTCGAGCCGGCTTGCAGGGCTGAACCTTTGCACATGCTGCATTATTCTGCTGATGATCTGGCATTGGCAGGGGCTTTGAGTGGTCGAACGGGAGCTCGGAGCCCTTGAGAACGTACTCTGTTCCTTGCGTGGGCAGCAGCAGATCATCCGCAGAAAGGTCGTGCCACACGAACCCAGTCTTGTAGCTCCTTTTGCAGGACCAGGAATACTTGGCTGCCATGCCCTTCCCTCTCAG
>Cluster_36267|Contig1|less_than_5_individuals|original
CAAACTCAAACTCAAACTAGTTAGTTGATACTACAACTTGTGTCAATGAAAAGGATAAAAGTTTAGTCTCAGATACATCATCCTTACCTGCTCCGATTACAGCCCCCCTAATTTAACTATTCACACCGACCCAATTACCAACTGCTGATAAATACTACTCCCTCTGTTCACTTTTATAAGGCTTTGAAGACATTTCAGACAATGTGCAAATCAGTCTATTTTTAGTTGTCTGAAATGACTTACAAAAGTGAACGGAGGGACTAGTATACTCAACTGAATTACTACTAACTTAATAAGTACTCCCTCCGTAAACTAATATAAGAGCGTTTAGATCGCTATTTTAGTGATCTAAAC
>Cluster_36268|Contig1|less_than_5_individuals|original
CGGCTGTGGGTTCGGGTTCCCATTAGAATTAGGATTTGGGTTTCCAGCCATGATCATCTCCTCCATGGGCTTCACGAGCCCTAGCCCCTGGTGCCACTGGGCCGCATCCATCCAAGGATCGATCCCAATTGCTGCTCCTGCTCAACAAAAATCCTCGCCGGCTGCGCTACGAACAGGAGGGGAGAACGAGGAGCGGGGCGAGGAGAGGAGGAGGAGCAGCTAGATGTCGTCTCGAGCACACGGTAGAGAGAGAGGAAGGAATGTCTTGTGGATGACCGTAGTGGGATTGCTCGCCCTTCTCTCTCCTCCATATGTCA
>Cluster_36269|Contig1|less_than_5_individuals|likelySeq
CGCGCCCGCGCCGGCGACAGCCCACGGGCCACCTCCTCCCGCAGCGCCGAGAAGAAGCCCTGCTTCTTGTCCATGGCCGGTGGCAGGGACCTTGTCGCGATTACCCGAGACCACGAGCGCCTTCCCAAGACAAAGCCTCAGGCCAGTGTGTAGCTTGTGTTGGCGACAAAGAGAGGGAAGAGTGGAGTGGGGTGCGAATATAAGCGAAGGCGAGGGGGCTGGGCCGGAAAAAGGCTGGGAGCAGACTGGAGGCGCAGCGCCGAG
>Cluster_36269|Contig1|less_than_5_individuals|complementarySeq
CGCGCCCGCGCCGGCGACAGCCCACGGGCCACCTCCTCCCGCAGCGCCGAGAAGAAGCCCTGCTTCTTGTCCATGGCCGGTGGCAGGGACCTTGTCGCGATTACCCGAGACCACAAGCGCCTTCCCAAGACAAAGCCTCAGGCCAGTGTGTAGC-TGTGTTGGCGACAAAGAGAGGGAAGAGTGGAGTGGGGTGCGAATATAAGCGAAGCCGAGGGGGCTGGGCCGGAAAAAGGCTGGGAGCAGACTGGAGGCGCAGCGCCGAG
>Cluster_3627|Contig1|likelySeq
TCGATGAGGCGCTTGGCCTGGGCGGTGGGGTCCTCGAGCAGCGTCATCTTGGAGCGGTCCTTGACGCCGACCATGTCGAGGAAGGCCTTGGAGTCCCGCTCCCTGTCCTTGTACACCACCTTCTGGTCGTCCGGGTGCAGCCCCGTCTTCTCGGACATGAGCTTCTTGAGCTCCCCGAAGGAGGCCTGGGAGTTGATGTACACCTCGTGGTACACGCCGGCGTACTTGACCTTGACGCGGATGGTGGGAACGGGCGCGCCGCCGGGGGGCGGGTCCGAGTCCGGGGTGCGCTTCTGCACCAGCATGCCGCTGGGCCGGACCTCCCACACCTCCTCCTGCACCGCCGCCGCCACCGACTCCCTCATCGGGGAGAATGCCGCGGGCCTCTGATCCTTGCCGCGCATCATCTTGGCTTCGATCTCCTCCTAATCAAGCTTGTATAGTTCTCTGGTCAGAGCCGCAGAGGCTAATCTATCTCCCTAGCCTAGTCAATTTGCTACCGATG--CTCTCTCTCTCTCTCTCTGTGTGTGCTAGCAGCTGTGCAGGAAGAGGCTACGAGAAACCAAAATTGCGAGCCCAATTGGAGAAATCAAGAGGGGGAGGAGGAAGAAACAAGTGGGTGTCAGGTTGTGTGGGAGGGAGGGACAGGGTACAACTAATAAGAGACAGGGCGGGG
>Cluster_3627|Contig1|complementarySeq
TCGATGAGGCGCTTGGCCTGGGCGGTGGGGTCCTCGAGCAGCGTCATCTTGGAGCGGTCCTTGACGCCGACCATGTCGAGGAAGGCCTTGGAGTCGCGCTCCCTGTCCTTGTACACCACCTTCTGGTCGTCCGGGTGCAGCCCCGTCTTCTCTGACATGAGCTTCTTGAGCTCCCCGAAGGAGGCCTGGGAGTTGATGTACACCTCGTGGTACACGCCGGCGTACTTGACCTTGACGCGGATGGTGGGGACGGGCGCGCCGCCGGGGGGCGGGTCCGAGTCCGGGGTGCGCTTCTGCACCAGCATGCCGCTCGGCCGGACCTCCCACACCTCCTCCTGCACCGCCGCCGCCACCGACTCCCTCATCGGGGAGAATGCCGCGGGCCTCTGATCCTTGCCGCGCATCATCTTGGCTTCGATCTCCTCCTAATCAAGCTTGTATAGTTCTCTGGTCAGAGCCGCAGAGGCTAATCTATCTACCTAGCCTAGTCAATTTGCTACCGATGCTCTCTCTCTCTCTCTCTCTGTGTGTGCTAGCAGCTGTGCAGGAAGAGGCTACGAGAAACCAAAATTGCGAGCCCAATTGGAGAAATCAAGAGGGGGAGGAGGAAGAAACAAGTGGGTGTCAGGTTGTGTGGGAGGGAGGGACAGGGTACAACTAATAAGAGACAGGGCGGGG
>Cluster_3627|Contig2|likelySeq
CTTGAGTTCCCAACAGCTAATGATGCCTGTCATGCCGACACAACAAATTCAGCATATACTAGAGGACACCGCATGGAAGAAAGGGAGAGGAAGCCAGAGGTGAAGAAAAGGTATCCTACATTAAGGGATGGACAAACAAAGCCACCACTAGTGACTAGTGTAGCAGTGAATGGAACCTTTTGAAGAGACAAAGCTAACTACCCTGCCCTGGCAGATGCCTAAATAATTGCAACCCGATTGGTCAATCAGTGCTGTATTTGCACCTGCAATTAATCAATCCCCGCTGATCTCCATCATCACTCTTCCTCTTGAATCAACACACCAGCTACTAGCATTTGTTTGTACAATGTTGGATGGATCATAGTAGAAGTACATCCCTCACGAATAAGACAGGCACATATAATGGTAATTGATGATTTGATGTACACTGTACAATACTATACACAATTTTGCCGTGGAAATTCCGAACTTCGTCAACATAAGGCCACCACTTATTTGCAGCACAACACACCCGATGCATGCATAGAGATCATGAGTGTGTGTATCTTCTTCGTGTGGATTTGGGAGTCGCTGAGCACAATCATATCGCTGGGGCTGTTGCCTTTTTCTGAAGAGATCAATATACACTCGAAAGAGAAAAAAACAAAGATGGAAGGAAAGAATGGAGAGAGGGAAAAAGGGAACAATGTGACAGTTGACGCGCGCCATGACCGAGATGAGGCTGGCCGAGCCAATGAACGTGTACACGCATGTGGCTGGTGGGTGGGCCCGTCCAAACCTCTAGAAGAGCTCCCACTCGAACCTCGGGGACGGCGAGGTGGTGGTCGCCAGCGCCATGGTGGACACCGGCGCCGGTGACGAAGAAGAGGGCGCGGAGGACAGCAGGTCGAACGTATCCCAGTTCGTCGTCGCGGTCTGCGGCGCGGGGGCGGTCGCCGTGGTGGGTGCAGCCGGCTGGAACTGCCGGCGCTGCTGGTGCTGCTGCGCCGGCGGCGGACGAGGGGGTAGGTGCGGCGCCCGGGCCTTATTGGCCGTTGCGGCAGGTGTACTGTTTTTCTTGGTCATCTTGGCGCGGATGGCGTCCAGCGTCTCCACGTTCTTCTGCACCCGCTTCTCCTGGATCCGGCGCTGGTCCTTGACGTCGCCCTCGGCGACGATGGCGTCCAGCTTGAGCAGCTCGCTCATGAGCGCCTCGGTGAGCGTGACCAGATCGGCCTCCACCACCTTGCCGCCCTTGCTAACGATCGTCTCCAGCGCCGACACCTTGGAGGCGAGCTTGTCGACGTCGAGGCTGACGCGCGAGATGGCCTTGGCGGCGCGCTGGGCCTTGGCATTCCGGCGCTCTTCGATGAGGCGCTTGGCCTGGGCGGTGGGGTCCTCGAGCAGCGTCATCTTGGAGCGGTCCTTGACGCCGACCATGTCGAGGAAGGCCTTGGAGTCGCGCTCCCTGTCCTTGTACACCACCTTCTGGTCGTCCGGGTGCAGCCCCGTCTTCTCTGACATGAGCTTCTTGAGCTCCCCGAAGGAGGCCTGGGAGTTGATGTACACCTCGTGGTACACGCCGGCGTACTTGACCTTGACGCGGATGGTGGGAACGGGCGCGCCGCCGGGGGGCGGGTCCGAGTCCGGGGTGCGCTTCTGCACCAGCATGCCGCTGGGCCGGACCTCCCACACCTCCTCCTGCACCGCCGCCGCCACCGACTCCCTCATCGGGGAGAATGCCGCGGGCCGCTGGTCCTTCCCGCGCATCATCTTGGCTTCGATCTCCTCCCAATCAAGCTTGTATACTTCTCTGGTCAGAGCCGCAGCAGAGGCTAGCTAATCTATCTACCTAGCCTAATCAGCTTGCTATCGATGCTCTCTCTATGTGCAGGAAGAGGCTAATACAAGGAACCAAAATTGCGAGCCCAATTCGAGAAATCGGGAGGAGGGGGAGGAAGAAGAAGCAAGTGGGTGTCAGGTTGTGTGGGAGGGAGGGACAGGGTACAACTAATAGTAAGAGACAGGGCGGGGCGTG
>Cluster_3627|Contig2|complementarySeq
CTTGAGTTCCCAACAGCTAATGATGCCTGTCATGCCGACACAACAAATTCAGCATATACTAGAGGACACCGCATGGAAGAAAGGGAGAGGAAGCCAGAGGTGAAGAAAAGGTATCCTACATTAAGGGATGGACAAACAAAGCCACCACTAGTGACTAGTGTAGCAGTGAATGGAACCTTTTGAAGAGACAAAGCTAACTACCCTGCCCTGGCAGATGCCTAAATAATTGCAACCCGATTGGTCAATCAGTGCTGTATTTGCACCTGCAATTAATCAATCCCCGCTGATCTCCATCATCACTCTTCCTCTTGAATCAACACACCAGCTACTAGCATTTGTTTGTACAATGTTGGATGGATCATAGTAGAAGTACATCCCTCACGAATAAGACAGGCACATATAATGGTAATTGATGATTTGATGTACACTGTACAATACTATACACAATTTTGCCGTGGAAATTCCGAACTTCGTCAACATAAGGCCACCACTTATTTGCAGCACAACACACCCGATGCATGCATAGAGATCATGAGTGTGTGTATCTTCTTCGTGTGGATTTGGGAGTCGCTGAGCACAATCATATCGCTGGGGCTGTTGCCTTTTTCTGAAGAGATCAATATACACTCGAAAGAGAAAAAAACAAAGATGGAAGGAAAGAATGGAGAGAGGGAAAAAGGGAACAATGTGACAGTTGACGCGCGCCATGACCGAGATGAGGCTGGCGGAGCCAATGAACGTGTACACGCATGTGGCTGGGGGGTGGGCCCGTCCAAACCTCTAGAAGAGCTCCCACTCGAACCTCGGGGACGGCGAGGTGGTGGTCGCCAGCGCCATGGTGGACACCGGCGCCGGTGACGAAGAAGAGGGCGCGGAGGACAGCAGGTCGAACGTATCCCAGTTCGTCGTCGCGGTCTGCGGCGCGGGGGCGGTCGCCGTGGTGGGTGCAGCCGGCTGGAACTGCCGGCGCTGCTGGTGCTGCTGCGCCGGCGGCGGACGAGGGGGCAGGTGCGGCGCCCGGGCCTTATTGGCCGTTGCAGCAGGGGTAGTGTTTTTCTTGGTCGTCTTGGCGCGGATGGCGTCCAGCGTCTCCACGTTCTTCTGCCCCCGCTTCTCCTGGATCCGCCGCTGGTCCTTGACGTCGCCCTCGGCGACGATGGCGTCCAGCTTGAGCAGCTCGCTCATCAGCGCCTCGGTGAGCGTGACCAGGTCGGCCTCCACCCCCTTGCCGCCCTTGCTAACGATCGTCTCCAGCGCCGACACCTTGGACGCGAGCTTGTCGAGGTCGAGGCTGACGCGCGAGACGGCCTTGGCGGCGCGCTGGGCCTTGGCATTCCGGCGCTCCTCGATGAGGCGCTTGGCCTGGGCGGTGGGGGCCTCGAGCAGCGTCATCTTGGAGCGGTCCTTGACGCCGACCATGTCGAGGAAGGCCTTGGAGTCCCGCTCCCTGTCCTTGTACACCACCTTCTGGTCGTCCGGGTGCAGCCCCGTCTTCTCGGACATGAGCTTCTTGAGCTCCCCGAAGGAGGCCTGGGAGTTGATGTACACCTCGTGGTACACGCCGGCGTACTTGACCTTGACGCGGATGGTGGGGACGGGCGCGCCGCCGGGGGGCGGGTCCGAGTCCGGGGTGCGCTTCTGCACCAGCATGCCGCTCGGCCGGACCTCCCACACCTCCTCCTGCACCGCCGCCGCCACCGACTCCCTCATCGGGGAGAATGCCGCGGGCCGCTGGTCCTTCCCGCGCATCATCTTGGCTTCGATCTCCTCCCAATCAAGCTTGTATACTTCTCTGGTCAGAGCCGCAGCAGAGGCTAGCTAATCTATCTACCTAGCCTAATCAGCTTGCTATCGATGCTCTCTCTATGTGCAGGAAGAGGCTAATACAAGGAACCAAAATTGCGAGCCCAATTCGAGAAATCGGGAGGAGGGGGAGGAAGAAGAAGCAAGTGGGTGTCAGGTTGTGTGGGAGGGAGGGACAGGGTACAACTAATAGTAAGAGACAGGGCGGGGCGTG
>Cluster_36270|Contig1|less_than_5_individuals|likelySeq
GCATTACATCATCCAGATACAATCAAGGTCCGACTACGGAACCAAAATAAAAGAAGAACCCCAAATGCGACAAAGGTCCCCGATCGACCCCAACTGGGCTCCACTACTGATCAACTAGAATGGAAACAACACAAACGACAAGATCTTCAACGAGCTCCTCCTGAGCTTGGTTGCGTCATCTGCACGGACTCATCGGCACCTGAAATCCCGCAAGGAAGAAGAACGAGTCCATGAAGAAGATAAGCGGACGTAGACGAATGGGTCCTCACAAACGCGACGTTATCGGAACCAACCTAGTGGGCCTTGGCCCGGTTCGGTGGGAGGAGGGCCCCAGGCAGGTGGGGATGGGCCCTAGAGGCCCACGCGCTGGTGGGCTCATCCCGCTCCTCGATCTCGCCTGGATCGAGCAAGGCAGGGGCGGCGCTGCGGCTCCAGCGGGGTAGGACGCCGG
>Cluster_36270|Contig1|less_than_5_individuals|complementarySeq
GCATTACATCATCCAGATACAAACAAGGTCCGACTACAGAACCAAAATAAAAGAAGAACCCCAAATGCAACAAAGGTCCCCGATCGACCCCAACTGGGCTCCACTACTGATCAACTAGAATGGAAACAACACAAAGGACAAGATCTTCATCGAGCTCCTCCTGAGCTTGGTTGCGTCATCTGCACGGACTCATCGGCACCTGAAATCCCGCAAGGAAGAAGAACGAGTCCATGAAGAAGATAAGCGGACGTAGACGAATGGGTCCTCACAAACGCGACGTTATCGGAACCAACCTAGTGGGCCTTGGCCCGGTTCGGTGGGAGGAGGGCCCCAGGCAGGTGGGGATGGGCCCTAGAGGCCCACGCGCTGGTGGGCTCATCCCGCTCCTCGATCTCGCCTGGATCGAGCAAGGCAGGGGCGGCGCTGCGGCTCCAGCGGGGTAGGACGCCGG
>Cluster_36271|Contig1|less_than_5_individuals|original
ATTTAATTCAGAGCCCAAATATGTCATGGAAAAATGTCCATCACCTCTGGTTACTGTTTCCTGCATTTTCCAAACATGATGAACATTTTTGAAAGCTATTTGGATTTACTGAAAATATTTTAGTTGAACCTAGTGAATTCCTTTGATGCTAGGGTTTAGGCAATCCCCATTTCAAGTTTCTTTCAAACTTAAACATGATGCACACATGAAGCTAGCCTAGTGCAATGCCAGAAGCTAGGGATGTGACAAATGGATTTTTCCAAAACTTGGTGGAGAGAGTTGATATAGATAGGATAATACTTAGGAATATTTTCAGCCATAATGGAGCAAGATAAAATATACTTGCTTCACAAACTGAAAATTTGGACAGAATCAAAGAATTGCTCCTATGCTCACATAGTTCAATGGAATGAACTAAGTTTGGGTGGAGGCTAATGATTTGAGATAATTGAGAATATGGAAAAGCTTCATCCC
>Cluster_36272|Contig1|original
GGGCGACGTGATGTACATGCGCGCCCGGTTCGAGCGGGTGGTGGGGTCCCGCGACTCGGAGGCCTTCTACATGATGAACCCCGACAGCAGCAGCTCCGGCTCCGGCATCAATGGCGGGCCCGAGCTCAGCGTCTACCTCCTCAGAGTCTGATCGGCCGGCACGGCAGGTGGATGGTCGTCGGTCAACTAGCGTTTCTTTCGGCTTTGTGCATTCGGTTGGTGGAAACGGGTTAGGCTTCAGGGGGCGTTTACGCTCGTTGGAAGCGTAAACGGGGGTGGGAACCAAATACTACGTTTTGTTGTTTAGCAAGCAGGGGAGTCATTTGCTAGTGTTGGGTGTAATGATTCTGTAGATTGAGACGAATAGTTTGGATGGACTCCGGACAACTGAACTGGAGTGGTAGTAGCTCTACCAGTAGTACCACGCATGTTGCGATCATCAATAAAATAGTATTATCATTCGGGTATCTTGTAGTT
>Cluster_36273|Contig1|original
ACCCAATCCACCTCTCTGCTTTCTCTCTCTCTCTCTCCCTCGTGCAGCTCAGGCACCTGCCACGTACATCTCTCTCTCACACACACCTCTTGTGCCAAGCACGCGGCACCACCGGCCACCGGAGGAGGAGCTCGAATCCGGCGGCCGGCCGGCCTGAGCAGGAGGGGTAGGAGGCGCCTGCGAGATGCCACGGCGAGCAGGGCCTTGCTGTTGATGCGAGATTCCCAATGGCGTCGCGCAGCGCCGCGCTCTGCTTCTCCGCCGCCGTAGCCAC
>Cluster_36274|Contig1|less_than_5_individuals|original
CTCGGAGGCGTAGCTCCCGTCCGCTGGGTTATGGTTCGCCAGGTCGCCGGCCTGCTGCGCCGACTGGCCACCACCGTCGCCGCCGCTGCCCTCCTCCTTGTCCTTCATCTCCTCCGCGTACATCTCCTCCACCATCGGCTTCCACAGCCGCACCCTCGCGTTGATGAACCAGTTCGAGACCTGGCTCCGCGATAGGCCCGTCTGCCGCGCCAGGATGTGCTTATCCACGTCGCTCGGGTACGGGTGCAGGAAGTGCTCGAAGAGCCAGGCCCGGAGGACGGAGACGGCGCGCTCCGGCAGGCCGCGCTGCGGCCGCCACGGGTGGCTCTCG
>Cluster_36275|Contig1|less_than_5_individuals|original
GCCTGGAAGCCCATCGTTGACGCCGTCCACCGCAAGGGCGCTCTCTTCTTCTGCCAGATTTGGCACGTCGGAAGGGTCTCCACCAACGATTTTCAACCAGACGGACAGGCGCCGATCTCCAGCACTGACCAACAGATAACGCCTGATGCCGAGTCCGGCATGGTCTACTCCAAGCCCCGACAGCTTCAAACGGACGAGATACCGCTGATCGTCGATGACTTTAGACGCGCTGCCCGGAATGCCATTGAGGCGGGGTTTGACGGCGTTGAGATCCACGGGGCGCACGGGTACCTATTGGAGCTCTAATGACCGCACCGATGAGTATGGTGGCAGTCTCAAAAACCGATGCCGCTTTGCGGTGGAGGTAATTGATGCTATTGTCCATGAGATTGGTGCAGATCGTGTAGGCATCAGGTTGTCTCCATTCGTGGACTACATGGACTGCTTCGACTCCGACCCACTTGCACTCGGGATGTACATGGTACAACAGCTCAACAAGCATCAAGGATTTGTCTATTGCCATATGGTAGAGCCGCGGATGGCCATTGTGGATGGTCGCAGGCAGATACCTCACGGGCTCCTGCCCTTCAGGAAAGCATTCAACGGCACATTCATTGCCGCTGGAGGGTATGATCGAGAGGA
>Cluster_36276|Contig1|less_than_5_individuals|original
CTCCCCTCGTCTCCCACATCACCGCCACCACCACCCCTATCCCATCCCTCCCCTCGTCTCCCTACCAGACCTTGCCGCCGCCGGCCTCCCCTCCTCTCCGCTTCCCTCCCACCTCAGGCGGAGCCCCCACCTATCCATCTCTCTCTAGCGACCCCTCTCTCTCCCCCAGGACTCATCTTCGCCACTAGGGTTTGCGGTGGCTTTGCCCCATGCTCGCCATGGCTCTCCAGCAACCAGGACAACGATGATGTCGACGGGATCCTACGGGCGCGTCCTCCTGCAGCCACTGGCGAACCTACCATCCTCTAGGGTTTGAGCCACCGCGTCGCCGAC
>Cluster_36277|Contig1|less_than_5_individuals|original
CAACACTAACTGCAAGCACAAGAAGTAGGCAGCAATGGCGAAGCATCGCCTCCTCGCCGTGCTCCTCATCGGGATAGTTGCAGCCTCCTCTTTCAACCAAGCAGCTACGGCTGGCCGAGGCCTTGCTGTTGTTGAGAAGTTCGCAGAGCTAGAGCCAAAGCCAGAACCCAAACCAGAGCCAATGCCCAAACCTATGCCACACCCAGAGTCAGAGCCCTGCAAACCTGAACCGCTGCCCAAACCCGAACCAAAGCCTGGACAGAAACCTGAACCAGAACCCAAGCCCAAGCCGATGCCAAAACCAAAGCCAAAGCCCAAGCCCTGCTCCAAACCGAAGCCAGATCCTAAGCCCGAGCCAATGCCGAAACCCGAACCAAAGCCGGAGCCCAAGCCTAATGAAC
>Cluster_36278|Contig1|less_than_5_individuals|original
GCTGGTGTCCCTGCTGCGGCAGCTCTACGACGCCGGCCACCGCTGCTTCGGTGAGAACTACGTCCAGGAGTTCGTCACCAAGGCGCCGCAGCTTCCAGAAGATATCCGGTGGCATTTCGTCGGGCACTTGCAGAGCAACAAGGTGAAATCGCTTGTAGGAACTCAGGAAGGTGCCGAGGAGATGCTGGACCAAGGCGTGGAGGCACTGCAAGCTGAAGAGCACATATCTGCAGATGCTGGAGGCCGGGCCGGTGAGCCGAGGATTGGAGGTAGCGCTGATTGGTGTTTTTATGGAGAGATAAGATGCCGCTGTTTGGTGTTTTTATGCATTTTGGTTTGCTTGTAACTGTGTTTGCACTAGCTGTGAGTAAGTGACTTGGCAAGAAGTGTAGATGTTT
>Cluster_36279|Contig1|less_than_5_individuals|original
GTGGTGTTGGCGGCTCTCGGGCTAGCGTACGCGGTGGCGCGGCGCCGCGTGGGCGTCGCGCAAGGTGACGCTGAGGCGGCTAGCGCACCGAAGTCGAATGCTTAATGGGCTGGATTCGGTACGCACGCATGCGTGTGGATGGATGGACTTTGCGTGGGCCTAGAGAGTTAGGCCATAGGGGCGGGCTGGTAGTGTGTAAATTATCAGTGTTTCATCGTCGAGCGACGGGAAAATGGTTGCAGGCGACATCCACTGTCTGAGCTCTCAAGCCTACGGCCGATCGTGCTGTGAACAATCATCACGTACTAATAACCTCAGAGAACGCTTTTGTTCGAGTGAAATGCACCTATAG
>Cluster_3628|Contig1|original
CCGCCATTGCCCTTGACTCGTGCTCCCTGCCTCTCTTCTCCCCCGAGACCTCGCCTCTCTCTCTCTCTCTCCCTCTGTGCGCGCGCTCCTGCTCTCTCTTCCTCCTCTTCCTTCTGCTTGGCAGCCATGGCCAACGCGCTATGCGGCGGCAGCAGCAACGTGGCGGCGCCGTGCGGGGAATTTGGCCCCGGGGCGGCGCTCGCGGAGTCTTTGCCGATGGGCGCTGGGTACCGCGCCAAGAGCTCCTTCCCCGCCGGGAGGGTGGCGCTGGCGGACAGGCCCCTGCCCCGGAGCCTCCAAGTGGCGGCCGCTGCTGGACAGATGAACGGGAACCTGACGATTGGCAAGGCCATGAGGTGGTGGGAGAAGGTGACGCACCCCAACATGAGGGAGGTCGAGTCCGCGCAAGACCTCGCCGACTCCCTGCTCAACGCCGGCGACAAGCTCGTCGTCGTCGACTTCTTCTCCCCCGGCTGCGGTGGCTGCCGTGCGCTCCACCCCAAGATTGCGCAGTTCGCTGAGCGGAACCCGGACGTGCTGTTCCTGCAAGTCAACTACGAGAAGCACAAGTCCATGTGCTACAGCCTCCATGTCCATGTCCTCCCTTTCTTCAGGTTCTACAGGGGAGCCCAGGGAAGGGTCAGCAGCTTCAGCTGCACCAATGCAACCATCAAGAAGTTCAAGGACGCCCTCGCGAAGCACTCGCCGGACAGGTGCAGCCTCGGCCCGGCGCGGGGCCTCGAGGAGGCGGAGCTCTTGGCTCTGGCTGCAAACAGGGACCTGGAATTCACCTACAACAACGAGAAGCCGTCGCTGGTGCCGATCGCCGAGGCCATCCAGATGGAAGCTGCCTCCATTGGCGGCCCATGGATGCCATTGCCTGCGGCCGCGACGCAGCCGCTCGCTCTGGGATCCGAGAACGGCTCGCTCATCCCCTCTGGAAGATAGTAATCGGAGACCAGGCCCAATCCGGCCATTCCTGTACAGATTTTCTTCTTTTTGTTGTGTGTTGTGTTGAATTCGAGAGGCGGAATCGCAGGGTAAAGGTTTTAGTTTTTTGTAAACCTGCCGAAGCTCTATTGTGATCGTGTTGCTGCAACCAGCCGTTGCTCAACATGGTAATCCTTCTTGCTTTAATGACAAATGGGATGATGCCTCCCCAGAATTAATTAAGATCCTTCA
>Cluster_3628|Contig2|original
TTTTTTTGAAGGATCTGGGGAGGCATCATCCCATTGTTCATTAAAGCAAGGATTACCATGATGAGCAACGACTGGTTGCAGCAACACGATCACAATAGAGCTTCGGCAGGTTTACAAAAACTAAAACCTTAGCCTGCGATTCTGCCTCTCGAACTCAATACAACACACAACAAAAGAGGAAAATCTGTACAGAAATGGCCGGGTTCGGCCTGGTCTCGAGTTACTATCTTCCGGAGGGGATCAGCGAGCCATTCTCAGATCCCAGAGTGAGCGGCTGCGTCGCGGCCGCGGGCAATGGCATCCATGGGCCGCCAATGGAGGCAGCTTCCATCTGGATAGCCTCGGCGATCGGCACCAGCGTCGGCTTCTCGTTGTAGGTGAATTCCAGGTCCCTGTTTGCCGCCAGAGCCAAGAGCTCCGCCTCCTCGAGCCCCCGCGCCGGGCCGAGGCTGCACCTGTCCGGCGAGTGCTTTGCGAGGGCGTCCTTGAACTTCTTGATGGTTGCATTTGTGCAGCTGAAGCTGCTGACCCTGCCCTGGGCTCCCCTGTAGAACCTGAAGAAAGGGAGGACATGGACATGGAGGCTGTAGCACATGGACTTGTGCTTCTCGTAGTTGACTTGCAGGAACAGCACGTCCGGATTCCGCTCAGCGAACTGCGCAATCTTGGGGTGGAGAGCGCGGCAGCCACCGCAGCCGGGGGAGAAGAAGTCGACGACGACGAGCTTGTCGCCGGCGTTGAGCAGGGAGTCGGCGAGGTCTTGCGCGGACTCGACCTCCCTCATATTGGGGTGCGTCACCTTCTCCCACCACCTCATGGCCTTGCCAATCGTCAGGTTCCCGTTCATCTGTCCAGCAGCGGCCGCCACTTGGAGGCTCCGGGGCAGGGGCCTGTCCGCCAGCGCCACCCTCCCGGCGGGGAAGGAGCTCTTGGCGCGGTACCCAGCGCCCATCGG
>Cluster_36280|Contig1|less_than_5_individuals|original
CAAAAAACAGTGTATCATTTGACGTGTTCATGAAATTGAATGTTTGTTACCCCGTAGCAACACACGAGTATTTAGCTAGTAATCCAAATTGTGCAGAATAGTAAGAGCATACAACAATCAGTACATTAACAGGCGTGGAGGGAAGTATTTATCAGTGTTCTGAATCATATCAACAGCATCAAAGCAACATCATAGAAGAAACAATGTGGATTATTAATTCACCTGCTCACTAAAACAAAGGTGTCCGTGCTTCCTCCAACAGGTCCATGTCCTCTAGTATTTAAGCTGGACATGAAAGCCACCATTAGCAAGCTACTACCTCCACCTAAATAACCTCACCATCAGACTCC
>Cluster_36281|Contig1|original
CTGCCACAACTGGTTGACCTGGTGACGCTGGACCTATCATTCATCTCTATTCTTGTGGTATGATTTGCTGTGCACTATAGTGTGGTGTGATACATTTATAGTGGCCTTATTATATGCTCGTAATTCACTACAGTTAATGAAGGAGTGCGCTAGGCTGTTTCTGATTTGTTGCTCTGTTCCTTAATTGTGCTTCTATGCATGAGATTACCTTTTGATATGCTTTCTCCACATGGTTAGTGTGATGTAAATCAGCATGCTGTAAAATCAAGTTCATGTGACGCAACCCAATCAACTGAGAGGACCAGCTTGATTGCATTGGTTTATGCATTGTAGCTATAAGGTTTTAGTTTGCATTTAGGGACACTAGAGCTTCACTGATCAAAATAGTAAAATGCATACATTAGGAAGAAAATGACGCGGTTCTGTGGTAAACTGGTAATAACGAGGTGTACACCCCTTTGCAATTCTTTTTGTGCCGTTTTTTACGTCCTCCGGTATTGTGCTTCTGTTTTTCATGCTCTCCAATATTTTGCATGCGCAAGGGCCTTCACTGCCAGCTTAAAGAAATTACTATAACATACATGTTGTCCAGTATTTAGTTATACTATCTGTGGAATCTAGGTTATGCCTGCAGTGGTCAAAGTAATGAAGACAAACTCAACACTGATAACACTTATCA
>Cluster_36282|Contig1|less_than_5_individuals|original
CTCGTTGTTTTTCTCCTGGGCTTGCTCCTTCTTCTCCTAGGCGTGCTCCTTCTTCTCCTACAACAGCAGCAACAGTAGGTTAATGACAACAATAGTTTGACAACAGTAGTAGATGGGTTCAAATCAAAACAGACTACATCATCTAAATCCAATACCAGAACAGAGAGGCTAACCACGCAATCTACACCGGACACGGTAATTAAGGAACCACCAAGCCAAAATCTACTTCTAAACTAACATCCTAAACAGCCTAGGCACGCCAATCGCAAACCCGCGGGCGGAGGTAAGAGAGAAACCGCCCCTGTACCGAGGGGAATCGCAAACCCGCGGGCAGAGGTAACATCCTAACCATTTGTTGGACACCTTGCTCTGGCCGGCGCCACCATACGCCCTCACCGATGCCTCCA
>Cluster_36285|Contig1|less_than_5_individuals|original
CTAGAATGTGTGCAGTCAAACTTCTCATTCATTAGATTGGAAATATGGAAATATTTCCATATTCGCAATTTGTAGTTAATGAATGGAGGCTGTACTGTTTACTTCATTTTCATGTTGCATACATTTCAATGTGAGCAATCAGGGTCGTTGTGACTTGTTATTCACCACTGTTGACATGATAATTTTTCTCTGAAATAAAACAAGTACATGGTGCGAACTAAATTACTATGACACTTTATGAGTGAGAATCGTCAATAATCTGAGAGATTTGTCTGTGATTGTTTTCAGGTGCTCCGGCGATGACTTCCAGGGGTCTGGTCGAGAAGGACTTTGAGCAGATCGCTG
>Cluster_36289|Contig1|less_than_5_individuals|original
CCAGCTCCTCCGGCAGCCCGAAGCCCGCCGCCACGGCCGCCACGGGCGCGTCCTCCCCCTCGTCCGACATCACTGCTCCTCCGTGCTGCCGAACCTCCGCCTAACTCTGTCTTCCTCGTCGCCTCGCCCCCCGGTGCATGGTGGGAGTGTTATCTAGGAGAGGGGAGGGAGGCTAGCCGCGGGGGATGAGGATCACGGGACGGGAGGGAGCGCGGGGTTTCTGTGGTGGTGGTGGCCGCGACCGGGAGGCCGTGGGCTTGGGTCGGGCTTTGGAGGCTTCCTCCCTCG
>Cluster_3629|Contig1|original
CTTGATCTGACAACTAGATTTTTACATCTAGGAATGCTGGCAGCCTCGCTAAACCAGAACTGAACCAGCAAGCACCGTAACAGCAGCGTTCTACTACCCTTCTGAATCTGACAGTCACACTGCATGAGCATCTCCCCTAATAAAACCTAAAGGAACCCTATGTATACAAAATAAGATCAAGGATGTTGACATGAATTGCTCCGCGGCATGGCCGGGTTGCGCTTGCATTGGAACGCTGTTAGAAGCACTGGGGAACACTTAAAATGGAACGTCAGGTCGACTGGTCAGTCTGGTGCACCATCTATGGGTGCACTAGGGAGGTCTGGAGAATGGGAAGGCCTCGTGCTCGACGGCGGTAGCAAGTGGTTCGTCTATGTCTCCATCCTTGTGCATCATGAGTAAGTGCAGCACAACCAAAAACCAGTCACTTGTACTCAAAGACATCCCAATCAACACATAACCTCATAGTGCAACATGAATCACAAGTTCTGACCAGAAAGCATGGGAAGGAAACGGGGCCCAGATATTTCCTATGTCAGCTCAGCCAAGAATGAAAACCATAATAAACACTTGTGGTGGCATAGTCAATAGCTCCAATGCTGCGCTTGTCAGGTCAGCATATTTCCCTAAGGAAATGGCCAAAATACGATGAATCCACAAACATATATTTTTCCTTTTTGTAGATTATTATTACTGGGTTGCATCACCAATGTAATATCCTATAGCACAAAACTAAGCTGTCAGGTAGCTCAACAACTCAAGCTAATCAGAAGGAATTCTCTACCAAAGCAGCAGCAAGACTGAACAGTACAAGCTCACGGAAAGTCATGCTGGAATGCACTGCTCTTTTGACATATATCCTACAAAGTCAATAAGCTCAGGGGAACCTGAATATCCATCTCCAGTTCAGCAGGAACAATATTATCCACGGAACTACCGTTGGATTGTAAAGCAATAGATTCCTTCACCAAATCACTTTCGGATGTCATGATCATGGCTTCTTTGTTAGATATTCTAGTGTTAAACTGCTCATCTATTAAACCATCTGTATGTGTTACTGCAGTAACTTGGCCATTTTGAGCACTATGAAGCTCTTTTAGATTTTTATGATTACCAAGATCATTCAGACGGTTCTGATCATCAAGCTCTTTTGGGTAGTCATGACTATCAAGCTCTTCCACACTACTATGATTTTCAAGCTCCTTTAGACTGCTATGGTGATCAAGCTTGTCCAGACGGTTGTAATTACCAAGCTCTTTTTTACTGTTAAGATTGTCGAGATCTTTCAGTTTGTCCAGCTCTTTCAGACATTGTGTTTCCCCTGCAGAAAATTTGCTATCTTCAGTACAACCAAGCTCTTCTGGACTGTTCTCATTGAGATCTATCACATTGTTATGATTGCCAAGTTCACTCAGACAGTTACAATCATCAAGCTTTTTCTCACCCCAGTGATTGTCAAGCTCATTCAGATTATTATGATCATGAGGACTCCTCTCAGTGATATGACTGTCAAGCTCTTCCATGTTGTTATGGCTCTCCGGCTCCTTCAACCCATTACAATCATCAAGCTCTTTCTCAGTACTATGACTGTCAAGCTCTTCCATATTGTTATGGCTCTCCGGCTCCTTTAACCCATCACAATCATCAAGCTCTTTCTCAGTGCTGTGACTGTCAAGTTCTTCCATATTGTTATGGCTCTCCAGCTCCTTTAACCCATTACAATCATCAAGCTCTTTCTCAGTGCTATGACTACCTGGCTCTTTCTCAGTGTTATTACTGACTGGCTCTCTCTCAGTGCTATGACTGTCTGACTCTTTCAGATCATTATAATCTTCTAGCACTTCCAAACAAATACTATCAGGAAC
>Cluster_3629|Contig2|likelySeq
GGGTGGGGAAAATGGGGAGGCGATGGCGGAGACGGCGGGGAAGAAGCGGAAGATTGGCCCTAGCCCAGTTCGTCGGAGCGCGAGACAAGCGAAGGCGGCGGCATTGGCGGCTGAAATGGAGGCGGCCGCTAATGTAGCTGCTGCTGCAGAGGCTGCCGAGACTTCATCCGCCGAGGATGTGGCTCCGGCTCTGATTGCTGCTACGCCGCAGCAGTCTGGGAGGAAGCGTCAGCGTGCAAATGGGAGTGGTCGGTCTCGCGCAGTCGCGAGGGATTTAGAGGATGCTGCGCTGGATAGGCCGCTGCAAAAGCCGAACCTGCCACCTTCGTCACAGGGCCTGGATTTGGAAGGCCTCCCTGTTATGGATGTCTTTCAAGTCTACTCCTGCTTGAGATCATTTAGCAAGCAGCTTTTCCTAAGCCCGTTTGCACTGGAGACATTTGTCGCAGCGCTGCGGTGTAAGCACGTGAACCCCTTGATAGACTGGGTGCATTTTGCTTTGCTCCGCTCTCTGAAGAACCACTTACAAGATCTGGCCCATGAAGGAGACCCTCCAGCAATACACTGTATTAGGAATCTTAACTGGGAACTCTTAGACCTAGCAACTTGGCCAATCTATCTTGCCGAGTACTTACTGACTCGTGGTTCAGAACTGAGGTATGGTATGAAGCTTACAGATCTAAAGCTGTTAGATACAGAGTACTATTGGCAGCCAGCAACAGTAAAACTCGAGCTACTACGCTCACTCTGCGATGATGTTATTGAGATTGAGGCTATACGTGCTGAACTTGGTTTAAGGATGTCTGAGTTTGATGGAAATGATGAGGGCAGTAGAGCTACTGGTTCAAGAAGAAAAAAGAGAGGTTCTTCTGTCATGGCCCTAGCAGATTCTTCTCAGCCTCCAGAAGGCTCTGATGATATGGATGATGGTAACAGTGACGAATGTTATTTGTGTGGTATGGATGGCAACCTGTTATGCTGCGATGGCTGTCCTTCAGCTTTTCACTCAAAATGTGTGGGGGTGGTGGAGGACCTATTGCCTGAAGGAGAATGGCATTGTCCCGAGTGTTCGATGCAGAAGTACAACGGATCCAGAAATATGGCAAAGCTTGTCAGAGGAGCAGAGGTTCTGGGAAGTGATCCACATGGACGACTATACTTTGGCACCTGCGGCTATCTTTTGGTGGTTGATTCATGTGATGTAGACTCTCCATGTCATTATTATGGCCAGATGGATCTTCATTCCCTTATTACAGTGTTAACTCCATGTCATCCGTCTTACAATCCGATCCTAAATGTGATCTCTTTGTTTCGGGGTATTGCAACTGAAACATCTAATATTAACGGGCGATATGAGAACAGCAAGGAATGTAGTACCTCGGACCATGAAACAGACCGCAGGCAGTCATCACTGAAACAATCTAGTGAGCATGAACAGTGTACCATAGAAAAGCATGGCTCTCAACAATTGGATACCGGGAAAATTTGCACCTCAAATTCAGATCAGGATGCCTCACACCAGAGTTATACCCTGAGACGTGCGACAATTTCTCAAAACGGCAATGAAACTACTGCTAATGAGAAGCCCAATCAAACTTCACAACCTAATGCATCTGGTGCCAACAAGGATAGCTGCAATTCTAAGCAAGATGATGTTGGCTTGCATGTTAATGGTTTGTCTGCAGAGAACCAGAAAGATGCATCACCTAAAAAAGAAGCAAGTAACTGCTGTCTCCGTTCTGGGAATGCTATGTATATAAACTACTACAGTTTCGGTCAAATAGCAGCATCGGCCGCTGGAGAGTTAAAGGACAAGCTTTTAGAGAATGAGGAAGGAAAGAAGCATGGCCCGGATGCAGTTTCTTTTCGGCTAAAAACAATATGTAAGAAATATGTTAATGTTTTTGCACTGACTGATCAAAAGTTATCTGTGGATCTCCTAAAGGAAAAATGTGGCTGGTGCAACTCCTGCCAAATCAGTGGTGGTAGTGATTGCATTTTCAGATTTACTGACGTTAAGTGTATGGAGAGTCCTAAGCCATGTGCTGTTGGTCCTTTCTCAGAAAAGAACAAGGAAAGTCATATTGTCCTTGCTACACATAGCATGTTGTCAATTGAAAAACGCCTGAATGGTTTGCTGTCTGGTCCATGGCAAAATCCACAATATAGCATGTATTGGCGTAAGGCAGTTCTTATGGCTTCAGATGTATCATCACTGAAGCAGCCTCTTCTCATGTTAGAGTCCAGTCTGCGACGTGTTGCCTTCTCAGGAGAATGGCAAAAACCAGCAGACTCTGTTGAAGTTGTTGGGTCTGCAGCCCATATCTTGGTCCGTACATCTAATAAGTCTGCAGGTTATGCAATTGCTAGAAAGCCAGGGAGGAAGCCACTTGCTATTGAGCTCAAAGTCGACCTCCGTGATGTTGGTGTTTATTGGTGGAGGGGCGGAACATTGTCCCGTCAAGTGTTTCACTGGAAGAGGTTGCCTCAGTCATTGGCCTGCAAATCTGCTCGGCAAGCGGGACGCAAGAAAATTCCCACCATAGTGTATCCCGATGGTTCACAATTTGCCAGGAGGTCCAAATACATAGCTTGGCGAGCTGCTGTGGAAATGGCACAAAATGTGTCCCAGCTCATTTTGCAGATTAAAGAGCTTGAATTGAACATCAAGTGGCCTGAGATATTGAGCACTCTCTCTTCTGCAATTGCAACAAAGGAAACCCAGAAAATAGCAAGGTTTTTCAAGAAAGTTATAATTCGCAGAAAACGTATAGAAGCAACGAATGTGGAATATCTACTTGATTTTGGAAAGAGGGAGAATATTCCTCCTGTTGTTGCTAAACATGGAGTAAAATTTGAGGAGCCCTCTAGCGAGAGGAACAGGTACTGGTTGAGTGAAAGTCATGTCCCTTTGAGTCTTTTGAGGGCATATGAAGCCAAAGCAATAAATCGCTCACTTAAAAAGAAAGACAGCGAGGACAGCTCACCTAAAAAGAAGAAAGACACCAATGACCGCTCACGTAGAAAGAAGAAAGACACCGATGATCTTTCTAAGATGAGCGACTTCAGTCCCGAAAAGCCAAAAAGATCAAGATCAGTGTTTGATGACCTCCTAGAGAAAGCACAAAAACTGGAGGAAGCACAAAAACTAGAGGAAGCACAAAACCTCCTAGAGCAAGCACAAAAACTTCCCAGCAGGCTTTGCGGTCAGTGTTTCAAAACAGTAACTGCCAGGGAAGCTGTGAACTGCAAATATTGTGAAGCACTTTTCCATAGAAAACATTTCAACGTTCCTAGAGGTGCTGTGGATACCGTCTATGTTTGCAACAAGTGCCTAGCTGAAAAGGTCGAGCCGGTGGTGTCTCCACAGAAAAAGGCAGCATCAAAGAAGAGCTCTCCGAAAAAGAAGCAGAAGAAGCAACTACGAAAGAGTTTAAGGAGAAGAAAACAGATAGTTATCAACCTCAAGAAGAAAACCAGACAGAAGAATGGCAAGCCTGGCCGGCCTAGAAAGAATCCATTGAGTGTGTCAAAGAATAAATCACAAAAGATGTCTGACAGTCAACCATCAAATGAAGCCAAGAATGAACCGGTGAAACGCATATCAAAAAGGTTATATGATAAGTACATGAAAGGCAACTCAGATAAATCCGAGCATACAGCAAGCTGTCGTAAGAAGAAGAGGACAGCTTCGCATTACTCGTACTGGTTAGATGGTCTTCGATGGACACAGAACACAGCTGATGAACAGGCAACCAGTTTTAGGAAAGCAAGAATTGTTTTTCCATCTGAAGATGTTAAGATTTCAGAAACCAGTCCAGTATGCTGTCTTTGTAAGAAATGCTACAGTGGAGATGCTATTTATATTGCTTGTGAGAATTGTGAAGATTGGTTCCATGGGGATATATATTCTATTACCATAGAAAATGCCAATAATCTCATAGGCTTCAAGTGTCATGCATGCCGTCTGAGAGCTGTTCCTGTTTGTCCATATGCACAAGCTAATGCAATTCTTAAGGATCAATCAGACAGGGAAGACACCATTGATAGGTCTATAGAGGACAAGCACAGCAATTGTCCGAAAGATCTGTTCACTTCCAATGATCTGAAAGAGCTTCACACTCATAACATTGGGGAGCTCCAGAGTCATAGCATTGAGGAACAGGTTCCTGATAGTATTTGTTTGGAAGTGCTAGAAGATTATAATGATCTGAAAGAGTCAGACAGTCATAGCACTGAGAGAGAGCCAGTCAGTAATAACACTGAGAAAGAGCCAGGTAGTCATAGCACTGAGAAAGAGCTTGATGATTGTAATGGGTTAAAGGAGCTGGAGAGCCATAACAATATGGAAGAACTTGACAGTCACAGCACTGAGAAAGAGCTTGATGATTGTAATGGGTTAAAGGAGCCGGAGAGCCATAACAATATGGAAGAGCTTGACAGTCATAGTACTGAGAAAGAGCTTGATGATTGTAATGGGTTGAAGGAGCCGGAGAGCCATAACAACATGGAAGAGCTTGACAGTCATATCACTGAGAGGAGTCCTCATGATCATAATAATCTGAATGAGCTTGACAATCACTGGGGTGAGAAAAAGCTTGATGATTGTAACTGTCTGAGTGAACTTGGCAATCATAACAATGTGATAGATCTCAATGAGAACAGTCCAGAAGAGCTTGGTTGTACTGAAGATAGCAAATTTTCTGCAGGAGAAACACAATGTCTGAAAGAGCTGGACAAACTGAAAGATCTCGACAATCTTAACAGTAAAAAAGAGCTTGGTAATTACAACCGTCTGGACAAGCTTGATCACCATAGCAGTCTAAAGGAGCTTGAAAATCATAGTAGTGTGGAAGAGCTTGATAGTCATGACTACCCAAAAGAGCTTGATGATCAGAACCGTCTGAATGATCTTGGTAATCATAAAAATGATCTTGGTAATCATAAAAATCTAAAAGAGCTTCATAGTGCTCAAAATGGCCAAGTTACTGCAGTAACACATACAGATGGTTTAATAGATGAGCAGTTTAACACTAGAATATCTAACAAAGAAGCCATGATCATGACATCCGAAAGTGATTTGGTGAAGGAATCTATTGCTTTACAATCCAACGGTAGTTCCGTGGATAATGTTGTTCCTGCTGAACTGGAGATGGATATTCAGGTTCCCCTGAGCTTATTGACTTTGTAGGATATATGTCAAAAGAGCAGTGCATTCCAGCATGACTTTCCGTGAGCTTGTACTGTTCAGTCTTGCTGCTGCTTTGGTAGAGAATTCCTTCTGATTAGCTTCGGTTGTTGAGCTACCTGACAGCTTAGTTTTGTGCTATAGGATATTACATTGGTGATGCAACCCAGTAATAATAATCTACAAAAAGGAAAAATATATGTTTGTGGATTCATCGTATTTTGGCCATTTCCTTAGGGAAGTATGCTGACCTGACAAGCGCAGCATTGGAGCTATTGACTATGCCATCACAAGTGTTTATTATGGTTAACATTCTTGGCTGGGCTGACATAGGAAATATCTGGGTCCCATTTCCTTCCCATGCTTTCTGGTCAGAACTTGTGATTCATGTTGCACTATTGAGTTTATGTGTTGATTGGGATGTCTTTGAGTACAAGTGGCTGCTTTTTGGTTGTGCTGCACTTACTCATGATGCACAAGGATGGAGACAGAGACGAACCACTTGCTACCGCCGTTGAGCACGAGGCCTTCCCATTCTCCAGACCTCCCTCGTGCACCCATAGATGCCGTACCAGACTGACCAGTCGACCTGACATTTCATTTTTCGTGCCCCCCGGTGCTTCTAACATCGTTCCAATGCAAGCGCAACCCTGCCATGCCGCGGAGCAATTCATGTCAGCATCCTTGATCTTATTCTATATACATAGTGTTCCTTTAGGCTTTAGGGGAAAAAGCTCATGCAGTGTAACCGTCAGATTCAGATGGGTAGTAGTACCGCTGCTGTTACGGTGCTTGCTGGTTCAGTTCTGGTTTAGCGAGGCTGCCAGCACTCTTAGATGTAAAAATCTA
>Cluster_3629|Contig2|complementarySeq
GGGTGGGGAAAATGGGGAGGCGATGGCGGAGACGGCGGGGAAGAAGCGGAAGATTGGCCCTAGCCCAGTTCGTCGGAGCGCGAGACAAGCGAAGGCGGCGGCATTGGCGGCTGAAATGGAGGCGGCCGCTAATGTAGCTGCTGCTGCAGAGGCTGCCGAGACTTCATCCGCCGAGGATGTGGCTCCGGCTCTGATTGCTGCTACGCCGCAGCAGTCTGGGAGGAAGCGTCAGCGTGCAAATGGGAGTGGTCGGTCTCGCGCAGTCGCGAGGGATTTAGAGGATGCTGCGCTGGATAGGCCGCTGCAAAAGCCGAACCTGCCACCTTCGTCACAGGGCCTGGATTTGGAAGGCCTCCCTGTTATGGATGTCTTTCAAGTCTACTCCTGCTTGAGATCATTTAGCAAGCAGCTTTTCCTAAGCCCGTTTGCACTGGAGACATTTGTCGCGGCGCTGCGGTGTAAGCACGTGAACCCCTTGATAGACTGGGTGCATTTTGCTTTGCTCCGCTCTCTGAAGAACCACTTAGAAGATCTGGCCCATGAAGGAGACCCTCCGGCAATACACTGTATTAGGAATCTTAACTGGGAACTCTTAGACCTAGCAACTTGGCCAATCTATCTTGCCGAGTACTTACTGACTCGTGGTTCAGAACTGAGGTATGGTATGAAGCTTACAGATCTAAAGCTGTTAGATACAGAGTACTATTGGCAGCCAGCAACAGTAAAACTCGAGCTACTACGCTCACTCTGCGATGATGTTATTGAGATTGAGGCTATACGTGCTGAACTTGGTTTAAGGATGTCTGAGTTTGATGGAAATGATGAGGGCAGTAGAGCTACTGGTTCAAGAAGAAAAAAGAGAGGTTCTTCTGTCATGGCCCTAGCAGATTCTTCTCAGCCTCCAGAAGGCTCTGATGATATGGATGATGGTAACAGTGACGAATGTTATCTGTGTGGTATGGATGGCAACCTGTTATGCTGCGATGGCTGTCCTTCAGCTTTTCACTCAAAATGTGTGGGGGTGGTGGAGGACCTATTGCCTGAAGGAGAATGGCATTGTCCCGAGTGTTCGATGCAGAAGTACAACGGGTCCAGAAATATGGCAAAGCTTGTCAGAGGAGCAGAGGTTCTGGGAAGTGATCCACATGGACGACTATACTTTGGCACCTGCGGCTATCTTTTGGTGGTTGATTCATGTGATGTAGACTCTCCATGTCATTATTATGGCCAGATGGATCTTCATTCCCTTATTACAGTGTTAACTCCATGTCATCCGTCTTACAATCCGATCCTAAATGTGATCTCTTTGTTTCGGGGTATTGCAACTGAAACATCTAATATTAACGGGCGATATGAGAACAGCAAGGAATGTAGTACCTCGGACCATGAAACAGACCGCAGGCAGTCATCACTGAAACAATCTAGTGAGCATGAACAGTGTACCATAGAAAAGCATGGCTCTCAACAATTGGATACCGGGAAAATTTGCACCTCAAATTCAGATCAGGATGCCTCACACCAGAGTTATACCCTGAGACGTGCGTCAATTTCTCAAAACGGCAATGAAACTACTGCTAATGAGAAGCCCAATCAAACTCCACAACCTAATGCCTCTGGTGCCAACAAGGATAGCTGCAGTTCTAAGCAAGATGATGTTGGCTTACATGTTAATGGTTTGTCTGCAGAGGACCAGAAAGATGCATCACCTCAAAAAGAAGCAAGTAACTGCTGTCTAAGTTCTGGGAATGCTATGTATATAAACTACTACAGTTTCGGTCAAATAGCAGCATCTGCTGCTGAAGAGTTAAAGCACAAGCTTTCAGAGAATGAGGAAGGAAAGAAGCATGGCCCGGATGCAGTTTCTTTTCGGCTAAAAACAATATGTAAGAAATATGTTAATGTTTTTGCACTGACTGATCAAAAGTTATCTGTGGAGCTCCTAAAGGAAAAATGTGGCTGGGGCAACTCCTGCCAAATCAGTGGTGGTAGTGATTGCATTTTCAGATTTACTGATGGTAAGTGTATGGAGAGTACTAAGCCATGTGCTGTTGGTCCTTTGTCAGAAAAGAACGAGGAAAGTCATATTGTCCTTGCTACACATAGCATGTTGTCAATTGAAAAACGCCTGAATGGTTTGCTGTCTGGTCCATGGCAAAATCCACAATATAGCATGTATTGGCGTAAGGCAGTTCTTATGGCTTCAGATGTATCATCACTGAAGCAGCCTCTTCTCACGTTAGAGTCCAGTCTGCGACGTGTTGCCTTCTCAGGAGAATGGCAAAAACCAGCAGACTCTGTTGAAGTTGTTGGGTCTGCAGCCCATATCTTGGTCCGTACATCTAATAAATCTGCAGGTTATGCAATTGCTAGAAAGCCAGGGAGGAAGCCACTTGCTATTGAGCTCAAAGTCGACTTCCGTGATGTTGGTGTTTATTGGTGGAGGGGTGGAACACTGTCCCGTCAAGTGTTTCACTGGAAGAGGTTGCCTCAGTCATTGGCCTGCAAATCTGCTCGGCAAGCGGGACGCAAGAAAATTCCCACCATAGTGTATCCCGATGGTTCACAATTTGCCAGGAGGTCCAAATACATAGCTTGGCGAGCCGCTGTGGAAATGGCACAAAATGTGTCCCAGCTCATTTTGCAGATTAAAGAGCTTGAATTGAATATCAAGTGGACTGAGATATTGAGCACTCTCTCTTCTGCAATTGCAACAAAGGAAACCCAGAAAATAGCAAGGTTTTTCAAGAAAGTTATAATTCGCAGAAAACGTATAGAAGCAACGAATGTGGAATATCTACTTGATTTTGGAAAGAGGGAGAATATTCCTCCTGTTGTTGCTAAACATGGAGTAAAATTTGAGGAGCCCTCTAGCGAGAGGAACAGGTATTGGTTGAGTGAAAGTCATGTCCCGTTGAGTCTTTTGAGGGCATATGAAGCCAAAGCAATAAATCGCTCACTTAAAAAGAAAGACAGCGAGGACAGCTCACCTAAAAAGAAGAAAGACACCAATGACCGCTCACGTAGAAAGAAGAAAGACACCGATGATCTTTCTAAGATGAGTGACTTCAGTCCTGAAAAGCCAAAAAGGTCAAGATCAGTGTTTGATGACCTCCTAGAGAAAGCACAAAAAGTAGAGGAAGCACAAAAACTAGAGGAAGCACAAAACCTCCTAGAGAAAGCACAAAAACTTCCCAGCAAGCTTTGCGGTCAGTGTTTCAAAACAGTAACTGCCAGGGAAGCTGTGAACTGCAAATATTGTGAAGCACTTTTCCATAGAAAACATTTCAACGTTCCTAGAGGTGCTGTGGATACCGTCTATGTTTGCAACAAGTGCCTAGCTGAAAAGGTCGAGCCGGTGGTGTCTCCACAGAAAAAGGCAGCATCAAAGAAGAGCTCTCAGAAAAAGAAGCAGAAGAAGCAACTACGAAAGAGTTTAAGGAGAAGAAAACAGATAGTTATCAACCTCAAGAAGAAAACCAGCCAGAAGAATGGCAAGCCTGGCCGGCCTAGAAAGAATCCGTTGAGTGTGTCAAAGAATAAATCACAAAAGATGTCTGACAGTCAACCATCAAACGAAGCCAAGAATGAACCGGTGAAACGCATATCAAAAAGGTTATATGATAAGTACATGAAAGGCAACTCAGGTAAATCCGAGCATACAACAAGCTGTCGTAAGAAGAAGAGGACAGCTTCGCATTACTCGTACTGGTTAGATGGTCTTCGATGGACACAGAACACAGCTGATGAACAGGCAACAAATTTTAGGAAAGCAAGAATTGTTTTTCCATCTGAAGATGTGAAGATTTCAGAAACCAGTCCAGTATGCTGTCTTTGTAAGAAATGCTACAGTGGAGATGCTATTTATATTGCTTGTGAGAATTGTGAAGATTGGTTCCATGGGGATATATATTCTATTACCATAGAAAATGCCAATAATCTCATAGGCTTCAAGTGTCATGCATGCCGTCTGAGAGCTGTTCCTGTTTGTCCATATGCACAAGCTGATGCAATTCTTAAGGATCAATCAGACAGGGAAGAGGCCATTGATAGGTCTATAGAGGACAAGGACAGCAATTGTTCGAAAGATCTGTTCACTTCCAATGATCTGAAAGTGCTTCACGGTCATAACATTGAGGAGCTCCAGAGTCATAGCATTGAGGAACGGGTTCCTGATAGTATTTGTTTGGAAGTGCTAGAAGATTATAATGATCTGAAAGAGTCAGGCAGTCATAGCACTGAGAGAGAGCCAGGCAGTCATAGCACTGAGAAAGAGCCAGGTAGTCATAGCACTGAGAAAGAGCTTGATGATTGTAATGGGTTAAAGGAGCTGGAGAGCCATAACAATATGGAAGAACTTGACAGTCACAGCACTGAGAAAGAGCTTGATGATTGTAATGGGTTAAAGGAGCCGGAGAGCCATAACAATATGGAAGAGCTTGACAGTCATAGTACTGAGAAAGAGCTTGATGATTGTAATGGGTTGAAGGAGCCGGAGAGCCATAACAACATGGAAGAGCTTGACAGTCATATCACTGAGAGGAGTCCTCATGATCATAATAATCTGAATGAGCTTGACAATCACTGGGGTGAGAAAAAGCTTGATGATTGTAACTGTCTGAGTGAACTTGGCAATCATAACAATGTGATAGATCTCAATGAGAACAGTCCAGAAGAGCTTGGTTGTACTGAAGATAGCAAATTTTCTGCAGGGGAAACACAATGTCTGAAAGAGCTGGACAAACTGAAAGATCTCGACAATCTTAACAGTAAAAAAGAGCTTGGTAATCACAACCATCTGGACAAGCTTGATCGCCATAGCAGTCTAAAGGAGCTTGAAAATCATAGTAGTGTGGAAGAGCTTGATAGTCATGACTACCCAAAAGAGCTTGATGATCAGAACCGTCTGAATGATCTTGGTAATCATAAAAATGATCTTGGTAATCATAAAAATCTAAAAGAGCTTCATAGTGCTCAAAATGGCCAAGTTACTGCAGTAACACATACAGATGGTTTAATAGATGAGCAGTTTAACACTAGAATATCTAACAAAGAAGCCATGATCATGACATCCGAAAGTGATTTGGTGAAGGAATCTATTGCTTTACAATCCAACGGTAGTTCCGTGGATAATGTTGTTCCTGCTGAACTGGAGATGGATATTCAGGTTCCCCTGAGCTTATTGACTTTGTAGGATATATGTCAAAAGAGCAGTGCATTCCAGCATGACTTTCCGTGAGCTTGTACTGTTCAGTCTTGCTGCTGCTTTGGTAGAGAATTCCTTCTGATTAGCTTGAGTTGTTGAGCTACCTGACAGCTTAGTTTTGTGCTATAGGATATTACATTGGTGATGCAACCCAGTAATAATAATCTACAAAAAGGAAAAATATATGTTTGTGGATTCATCGTATTTTGGCCATTTCCTTAGGGAAGTATGCTGACCTGACAAGCGCAGCATTGGAGCTATTGACTATGCCATCACAAGTGTTTATTATGGTTAACATTCTTGGCTGGGCTGACATAGGAAATATCTGGGTCCCATTTCCTTCCCATGCTTTCTGGTCAGAACTTGTGATTCATGTTGCACTATTGAGTTTATGTGTTGATTGGGATGTCTTTGAGTACAAGTGGCTGCTTTTTGGTTGTGCTGCACTTACTCATGATGCACAAGGATGGAGACAGAGACGAACCACTTGCTACCGCCGTTGAGCACGAGGCCTTCCCATTCTCCAGACCTCCCTCGTGCACCCATAGATGCCGTACCAGACTGACCAGTCGACCTGACATTTCATTTTTCGTGCCCCCCGGTGCTTCTAACATCGTTCCAATGCAAGCGCAACCCTGCCATGCCGCGGAGCAATTCATGTCAGCATCCTTGATCTTATTCTATATACATAGTGTTCCTTTAGGCTTTAGGGGAAAAAGCTCATGCAGTGTAACCGTCAGATTCAGATGGGTAGTAGTACCGCTGCTGTTACGGTGCTTGCTGGTTCAGTTCTGGTTTAGCGAGGCTGCCAGCACTCTTAGATGTAAAAATCTA
>Cluster_3629|Contig3|original
CGCACGTCTCAGGGTATAACTCTGGTGTGAGGCATCCTGATCTGAATTTGAGGTGCAAATTTTCCCGGTATCCAATTGTTGAGAGCCATGCTTTTCTACGGTATACAGTACATGCTCACTAGGTTGTTTCAGTGATGACTGCCTGTGGTCTGTTTCATGGTCCGAGGTACTACATTCCTTGCTGTTCTCATATCGCCCGTTAATATTAGATGTTTCAGTTGCAATACCCCGAAACAAAGAGATCACATTTAGGATCGGATTGTAAGACGGATGACATGGAGTTAACACTGTAATAAGGGAATGAAGATCCATCTGGCCATAATAATGGCATGGAGAGTCTGGATCACATGAATCAACCACCAAAAGATAGCCGCAGGTGCCAAAGTATAGTCGTCCATGTGGATCACTTCCCAGAACCTCTGCTCCTCTGACAAGCTTTGCCATATTTCTGGACCCGTTGTACTTCTGCATCGAACACTCGGGACAATGCCATTCTCCTTCAGGCAATAGGTCCTCCACCACCCCCACACATTTTGAGTGAAAAGCTGAAGGACAGCCATCGCAGCATAACAGGTTGCCATCCATACCACACAGATAACATTCGTCACTGTTACCATCATCCATATCATCAGAGCCTTCTGGAGGCTGAGAAGAATCTGCTAGGGCCACAACAGAAGAACCTCTCTTTTTTCTTCTTGAACCAGTAGCTCTACAGCCCTCATCATTTCCATCTAACTCAGACATCCTTGAACCAAGTTCTGAACGTATAGCCTCAATCTCAATAACATCGTCACAGAGTGAGCGCAGCAGCTCGAGTTTTACTGTTGCTGGCTGCCAATAGTACTCTGTATCTAACAGCTTTAGATCTGTAAGCTTCATACCATACCTCAGTTCTGAACCACGAGTCAGTAAGTACTCGGCAAGATAGATTGGCCAAGTTGCTAGGTCTAAGAGTTCCCAGTTAAGATTCCTAATACAGTGTATTGCCGGAGGGTCTCCTTCATGGGCCAGATCTTCTAAGTGGTTCTTCAGAGAGCGGAGCAAAGCAAAATGCACCCAGTCTATCAAGGGGTTCACGTGCTTACACCGCAGCGCCGCGACAAATGTCTCCAGTGCAAACGGGCTTAGGAAAAGCTGCTTGCTAAATGATCTCAAGCAGGAGTAGACTTGAAAGACATCCATAACAGGGAGGCCTTCCAAATTCAGGCCCTGCGACGACGGTGGCAGGTTCGGCTTTTGCAGCAGCCTATCCAGCGCAGCATCCTCTAAATCCCTCGCGACTGAGCGAGACCGACCGCTCCCATTTGCAGGCTGACGCTTCCTCCCAGACTGCTGCGGCGTAGCAGCAATCGGAGCTGGAGCCACATCCTCGGCGGATGAAGTCTCGGCAGCCTCGGCAGCAGCGGCAACATTAGCGGCAGCCTCCATTTCAGCCGCCAATGCCGCGGCCTTCGCTTGCCTCGCGCTCCGACGAACTGGGCTAGGGCCAACCTTCCGCTTCTTCCCCG
>Cluster_3629|Contig4|original
TTTTCAGCATGAAACATGTTTACATTCAACACAAACAAATTAGATACGTAAACAAAATTGGAGCCCACCTTGTGCATCATGAGTAAGTGCAGCACAACCAAAAACCAGTCACTTGTACTCAAAGACATCCCAATCAACACATAACCTCATAGTGCAACATGAATCACAAGTTCTGACCAGAAAGCATGGGAAGGAAACGGGGCCCAGATATTTCCTATGTCAGCTCAGCCAAGAATGAAAACCATAATAAACACTTGTGGTGGCATAGTCAATAGCTCCAATGCTGCGCTTGTCAGGTCAGCATATTTCCCTAAGGAAATGGCCAAAATACGATGAATCCACAAACATATATTTTTCCTTTTTGT
>Cluster_36290|Contig1|less_than_5_individuals|original
CGCCGCCGCCGCCGCCATCGGCTGAGCCCCATCGTCATCGTCGCCTCTCGTCAACTCCATCGGGCAAGTCACCACCACCACTATCGCTGCGGCCTCACTTCCACCATGGTCGCTGCTTCTCCACAGATCCATCAAGAAGATGAGCTTGAATCCATCACAACTCAGATCATCTGCATCCAGAGAGTAGAAAGAACAGAATCAGTAAAGATGGGTTTCAGATTTGAGGCAGAAAAGAACTGGGAGAGGAAGGAGCGGAGAAGATGAAGTAGTGGCATGCCGAAG
>Cluster_36291|Contig1|original
CTTTATATCAGAACCTTTGCCGTGGTTCCACTTACAGAAGACTGTGGACTGGTAGAATGGGTGCCCAACACCCGTGGTCTTCGGCATATTCTTCAGGACATATACATAACTTGCGGGAAGTATGACAGGATGAAAACAAACTCGCAGATGAAGAGGATATATGATGTATGCCATGCCAGCAAAATACCTGAAGACGAGATGATGAAAACTAAGATCCTTCCATTGTTTCCCCCGGTGTTCCACAAATGGTTCTTGACGACATTCTCTGAACCAGCTGCATGGTTTCGTGCCAGAGTGGCATATGCGCATACCGCCGCAGTTTGGTCAATGGTTGGGCACATTGTGGGGCTTGGTGACAGGCACGGCGAGAACATCCTTATCGACGCGACGACCGGGGACTGTGTTCATGTGGATTTCAGTTGCTTGTTTGACAAGGGTTTGCAGCTTGAGAAGCCCGAGGTGGTGCCGTTCAGGCTTACACAAAACATGATCGATGGGTTGGGCATCGCTGGATACGAAGGCGTCTTTCTGAAGGTCTGCGAGATCACTCTGTCGGTCCTCAGGGGCCACAAGGAGGCGCTCATGACGGTCCTCGAGACCTTCATCCACGACCCACTAGTGGAGTGGACCAAAGCCCACAAGTCCAGCGGAGGGGAGGTCCGAAATCCGCAAGCGCAGAGAGCCATTGC
>Cluster_36293|Contig1|less_than_5_individuals|original
CCCAAAAAGCCAAACCAGCAACTTGTCTTCCTCCCACTGTCTTAGTCTTTCTATCTGCAACCAACAAAGATCCAAGAACAATAAGTAGAGATGGTGACCTGAGAAATCATAGTAGATCAAAGGAGGAAGGCTAGAACAAGAAGTTAGCCAACTAGACTGGGATCTGGAAGTAGGAGCAGCACTAGAAGAAACAGCAGAGAAGGCAAAAGAAGAAAGAGCAAAGCTTGTATGAGAATCCTACTGCACCAAGTGAGGAGAGCAATGGTGATGGCTACAACTACACAGG
>Cluster_36294|Contig1|less_than_5_individuals|original
CTGCAGCCCGAAGCGACACCGACAAAACCCCGACGTGGCGGCCATACCGCGGACGAGACGACTGTACCACGACGCCATCATGTACAGTGTCACTTGTCCCTGGGCACTATTTATGAAGTGACCCAGGAGACAAGCATGACACCCACACCATGCCCTCATGTCCACTACCTTAGCTTAGGTAGTAAGCTACCCCCATGCCTATATAAGGCACCCATCCATCCATCCACCACATAGCCACGTCACATGCACTTGGCCGGCCACAATGGCTCCCTGGACAAGCACTCCACGCATGCATGATAGCTAGCAAGCTAGCTAGCTAGCACACACATAGGAGACATATACCAAGCCAGATGCTTATGGCACTGAGCTCAGATACAGCTCTAGGAGCAACACTGTACCAGATATATCAGATATACTCAGACATGCAGC
>Cluster_36297|Contig1|less_than_5_individuals|original
CCCGGATCAACTCACACACACTCCTCCTCCTTCCTCCTCTCTTGACCTCCCGCCAACCATCGCAACCAACCATAAAAACTCCGCCACTCGAGCTACACAACACAGCACCGCATTACTCATTGCTGCCTGTGCCCGACCTCTCTATCGCCCCGTCCGCACGTCGTCATGGTGAGGAGGGGAGGGCTGCTGACTGGTGGGTATGGCGGCGCGTCGTCGTGGAAGGCTGGGAGGGTGATGAGGGCGGCCGTGGCGGCCTTCTTCAACGGCTACCACTGCTTCAGCCCCGTGGCGGCCATGCTCGCGCTGCCCTTCTCCGCGGCCGTGCTCGCGTCCCAGGCCGCCGCGTCGTCGTCGTCTTCCTCGTCGGGGGCGGTGCTCCGCGGCGTGTCGTCGCGGCTCCGGGGGATGTTCC
>Cluster_36298|Contig1|less_than_5_individuals|original
CCCCTATATATGTGTCACCATGCTGTTAATTAGTTCCCGTAGCTAGCCAGTGTTAGTCCCCTATTGGCGGTCGTAGCTGGAGCATTATATTAGTAGTGGTGTGTGTGCTATAGTCCTATGTAGAGTGTGTGTGCCTGGTTGGTTTGGGAGGGGCCTGATGGTGATCCATGGAGATGGAGGGCCACTTCTAGGAGCCGTAGCTAGGCGAGAAAGTGTTTTGGTGAGAAAAGAGACGAGAAGAGAAGAGAGGAAGAGAGAAGAATGGGGAAAGCGGTTCCCCCTGTTACATGGCCTAGGTAGGCACGGGTGCTTGTGCGGGGCCCACAATGCATGCAGGAGGGCAGGCATGCAGGCTCCCCACAA
>Cluster_36299|Contig1|less_than_5_individuals|original
CTCGAGGTCCTTCTTCGACGCATCGTCCATGACAACCTGATTCAGCCTCTGATCATCCGAGGACGGTGCAGCATGATCCTCCTCCTCGGCCTTGCTGGGCTCCGGATCGACGACCGGAGGCGCGACCGTGCAGATGAACTGGGAGAGCAGAGGGTCAGGTGAATGATCATCAGGAACCGGCTGGCCCATGATGTACGATGATTCTTCAAAGTAGGAGTCGTCCTCTTCATATGCCTCCTTGTCAGAACCTGCTGCCCCTGCTCTGGAAGAAGACGACTTCCTCATCTTGAGTTGCTGTGAGTGCCGTTCCCTGAAATGCCCTGTCGTGTCGGCCCCGAGGTTGTCGGCGCAGATCGGGCACACAGCATTCCTCATGTCGAAGCAGTGCTCCTCCTGCAGGTGGTCACAGAGGAAGGGGACC
>Cluster_363|Contig1|original
ACACTGTTTGCTCTGTTCATGTCCATTAACAACCTCAGTTCGACATTAGGTTCATTCCTCGGAGCTGCATTGACGTCAGCTTTGAACATCTCATCGGTACAGTTTGACAATCTGGCGCTCGGCCTAGCTGTTCGGCTGATGGGAACTCTCTTACCTATCGGATTTTTGTTTCTGATTCCAAGGGACGTTACGGGACTAACATCATAGGAGATGGGTTACAGACCTGATCATCATTTTTTCTGGACTGGTCTGGTCTGTATTCCCTAGTCTTACTCATACATGCATATAGAGAAAGCAAATTGAAGCCAGCAGGAAGGTAGCTCTCTTTTGTTGAAATATGTATACATGCATATACTTGAATGAGAGGAAGAGTGCAATAGCTGACATTACAAAGCGTTAAGCAATGGCAAAACTGTGTAGC
>Cluster_363|Contig2|original
CCAGCCCGCAGTGCAGGCGGCCCTCCCAGTCCAGCCCCGCCGCCCGGACCGCTTCCTGCAGGTTGACCCGCCCTCCGCCACCGAGCGCCGCCTGGAAGGGGACTCACTGATCGAAGTAGGAGGGCTTCTCGATGCCCTTGAAGCGGCACTCGAACTCGAGCATGGTGCGGCAGTCCCAGTCCCCCCATGTCACGACGGCCAAGCGGACGCGTCTCTTGTTCCCTGCCCCCGCCGTCTCCGCCTTCAACCAAGCGTCGTGCAGCCAGAGCGCCTCAACGAGATCCACGCCGCCGTCGACGTCCTCCTGCCGGATGCCGGTGAGTTCCCTGCAAAACTGGGTCAGCACAGGGTGATGTTTTGGACGAACGTACCTGCGAAACGCGGACTCGATGCG
>Cluster_363|Contig3|original
CCGCAGTGCAGGCGGCCCTCCCAGTCCAGCCCCGCCGCCCGGACCGCTTCCTGCAGGTTGACCCGCCCTCCGCCGCCGAACGCCGCCTGGAAAGGGACTCTCAGATTGATCCACTGATCGAAGTAGGAGGGCTTCTCGATGCCCTTGAAGCGGCACTCGAACTCGAGCATGGTGCGGCAGTCCCAGTCACCCCAGGTCACGACGGCCAAGCGGACGCGTCTCTTGTTCCCTGCCCCCGCCGTCGCCGCCTTCAACCAAGCGTCGTGCAGCCAGAGCGCGTCGCCGAGATCCACTCCGCCGTCGACGTCCTCCTGCCGGATGCCGGTGAGTTCCCTGCAAAACTGGGTCAGCACAGGGTGATGTTTTGGACGAACGTACCTGCGAAACGCGGACTCGATGCAGCCGGTGGCGCCGTCGACGAGCACGGCAGGGAACTCGATGATTTCCTGCGGGAAGATCCGCGCGTCTTTGACGCACGTCGCCTCGAAGTCGACCACCACGAAGAAATCGAAATCTTGCTCCAGCCCCTGCCCGCGCCCCGCCATGATCGCTGCCATGTTCGTCGGAGTGCGCGCAAACTCGAGATGGGGGGAAGTTGGGAAGATAGGCGGCGAAGATGGGGGAAAGATCAGATCGAAAACTAGGGTTGCAAACCCGC
>Cluster_363|Contig4|original
CACAGTTTTGCCATTGCTTAACGCTTTGTAATGTCAGCTAGTATATGCCTGTATACATATTTCAACAAAACTGAGCTACCTTCCTGCTGGGTTCAATTTGCTTTCTCTATATGCATGTATGAGTAAGACTGGGGAATGCAGACCAGACCAGTCCAGAAAAAATGACGATCAGGTCTGTATCCCTTTTCCTATGTTGTTAGTCCCCTGACGTCCCTTGGAATCAGAAACAAAAATCCAATAGGTAAGAGAGTGCCCATCAGCTGAACAGTTAGGCCGAGTGCCAGATTGTCAAACTGTACCGACGAGATGTTCAAAGCTGACGTCAATGCAGCTCCAAGGAATGAACCTAATGTCGAACTGAGGTT
>Cluster_363|Contig5|original
CGCCGCCCGGACCGCCTCCTGCAGGTTGACCCGCCCTCCGCCGCCGAGCGCCGCCTGGAAGGGGAGCCTCAGGTTGATCCAGCGATTGAAGTAGGAGGCCTTCTCGATGCCCTTGAAGCGGCACTCGAACTCGAGCATGGTCCGGCAGTCCCAGTCCCCCCAGGTCACCACGGCCAAGCGGACGCCTCTCTTGTTCTCTGCTCCCGCCGTCGCCGCCTTCAGCCAAGCGTCGTGTAGCCAGAGCGCCTCGCCGAGTTCCACGCCGCTGTCGACGTCCTCCTGCCGGATGCCG
>Cluster_363|Contig6|original
GCACCGGCGGGTTCGCAACCCTAGTTTTCGATCTGATCTTCCCCCGATCTTCGCCGCCCATCTTCCCAACTTCCCCCCATCTCGCGCACTCCGGCGAACATGGCAGCGATCATGGCGGCGCGCGGGCAGGGCCTGGAGCAAGATTTTGATTTCTTCGTGGTGGTCGACTTCGAGGCGACGTGCGTCAAAGACGCGCGGATCTTTCCCCAGGAAATCATCGAGTTCCCCGCCGTGCTCGTCGACGGCGCCACCGGCCGCATCGAGTCCGCGTTTCGCAG
>Cluster_363|Contig7|original
AAGAATTTCTATTGATAATACTAATTCAGACACCAATTACATCAAGAGTAGCCCCATTGGCCACGTTTGGTTCCAGAGACCAAATTCACATCTAGACTGGCTAGAATCAGCCGAGCTAAGCTCTGATTCTGATGGTTAGCACGATTTACACTAACAGCTGAGATACACTGAACCTGGTGCCATGGGTGGTTCATTCAGTTGGTCCATACGAAGTAAGTAGGGGCAGACGGGTCCCATGGCCGGCGTCCAGTTGCCACACCCGAAGAAGCACTTCCCCTGCATCGGCCCTGGCACGGACACCACGCCTCCTCTGGTCGGTACCCTGCAGTAGCA
>Cluster_363|Contig8|likelySeq
AAAAGAATTTCTATTGATAATAATACTAATTCAGACACCAATTACATCAAGAGTAGCCCCATTGGCCACGTTTGGTTCCAGAGACCATATTCACACCTAGAATGGCTAGAACCAGCCGAGCTAAGCTCTGATTCTGATGGCTAGCACGATTTACACTAACAGCTGAGCTACACTGATTCTAGTGCCCTGCCATGGGTGGTTCATTCAATTGGTCCAGACGAAGTAGGGGCACACGGGTCCCATGGCCGGCGTCCAGTTGCCACACCCGAAGAAGCACTTGCCCTGCATCGGCCCTGGCACGGACACCACGCCTCCTCTGGTCGGTACCCTGCAGTAGCAGAAGCACGTCGCAGAGGAGCCGCCGCAGGGGCTTATCATGTGTGGCTGCGGCGGCTGCTGCTTCTGCTGGATCAGCGGCGGCGCCAGTGCCGATGAGCCACCGCAAGGGCTTGTGCAAAGCTGCGGCGACTGCTGCTTCTGCTGGATCATCGGCAGCGGCGCCAGCACAGATGAGCCACCGCAAGAGCTTGTGAGAAGCTGCGGGGGCTGCTCCTTCTGCTGGATCGGCGGCGGCGGCGCCAGCGAACCGGTGATGGTCATCTTGACCCCGCGCCGCATCAGCTCAACAAGAAGCCGCGCCGTGTTGCGCGCGTCGTCCAGGCCGCAGTGCAGGCGGCCCTCCCAGTCCAGTCCCGCTGCCCTGACCGCCTCCTGAAGGGTGACCCGCCCTCCGCCGCCGAGCGCCGCCTGGAAGGGGACCCTCAGGTTGATCCAGCGATCGAAGTAGGAGGGCTTCTCGATCCCCTTGAAGCGGCACTCGGACTCGAGCATGATGCGGCAATCCCAATCTCCCCAGATCACGACGGCCAAGCTCCCTCCCCCCGCCGTCGCCGCCTTCAGCCAGGAGTCGTGCATACAGAGCGCCTCGCCGAGATCCACGCCGCCGTCCACGTCCTCCTGCCGGATGCCGGTGAGTTCCCTGCAAAATTGGGTCAGCACAGGGTGATGTTTTGGACGAACGTACCTGCGAAACGCGGACTCGATGCGGCCGGTGGCGCCGTCGACGAGCACGGCGGGGAACTCAATGATTTCCTGCGGAAAGATCCGCGCGTCTTTCACGCACGTCGCCTCGAAGTC
>Cluster_363|Contig8|complementarySeq
AAAAGAATTTCTATTGATAATAATACTAATTCAGACACCAATTACATCAAGAGTAGCCCCATTGGCCACGTTTGGTTCCAGAGACCATATTCACACCTAGACTGGCTAGAACCAGCCGAGCTAAGCTCTGATTCTGATGGCTAGCACGATTTACACTAACAGCTGAGCTACACTGATTCTGGTGCCCTGCCATGGGTGGTTCATTCAGTTGGTCCATACGAAGTAGGGGCACACGGGTCCCATGGCCGGCGTCCAGTTGCCACACCCGAAGAAGCACTTGCCCTGCATCGGCCCTGGCACGGACACCACGCCTCCTCTGGTCGGTACCCTGCAGTAGCAGAAGCACGTCGCAGAGGAGCCGCCGCAGGGGCTTATCATGTGTGGCTGCGGCGGCTGCTGCTTCTGCTGGATCAGCGGCGGCGCCAGTGCCGATGAGCCACCGCAAGGTCTTGTGCGAAGCTGCGGCGACTGCTGCTTCTGCTGGATCATCGGCAGCGGCGCCAGCACAGATGAGCCACCGCAAGAGCTTGTGAGAAGCTGCGGGGGCTGCTCCTTCTGCTGGATCGGCGGCGGCGGCGCCAGCGAACCGGTGATGGTCATCTTGACCCCGCGCCGCATCAGCTCAACAAGAAGCCGCGCCGTGTTGCGCGCGTCGTCCAGTCCGCAGTGCAGGCGGCCCTCCCAGTCCAGTCCCGCTGCCCTGACCGCCTCCTGGAGGGTGACCCGCCCTCCGCCGCCGAGCGCAGCCTGGAAGGGGACCCTCAGGTTGATCCAGCGATCGAAGTAGGAGGGCTTCTCTATCCCCTTGAAGCGGCACTCGGACTCGAGCATGGTGCGGCAATCCCAATCTCCCCAGATCACGACGGCCAAGCTCCCTCCCCCCGCCGTCGCCGCCTTCAGCCAAGAGTCGTGCATCCAGAGCGCCTCGCCGAGATCCACGCCGCCGTCGACGTCCTCCTGCCGGATGCCGGTGAGTTCCCTGCAAAATTGGGTCAGCACAGGGTGATGTTTTGGACGAACGTACCTGCGAAACGCGGACTCGATGCGGCCGGTGGCGCCGTCGACGAGCACGGCGGGGAACTCAATGATTTCCTGCGGAAAGATCCGCGCGTCTTTCACGCACGTCGCCTCGAAGTC
>Cluster_363|Contig9|original
CGGGGGGTCAAGATGACCATCACCGGTTCGCTGGCGCCGCCGCTGCCGATCCAGCAGAAGGAGCAGCCCCCGCACCTTCTCACAAGCTCTTGCGGTGGCTCATCTGCGCTGGCGCCGCTGCCGATGATCCAGCAGAAGCAACAGTCGCCGCAGCTTCGCACAAGCCCTTGCGGTGGCTCATCGGCGCTGGCGCCGCCGCTGATCCAGCAGCAGCAGCAGCCGCCGCAGCCTCACATGATAAGCCCCTGCGATGGCTTGCCTGGGACGTGCTTCTGCTACTGCAGGGTACCGACCAGAGGAGGCGTGGTGTCCGTGCCAGGGC
>Cluster_363|Contig10|likelySeq
NCTAGTTTTTCGATCTGATCTTTCCCCTATCTTCGCCGCCCAACCGCGCACCTCGTCGAACATGGCAGCGATCATGGCGGCGCGCGGGCAGGGGCAGGTGCAAGATTTCGACTTCTTCGTGGTGGTCGACTTCGAGGCGACGTGCGTGAAAGACGGGAGGATCTTCCCGCAGGAAATCATCAAGTTCCCCGCCGTGCTCGTCGACGGCGCCACCGGCCGCATCGAGTCGGCGTTTCGCAGGTACGTTCGTCC-AAACATCACCCTGTGCTGACTCAATTTTGCAGGGAACTCACCGGCATCCGGCAGGAGGACGTGGACGGCGGCGTGGAACTCGGCGAGGCGCTCTGGATGCACGACTCCTGGCTGAAGGCGGCGACGGCGGGGGCAGGGAGCTTGGCCATCGTGACCTGGGGAGATTGGGATTGCCGCACCATACTCGAGTCCGAGTGCCGCTTCAAGGGGATCGAGAAGCCCTCCTACTTCGATCGCTGGATCAACCTGAGGGTCCCCTTCCAGGCGGCGCTCGGCGGCGGAGGGCGGGTCACCCTTCAGGAGGCGGTCAGGGCGGCGGGACTGGACTGGGAGGGCCGCCTGCACTGTGGGTTGGACGACGCCCGCAACACGGCGCGGCTTCTTGTTGAGCTCATGCTGCGTGGGGTCAAGATGACCATCACGGGCTCGCTGGCGCCATCGCCGCCGATCCAGCAGCAGCCGCAGCAGCTTCTCACAAGCCCTTGCGGTGCCTCATCTGCGTTGGCGCCGCCGCCGCCGATCCAGCAGAAGCAGCAGTCGCCGCAGCTTCGCACAAGCCCTTGCGGAGGCTCATCGCCGCTGGCGCCGCTGCTGATCCAGCAGCAGCAGCAGCCGCCGCAGCCTCACATGATAATCCCCTGCGATGGCTTGCCTGGGACGTGCTTCTGCTACTGCAGGGTACCGACCAGAGGAGGCGTGGTGTCCGTGCCAGGGCCGATGCAGGGGAAGTGCTTCTTCGGGTGTGGCAACTGGACGCCGGCCATGGGACCCGTCTGCCCCTACTTCGTCTGGGCCAATTGAATGAACCACCCATGGCAGGGTACTAGATTCAGTGTAGCTCAGCTGTTAGTGTAAATCGTGCTAGCCATCAGAATCAGAGCTTAGCTCGGCTGATTCTAGCCAGTCTAGGTGTGAATTGGTCTCTGGAATCGAATGTATTTG
>Cluster_363|Contig10|complementarySeq
NCTAGTTTTTCGATCTGATCTTTCCCCTATCTTCGCCGCCCAACCGCGCACCTCGTCGAACATGGCAGCGATCATGGCGGCGCGCGGGCAGGGGCAGGTGCAAGATTTCGACTTCTTCGTGGTGGTCGACTTCGAGGCGACGTGCGTGAAAGACGGGAGGATCTTCCCGCAGGAAATCATCAAGTTCCCCGCCGTGCTCGTCGACGGCGCCACCGGCCGCATCGAGTCGGCGTTTCGCAGGTACGTTCGTCCAAAACATCACCCTGTGCTGACTCAATTTTGCAGGGAACTCACCGGCATCCGGCAGGAGGACGTCGACAGCGGCGTGGATCTCGGCGAGGCGCTCTGGCTGCACGAGGCTTGGCTGAAGGCGGCGACGGCGGGGGCAGGGAGCTTGGCCGTCGTGACCTGGGGAGATTGGGATTGCCGCACCATGCTCGAGTCAGAGTGCCGCTTCAAGGGGATCGAGAAGCCGTCCTACTTCGATCGCTGGATCAACCTGAGGGTCCCCTTCCAGGCGGCGCTCGGCGGCGGAGGGCGGGTCACCCTTCAGGAGGCGGTCCGGGCGGCGGGACTGGACTGGGAGGGCCGCCTGCACTGCGGGTTGGATGACGCGCGCAACACGGCGCGGCTTCTTGTTGAGCTCATGTTGCGTGGGGTCAAGATGACCATCACGGGCTCGCTGGCGCCATCGCCGCCGATCCAGCAGCAGCCGCAGCAGCTTCTCACAAGCCCTTGCGGTGGCTCATCTGCGCTGGCGCCGCCGCCGCCGATCCAGCAGAAGCAGCAGTCGCCGCAGCTTCGCACAAGCCCTTGCGGAGGCTCATCGCCGCTGGCGCCGCTGCTGATCCAGCAGCAGCAGCAGCCGCCGCAGCCTCACATGATAATCCCCTGCGGTGGCTCGCCTGGGACGTGCTTCTGCTACTGCAGGGTACCGACCAGAGGAGGCGTGGTGTCCATGCCAGGGCCGATGCAGGGGAAGTGCTTCTTCGGGTGTGGCAACTGGACGCCGGCCATGGGACCCGTGTGCCCCTACTTCGTATGGACCAACTGAATGAACCACCCATGGCAGGGCACCAGAATCAGTGTAGCTCAGCTGTTAGTGTAAATCGTGCTAGCCATCAGAATCAGAGCTTAGCTCGGCTGATTCTAGCCAGTCTAGGTGTGAATTGGTCTCTGGAATCGAATGTATTTG
>Cluster_363|Contig11|likelySeq
GCTCGATATTCTTAGGAAAAAAACTGTGCCCGCCCGATCGTGCCCTAGTTTTCGATCCAACTTCCCCCGATCTTCGCCGCCCTAGTTTCCGATCCCAACTTTCCCCGATCTCGATTCTCGATCTCGAGCTTGCGCGCACTTGGGCGAACATGGCAGCGATCATGGCGGCGCGCGGGCAGGGTCTGGAGCAAGATTTCGATTTCTTCGTGGTGGTCGACTTCGAGGCGACGTGCGTGAAAGACGGGCGGATCTTCCCGCAGGAAATCATCGAGTTCCCCGCGGTGCTCGTCGACGGCGCCACCGGCCGCATCGAGTCCGCGTTTCGCAGGTACGTTCGTCCTAAACATCACTCTGTGCTGACCGAATTTTGCAGGGAGCTCACCGGCATCCGGCAGGAGGACGTCGACGGCGGCGTGGAACTCGGCGACGCGCTCTGGCTGCACGATTCTTGGCTGAAGGCGACAACGGCGGGAGCAGGGAACAAGAGAGGCGTCCGCTTGGCCGTCGTGACCTGGGGAGACTGGGATTGCCGGACCATGCTCGAGTTCGAGTGCCGCTTCAAGGGCATCGAGAAGCCCTCCTACTTCGATCGCTGGATCAACCTGAGGGTCCCCTTCCAGGCGGCGCTCGGCGGCGGAGGGCGGGTCAACCTGCAGGAGGCGGTCCGGGCGGCGGGGCTGGACTGGGAGGGCCGCCTGCACTGCGGGTTGGATGACGCGCGCAACACGGCGCGGCTTCTTGTTGAGCTCATGTTGCGTGGGGTCAAGATGACCATCACGGGCTCGCTGGCGCCATCGCCGCCGATCCAGCAGCAGCCGCAGCAGCTAC
>Cluster_363|Contig11|complementarySeq
GCTCGATATTCTTAGGAAAAAAACTGTGCCCGCCCGATCGTGCCCTAGTTTTCGATCCAACTTCCCCCGATCTTCGCCGCCCTAGTTTCCGATCCCAACTTTCCCCGATCTCGATTCTCGATCTCGAGCTTGCGCGCACTTGGGCGAACATGGCAGCGATCATGGCGGCGCGCGGGCAGGGTCTGGAGCAAGATTTCGATTTCTTCGTGGTGGTCGACTTCGAGGCGACCTGCGTGAAAGACGGGCGGATCTTCCCGCAAGAAATCATCGAGTTCCCCGCGGTGCTCGTCGACGGCGCCACCGGCCGCATCGTGTCCGCGTTTCGCAGGTACGTTCGTCCCAAGCATCACCCTGTGCTGACCCAATTTTGCAGGGAGCTCACCGGCATCCGGCAGGAGGACGTCGACAGCGGCGTGGAACTCGGCGACGCGCTCTGGCTGCACGATTCTTGGCTGAAGGCGGCGACGGCGGGAGCAGGGAACAAGAGAGGCGTCCGCTTGGCCGTCGTGACCTGGGGAGACTGGGATTGCCGGACCATGCTCGAGTTCGAGTGCCGCTTCAAGGGCATCGAGAAGCCCTCCTACTTCGATCGCTGGATCAACCTGAGGGTCCCCTTCCAGGCGGCGCTCGGCGGCGGAGGGCGGGTCAACCTGCAGGAGGCGGTCCGGGCGGCGGGGCTGGACTGGGAGGGCCGCCTGCACTGCGGGTTGGATGACGCGCGCAACACGGCGCGGCTTCTTGTTGAGCTCATGTTGCGTGGGGTCAAGATGACCATCACGGGCTCGCTGGCGCCATCGCCGCCGATCCAGCAGCAGCCGCAGCAGCTAC
>Cluster_363|Contig12|original
CGGTTGCAAATTCCATGTCTGAATTCAGCATAACTAAAGAGGCCCTCCTTCAAATCTGTTTGTTTTTCTTGAATGCTTCACAAATAAGAACATGTTAACATTTGAAACGTTGTAATATGTATTCTTCAATGTTTTAGGGTTTCAGATCTTTTGTCTGGACAGCTGTCTCATATCAAATGAAGGACATCATGAAGCTGTCACCCTCAACATCACAGTTTTTGGTCTCTGCTGCATTTTTCCCTTGGAGCATAAAACCTATATATGGGATTGTGTCGGACTGTATTCCAATTAAGCAGAGGAAGCGTGTACCCTATTTGATCATTTCTAGTGGTCTTTCTCTATTTCCATGGCTTATCATTGGGCTGTCAGAACATTTGAGGAGCTCAAGCAATCTTTTTACGCTAATGTTGATTGTACAGAACTTGGGATCTGCCATGGCAGATGTTGTTATAGATGCAATGATTGCAGAGGCAGTTCGATCAGCAGGGCCAGAATTTGCTGGTGATCTCCAGTCATTATCTTGGTCATCAATGGCTGTAGGGGGGATATTTGGGAGCTTATTGGGAGGATACGCATTGTCCAATCTCCCAATAAATGCTATTTATATTATTTTCTCTGCTCTTCCACTGTTCCAACTAGTTACATGTGTTTTCGTTAAGGAATCTCCAAAAGGATTTGAGAGCACGATAGATAATGCTGCACATGATCATGCTGATGATCAGAATATTGATAGTGCTTTTGCTGGACAAGGCTCAGGTGAATCTTTTAAATATGTGAGCACTAGGAGGCGAAAGGGTGCTCGTAAAAAGAACAAAAGGAGAACATTGTCCAAACGACCTGAAGGTCATGAGAAGCACAATAAATCAGTTAATTTATACTCATCTCTGAAATCAGCCTTCTTCAGTTTATGCACAGCTTTTAAGCAGCCAGCAATTCTGCGACCTATGGCATGGTTTTTCCTTTCAAATGCAGCAGTTCCAAATATCTCAACAGTAATGTTCTATTATCAAACGGAGGTTCTACATCTGGAGGCATCCTTCTTAGGGACTGCACGTGTGATTGGGTGGTTCAGTCTAATGCTTGGCACATATATCTACAACCGCTACTTAAAGCATAAAAAACTCAGGAATATTCTTATGTTTGCACATCTTGGCCTTGCGATAATTACTGTACTGGACATTTTACTGGTGTCAAGATTACATATCCAGTATGGAATAGCAGACAAATACATGGTGCTGTGGGGCTCTGCTTTGGCTGATGCAATCAACCAATTCAAGATGATGCCGTTCCTAATCCTCTCAGGACAGCTTTGCCCGCCTGGAATCGAGGGCACACTGTTTGCTCTGTTCATGTCCATTAACAACCTCAGTTCGACATTAGGTTCATTCCTTGGAGCTGCATTGACGTCAGCTTTGAACATGTCGTCGGTACAGTTTGACAATCTGACGCTCAGCCTAACTGTTCAGCTGATGGGCACTCTCTTACCTATCGGATTTTTGTTTCTGATTCCAAGGGACGTCACAGGACTAACATCATAGGAAAAGGGATACAGACCTGATCGTCATTTTTTCTGGACTGGTCTGGTCTGTATTCCCCAGTCTTACTCATACATGCATATAGAGAAAGCAAGTTGAAGCCAGCAGGAAGGCAGCTCAGTTTTGTTGAAATATGTATACAGGCATATACTAGAATGAGAGGAAGAGTGCAATAGTTGACATTACAAAGCGTTAAACAATGGCAAAACTGTGTAGCAAATATACTTGCAAGAACATGTGTTACATGGAAACTGTTATTGTTTAGATTTACTACTCTGTCCCATAT
>Cluster_363|Contig13|likelySeq
GGGCAAAGCTGTCCTGAGAGGATTAGGAACGGCATCATCTTGAATTGGTTGATTGCATCGGCCAAAGCAGAGCCCCACAGCACCATGTATTTGTCTGCTATTCCATACTGAATATGTAATCTTGACACCAGTAAAATGTCCAATACAGTAATTATCACAAGGCCAACATGTGCAAACCGCAAAATTGCTGGCTGCTTAAAAGCAGTGCATAAACTGACTAAGGCTGATTTCAGAGATGAGTATAAATCAACTGATTTATTGTGCTTCTCATGAGCTTCAGATCGTTTGGATAATGATCTCCTTTCGCTCTTTTTACGAGCACCCTTTCGCTTCCTAGTGCCCTCATATTTAAAAGATTCACCTGAGCCTTGTCCAGCAAAAGCACTATCAATATTCTGACCATCAACATGATCATGTGCCGCGTTATCTGTCGTGCTTTCAAATCCTTTTGGAGATTCCTTAAGGAAAACACATGTAACTAGTTGGAACAGTGGAAGAGCAGAGAACATAATATAAATAGCATTTATTGGGAGATTGGACAATGCGTATCCTCCCAATAAGCTCCCAAATATCCCCCCTACAGCCATTGATGACCAAGATAATGACTGGAGATCACCAGCAAATTCTGGCCCTGCTGATCGAACTGCCTCTGCAATCATTGCATCTATAACAACATCTGCCATGGCAGATCCCAAGTTCTGTACAATCAACATTAGCGTAAAAATATTGCTTGAGCTCCTCAAATATTCTGATAGCCCAATGATAAGCCATGGAAATAGAGAAAGACCACTAGAAATGATCAAATAGGGTACACGCTTCCTCTGCTTAATTGGAATACATACAGTCCGACACAATCCCATATATAGGTTTTATGCTCCAAGGGAAAAATGCAGCAGAGACCAAAAACTGTGATGTTGAGGGTGACAGCTTCATGATGTCCTTCATTTGATATAAGACAGCTGTCCAGACAAAGGATCTGAAACCCTAAAACATTGAAGAATACATATTACAACGTTTCAAATGTTAACATGTTCTTATTTGTGAAGCATTCAAGAAAAACAAACAGATTTGAAGGAGGGCCTCTTTAGTTATGCTGAATTCAGACATGGAATTTGCAACCGAGACATATCAACAAAGCATGCAAGTTGAACAAGTGCTAATGATATGAATGAACAACCTTGGCCCCCTACATGACACCTTAAGGTATTTGACATGACACCAAGGCTCACTATCCCGTGCAATTATCACATCAAGTAGTTTTAAGGCATCACAATCCAAGGCAAGACTCGCCAACACTTTGATAGTTTTGCATTTCCATGGGGCAGAGAATGATTTATTGATTCTAATCGAATTTCTTAAGCGCAATTGAGTCTCTATACAGACAGTGACTGATTTGGCAGCACATAAACGCTAGACGTCCATCTCAAGCTACTCTGGCAGCACGGGCTTCACATTCGCAACAAGATAAAATTAGTGTGATGTCTACAAAAAGAATATTCAAAATAGGGATCCAGGCATCCTTCATCTTGCGTGTTCTGGAAACATAAATTACGAAATGATCCTACGGACACACATATGAGCGGCAGATCTATCTAAATCAACGGTGCTTGTGCGGAGAAATGGGTGCGATTACGAGGAGCGTCAAGGTGCCGGAGAGAGGAAGAGATCAGGAGAAGGGACATAACTAAAAAGAATTTCTATTGATAATACTAATTCAGACACCAATTACATTCGATTCCAGAGACCAATTCACACCTAGACTGGCTAGAATCAGCCGAGCTAAGCTCTGATTCTGATGGCTAGCACGATTTACACTAACAGCTGAGCTACACTGAATCTAGTGCCCTGCCATGGGTGGTTCATTCAATTGGCCCAGACGAAGTAGGGGCACACGGGTCCCATGGCCGGCGTCCAGTTGCCACACCCGAAGAAGCACTTGCCCTGCATCGGCCCTGGCACGGACACCACGCCTCCTCTGGTCGGTACCCTGCAGTAGCAGAAGCACGTCGCAGAGGAGCCGCCGCAGGGGCTTATCATGTGTGGCTGCGGCGGCTGCTGCTTCTGCTGGATCAGCGGCGGCGCCAGTGCCGATGAGCCACCGCAAGGTCTTGTGCAAAGCTGCGGCGACTGCTGCTTCTGCTGGATCATCGGCAGCGGCGCCAGCACAGATGAGCCACCGCAAGAGCTTGTGAGAAGCTGCGGGGGCTGCTCCTTCTGCTGGATCGGCGGCGGCGGCGCCAGCGAACCGGTGATGGTCATCTTGACCCCGCGCCGCATCAGCTCAACAAGAAGCCGCGCCGTGTTGCGCGCGTCGTCCAGGCCGCAGTGCAGGCGGCCCTCCCAGTCCAGTCCCGCTGCCCTGACCGCCTCCTGAAGGGTGACCCGCCCTCCGCCGCCGAGCGCCGCCTGGAAGGGGACCCTCAGGTTGATCCAGCGATCGAAGTAGGAGGGCTTCTCGATCCCCTTGAAGCGGCACTCGGACTCGAGCATGATGCGGCAATCCCAATCTCCCCAGGTCACAACGGCCAAGCTGCCTCCCCCCGCCGTCGCCGCCTTCAGCCAGGAGTCGTGCATACAGAGCGCCTCGCCGAGTTCCACGCCGCCGTCCACGTCCTCCTGCCGGATGCCGGTGAGTTCCCTGCAAAATTGAGTCAGCACAGGGTGATG-TTTGGACGAACGTACCTGCGAAACGCCGACTCGATGCGGCCGGTGGCGCCGTCGACGAGCACGGCGGGGGACTCAATGATTTCCTGCGGAAAGATCCGCGCGTCTTTCACGCACGTCGCCTCGAAGTCGACCACCACGAAGAAGTCGAAATCTTGCCCCTGCCCCTGCCCGCGCGCCGCCATGATCGCTGCCATGTTCGACGAGGGGCGCGCAAACTCCGAGAATCGAGATCGG-A-----------GGGAAACTAGGGCGGGGAAGATCGGGGGAAGAGGGAATCGAGAACTAGGGCAGCGAAGGTCGGGGAAAGTTGGGATCGAGATCTGATTTGTTTTCTCCTCACGCTTGGTGCAGGCACAATTTCTAATCCAA
>Cluster_363|Contig13|complementarySeq
GGGCAAAGCTGTCCTGAGAGGATTAGGAACGGCATCATCTTGAATTGGTTGATTGCATCGGCCAAAGCAGAGCCCCACAGCACCATGTATTTGTCTGCTATTCCATACTGAATATGTAATCTTGACACCAGTAAAATGTCCAATACAGTAATTATCACAAGGCCAACATGTGCAAACCGCAAAATTGCTGGCTGCTTAAAAGCAGTGCATAAACTGACTAAGGCTGATTTCAGAGATGAGTATAAATCAACTGATTTATTGTGCTTCTCATGAGCTTCAGATCGTTTGGATAATGATCTCCTTTCGCTCTTTTTACGAGCACCCTTTCGCTTCCTAGTGCCCTCATATTTAAAAGATTCACCTGAGCCTTGTCCAGCAAAAGCACTATCAATATTCTGACCATCAACATGATCATGTGCCGCGTTATCTGTCGTGCTTTCAAATCCTTTTGGAGATTCCTTAAGGAAAACACATGTAACTAGTTGGAACAGTGGAAGAGCAGAGAACATAATATAAATAGCATTTATTGGGAGATTGGACAATGCGTATCCTCCCAATAAGCTCCCAAATATCCCCCCTACAGCCATTGATGACCAAGATAATGACTGGAGATCACCAGCAAATTCTGGCCCTGCTGATCGAACTGCCTCTGCAATCATTGCATCTATAACAACATCTGCCATGGCAGATCCCAAGTTCTGTACAATCAACATTAGCGTAAAAATATTGCTTGAGCTCCTCAAATATTCTGATAGCCCAATGATAAGCCATGGAAATAGAGAAAGACCACTAGAAATGATCAAATAGGGTACACGCTTCCTCTGCTTAATTGGAATACATACAGTCCGACACAATCCCATATATAGGTTTTATGCTCCAAGGGAAAAATGCAGCAGAGACCAAAAACTGTGATGTTGAGGGTGACAGCTTCATGATGTCCTTCATTTGATATAAGACAGCTGTCCAGACAAAGGATCTGAAACCCTAAAACATTGAAGAATACATATTACAACGTTTCAAATGTTAACATGTTCTTATTTGTGAAGCATTCAAGAAAAACAAACAGATTTGAAGGAGGGCCTCTTTAGTTATGCTGAATTCAGACATGGAATTTGCAACCGAGACATATCAACAAAGCATGCAAGTTGAACAAGTGCTAATGATATGAATGAACAACCTTGGCCCCCTACATGACACCTTAAGGTATTTGACATGACACCAAGGCTCACTATCCCGTGCAATTATCACATCAAGTAGTTTTAAGGCATCACAATCCAAGGCAAGACTCGCCAACACTTTGATAGTTTTGCATTTCCATGGGGCAGAGAATGATTTATTGATTCTAATCGAATTTCTTAAGCGCAATTGAGTCTCTATACAGACAGTGACTGATTTGGCAGCACATAAACGCTAGACGTCCATCTCAAGCTACTCTGGCAGCACGGGCTTCACATTCGCAACAAGATAAAATTAGTGTGATGTCTACAAAAAGAATATTCAAAATAGGGATCCAGGCATCCTTCATCTTGCGTGTTCTGGAAACATAAATTACGAAATGATCCTACGGACACACATATGAGCGGCAGATCTATCTAAATCAACGGTGCTTGTGCGGAGAAATGGGTGCGATTACGAGGAGCGTCAAGGTGCCGGAGAGAGGAAGAGATCAGGAGAAGGGACATAACTAAAAAGAATTTCTATTGATAATACTAATTCAGACACCAAATACATTCGATTCCAGAGACCAATTCACACCTAGACTGGCTAGAATCAGCCGAGCTAAGCTCTGATTCTGATGGCTAGCACGATTTACACTAACAGCTGAGCTACACTGATTCTGGTGCCCTGCCATGGGTGGTTCATTCAGTTGGTCCATACGAAGTAGGGGCACACGGGTCCCATGGCCGGCGTCCAGTTGCCACACCCGAAGAAGCACTTGCCCTGCATCGGCCCTGGCACGGACACCACGCCTCCTCTGGTCGGTACCCTGCAGTAGCAGAAGCACGTCGCAGAGGAGCCGCCGCAGGGGCTTATCATGTGTGGCTGCGGCGGCTGCTGCTTCTGCTGGATCAGCGGCGGCGCCAGTGCCGATGAGCCACCGCAAGGTCTTGTGCGAAGCTGCGGCGACTGCTGCTTCTGCTGGATCATCGGCAGCGGCGCCAGCACAGATGAGCCACCGCAAGAGCTTGTGAGAAGCTGCGGGGGCTGCTCCTTCTGCTGGATCGGCGGCGGCGGCGCCAGCGAACCGGTGATGGTCATCTTGACCCCGCGCCGCATCAGCTCAACAAGAAGCCGCGCCGTGTTGCGCGCGTCGTCCAGTCCGCAGTGCAGGCGGCCCTCCCAGTCCAGTCCCGCTGCCCTGACCGCCTCCTGGAGGGTGACCCGCCCTCCGCCGCCGAGCGCAGCCTGGAAGGGGACCCTCAGGTTGATCCAGCGATCGAAGTAGGAGGGCTTCTCTATCCCCTTGAAGCGGCACTCGGACTCGAGCATGGTGCGGCAATCCCAATCTCCCCAGATCACGACGGCCAAGCTCCCTCCCCCCGCCGTCGCCGCCTTCAGCCAAGAGTCGTGCATCCAGAGCGCCTCGCCGAGATCCACGCCGCCGTCGACGTCCTCCTGCCGGATGCCGGTGAGTTCCCTGCAAAATTGGGTCAGCACAGGGTGATGTTTTGGACGAACGTACCTGCGAAACGCGGACTCGATGCGGCCGGTGGCGCCGTCGACGAGCACGGCGGGGAACTCAATGATTTCCTGCGGAAAGATCCGCGCGTCTTTCACGCACGTCGCCTCGAAGTCCACCACCACGAAGAAGTCGAAATCTTGCACCTGCCCCTGCCCGCGCGCCGCCATGATCGCTGCCATGTTCGACGAGGTGCGCGAAAACTCCGAGAATCGAGATCGAGGAAACTAGGGATCGGAAACTAGGGCGGGGAAGATCGGGGAAAGAGGGAATCGAGAACTAGGGCAGCGAAGGTCGGGGAAAGTTGGGATCGAGATCTGATTTGTTTTCTCCTCACGCTTGGGGCAGGCACAATTTCTAATCCAA
>Cluster_363|Contig14|original
GTAATTATCACAAGGCCAACATGTGCAAACCGCAAAATTGCTGGCTGCTTAAAAGCAGTGCATAAACTGACTAAGGCTGATTTCAGAGATGAGTATAAATCAACTGATTTATTGTGCTTCTCATGAGCTTCAGATCGTTTGGATAATGATCTCCTTTCGCTCTTTTTACGAGCACCCTTTCGCTTCCTAGTGCCCTCATATTTAAAAGATTCACCTGAGCCTTGTCCAGCAAAAGCACTATCAATATTCTGACCATCAACATGATCATGTGCCGCGTTATCTGTCGTGCTTTCAAATCCTTTTGGAGATTCCTTAAGGAAAACACATGTAACTAGTTGGAACAGTGGAAGAGCAGAGAACATAATATAAATAGCATTTATTGGGAGATTGGACAATGCGTATCCTCCCAATAAGCTCCCAAATATCCCCCCTACAGCCATTGATGACCAAGATAATGACTGGAGATCACCAGCAAATTCTGGCCCTGCTGATCGAACTGCCTCTGCAATCATTGCATCTATAACAACATCTGCCATGGCAGATCCCAAGTTCTGTACAATCAACATTAGCGTAAAAAGATTGCTTGAGCTCCTCAAATGTTCTGACAGCCCAATGATAAGCCATGGAAATAGAGAAAGACCACTAGAAATGATCAAATAGGGTACACGCTTCCTCTGCTTAATTGGAATACAGTCCGACACAATCCCATATATAGGTTTTATGCTCCAAGGGAAAAATGCAGCAGAGACCAAAAACTGTGATGTTGAGGGTGACAGCTTCATGATGTCCTTCATTTGATATGAGACAGCTGTCCAGACAAAAGATCTGAAACCCTGGATGAAGTAGATCAGGCAGACGAGCCAGAGGAACGGCG
>Cluster_3630|Contig1|original
AAAATGTTCTGCAAAACTGATAGCACAACATTCAGAAGTCATAATGCAACATTGTCTGACATCTTCCTGAAACGACGGTGCATTTTCTCGTAAATCTGTGAATGTCCTGGCTTCAGACTAGAAGATGCAATGCTATTGAGCAGAATATGCAATACACAGAACAGGGAATAAAGGTGCTACGTTTTAGCTCGATTCCTACAAGAGCACCTGTTACAGTGGCGCTCATTAGATCATGTGTTTCTGCACTATAGCAGACAAATAAGTAAAACGTTCTGCTAAAGAACCCTCAAAAAATAGTTATGGTAGTGGCAAGGCTCTAAGCAGCATTCTAATTTTGCCCAAGTACAAAAAGAGACATCTCGGGAGCGCCCGATCTCCGGTAAAGCTAGCAGTGCTTTGTTCTGTTGATTACATTGGCCTCTGGCAAGCCGAGAACAGCTGCCAGCTGATGAAAGCCATAACCAGCGAGGAGAAGAGCTCGAAGCCGACCACCTTGGGAGTCTGCCACTCCAATGATCTCCGTAAGTAACTGGTGATAGATGGCATTGTTGCCAGAAGCAGAGCACATGCATAAATTATTGGAATTAAAGTCCTAGGTTTGTTCTTCCTCAGCCACATCAAGGATCCTAATGCGGCAAGGGAGAGGGTCATCACAAGATTGGCATTTGCTTCGAGCCCTTGGAATATGTACTCCCAAGTAAATTCAAGCCCTCGTGCCCCAATCCAGAGAGGTGCCAGCCGGTGCAGAACTGAATCAGCAAAAGCCCAGCCAAGACCAACAGCCTGGAACTTATGGTTCTGGGAGATGTTTCTGTGGGTCAACTGTGTCAAAGCAAAATAAAGGCCAGCAACATCTATAAACCCAATTAGAATTTTCATTAATTCCTGGTAGGGATCAAAGCTATCATTCGCATCAGGCACTTTGAGGAATGTTGCTAAGCAAACAAGCTTTACAAGTGCTGCTCCCAGATAAACAACAGCTGCTTTTACACTAGTGCCAATCGTGTCATACTCTGACAGGGGGGTGGCGGAGTAGTAGACGACGTGGGGGCCGAAGGTGAGGACCGCGCAGTTGAGGAAGTGGAACACCGTCATCTCGTCGGCGTCGTCGTCTCCGGCGCCTGAGCAACGGCGAGGTCGAATCGCCTGATGCTGCGCGACGATTTCGAGATGCAGCTGGG
>Cluster_3630|Contig2|original
ATTTTCTCGTAATCTGTCGACGTAAGTGAATATCCTGGCTTCAGTCTAAAAGAAGCAATGCTATTGAGGAGAATATGCAATACACACAAGGTATAAAGGTGCTACGTTTTAGCTCGATTCCTACAAGAGCACCTGTTACAGTTGCGCTCATTAGATCATGTGTTTCTGCACTATAGCCGACAAATAAAGTAAAACGTTCTGCAACTGAACCTCAAAATATATGTTATCGTAGCGCCAAGGCTCTAAGCAGCATTCTAATTTTGCCGAAGTACAACAAGAGACATCTTGGGAGCGCCAAATCTCCGGCAAATCCCGCAGTGCTTTGTTTCGTTGATTACATCGGCCTCTGACAAGCCGAGAACAGCTGCCAGCTGATGAAAGCCATAACCAGGGAGGAGAAGAGCTCGAAGCCGACTACCTTGGGAGTCTGCCACTCCAATGATCTCCTCAAGTAACTGGTGATAGATGGCATTGTTGCCAGAAGCAGAGCACATGCATAAATAATTGGAATTAAAGTCCTAGGTTTGTTCTTCCTCAGCCACATCAAGGATCCTAATGCAGCAAGGGAGAGGGTCATCACAAGATTGGCATTTGCTTCAAGTCCTTGGAATATGTACTCCCAAGTAAATTCAAGCCCTCGTGCCCCAATCCAGAGAGGTGCCAGCCGGTGCAGAACTGAATCAGCAAAAGCCCAGCCAAGACCAACAGCCTGGAACTTATGGTTCTGGGAGATGTTTCTGTGGGTCAACTGTGTCAAAGCAAAATAAAGGCCAGCAACATCTATAAACCCAATTAGAATTTTCATTAATTCCTGGTAGGGATCAAAGCTATCATTCGCATCAGGTACTTTGAGGAATGTTGCTAAACAAACAAGCTTTACAAGTGCTGCTCCAAGATAAACAACAGCTGCTTTTACACTAGTGCCAATCGTGTCATATTCTGACAGGGGGGTGGCGGAGTAGTAGACGACGTGGGGGCCGAAGGTGAGGACCGCGCAGTTGAGGAAGTGGAACACCGTCATCTCGTCGGCGTCGGCGTCTCCGGCGCCAGAGCAACGGCGAGGTCGAATCGCCTGATGCTGCGCGATGCTTTCGAGATGCAGGTGGG
>Cluster_36300|Contig1|less_than_5_individuals|original
CAGCCATTGAATTGGCTCGCCAGACAAGCGCTGTGGCTAAACCCAGCACACAGAGAGATAGCCACCACCAGCAGGCCATGGAGAACGGCGAGGGGGCGTACGCGCAGGACGGATCCGTCGACCTCCGCGGCAACCCCGTCCTCCGCTCCAAGCGCGGCGGCTGGACCGCCTGCGCCTTCATCGTCGTGTACGAGCTGTTCGAGAGGATGGCGTACTACGGGATCGCGTCCAACCTGGTGATGTACATGACCAACAGGCTGCACCAGGGGACGGTGGAGGCGTCCAACAACGTCACCAACTGGTCCGGCACCGTCTTCCTCACGCCGCTCATCGGCGCCGTCCTCGCCGACGCCTACCTCGGCCGCTACTGGACCTTCGTCGCCGGCTCCGCCATCTACCTCATGGG
>Cluster_36302|Contig1|original
CGCCAAGACCGGCGTCCGCGCCGAGGACATCGGAGTGGTGGTGGTGAACTGCACGCTGTTCGCCCCAACGCCGTCCATGGCTGACATGGTAGTGCGCAGGTACGGGTTCCGCAGCGATGTCCGGTGCTTCAGCCTTTCCGGGATGGGGTGCAGCGCCGGGATAGCCGGCATCGGGCTGGCGGAGAACATCCTGCAGTGCGACAGCAGGTGCAAGTACGCGCTCGTGGTGTCCACGGAGATTCTCACCTCGGATTACTACTCCGGCAACGAGCGCGCGATGCTGCTGCAGAACTGCCTCTTCCGGATGGGCGCGTCCGCGGTGCTGCTCTCCACGTCCCCCGCGAGGGCGCGACACGCGCGGTACCGCCTGGCCCGGG
>Cluster_36304|Contig1|less_than_5_individuals|original
CGGGCAGAAGAATCAGGAAGCTGGAGGGGAGAAGAAGCAGGGGGCTGGCGGGAAGAAGAAGCCGACCCTGCACTGCTTGGCACTTGAGGAGGAGAGAGGATGTAAAAAGTTCAATGAATATATGCAAGAACTGGCTAACAAGTCCCCTGGAAAAGATATATGCGTGGTTGAGCCATCTCGCGGGGATACACAAACACCTGGTGAAGCACTGCTAATTGAAGAGGCCCAGACAGCAATCCTCAGAGTCATTCATCTATATATGGACGAAATCGAGGAAGGCTGGTGCTTCAGCACAGTCAGCGAGAGCAATACAGTCGTCACAAATCAAGACATTCCTAAGATTCTGAAAGATAATCGGGTGAGAGCAACAGCGG
>Cluster_36305|Contig1|less_than_5_individuals|original
CATACTAAGGCTTTAGTTCAAATAAATTAGTCCTATTGAATTAGTAATGTACTGTGCTGATTATTAGTCCGACCATGCAAGTATAAGAAAATCAATACAGTAGTGCAAGGTCATACAAGAAAACCGGTCCTAGAAAGCTAATTCTTTTAGTGTTCAGAATTTATCATCTCAAATTTGTTAGAACCACACAGGCCAAATTTTTTTTTGCAAATACAATATATGCAGAACTTGGTTCTGTTTACAGTACACATGCCTGAAAGCTTAGTTGCTTCAGTTCTCTGAGAATTACCTAGTCAGTCAGGCACAATTACA
>Cluster_36307|Contig1|less_than_5_individuals|original
GACAAGTGACACTGTACATGATGTCGTCGCGGTACGGTTGTCTTGTCCGCGGTATGGCCGTCTCGTCGGTGTCTTGTCGGTGTCGGGTTGGGCTGCAGGCAGGCTGGTTGGCGTAGTCGGCAGGCAGGCTGGTTGGCATAGTCGGTAGCCGGCCGGGTAGAACAGTCGGACGGGGAGCCGACAGGAGCAGCCGGGCAGTCGGACTGAGGGGCTTTGCTAGCCCCGATGTCTTGAAATATCGTCTTGCCGTCCTCGGGGTACCCGTGGTCGATTACTCCGACAGTAGCCCCCAAGCCTCCGGGCAACTTGGCAAAGTTGGGCGGAGGTTTTTTTTGGCGAGTGTTCATGGA
>Cluster_36308|Contig1|less_than_5_individuals|original
GGGGTTTCCTACAAATATTGGAGGAAGTTAAATATGAGCTCTAACCCGATCATGGAAATTTCCTTTTGATAGTCTGGATGTATCTAAGCTCTTTCTCTCTCCTTCTCTGATTCTCTGTAATTATTGATGTGCGGCATCAGAATAACTTTTCTAAGCAATCCATGTGGGATTTCATATGCCATGACAAATCAATCCTCTTCCTACTGTTTTAGATTCTTGATTTTTAGAGAGGGTTAAGAGAAAGGTTCTTCCCAAGGAAAAAGGAAAGAGCCCTTTTGTTGTTCTGTATCATGGTATGTCTAGGAAGCATTATATTGCAATGATGAACTGGCTAACTTTCACATGCTTTCTTCTTGACCTTTTTCTGTTGGTTTGGGTTGCACCCTAGTTTTTCTGTAATGAAATACTCAGCCACAACTGCACAACTTTATTTCCACCTGCAGGTTGGCGTTGTCTCAGATTATGATCTATTAGCTTTGGACTCAATGGCAGG
>Cluster_36309|Contig1|less_than_5_individuals|original
CACGCAGAATGGTGAATGCGCCCGATAAAAATGTGAAGAGTGACTGGATACTTTCCCTAAACACATGTTGTTAAACGTCGACACCAACACTTGATCTGAAATAGCAACCTCTGGTCTTACGTTAGGTACTTCTCATCTCTAACAATTAATGGCTGTCCATCTAATAAAACTGAAAGGAGGCTGAACTCTAGGAAATACCTAATCAACGAGGAAGCCTGCTTCTGTTTGCTTGTCCTCTTCCCAGTTGCTCCGCGCC
>Cluster_3631|Contig1|original
CGCCGTCCTTGCCAATAACCAAACCCAAACACACAAGCCTTGCGAGGATTAAATCAAAATTCATTTTCCACAAACAGAATCATACGAGAACAGATTGAATCGATCGATCTACAGGATCATGTACCATGTGGCATTGTGGCTTTAACATTACTGAACAACAAAGCAAGAAGAAAGACACTAAACAGCTCGTGAGGATGGGAGAGCAGCGAGCCCCTCATGTCGATAAGCTGCCGCCGCCTTGCTGCCAGAGGTTGATGATGTCAGTGGCCTGGTTGAGAAGGATGATCATCTGCTTCTGCGAGATCCACTCTTTCTCCTCCAGCTTCGCTCTCAGTTCCTCCCATGCATCTTTCCGCGGCCAGAAGTAGTACGGGCTTAAGGGGATGCTGCCAACACCCGGAACCATCTGGTCAAGCGCTATGCCGATGTTCTTCTCCATCCATATGAACTTGAGCACCAGCATCGGGTCCTGCTTTTCAGGCACCTCCACCTTGTACTCCTCGCTTTCCGCCACGGCTTCCGCATCTCCTTCTCCGCCAAGTGGCTCCTCGTCCCCCAAACCGACGTATGGCTCCCCCGCTTCGACGGCGCCGGCGGCGCCGGCGGCGAGGATGCGGAGCGAGCGAAGGGGAAGCCTCCTGCTCTTGAAGTGGACGAGGCTGGAAGAGGAGGAGGAGGAGGAGGAGGAAGGGGATGTGGAAGGTCTGGGCAGGGAGACGCGGGGCCGCGACGCGAGGGCCGGCGTAGTAGCGGGGTGGACGGACATCGGGAGCATGGTGTACTTCCGGATAAGAAGAGAGGAGGAAGACGATGATGCCACACCTCTTCCTGTCTCTGCCTTTTCAGCTCTCGCTCGGCCAAGAGCAGGAGGCTGCCCCTTCGCTCGCTCCGCATCCTCGCCGCCGCCGCCGCTGCCGGCGCCGTCGAAGCGGGGGAGCCATACGTCGGTTTGGGGGACGAGGAGCCACTTGGCGGAGAAGGAGATGCGGAA
>Cluster_3631|Contig2|original
TTCCGCATCTCCTTCTCCGCCAAGTGGCTCCTCGTCCCCCAAACCGACGTATGGCTCCCCCGCTTCGACGGCGCCGGCAGCGGCGGCGGCGGCGAGGATGCGGAGCGAGCGAAGGGGCAGCCTCCTGCTCTTGAGGGGAACAAGGCCGGAAGAGGAGGAGGAGGACGGGGATGTGGAAGGTCTGGGCAGGGAGACGCGGGGGCGCGACGCGAGGGCCGGCGTAGTAGCGGGGTGGACGGACATCGGGAGCATGGTGTACTTCCGGATAAGAAGAGAGGAGGAAGACGATGATGCCACACCTCTTCCTGTCTCTGCCTTTTCAGCTCTCGCTCGGCC
>Cluster_3631|Contig3|original
CGGCAACGCATCATATCATAATATAATGGTAATAGAATAAGGGAACCACTCACGGTCAATCATCTTAAACACCGTCCTTGCCAATAACACAACCCAAATACTCCACCCTTGCGTTCATTTTCCACAAACAGGATCATACGAGAACAGATTGAGACGATCTACAGGATCATGTACCATGTGGCATCGTGGCTTTAACATTAATGAACAACAAAGCAAGAAGAAAGACACTGAACAGCCGCTCATGTCGACAAGCTGCCGCCGCCTTGCTGCCAGAGGTTGATGATGTCGGTGGCCTGGTTGAGAAGGATGATCATCTGCTTCTGCGAGATCCACTCTTTCTCCTCCAGCTTCGCTCTCAGTTCCTCCCATGCATCTTTCCGCGGCCAGAAGTAGTACGGGCTTAAGGGGATGCTGCCAACACCCGGAACCATCTGGTCAAGCGCTATGCCGATGTTCTTCTCCATCCATATGAACTTGAGCACCAGCATCGGGTCCTGCTTTTCAGGCACCTCCACCTTGTACTCCTCGCTTTCCGCCACGGCTTCCGCATCTCCTTCTCCGCCAAGTGGCTCCTCGTCCCCCAAACCGACGTATGGCTCCCCCGCTTCGACGGCGCCGGCGGCGCCGGCGGCGAGGATGCGGAGCGAGCGAAGGGGAAGCCTCCTGCTCTTGAAGTGGACGAGGCTGGAAGAGGAGGAGGAGGAGGAGGAGGAAGGGGATGTGGAAGGTCTGGGCAGGGAGACGCGGGGCCGCGACGCGAGGGCCGGCGTAGTAGCGGGGTGGACGGACATCGGGAGCATGGTGTACTTCCGGATAAGAAGAGAGGAGGAAGACGATGATGCCACACCTCTTCCTGTCTCTGCCTTTTCAGCTCTCGCTCGGCCCTCGC
>Cluster_3631|Contig4|original
TTTTTATCATAATATAATGGTAATAGAATAAGGGAACCACTCACGGTCAATCATCTTAAACACCGTCCTTGCCAATAACACAACCCAAATACTCCACCCTTGCGTTCATTTTCCACAAACAGGATCATACGAGAACAGATTGAGACGATCTACAGGATCATGTACCATGTGGCATCGTGGCTTTAACATTAATGAACAACAAAGCAAGAAGAAAGACACTGAACAGCCGCTCATGTCGACAAGCTGCCGCCGCCTTGCTGCCAGAGGTTGATGATGTCGGTGGCCTGGTTGAGAAGGATGATCATCTGCTTCTGCGAGATCCACTCTTTCTCCTCCAGCTTCGCTCTCAGTTCCTCCCATGCATCTTTCCGTGGCCAGAAGTAGTACGGGCTTAAGGGGATGCTACCAACACCCGGAACCATCTGGTCAAGCGCTATGCCGATGTTCTTCTCCATCCATATGAACTTTAGTACCAGCATTGGGTCCTGCTTTTCAGGCACCTCCACCTTGTACTCCTCGCTTTCCGCCACGGATTCCGCATCTCCTTCTCCGCCAAGTGGCTCCTCGTCCCCCAAACCGACGTATGGCTCCCCCGCTTCGACGGCGCCGGCGGCGCCGGCGGCGAGGATGCGGAGCGAGCGAAGGGGAAGCCTCCTGCTCTTGAAGTGGACGAGGCTGGAAGAGGAGGAGGAGGAGGAGGAGGAAGGGGATGTGGAAGGTCTGGGCAGGGAGACGCGGGGCCGCGACGCGAGGGCCGGCGTAGTAGCGGGGTGGACGGACATCGGGAGCATGGTGTACTTCCGGATAAGAAGAGAGGAGGAAGACGATGATGCCACACCTCTTCTGAAGCCCAAAACGTACGCAGAGAACTTCAAGTGGAAGGGCCCCCCGAAGACGGAGGAAGCAGCCTAAGCTGTGGATTTGTATGTTGTCTGGAGATTTTCATAAGATGTTGTTTTCCTCTGCCGCTCGTGCTGATTTCACTTTGTTCAATACCTGTCGTGCAATATGAGCTAGAACATGTCTCCAT
>Cluster_3631|Contig5|likelySeq
NNNNNNNNNNNNNNNNNNNNNNNNNNNNNCATTTGCAGGCCGTCTGCTCCGAAGCTCCTCCCCCGCATCTCTCTCCTTTTGCCCCCACCTCTCTCCGGCGCACGGCTCCGACGCGATGGCCGCCCCACTCCGGCGGGTCTTCCCCTCCCTCGGCCGGGCCCTGCTCTCGCCTACGCCGGCACGGATGCTCTCCGCGGAGGCCTCCGATGCCCTCGTGGAGATCAAGCCCGGGGAGATCGGCATGGTCTCCGGGATCCCCGAGGAGCACCTCCGCCGCAAGGTTCTGATCTATTCACCAGCTAGGACTGCATCTCAGCAAGGTTCTGGCAAAGTCGGGAGGTGGAAAATCAATTTCGTGTCAACCCAAAAGTGGGAGAACCCATTGATGGGATGGACATCGACTGGTGATCCGTATGCTAATGTTGGTGAAGCTGGACTTACGTTTGACAGTGCCGAATCAGCGAAGGCATTTGCTGAAAAACACGGATGGGAATATGTGGTTAGGAAGCGCCATACACCTCTTCTGAAGCCCAAAACGTACGCAGAGAACTTCAAGTGGAAGGGCCCCCCGAAGACGGAGGAAGCAGCCTAAGCTGTGGATTTGTATGTTGTCTGGAGATTTTCATAAGATGTTGTTTTCCTCTGCCGCTCGTGCTGATTTCACTTTGTTCAATACCTGTCGTGCAATATGAGCTAGAACATGTCTCCATCAAACGTGTAATAAGCACGCATTGCAACTGAACCTGTCGCTCATCTCATCAAAATGTTTGTTAACTCCCTTTTTTACAGGGTAAAATGTTCATTCCCGTTCACACAG
>Cluster_3631|Contig5|complementarySeq
NNNNNNNNNNNNNNNNNNNNNNNNNNNNNCATTTGCAGGCCGTCTGCTCCGAAGCTCCTCCCCCGCA--TCTCTCCTTTCGCCCCCACCTCTCTCCGGCGCACGGCTCCGACGCGATGGCCGCCCCACTCCGGCGGGGCTTCCCCTCCCTCGGCCGGGCCCTGCTCTCGCCTACGCCGGCGCGGATGCTCTCCGCGGAGGCCTCCGATGCCCTCGTGGAGATCAAGCCCGGGGAGATCGGCATGGTCTCCGGGATCCCCGAGGAGCCCCTCCGCCGCAAGGGTCTAATCTATTCACCAGCTAGGACTGCATCTCAGCAAGGTTCTGGCAAAGTCGGGAGGGGGAAAATCAATTTCGTGTCAACCCAAAAGTGGGAGAACCCATTGATGGGATGGACATCGACTGGTGATCCGTATGCTAATGTTGGTGAAGCTGGACTTACGTTTGACAGTGCCGAATCAGCGAAGGCATTTGCTGAAAAGCACGGATGGGGATATGTGGTTAGGAAGCGCCATACACCTCTTCTGAAGCCCAAAACGTATGCAGAGAACTTCAAGTGGAAGGGCCCCCCGAAGACGGAGGAAGCAGCCTAAGCTGTGGATTTGTATGTTGTCTGGAGATTTTCATAAGATGTTGTTTCCCCCTGCCGCTCGTGCTGATTTCACTTTGTTCAATACCTGTCGTGCAATATGAGCTAGAACATGTCTCCATTAAACGTGTAATAAGCACGCATTGCAACTGAACTCGTCGCTCATCTCATCAAAATGCTTGTTAACTCCCTTTTTTACAGGGTAAAATGTTCATTCCCGTTCACACAG
>Cluster_36310|Contig1|less_than_5_individuals|original
CGAGAGAGATCTCACAGGTGACCAAGGAGGTGCACATCGCGTCAAGACAGAACGAACACAGGCTGGGGAAGATCTCAATCGACCCCTACCTGAATGTCTGGATGCACGCAGAGGTGGATTGCATCCAAGAAGATGGCCAAGTGCGCTTCGCTGAGGGTGCAGCGGTGGCAGCAGACGTGATCCTCTACTGCACAGGGTACCGTTACCACTTCCCGTTCTTGGACCTGGACGAGCTCACCGTGGACGACGAGAACCGCGTCGGGCCTCTGTACAAGCACGTCTTCCCCCCGAAGTACGCGCCGAATCTCTCCTTCGTCGGACTGCCGGTCAAG
>Cluster_36314|Contig1|less_than_5_individuals|original
CACCACAATTGCAACGGCGCAGCAGTAAAAATCACAACAAAACCACAGCCACAATATTTGCGTAGACACAAGATTGGATTCAAACTTCAGGTGCGACCAGCTTCGTTTCACGATACATCTAATCCTACTTAGAAACATCGGAGATAAACATGGGGAATTCATTTCAGCTAAGTTTTCTCGACAGCAAGACTCCTGCGCACAGGCGGATAAGCACATCGGAATTTGGAGGGGGGCGAGGACGAGCCTAGCCGCCGAAGCCGTAGAGGGTGCGTCCCTGGCGCTTGAGGGCGTAGACGACGTCCATGGCGGTGACGGTCTTGCGGCGGGCGTGCTC
>Cluster_36315|Contig1|less_than_5_individuals|original
TCAAATAGAACTTCAAAAGAGATTTGTCAAACCCCCCTTCATCACCAGATAGTTCCTGCAAAAATATATTAAAAAGTCGACAGACTAAAATTAAATAAAACAACCTCAATAACTAAGAACAATAAAATAAAGATAGATAAGAAGAAAGAAATAACTGCCGTAGACATAGGATAAGAACCATCTTCCGCACAGTCGTTAGGTACAATAGGTTCACCCACAGAATCTGCATTGTCAAGAGATGATACTAACCAAACGTCCAGATGAGAGACTTTCCGTAGCCTACTCATTAAACTAAAACATATAAACAGAATACATGAAGGAGGAAAAGAAAATAAGTAAAATAGTAGAA
>Cluster_36316|Contig1|original
GGCGGCAGTGTGGGGGGTTGTCCCTGCCTGTGATGCACGGCGCTTTTCAATCAGTACCCCAACCTAAACAGGTGAAAAGTATGTACGTACACCAGTACACCTACCAGTAGTACATGGACATTAAGACCTTAAGGGAGAAGGTACACTGCTGGTACATGTAACGTTCAGCTGCATGCATGCCGCAACAGTAGTGTCAGCAGCAGGCATTAACCATGTTCATGAGACAAGTATGCAATGCAAGATGATGGTCCCATGTATTGCATGAGTGTGTTTTCATGTCTCACTTTCAACATGTACATGCAAAACTTCATCTTTTCTTGTCCTTCATTTTGTGTTCTGTCTCTCAAATAAGTGTACATGCATGTATGCATGCAGATTGCAGACCCAATTAACGTGCTACCAACCGCTATAAATTGAAGGCCCTATAGCATGAATGCACGATGCATGCAGTGGTACACAGCCAGCATATGGGATGGGATTGGGACCTCATCTTGCAGGAGCCTGTAACAGTGGGATTAGCTCCATAATCAATCGACTAGTCGGTGGTGTAACTAGTTTTGATACTGGTCAGTCATGTGGAGTATCCTACTCACTGCGTGCATGCCAACACACTCTCACTGTCTAC
>Cluster_36317|Contig1|less_than_5_individuals|original
CCGGTCGCCGGCGACGGCGGGGAGGTGCGCGCAGAAGCCAATGCCCATCGCCCTCTTGGCCTTCCTCCACATCCCCTCCATGAGCGGCGGCACTCGACAGATTCGCGTCCACGGAACTCACACAGAACGCTTCTTCCTCCCTCTGACCTGACCTGCTTGCCGGCACTACTAGGACGAGGGGAAGGGTGCGAGGGACGGGCGGTGGTTTTGAAGGGGGGAGGGAGCCGCCATTGGGGAGCGCGGCGGGCGGTGGAGTGCGTGCTGCTTTTGGTTTGACCTCTGCGGCGAGAGAGACAGGCGACAGACAGACAGCCAGGCAGGCAGCAGGCAAGCGGCGCACAGGAGGAGGATGGTGGAGAGGGGAGGCGTTTTGACTATGGTGGGAGAAACGAG
>Cluster_36319|Contig1|less_than_5_individuals|original
GTCGGATCCAGGGGTGCCCGGCGATGATCCGCCTCCCGGTGTACCCGGCGACGGCGCTGGACCAGTCGGCGATTGTGGCGAGTCCGGGGTTGCCCCGGGTGCAGCCGCCGGAGACATCGGGCTCGGCATCGGTGCGGCGGACGGCGGTGTCATGGAAGGGGGGAACATCGGGGTGGGCATCGGCGCGGCGGCCGGCGGTGTCATGGAAGGAGGAAACATCGGGCTTGGCATCGGCGCGGCGGACGGCGGCATCATGGAAGGAGGAGACATCGGGCTGGGCATCGGCGCGGCGGACGGCGGTGTCATGGAAGGCGGCGACATCGGGCTGGGCATCGG
>Cluster_3632|Contig1|likelySeq
CCGGCTACACGATATCTGACAGCTTTAGTTCGTGTCGTATTGTGCGTTCACTAAAAAAAAACATGTTTTGGTATCTACATTCAGAATCTTGCGTCGACGCGGCTTAGAAGCGGTAGTTGCACACGCACGGCTAGTGTTTCTATGTACAGACCATGATGGCACACAAGTAAACGTGCAACTTAGAATCGAGAAAGCAAAGCCCCAGAGACATACACTTATCAACTTGTCGTGATTCTGCTTTCGCTCTGTTCGCTTTGTAGTAGCTACGGAGACACAATCCTTCGTTTAACAGCGACCGTATGTCTTGAAGCCGCAGCATATGTATCAGGCACTGGGCTCGGTATATACCAGCAGGCAACCCTTAATCATCATCGTCATCCTCCAGGTCGCTGAATGACACGTCTTCGTCCTGCCCAACCGAGGTGATATTGCCTGTTTTGTTGTCGGCATGGTCCATGTCCTCTAGCCAATCCTCCACTTCTTTGTCGTCGTCGTCCTCCGGGGTGTACAGGTTGGGTTTGTCACCCTGATTCTTGATTTCAGTTTTCACCACCAGCTCTTCTTCAATTACAGACTTGTCAATAATTTCCGGCTCGCTGGTTGAAATGGGATGCTTGTCAGCCTCAGCCCCTGGCAGAGGATCAGGAGTTGGTTCTTGGAAAGATGTTGCTTCAGCCATTCCACTCTTGTCTTGGATGCTTGAGGGTGACAACTCTTTATCTTCAGCTTGGGTAGATAGAACATTGCTGCTTTCTGATGGGCCCCCAGGACCCTCAGACGCTACATTTTTCATCCTTGGGGAGCTTTGCAATAACTCTTCTCTTGCTTCCAGTATTTGTGTCGTTGAAAGAAGTTCAGCATCTTCCTTGTTGAGCTTTGAGTGAAGAAGCACAAAATATATCTTCCAAAAGCATGCTTCACTCATATTGGTCGAACAAAGTTCGGTTCTGAGATATGATAAGCTTGGTACTATACGCTCTATAGCCAATGCATGTTCATATTGTGCATCTGACAGTTCAAAATCATCGACGTGCCGGTCGTTGACGAAGAGGGGGAAATCGAGCCACGTCTCGGGAGAGGTCGAGATGTGCCTGACGAACACCACCACCTCCTCCGTCACGCCCACCGCATCCAACTCCTCCTCTTCCTCCGGCACGAAAGGCAGGAACGACGAGGCGATCTTGGAGATCTCCGCCACGGCGTTGGCGTTGGACAGCATCGAGATGCCACTCCGCACCCTGCCCCCGATCTCGGCCAGGTCGTTCCGGATCCCGGCGACCCGCGGGGACTGGGGCCCATACTCTCCCTCCGCCTCCGCCTC
>Cluster_3632|Contig1|complementarySeq
CCGGCTACACGATATCTGACAGCTTTAGTTCGTGTCGTATTGTGCGTTCACTAAAAAAAAACATGTTTTGGTATCTACATTCAGAATCTTGCGTCGACGCGGCTTAGAAGCGGTAGTTGCACACGCACGGCTAGTGTTTCTATGTACAGACCATGATGGCACACAAGTAAACGTGCAACTTAGAATCGAGAAAGCAAAGCCCCAGAGACATACACTTATCAACTTGTCGTGATTCTGCTTTCGCTCTGTTCGCTTTGTAGTAGCTACGGAGACACAATCCTTCGTTTAACAGCGACCGTATGTCTTGAAGCCGCAGCATATGTATCAGGCACTGGGCTCGGTATATACCAGCAGGCAACCCTTAATCATCATCGTCATCCTCCAGGTCGCTGAATGACACGTCTTCGTCCTGCCCAACCGAGGTGATATTGCCTGTTTTGTTGTCGGCATGGTCCATGTCCTCTAGCCAATCCTCCACTTCTTTGTCGTCATCATCCTCCGGGGTGTACAGGTTGGGTTTGTCACCCGGATTCTTGATTTCAGTATTCACCACCAGCTCCTCTTCAATTACAGACTTGTCAATAATTTCCGGCTCGCTGGTTGAAATGGGATGCTTGTCAGCCTCAGCCCCTGGCAGAGGATCAGGAGTTGGTTCTTGGAAAGAAGTTGCTTCAGACATTCCACTCTTGTCTTGGATGCTTGAGGGTGACAACTCTCTACCTTCAGCTTGGGTAGATAGAACATTGCTGCATTCTGATGAGCCCCCAGGACCCTCAGACGCAACATTTTTCATCCTTGGAGAGCTCTGCAATAACTCTTCTCTTGCTTCCAGGATTTGTGTCGTTGAAAGAAGTTCAGCATCTTCCTTGTTGAGCTTTGAGTGAAGAAGCACAAAATATATCTTCCAAAAGCATGCTTCACTCATATTGGTCGAACAAAGTTCGGTTCTGAGATATGATAAGCTTGGTACTATACGCTCTATAGCCAATGCATGTTCATATTGTGCATCTGACAGTTCAAAATCATCGACGTGCCGGTCGTTGACGAAGAGGGGGAAATCGAGCCACGTCTCGGGAGAGGTCGAGATGTGCCTGACGAACACCACCACCTCCTCCGTCACGCCCACCGCATCCAACTCCTCCTCTTCCTCCGGCACGAAAGGCAGGAACGACGAGGCGATCTTGGAGATCTCCGCCACGGCGTTGGCGTTGGACAGCATCGAGATGCCACTCCGCACCCTGCCCCCGATCTCGGCCAGGTCGTTCCGGATCCCGGCGACCCGCGGGGACTGGGGCCCATACTCTCCCTCCGCCTCCGCCTC
>Cluster_3632|Contig2|original
TTCGGAAACAAAACGAGTTTACTTGAACTTGACCAGTTACACGATATCTGACAGCTTTAGTCCGTATCGTATTTTGCGTTCACTAGAAAAATAAACATGTTTTTAGCATCTACATTCAGAATCTTGCATCAACACAGCTTACAAGTGACGTGCGGCTACTGTTTCTATGTACAGACCATGACGGCACACAAGTAAACGTTCAACTCGAATCAAGAAAGCAAAACCCCGGAGACACACGCTTATCAACTTGTCGTGATTCTGCTTCCGCGTTGTTCGCTTTGTAGTAGCTACTGAGACACGATCCTTCGTTTTAACAGCGACCGTATGTCTTGAAGCCGCAGAGCATATGTATCTGGCACTGGGCTTGGTATTTACCACCAGGCAACCCTTAATCATCATCGTCATCCTCCAGGTCACTGAATGACACGTCTTCGTCCTGCCCAACCGAGGTGATATTGCCTGTTTTGTTGTCGGCATGGTCCATGTCCTCTAGCCAATCCTCCACTTCTTTGTCGTCGTCGTCCTCCGGGGTGTACAGGTTGGGTTTGTCACCCTGATTCTTGATTTCAGTTTTCACCACCAGCTCTTCTTCAATTACAGACTTGTCAATAATTTCCGGCTCGCTGGTTGAAATGGGATGCTTGTCAGCCTCAGCCCCTGGCAGAGGATCAGGAGTTGGTTCTTGGAAAGATGTTGCTTCAGCCATTCCACTCTTGTCTTGGATGCTTGAGGGTGACAACTCTTTATCTTCAGCTTGGGTAGATAGAACATTGCTGCTTTCTGATGGGCCCCCAGGACCCTCAGACGCTACATTTTTCATCCTTGGGGAGCTTTGCAATAACTCTTCTCTTGCTTCCAGGATTTGTGTCGTTGAAAGAAGTTCAGCATCTTCCTTGTTGAGCTTTGAGTGAAGAAGCACAAAATAGATCTTCCAAAAGCATGCTTCACTCATATTGGTCGAACAAAGTTCGGTTCTGAGATATAATAAGCTTGGTACTATACGCTCTATAGCCAATGCATGTTCATATTGTGTATCTGACAGTTCAAAATCATCGGCGTGCCGGTCGTTGACGAAGAGGGGAAAATCGAGCCACGTCTCGGGAGAGGTCGAGATGTGCCTGACGAACACCACCACTTCCTCCGTCAGGCCCACCGCATCCACATCCTCCTCCTCTTCCTCCGGCACGAAAGGCAGGAAGGACGAGGCGATCTTGGAGATCTCCGCCACGGCGTTGGCGTTGGACAGCATCGAGATGCCGCTCCTCACCCTGCCCCCGATCTCAGCCAGGTCGTTCCGGATCCCGGCGACCCGCGGGGACTGGGGCCCATACTCTCCCTCCGCCTCCGCCTCCGCCTCAGCAGCCGCCGTCGACGTCTCGGCCTCGG
>Cluster_36320|Contig1|less_than_5_individuals|original
CCATCCCCATCTCCAACCTCACTTACGCCGCCATGTCCGCTTCGTCTTCAACCTCTCTCCTCGTCCCAGCGGATTGGTTGATGCCTCTCATGCCATGCCCACTCTGCGGGGACGAGGTCGAGACCAACGTCGCAAGCCCTGGCTCCCAGGCAGAGCAACATTTCTACAAGTGCATCCGCTACGATGCACGCCAGTGCCGTTTCTTCGAATTTCAGCGTGTGTGCTGCAGAACAGTAGGATGACCCCTCTGTAGATTGCTACTGCATATTGCCGCCGTCGACTAGCACCGGCAGCTGCGTTGCACTCCAGGCGCTCGCTGCGTAGTCCACGCTTTGAGGAGGACGATTGCTGCAGCAAGCGGAATTTCA
>Cluster_36321|Contig1|less_than_5_individuals|original
CCGAAGGAGCCGAAAGGAAAGCGGGCAGGCAAGCAGCGTCGCCGCTACCCACAAAGCTCCCACCTCTCCGGCTCCCTCCATTATAACCATCCCCAAAAACCACCACGCAGAGAAAGAGAGAGGGAGAGCATTGATGGACTCGGCGACGGCCTAATTCCACCGTCCATTTTCAAACCGAAAACCGGGCGCCCCGGATGGCGGAGGCGGCGTCGCTCTTCTCGCTCTCCGCGGCCGCCGTGGTGGAGGACGTGCTACGGGAGCACGGCTGCCGCCTCAGCGACCGCGACCTCGC
>Cluster_36322|Contig1|less_than_5_individuals|original
TTTTTATTGCATGATTCTTTCTGACGATCCTGGCATTGTTGCATATGAATCTTCATTTTTGGAAGCGGCTGGCTGCAAAGATTTCGTGGATGCTATATTCTTGGGTGAGGTGTTGAGAAAGTAAAGCTTTCAGTGAAGTTGTCATAGTGTTAAGTTCCTAACCTGAAATGTGGAGGTCGTGCATTAACATGCTAACATCTTTTGTACTTTTGGTGTAGAGGTATCCATCACTCTCAAGGGTGAGGCATTGTAACTGTTGCTTTGCAGAGCAACGTTAGACTAGCCACAATGGAGAATAACATACACTAGTAATATACACATATCCCTAGATTATGTTACTACCTTCATAGTGGGTAGTAACATATGTG
>Cluster_36324|Contig1|less_than_5_individuals|original
CTAATCGACGCCATTAGCGAGCGAGAGCACGAGCGCGGCACAGTGCCACGCATCGCACGCGAACCTTCCCACCCCCTCCTCCATCTCCCCCGCACTCCAGAGCAGAGCCTGCACCAGACGGACGGCCTCCCCTCGCCTCGCTAGAATCCCACCAACCAGTCCAGTCCGCCGCGCGGTTCGGCCAGGGACGGAGGCATCGTCGTCGGCGTCTGGTGTGTCGGCTGTCGAGGCGACCGCGCGGATGGCGGCGGTGGCGGAG
>Cluster_36325|Contig1|less_than_5_individuals|original
TCCAACATAAAAAAAGATCTCACCCTCCCCTCGGCCCTGCTAACTCCACACATTTCTAGCCTCATTCCTCAACCTAATTTGTTAACCACCAAACCCTGTAGTGTTGATGCTACTACACTTACTCTTTTTTTTCGCGATGACTACTACACTTGCTCTGCAACACCTAGGCATATATTTTTTGTTCAGGATGACGAGGTTAGGTTATGCTACCTTGATGATTTAACTTGGAAAATCTCATGCATTTATTTAGGAACCATTAATTCACGAACAATTCAAGATCTGAAACTCACGTCACAACTTTATATATCTGGCG
>Cluster_36326|Contig1|less_than_5_individuals|original
CGCCGGGCAGGTGACCATGGCGTACAACACGACCGGGATGTTTCGGGCGTGCGCCACCGAGGACGGCTACTCCGAGGTTGCCATATGGCCTGCATCATCCTGACTGAGCTAGCGTTGGAGAATGAACTGCCTGATTTATGTGTGTCTGTCTTGTTTCTCTAGTGTCTGCTGCAGGTGCAGATCTCTGCTTTGGTAGTTGCCCCTACGAGGCAAAGAACTCCATCGGTTTAATGTTTCGGTTTATGCTGCAAGGATTTGGC
>Cluster_36327|Contig1|less_than_5_individuals|original
CTCGGCGCTTCTTCGTCCGGCGAACTTGGCGGCGACATTGGATGTTTGGTCAAAAATTGCAATTTCGACGGGGTGATGGAGATTATGGTCGAAGGGCAAAACCTGATGGAGATTCCGACCGAGGACCTTTGCTTCTTATAACAGCCAATCAAATCCGGGTCGGGCACTACATCAATTTGTGTTGGACAAGGACACGGCCGGCCTCCAATTTCCCATCCAAATCACGACAGAAGGAGCGGAGGTTGAGAAGGATAACACGCGGGAGGCCAGAGAGGACTGGCGGCGGCACGGCCGGTGTACCATCCTCAAGAACGCCCACGAGCGCAGCAAGGCCATGGCATCCGCCTTCTCCTCCGCCTCGGCTGTAGCCGTGTAGCAAGTGCACGATGTCCGCCTTCTCCTCCGCCTCCTCTGTAGCCGCGCCCATGGCGTCCACCTTCTCCTCCGCCGTGGCTGTAGCGGTCCGACGAAGGCGCCGCACCTCACCTGCTCGTGCTCCGCCGTTGCTGCCATCCC
>Cluster_36329|Contig1|less_than_5_individuals|original
CTTGTGCAACACTTGTCTAACATTCTGAAATTAAGTTAGCAAAAGAAGGCGAGAAAAATTACTAAAGGTATTTATTACCAAATGACATCAATCACATGGACAGAATTTTTTTGCAGTTTTGCACAAGACTAACCACATGAAGAACTAGAGTTTTACAAAAGCCTACTATTGTATTCATGTTTCAGAGAAAGTGCGTAAAAAATTAGAAGATGACCGGAATGTTTGATCATAAATAAGACATATCCTTTAAAGTCTCAAGCAAGCCCGACAGCTAACCTGGAGCTGCACAACTCGGTTGTAGAAAGACCAAAAGGACCTTTCTCCAGAAATATCCT
>Cluster_3633|Contig1|original
CCACCATCACCAAGCTCCCTTGAAGCACTAAATCCATCAGTAGCCACTTCGAGTTCCTCGAAAGTGAAGATATGAGGAGAACAATCCAACTCAAGGTCTTTACTGTATGACGTCATTGAAGATCCACTTCGCACGAACTCATTTGAAGCTATAGCTTGTTTCCTCTTCTTGCGTTTGTACCAGACAAAACAGCCGAGACATGCCATGAGTACAGCACCACCTAGTCCTGCTCCAACTATTTTAAGAATCGTCCCCGTTGCCATTTTACGGCGCCCGTTGTTGGCACTCGGCGGCTGCCATGTCAGGAGGAAGCCATCCCTGATGAGCTCCTCGTAGTCGCCGGCATTCACCTCTCCGGACGCCCCGAGCACCGGCACGGCGGTGGCGGTGCAGCCCTCCAGAGCGTAGCTGCCGTTGATCCCGCCCGTCTCGTTGTACCACCCTCCCGCGCGGACAAACGTGTTGTTCCGGCACACCGTGTCCACCAGCCCCGCTCGGCGCATCGTCCGCGGCGCCGGCCGCTTCGTGCAGTTGTAGAAGACGAGGTTCTTGTTGAGAGGGCTGATGGAGAACGGGTGTCCGACTTTGGTGGCCGTGTTGGCCGTCGGCACATGGCAGCGACTTCCGTCGCTGGAGAGATCGAAGTCGCCGAGCTTGTGGACGTCAGAGACGAGCAGGGAGCCGTTGCTGTAGAAGATATCCAGGATCTGTAACCCGTACTCGGGCTCGTAGTACCCGAGGTAGGGGACGTCGTCCTTGCAGTGGACCTGGAACCCAAAATGCGCGCACCGGT
>Cluster_3633|Contig2|original
TGTATATTACAGTGCCTATCCTGGAATTTGCTCCTAGTACATACACCTACCATTTGAATCATTGCCAAGCTCAGAAATGCAGAGTTACTGCAACCATGAGCCTGTACTTATTAGTAAGATGAATCACCTCATTAGCAAACTCTATGCTATATACAACTCATCCGATCGACAGGGCGGCCTTATTTCTTCAGAATCAATACAAAGCACATCATAACCCGCTAGCATTCGATGCTACCGAGTGGTTAGTTGACTGGCTATCGAATCTATGGATGACCGTGTCAGGCGAAAACTGCAAGCCCTCCGTGAGCAAGTGCGCGTCCTCTTTCTGAGAAGCCTTCTTTTTCATGCTCTTAGATTGATAGTCTCCGTCCCTGACGCAAGTCAGGATCTCCACCACCTCCTTGATCGACGGCCTCAGGTCCCTCTCCATCTGCAGGCACTGGAAGGCCACCTCGGCCACGCGGTCGATCGTCCTCTTCGTTTCGGGATCGGTGTCATAGCCGAGCTCCGGATCAACCAGCTGAACAACTTCATGGTTCTGAATCCTGTTGAGAGCCATGTTGGCCAGGTTGATCTCACTGTGGCTCCTGCTCATGTCCACAGCAGGCTTTGAGGATATCAGCTCCACCAACACGACACCAAAGCTGTAGACGTCGCTCTTGTCGGTCAGCTTGTAGCACTGGTGGTACACAGGGTCGACGTAGCCCGGTGTGCCCTGTGGAACAGTCGAGACATGGGTGACCTCGAGCGGGAACAGGCGTGACAGCCCAAAGTCTGCAACTTTGACATGGAAGTTATTGTCCAGTAATATGTTGGTTGTCTTCACATCCCTGTGTATGATCTCGACTGCATGGAGGTAGGCCAGTGCTTCAGCCGTTTCTATGGCAATGTTCAGCCTCAGAGGCCATGTGAGGCCTCGTTCCGCCGAACGGGATCCATGAAGATGGTCCGCGACGGTCCCATTTGCGATGAACTCGTACACCAGGAGAAGGTCACGGCTCATCCGAGACGTGCAGCCATATAGGATGACAAGGTTCTGGTGGAGCAGGCGGGATAGGATGTCAACCTCATTCAGGAATTGCTCAACCCGTCTGTAGTTGTTCTTGTAAAGGCGTTTCACCGCAACTACTCTCCCATCCTTGAGTTTTCCTTTATAAACAGTTCCAAAGCCACCATCACCAAGCTCCCTTGAAGCACTAAATCCATCAGTAGCCACTTCGAGTTCCTCAAAAGTGAAGATATGAGGAGAACCACCCAGCTCAAGGTCTTTACTGTATGTCGTCATTGAAGATCCACTTCGCATGAACTCATTTGAACCCATAGCTTTTTTCTTCCTCCTTCGTTGGTGCAAGACATAGATGACGAACACCATTAGTGCAAGAGCAGCGCCTAGTGATCCAACTACTATGAAAACTGTTTTCGTCCTTTTACTGTCCCCGCTACCGGCAGCACTCGGCGGCCGCCATGTGAGGATGAATCCATCGCTGATGAGCTCTATGTAGTCGCTGGCATTCACCTTCCCAGCCGCCCCAAGCACCGGCACGGCGGTGACGTTGCAGCCCGGTAAATGGTAGCTGCCGGCGATCACGCCCGTCGCGTTGTAACGC
>Cluster_3633|Contig3|original
TTCAACTTCTGAATTCAATCTTTCCGTCAACTTGAACTGAGTATATGTATATTACAGTGCTGATCCTGAAATTTGCTCCTAGTACATACACCTACCATTTGAATCATTGCCAAGCTCAGAAATGCATTGTTACTGCAACCATGAGCCTGTACTTATTAGTAGTAAGATGAATCACCTCATTAGCAAACTCTATGCTATATACAACTCATCCGATCGACAGGGGCAGCGCCCTTATTTCTCCAGAATCAATACAAAGCACATCATAACCCGCTAGCATTCGACGCTACCGAGTGGTTCGTTGACTGGCTATGGAATCTATGGATGACCGAGTCAGGCGAAAACTGCAGGCCCTCCGTGAGCAAGTGCACGTCGTCTTTCTGAGACGCCTTCTTCTTCATGCTCTTAGCCCGACAGTCTCCGTCCCTGACACAAGTCAGGATCTCCACCACCTCCTTGATCGACGGTCGCAGATCCCTCTCCATCTGCAGGCACTGGAAGGCCACCTCAGCCACGCGGTCGATCGTCCTCTTCGTTTCGGGGTCGGTGTCGTAGCCGAGCTCCGGATCAACCAGCTGAACAACTTCATGGTTCTGAATCCTGTTGAGAGCCATGTTGGCCAGGTTGATCTCACTGTGGCTCCTGCTCATGTCCACAGCAGGCTTTGAGGATATCAGCTCCACCAACACAACGCCAAAGCTGTAAACGTCGCTCTTGTCGGTCAGCTTGTAGCACTGGTGGTACACGGGGTCGACGTAGCCGGGTGTGCCCTGTGGAACGGTCGAGACATGGGTGACCTCGAGCGGGAACAGGCGCGACAACCCAAAGTCTGCAACTTTGACATGAAAGCTGTTGTCAAGCAATATGTTGGTTGTCTTCACATCCCGATGTATGATCTCGACTGCATGGAGGTAGGCCAGTGCTTCAGCTGTTTCTATGGCAATGTTCAGTCTTAGAGGCCACGTGAGGCCTCGTTCCGCCGAGCGAGATCCGTGAAGATGGTCTGCGACAGTCCCATTTGCGATGAACTCGTACACCAGGAGAAGGTCACGGCTCATTCGCGACGTGCAGCCATATAGGATGACCAGGTTCTGGTGGAGCAGGCGGGACAGGATGTCGACCTCATTCAGGAACTGCTCAACCCGTCTGTAGTTGTTCTTGTAAAGGCGTTTCACCGCAACTACTCTCCCATCCTTGAGTTTTCCTTTATAAACAGTTCCAAAGCCACCATCACCAAGCTCCCTTGAAGCACTAAATCCATCAGTAGCCACTTCGAGTTCCTCGAAAGTGAAGATATGAGGAGAACCACCCAGCTCAAGGTCTTTACTGTATGTCGTCATTGAAGATCCACTTCGCATGAACTCATTTGAAGCTATAGCTTGTTTCTTCTTCTTTCGTTGGTGCAAGACAAAGAAGACGAACAGAAAGATTGCACCAGCACCGAGTACTGCTCCAACTATTATGAAAATTGTTTTTATCCTTGTACTCCCCCCACTACCGGCACTCGGCGTCAGCGGCCGCCATGTGAGGAGGAATCCATCGCTGATGAGCTCTATGTAGTGGCTGGCATTCACCTTCCCAGTCGCCCCAAGCACCGGCACGGCGGTGACGTTGCAGCCCGGCAAATCGTAGCTGCCGGCGATCACGCCCGTCGCGTTGTAACGCCCTCCTGCGCGGACAAAGGTGTTGTTCCGGCACACCGTCGCCGCTAGCCCCGCTCGGTGCACCGTCTCCAGCGACGGTGCCCTGGTGCAGTTGTAGAAGATGAGGTTCCGGTTGAGGCTGCTGATGGAGAAGGGAGGCCCGGTTTTGGTGGCGGTGTTGGCCTTGGGTACGTGGCATCCTCTCTCGCCGGAGTGATTGAAGTCGCCGAGCTTGTGGACGTCGGAGACGAGCAAGGAACTATTGATGTAGAATATGTTGAGGATCTGCAGCCCGAACCCGCGCTCGTAGTACCCGAGGTAGGGGACGCCGTCGGTGCAGTGGACCTGGAACCCGGACTGCGCGCACCGGTTCTCCTCAGAGCCCGAGACGATCCCGAACGGAGGCGAGACGCTCACGTTGCCGCATCGCTTGGGCTCGCAGGCCGCCGCCGCCGCGACGAGCATCCGTGCCGGCATCATGGAAGCGACGACGACGGAGATGAACAGGCAAGGCCCCAGGCGCCATGGGAACATGCGAGAGAGGATGATTCCGGTAGATGGCTGAGGTGAGTAGCAGGATAATTCTTCGGCACAGTGGTCAGTGGATATGGAGGAGGATATAGAATTCTATCAACTGAGATACTCATCGTACGTACCTACTACGTATATGGACATCCATCCGGGAGGGAGGGGGGTCAGTGAGTGATCAGCCGGAACATTTGACCGGTGCAGCCAACGTCCACACGCGCGCATTTCAGCCATCCCCGGTCGTGGTGGAGCAGTGATGCGACTGGACCGGATAAGGAAGATGCGAGCCCGGGGTCGTGGATCGTGTCGATCGGCTGCGGCTAGTGCACGCTCTTG
>Cluster_3633|Contig4|original
CTTCTTGTTTGTTTCTTCATAAACCGTATAGATATTTTACAGACTCTTCTTATGCAGGGGGGAGTACAAGGATAAAAACAATTTTCATAATAGTTGGAGCAGTACTCGGTGCTGGTGCAATCTTTCTGTTCGTCTTCTTTGTCTTGCACCAACGAAAGAAGAAGAAACAAGCTATAGCTTCAAATGAGTTCATGCGAAGTGGATCTTCAATGACGACATACAGTAAAGACCTTGAGCTGGGTGGTTCTCCTCATATCTTCACTTTCGAGGAACTCGAAGTGGCTACTGATGGATTTAGTGCTTCAAGGGAGCTTGGTGATGGTGGCTTTGGAACTGTTTATAAAGGAAAACTCAAGGATGGGAGAGTAGTTGCGGTGAAACGCCTTTACAAGAACAACTACAGACGGGTTGAGCAGTTCCTGAATGAAGTTGACATCCTTTCGCGCCTGCTCCACCAGAACCTTGTCATCTTATATGGATGTACGTCGCGTATGAGCCGTGACCTTCTCCTAGTGTACGAGTTCATCGCAAATGGCACGGTTGCGGACCATCTTCACGGATCCCGTTCGGTGGAACGAGGGCTCACATGGCCTCTAAGGCTGAACATTGCCATAGAAACGGCTGAAGCACTAGCCTACCTACATGCGGTTGAGATCATACACCGAGATGTGAAGACAACCAACATATTGCTCGACAACAGCTTCCATGTCAAAGTTGCAGACTTTGGGTTGTCACGCCTGTTTCCGCTTGAGGTTACCCATGTGTCGACTGTTCCACAGGGCACACCGGGCTACGTCGACCCAGTGTACCGCCAGTGCTACAAGCTGACCGACAAGAGTGACGTGTACAGCTTCGGTGTCGTGCTAGTGGAGCTGATATCATCGAAACCTGCTGTGGACATGAGCAGGAGCCATAGTGAGATCAACCTGGCGAACATGGCTCTCAACAGGATTCAGAACCATGAAGTTGTTAAGCTGATTCATCCAGAGCTCGGCTACGACACCGACCCCGAAACGAAGAGGACAATCGATCGCGTCGCCGAGGTGGCCTTCCAGTGCTTGCAGCTGGAGAGGGATCTGAGGCCGTCGATCAAGGAGGTGGTGGAGATCCTGACTTGCATCAGGGACGGAGACTGTCGGGCTAATAGCATGAAGAAGAAGAAGGCATCTCAGAAAGAGGACGCGTCTTTGCTCAAGGATGGCTTGCAGTTCTCGCCCGACACAGTTACACATAGATTCTATAGCCAGTCAACTAACCACTCGGTTGCGTCAAATGCTAGCGGATTATCTATAACGGCAAATGCTGAAAAGAATGCCGCATAGGCCCTTT
>Cluster_36330|Contig1|less_than_5_individuals|original
GTGGCATTCAACAAGCCTGGCTCTTCTGGCTCATCTGATAGCACCTTCACCTACGAGGGCCTGTTTGAGATTCTTCAGCTGACTGGCTCCTTTACAATGGCCGAGGAAGGTGGCCGGAAGAGGACCGGTGGGCTCAGTGTGTCACTTGCTGGCCCCGATGGTCGTGTCATTGGCGGAGTAGTCGCCGGTATGCTGCGTGCTGCCACTCCAATCCAGGTGATTGTGGGGAGCTTCCTACCAAACAGTCTGAAGCAGCATCAGAGGAGGATGGGCCTGCACCCGCAACCATCTGCCGTTCCGGCGCTGCCCGTGGCTGACGCCCCTCCTCCGGTGCTCACAGCTGCA
>Cluster_36332|Contig1|less_than_5_individuals|original
GCCTCGTCCGCCAGCACGTCCCGGTCCACCCACGCCATCACCAGCTCCGCCACCACCAGCTCGCCGTCCACCGCCGGAGCAGCAGCTGGAACGGGGAAGCGATCATCGGCGATTCCGAGTTGGGGCTGGAAGGAGAGGGAGCTGCCGGCGTCGGAGGAGCGGTCGTCGAGGTCGGAGGAGCAGTCGGAGCTGATCAGGTTGAGGTTGAGGTGGTGGGAGTAGGACTTGGCGTTGGCGAGGAGGGATTGGGCGTAGCGGTCGGCGAGGTAGAGGTAGCGGTGGTGGAGGTCGGTGAGGAGCGCGAGCAGCTGCGGGCGGCGATGGTAGTAGTTCTCGGCGC
>Cluster_36333|Contig1|less_than_5_individuals|original
CAGCTAAATAACTACAGAGACTCTGAGTGCAACCATTCATGCAGCATTGGTCTTACAAACAGCTCAATTATAAACACACCTGGGTCTGGCACTCTTGCTCAATGGATCTACCAGCCTCAGCTTCCCCCTCTGTTGCTATCTTCAATATTTTAATCTCCTCTCCAGTAGCTGTGTTATGTCCATTATCAGACCCTCGACCAACAGGCCACATGAAGGAGGAGCTGCACTGGTCAATGGGCCGGAGCTGGGAGGAGACGTGTCCCA
>Cluster_36335|Contig1|less_than_5_individuals|original
CCAGATTGGAATGCTCTATGGGAACTCACCCACACTAAGAATGGAACATGGTCTAACACAGAGTCCCAGGATGTCTATAAAGAAAATAAGAACAAGAGGCTCACCACGGTGGTGCCGGCGACGAGATCGGCGCGGGCGATCGACGGCGGTGAAGACGGGAATGGGACATGACGGGCCGCTAAACCTAGACAAATCTTGAGGAAAATGGAGCTTTAAGGTCGAGTTTCGAGAGGAGAAGGCTTAACTAGTGTGGCTCGGGCATTTCATAGAACACCTCATGTGCATAGGAGGTGAGCTAGAACACAACAAAGCCCCCCCCCC
>Cluster_36338|Contig1|less_than_5_individuals|original
CTGGCGTACAGGTCTCGGCATACAGGCATCATGCTCCTTGTCTTAGCAGACCATCGAATATGGCGTCTAGCTAGGACGAGGCATTAACCATGCCCTTCCATGATGTCACCTTTCTTCGGCACCGTGATGCTTTGCCCTTGTCTTGGTGGACCACCGAATACGGTGTCCAGCCGAGACAAGGTGCACTCTTCATGGCATAAAGGTTTCACCGTACAGGCGGTGTGCTCCTTGTCTAGCAGACCACCGAATACGGCATCTAGCTGAGACGAGGCATCAACACGCCCCTCTAAGACGTAACCTCTCACGGCCTTGTGAGGCGGAGTCTTTGTCTCCGCAGATTGCCGTAACCTCGGCCCCTAGTCGAGACGAGACGCCAACCACACTGGCCATGCCGATGCGTGTGTGCGTTGGTTTTACACTAACGACAGTCTCCACAAAAGAATA
>Cluster_3634|Contig1|original
AATATCTCCGGTGCGTACCGGAGGCTGAGAGGAGTCGTAGCCGCCGTGTCAGAAAGCCACACCGGCGCCGCCTGCCCCCCTCTATCTCCATCTCCGTCTCCGGGAAGCGGCGAGGAGCCTTGCGCTGCATCGCCGTCGAGATGGATCTCCTGAGGAAGGAGCTGGAGAAGAAGCGGAAGGCGGCGACGGCCGACTTCGGCGGTAAGAACTTTGTCCGGCGGTCGGAGCTGGAGGACAAGCAGCTCCAGAAGCGCCGCCAGATCCCCGCCAAGGTTCCTTCTGTGCCCACCCCCAACTCCTCCGCCGCCTCCGACCCTACCAACTCCAACGCCGACCCCGCCCAGGCCGGGGGCGGGAACCCTAACCCTAGCTCCTCCGCCGCCGCGGCCTCTGTTCCACCCGCCCTCGCGGGGAAGAAGGCCCCGCCGGAGGATACGCTCCACTCCGAGGAGCGCCGCATTGATGAGCTCGTCCTCCCGCGGAACGAGGTCATGCGGCGCCTCCGGGTGCTCCGCGAGCCGGTCACGTTATTTGGGGAGGACGACGCCGACCGCCTTGATCGCCTCAAGCTCGTGCTCAAGTCCGGAGCGATTGACGACATTGACGACCTTGAGATGACAGAGGGGCAGACCAACGATTTCCTCCGTGACATGATTGAGCTCCGCATGCGGCAGAAGGCTGGTCGAGACGCCTATGGCAAGGGCAAAGGCAAGCGTGTAGGTGCTGGTGATGGAGGTGAGGGCGGCGCCCTGGGAGACGATGTGGATGAAGGGGACGGGGATGCCCGGAGGAGTGGGGATGATGCTGATGCAGACAAGGACTCAAAGCGAATGAAGACCAAGTTTGAGGAGCTTTGTGACGAAGACAAGATCTTAGTCTTCTTCAAGAGGTTGCTCAATGAGTGGAACCAGGAGCTGGATGATATGACAGAGCTGGAGAAGCGTTCGGCAAAGGGAAAGTCAATGTTTGCAACGTTCAAGCAGTGTGCGCGGTATCTCAGTCCCCTGTTTGAGTTCTGCAGGAAGAAGGTTCTTCCCGATGACATCCGTAAAGCATTGCTCTTTATTGTGGACTGCTGCATGAAGCGTGATTATTTGCAAGCAATGGACCAATACATCAAGCTGGCCATTGGCAACGCGCCATGGCCTATTGGAGTCACTATGGTTGGTATCCACGAGCGTTCTGCCCGAGAGAAGATTTACACGAACAGTGTGGCTCATATCATGAACGACGAGACCACTCGCAAGTACCTTCAGTCGATCAAGAGGCTCATGACCCTTTGCCAGCGTCGTTATCCTGCTCTGCCCTCCAAATCAGTGGAGTTCAACAGCTTGGCAAATGGGAGTGACCTGCAGGCCCTTCTATCGGAGGAGAAGAATCCGACGAAAGGTCCTTCTGAGGACAGGCTCCGGCTGATGCCAGCATCAAAAGAGTGATGCTTCACCCACAAGCTCGGATCACAAATACTAGAAGTTTGGGGTCTTTGTGTAATCTAAACTAAATGCGACATTTCCTGTTATGCTTCCATTTTTGTACTGACGTGGAACGACAGAGGAATCATGTATGTTAGTCAAAATTGCTAAAGAAGCTATGATTATCTGTACCAATAGAATTCACTGTCTGAGGATTCACG
>Cluster_3634|Contig2|original
GTGAATTATATTGGTACAGATAATCATAGCTTCTTTAGCAATTTTTGACTAACATACACGATTCTTCTGTTGTTCGGCGTCAGTACAAAAATGGAAACATAACAGGAAATGTCGCATTTAGTTTAGATTACACAAAGACCCCCAAACTTTGTATTTGTGATCCGAGCTTGTGGGTTGAGGCGATCACTCTTTTGCTGCTGGCATCAGCCGGAGCCTGTCCTCAGAAGGACCTTTCGTCGGATCCTTCTCCTCCGACAGAAGGGCCTGCAAGTCACTCCCATTTGCCAGGCTGTTGAACTCCACTGATTTGGAGGGCAGGGCAGGATAACGCCGCTGGCAAAGGGTCATAAGCCTCTTGATCGACTGAAGGTACTTGCGAGTGGTCTCGTCGTTCATGATATGAGCCACACTATTCGTGTAAATCTTCTCTCGTGCAGAACGCTCGTGGATACCAACCATAGTGACTCCAATAGGCCATGGCGCGTTGCCAATGGCCAGCTTGATGTATTGGTCCATTGCTTGCAAATAATCACGCTTCATGCAGCAGTCCACAATAAAGAGCAATGCTTTACGGATGTCATCGGGAAGAACCTTCTTCCTGCAGAACTCAAACAGGGGACTGAGATACCGCGCACACTGCTTGAACGTTGCAAACATTGACTTTCCCTTTGCCGAACGCTTCTCCAGCTCTGTCATATCATCCAGCTCCTGGTTCCACTCATTGAGCAACCTCTTGAAGAAGACTAAGATCTTGTCTTCGTCACAAAGCTCCTCAAACTTGGTCTTCATTCGCTTTGAGTCCTTGTCTGCATCAGCATCATCCCCACTCCTCCGGGCATCCCCGTCCCCTTCATCCACATCGTCTCCCAGGGCGCCGCCCTCACCTCCATCACCAGCACCTACACGCTTGCCTTTGCCCTTGCCATAGGCGTCTCGACCAGCCTTCTGCCGCATGCGGAGCTCAATCATGTCACGGAGGAAATCGTTGGTCTGCCCCTCTGTCATCTCAAGGTCGTCAATGTCGTCGATCGCCCCGGACTTGAGCACGAGCTTGAGGCGATCAAGGCGGTCGGCGTCGTCCTCCCCAAATAACGTGACCGGCTCGCGGAGCACCCGGAGTCGCCGCATGACCTCGTTCCGCGGGAGGACGAGCTCATCAATGCGGCGCTCCTCGGAGTGGAGCGTATCGTCCGGCGTGGCCTTCTTCCCCGCGAGGGCGGGAGGAACAGAGGCCGCGGCGGCGGAGGAGCTAGGGTTAGGGTTCCCGCCCCCGGCCTGGGCGGGGTCGGCGTTGGAGTTGGTAGGGTCGGAGGCGGAGGAGGAGTTGGGGGTGGGCACAGAAGGAGCCTTGGCGGGGATCTGGCGGCGCTTCTGGAGCTGCTTGTCCTCCAGCTCCGACCGCCGGACAAAGTTCTTACCGCCGAAGTCGGCCGTCGCCGCCTTCCGCTTCTTCTCCAGCTCCTTCCTCAGGAGATCCATCTCGACGGCGATGCAGCGCAAGGCTCCTCGCCGCTTCCCGGTGACGGAGACGGAGATAGAGGGGGGGAGGCGGCGCCGGTGTGGATTTGTGACACGGGAATACTCCTGACACGGCGGCCACGACTCCTCTCAGCCTCCGGTACGCACCGGAGAGATTCTGC
>Cluster_36341|Contig1|original
CCACGGCGGAGGGAGCGACGCGGCCGGTGAGGGGAAGGAGGGCGGTGGGGCGCAGAGAGAGGGGGGAGAAGGTGGACGCCGGGGAGAGGGAGGCGAGGAGGAGGCCGTCGAGTGAGAAGTGCCGAGCCTCGGCGAGGAGAGCGGCGGAGGGAGGAGGAGACGCGAAGCGGCCACTGCGGAGGAAGGAGAGGATGCCGGCGAACAGGCGAGGGTCGCGGTCGAGGAAGTGTGGCGCGTCGGCGGGTGAGGGGCCAAGGGAGGCGAGAGGGGAGGAAGCGCCTGCGCGGGAGAGGGTGGCTGCGGTGGTCTGGAAGAGCTCGCCGCCGACGTTGAGGGTGACGACGGAGGTGGACGCCATGGGTGGGGATGGG
>Cluster_36342|Contig1|less_than_5_individuals|original
CGCCCTCCTCTCCTCACTCCTCCTCCCTTGAGCCCTCATCGTCGACCTGCGACGCCATAGCCTCCCCTCGCCGGCCCTCCTGCTGCTTCCCGGTGATTCGGGTGGCGGAGGTGGAGGTGTGGTGGTCGATGGGAAGGGGAGCTACAGCTGGGTCGGGAGGATGACGGCGTCGACAATTGGCAGCTGAAGTTGTGTGGCAAGGATGTCGGTTTTGTTTCAGCGGCGGAGGAGGAAGAGGGTGCAGATGGCTTTCGGTGCGAAGCGCACAGCGATCGATGTTGTTCTACCCGGCGCTGATCTACAATGTCGTCAGGAACCAATTTGAGTCTCACTTCCACTGGTGAGATCACGTCGACAAGGTTGGG
>Cluster_36344|Contig1|less_than_5_individuals|original
GCTCATCTATTTAGATTGACCATGCTGAATACAAACCTTTTTCCAGTAGTTGGTAACGATGCATTTACCTATATATTGGCCAAAAGACCAATAATATATATCCATGACGACATAAATCCGGTGCTGGAGAAATTATTTATTTCAGAGCATAAAAATTCAATCGGAACCATTTAAATAGTAGGGCTATATACTAATATGAAAATGGATCCCACCTATGGATGTCATCTGATGCCAAGAATGAGAGGAAACTAACTAAGCCTGAATGCCACCCATATTGAAAATATCCATACTATGATTGGGAGGCCAATTGAACATTATACATCACATAATGTACTATGTATGTACATTAAATTCTTTGCCAACTGTATACATTTTGTTTAGACAGTACCCTCAAGTCTCGACTAATAC
>Cluster_36345|Contig1|original
CTGGGATCCTCCAACGGCTCCTTCCTCAACGATGTGCCCCTCGAGCCCTTTGTTCCCACCCCGCTTTCCCATGGGAACCTGATCAAGATCGGCGAGTCCACCGTGCTCGCCGTGTCCATCCCCTCCAATTCGGATCTGAGCACCGCCACCGCTGCCGACCCCGGAACTAGGTGCTCCTCGCGCTATGCGGCAGAGACGGCGGCGGTGGAGGAGGAGAAGCCCCCTGCGGCGACCCGCCGGGGCACACGGAAGAAGGCAGCGGTGGCGGCGATCCCCGAGGTGGAGAATGAAGTGCCGGACGCGGCGGTAGTGGTAGTGGAGGAGGAGAAGCCCCGCCGGGGCGGACGTAGGAAGGTGGCTGCAGTGGCTCCCCCTGAACAGACGGAAGAGGGGGAGAAGGAGGCCCCGGTGGGGAGGCGCCGTGGTGGACGGAAGAAGGCCGCGGAGCCCTCTGAACCGGAGAAGGGAGAGGAGAAGGAGGAGGCCCCGCTGGCGCCGCCTGTTGGCGGGCGGAAGAAGACCACAGCAGCTGCTGAGCCGGAGAAAGGAGACGAGGAGGAGGAAGAGGGGAAGAAGGAGG
>Cluster_36347|Contig1|original
CAGAATTGGAATGGAGACCCAGGAGCAGCTGCGGATGCGAGCCATGGAGATCCTCACAAAGCTGGCCTTGGATTCGTCTGACCACTTCACCAGCGAAACCAAAGACAACCTTATCAAGAAGCAGTTGCAGATCTTCCTTGCTGACCAAGGGACACAAGAGCCTGATTCGAGGACAAACCCACTCATAGTCACGGCTGGAAGAGCCCTAGTATTGCTGACAAGCAACAGTAAGACTAACCCTGATTTCATCCTGGAATCATGTGACAGTGACAGCCTTGCTCCTCTCACTGGATTACCTGATGATGAGAACACCGTTGCACTTCCAACCGAGGTAATTATTGAGGATAAGAAAAACACTGTTGCTCATCTCACTGAACTGCTTGGTGCTACCAACAACATCACTTACAGAACAATAGCTGCTGAGATCTTGGAGAACTTTTGTACACACTGTGATTGGAGCAAACACAAACAAATCGTGAAGGAATTATTACTGCCAAAGGTGGTCACAGAAATACTGTCCATTAATAGTGATGAACCTGAAGGCAAAGTTTCTAATGAAAAAGAGAACAAGCCACGGTCCAGGACGTGGACATGTTCCAAAAAGAACAACCGAGGAAACCAGAAAAACTTTGCGCCGCCAG
[truncated: 99,668,517 more chars]
