# Supplementary material for: Genotyping by Sequencing Using Specific Allelic Capture to Build a High-Density Genetic Map of Durum Wheat
Source: PLoS One. 2016 May 12;11(5):e0154609. doi: 10.1371/journal.pone.0154609 (PMC4865223; doi:10.1371/journal.pone.0154609)
Supplement: S5 File — The set of baits used for this study is provided. Baits suspected to capture microsatellite-rich regions were removed. Bait names are as follows: A@pos|B|C|D|E with: A: contig name in the DWr (S1 File)pos: position of the polymorphism previously detected in the RNA-seq experiment between dic2 and silur in the contig A.B: parental allelic status of the bait (Dic2 or Silur)C: position of the SNP in the baitD: type of bait (type 1, 2 or 3)E: origin of the SNP (DS or EPO population, see text) (GZ) [file pone.0154609.s006.gz]

Archive with 1 entries (1 files):
- My_baitset_without_seq_rep.fasta
