# Supplementary material for: Genotyping by Sequencing Using Specific Allelic Capture to Build a High-Density Genetic Map of Durum Wheat
Source: PLoS One. 2016 May 12;11(5):e0154609. doi: 10.1371/journal.pone.0154609 (PMC4865223; doi:10.1371/journal.pone.0154609)
Supplement: S5 File — The set of baits used for this study is provided. Baits suspected to capture microsatellite-rich regions were removed. Bait names are as follows: A@pos|B|C|D|E with: A: contig name in the DWr (S1 File)pos: position of the polymorphism previously detected in the RNA-seq experiment between dic2 and silur in the contig A.B: parental allelic status of the bait (Dic2 or Silur)C: position of the SNP in the baitD: type of bait (type 1, 2 or 3)E: origin of the SNP (DS or EPO population, see text) (GZ) [file pone.0154609.s006.gz › My_baitset_without_seq_rep.fasta]

>Cluster_9765|Contig1|likelySeq@367|Allele_Dic2|pos_113|type2|from_DicSil
CCCGCCGAGGGCCCTGACCACCGACCCGCCACTGCACACACCGACCTTGCAGCACTCCTCCAGGGGGAGCCCTTTCACCAACCCGTACAGGAACCCGCTCGCAAACAAGTCGCCCGCACC
>Cluster_9765|Contig1|likelySeq@367|Allele_Silur|pos_113|type2|from_DicSil
CCGACCTTGCAGCACTCCTCCAGGGGGAGCCCTTTCACCAGCCCGTACAGGAACCCGCTCGCAAACAAGTCGCCCGCACCGGTGGCATCCACCGCGTTGCTCTCCCCGATGGCCGGCACC
>Cluster_1056|Contig3|likelySeq@1601|Allele_Dic2|pos_39|type3|from_DicSil
TGTCCTACAACTATTGTACCTTTCTTTGGCGACCAACCGTTCTGGGGAGAGCGGGTACATGCTAGAGGGGTAGGGCCTTCGCCTATACCGGTTGATCAATTCACTTTGCAGAAGTTGGTT
>Cluster_1056|Contig3|likelySeq@1601|Allele_Silur|pos_39|type3|from_DicSil
TGTCCTACAACTATTGTACCTTTCTTTGGCGACCAACCATTCTGGGGAGAGCGGGTACATGCTAGAGGGGTAGGGCCTTCGCCTATACCGGTTGATCAATTCACTTTGCAGAAGTTGGTT
>Cluster_8546|Contig1|complementarySeq@848|Allele_Dic2|pos_101|type1@middle|from_DicSil
CTTTAGTTTAGGGCCTCCACCAGACATAACATATGCTCTGACATCAGTGCCAGCTAAGGGTGCACCCATCACTTCAAGGATTGCAGCAGATGTATTGAGCTTTGTCATTGCAATCCTGTA
>Cluster_8546|Contig1|complementarySeq@848|Allele_Dic2|pos_101|type1@side|from_DicSil
TAAGAAAGCACCGTTTGCCACCAACCCTAAATTTGAAGTCCTTTAGTTTAGGGCCTCCACCAGACATAACATATGCTCTGACATCAGTGCCAGCTAAGGGTGCACCCATCACTTCAAGGA
>Cluster_8546|Contig1|complementarySeq@848|Allele_Silur|pos_101|type1@middle|from_DicSil
CTTTAGTTTAGGGCCTCCACCAGACATAACATATGCTCTGACATCAGTGCCAGCTAAGGGCGCACCCATCACTTCAAGGATTGCAGCAGATGTATTGAGCTTTGTCATTGCAATCCTGTA
>Cluster_8546|Contig1|complementarySeq@848|Allele_Silur|pos_101|type1@side|from_DicSil
ACATCAGTGCCAGCTAAGGGCGCACCCATCACTTCAAGGATTGCAGCAGATGTATTGAGCTTTGTCATTGCAATCCTGTAAACCTTGTCAGGATTTATGGTGAACCTTGCACGTGCGTAC
>Cluster_6186|Contig1|original@385|Allele_Dic2|pos_180|type3|from_DicSil
GTAGCACAATGGTTTTAGCCCAGATGCACTTACCAAGCAAAATAGTTGTGTGGACCTCTCTCAGGTGGAAAGCAGAGTTCTATACTCGCCCAGTAAGATCGGGATGTCATCCATGCGCAA
>Cluster_6186|Contig1|original@385|Allele_Silur|pos_180|type3|from_DicSil
GTAGCACAATGGTTTTAGCCCAGATGCACTTACCAAGCAAAATAGTTGTGTGGACCTCTCTCAGGTGGAAAGCAGAGTTCTATACTCGCCCAGTAAGATGGGGATGTCATCCATGCGCAA
>Cluster_11282|Contig1|original@131|Allele_Dic2|pos_101|type1@middle|from_DicSil
TGGTCAAACATGGCTTCCATGGGGTTCAGCTATGCGCAGATACATGTGCGGCAGGAGAAGATCCGGCAGAGGATCAACCAACAAGAAGCCGCCAAGAAGACGACCGTGAAGAGTATCGGT
>Cluster_11282|Contig1|original@131|Allele_Dic2|pos_101|type1@side|from_DicSil
AGGAAGGTAGCTGGAGTAGCCTGCATCTTTCAGCTGCGCCTGGTCAAACATGGCTTCCATGGGGTTCAGCTATGCGCAGATACATGTGCGGCAGGAGAAGATCCGGCAGAGGATCAACCA
>Cluster_11282|Contig1|original@131|Allele_Silur|pos_101|type1@middle|from_DicSil
TGGTCAAACATGGCTTCCATGGGGTTCAGCTATGCGCAGATACATGTGCGGCAGGAGAAGGTCCGGCAGAGGATCAACCAACAAGAAGCCGCCAAGAAGACGACCGTGAAGAGTATCGGT
>Cluster_11282|Contig1|original@131|Allele_Silur|pos_101|type1@side|from_DicSil
TACATGTGCGGCAGGAGAAGGTCCGGCAGAGGATCAACCAACAAGAAGCCGCCAAGAAGACGACCGTGAAGAGTATCGGTGAAGGAGATAAGATCAAGAAGAAAAACTGCGACTCATGGA
>Cluster_2617|Contig4|original@1742|Allele_Dic2|pos_21|type3|from_DicSil
CCCTTCCAAGGTGCACATCAGAACTGACCGAGGAACAATTTCTCCACCTAAATTTTCCTTCCTGATTAATTCAAGGTCAGGAAGCGAAAATATGCTAACACTTATATCAGTCCACATCCC
>Cluster_2617|Contig4|original@1742|Allele_Silur|pos_21|type3|from_DicSil
CCCTTCCAAGGTGCACATCAAAACTGACCGAGGAACAATTTCTCCACCTAAATTTTCCTTCCTGATTAATTCAAGGTCAGGAAGCGAAAATATGCTAACACTTATATCAGTCCACATCCC
>Cluster_11841|Contig1|original@262|Allele_Dic2|pos_101|type1@middle|from_DicSil
TCGTCAGCGTGCTTGGTGGTATGCTTGCAAAACGGCAATGATTGTGCTACCTGATGTTCGGATCGAATCAGATGTGCAGGCACTCCAAGAATCTATTGGGTCAACCGACCGTTTGTGTCA
>Cluster_11841|Contig1|original@262|Allele_Dic2|pos_101|type1@side|from_DicSil
CGTGGTGTGGCGCCTGAACCGCACGCAGCGGTAGGGTTCCTCGTCAGCGTGCTTGGTGGTATGCTTGCAAAACGGCAATGATTGTGCTACCTGATGTTCGGATCGAATCAGATGTGCAGG
>Cluster_11841|Contig1|original@262|Allele_Silur|pos_101|type1@middle|from_DicSil
TCGTCAGCGTGCTTGGTGGTATGCTTGCAAAACGGCAATGATTGTGCTACCTGATGTTCGAATCGAATCAGATGTGCAGGCACTCCAAGAATCTATTGGGTCAACCGACCGTTTGTGTCA
>Cluster_11841|Contig1|original@262|Allele_Silur|pos_101|type1@side|from_DicSil
ATTGTGCTACCTGATGTTCGAATCGAATCAGATGTGCAGGCACTCCAAGAATCTATTGGGTCAACCGACCGTTTGTGTCATCATGACATGCCGCCTGGTCCAGTGTCCATGCATGCCTCC
>Cluster_1359|Contig14|likelySeq@172|Allele_Dic2|pos_101|type1@middle|from_DicSil
GTGGAGTGGCGAATCCCGTGACCAACCAAAAACAGTATTTTCTCTCCCATAGCAACCAGTCGAAATCTCGGTTGCTGTTTACCTGCAGATCCGTGAGGCTGAACCCAACTATATGCAAGT
>Cluster_1359|Contig14|likelySeq@172|Allele_Dic2|pos_101|type1@side|from_DicSil
AGAAGTTGAAGTAGATCTTATTAAATTCTCAGATTGTTGGGTGGAGTGGCGAATCCCGTGACCAACCAAAAACAGTATTTTCTCTCCCATAGCAACCAGTCGAAATCTCGGTTGCTGTTT
>Cluster_1359|Contig14|likelySeq@172|Allele_Silur|pos_101|type1@middle|from_DicSil
GTGGAGTGGCGAATCCCGTGACCAACCAAAAACAGTATTTTCTCTCCCATAGCAACCAGTTGAAATCTCGGTTGCTGTTTACCTGCAGATCCGTGAGGCTGAACCCAACTATATGCAAGT
>Cluster_1359|Contig14|likelySeq@172|Allele_Silur|pos_101|type1@side|from_DicSil
TCTCTCCCATAGCAACCAGTTGAAATCTCGGTTGCTGTTTACCTGCAGATCCGTGAGGCTGAACCCAACTATATGCAAGTCATCATCTTCACAGTAAGTTATCCTTACGAATTACTGGTG
>Cluster_3449|Contig1|complementarySeq@286|Allele_Dic2|pos_101|type1@middle|from_DicSil
AAAATCAGCTTCATCGATAACACCACCAAAACCCCAGAGAGCAGGCAGGCATCTTGATCTAGGGTCCCCAAAAAGCTTGCCCAACCCTAGCTTACTGTTGTGCGCACTGCACTCTTTGGG
>Cluster_3449|Contig1|complementarySeq@286|Allele_Dic2|pos_101|type1@side|from_DicSil
AAAAGACATGGATGGATACAGCCCCGGCGCCAAACGGGCAAAAATCAGCTTCATCGATAACACCACCAAAACCCCAGAGAGCAGGCAGGCATCTTGATCTAGGGTCCCCAAAAAGCTTGC
>Cluster_3449|Contig1|complementarySeq@286|Allele_Silur|pos_101|type1@middle|from_DicSil
AAAATCAGCTTCATCGATAACACCACCAAAACCCCAGAGAGCAGGCAGGCATCTTGATCTTGGGTCCCCAAAAAGCTTGCCCAACCCTAGCTTACTGTTGTGCGCACTGCACTCTTTGGG
>Cluster_3449|Contig1|complementarySeq@286|Allele_Silur|pos_101|type1@side|from_DicSil
GCAGGCAGGCATCTTGATCTTGGGTCCCCAAAAAGCTTGCCCAACCCTAGCTTACTGTTGTGCGCACTGCACTCTTTGGGCCCCGCCTCCAGGCATCTCGTCGTCCTCGTCGTACGCCTC
>Cluster_4970|Contig1|likelySeq@918|Allele_Dic2|pos_101|type1@middle|from_DicSil
CGGATCGCGCTCTCCTGTGGCACACTCTCCTCGTTCCCGATCGGACAGGGGAGTGCTGCGTTGGTCCAGCGGGGACAGCGCGGAGCGGAGGGAGGCCTTGGCGGGTGGGTGGCCGGAGGT
>Cluster_4970|Contig1|likelySeq@918|Allele_Dic2|pos_101|type1@side|from_DicSil
GCCGGCGTCTGCCATGGCGCTCGTCTTGGGGCCGGACGGACGGATCGCGCTCTCCTGTGGCACACTCTCCTCGTTCCCGATCGGACAGGGGAGTGCTGCGTTGGTCCAGCGGGGACAGCG
>Cluster_4970|Contig1|likelySeq@918|Allele_Silur|pos_101|type1@middle|from_DicSil
CGGATCGCGCTCTCCTGTGGCACACTCTCCTCGTTCCCGATCGGACAGGGGAGTGCTGCGGTGGTCCAGCGGGGACAGCGCGGAGCGGAGGGAGGCCTTGGCGGGTGGGTGGCCGGAGGT
>Cluster_4970|Contig1|likelySeq@918|Allele_Silur|pos_101|type1@side|from_DicSil
TCGGACAGGGGAGTGCTGCGGTGGTCCAGCGGGGACAGCGCGGAGCGGAGGGAGGCCTTGGCGGGTGGGTGGCCGGAGGTCTCGAGGAAGGGGTGGAAGTTTGGTGGGGGGAGGGAAAAG
>Cluster_10452|Contig2|original@517|Allele_Dic2|pos_101|type1@middle|from_DicSil
TGCCAGTTATGATTGACAACTTGTCGAAAGTGGTGATGCTTGGCTGGATGGCTTGGATTTGTCTTGATGCCACTGCTTAGTCATGTGTGCGTTTGGTGATACCAAGAAGTTTTTTGTCCG
>Cluster_10452|Contig2|original@517|Allele_Dic2|pos_101|type1@side|from_DicSil
CGGCTGAGAGCAAGCGCAATGAACTGTTGAAGTTTCTGAATGCCAGTTATGATTGACAACTTGTCGAAAGTGGTGATGCTTGGCTGGATGGCTTGGATTTGTCTTGATGCCACTGCTTAG
>Cluster_10452|Contig2|original@517|Allele_Silur|pos_101|type1@middle|from_DicSil
TGCCAGTTATGATTGACAACTTGTCGAAAGTGGTGATGCTTGGCTGGATGGCTTGGATTTCTCTTGATGCCACTGCTTAGTCATGTGTGCGTTTGGTGATACCAAGAAGTTTTTTGTCCG
>Cluster_10452|Contig2|original@517|Allele_Silur|pos_101|type1@side|from_DicSil
TGGCTGGATGGCTTGGATTTCTCTTGATGCCACTGCTTAGTCATGTGTGCGTTTGGTGATACCAAGAAGTTTTTTGTCCGGTTTTTTAAAGTTAATGACTGTGACCATCAGTGCTTTATA
>Cluster_3434|Contig3|original@138|Allele_Dic2|pos_31|type3|from_DicSil
GCTTTCATTTTGTTCTGCGTATGGTGCGCCGCAACTCCATCAGCATGATCTCTGTGGACAATGAGTAGCTGTCCTCGCTCGCAAGTGTCCACCCCCTGTGGTTGCATTCCTATACTGGAT
>Cluster_3434|Contig3|original@138|Allele_Silur|pos_31|type3|from_DicSil
GCTTTCATTTTGTTCTGCGTATGGTGCGCCTCAACTCCATCAGCATGATCTCTGTGGACAATGAGTAGCTGTCCTCGCTCGCAAGTGTCCACCCCCTGTGGTTGCATTCCTATACTGGAT
>Cluster_6573|Contig1|complementarySeq@647|Allele_Dic2|pos_93|type2|from_DicSil
CCGATTGTAGTTAGAAAAGCTCTTCTCCAAGTGTCATCTCGCCTCCATGGCAACCCATCCAGGTCACAGCATCTCCTTGCGTCCAGCTTAACCCAACCTTTTCCAGCGGGCTCCCGCCTT
>Cluster_6573|Contig1|complementarySeq@647|Allele_Silur|pos_93|type2|from_DicSil
GCCTCCATGGCAACCCATCCAGGTCACAGCATCTCCTTGCATCCAGCTTAACCCAACCTTTTCCAGCGGGCTCCCGCCTTGGTAGTTCCTCTACTGCACCAGTTGTAGGGATTACTCCTA
>Cluster_1383|Contig2|original@3043|Allele_Dic2|pos_101|type1@middle|from_DicSil
AGAGAGCAAGTGCAGCTTTGTACTGATACCAGCTCACCATTTTTGGTGCGTCTCGATCAACTTGTGTACATTTAAGGCCTCATGAATTCATGAAGAGAATTTTGGAGTCCATTCTTTTCT
>Cluster_1383|Contig2|original@3043|Allele_Dic2|pos_101|type1@side|from_DicSil
TTTCTATGTGTTTTCTGCGTGCAATTTGAAGGCGTATCGGAGAGAGCAAGTGCAGCTTTGTACTGATACCAGCTCACCATTTTTGGTGCGTCTCGATCAACTTGTGTACATTTAAGGCCT
>Cluster_1383|Contig2|original@3043|Allele_Silur|pos_101|type1@middle|from_DicSil
AGAGAGCAAGTGCAGCTTTGTACTGATACCAGCTCACCATTTTTGGTGCGTCTCGATCAAATTGTGTACATTTAAGGCCTCATGAATTCATGAAGAGAATTTTGGAGTCCATTCTTTTCT
>Cluster_1383|Contig2|original@3043|Allele_Silur|pos_101|type1@side|from_DicSil
TTTTGGTGCGTCTCGATCAAATTGTGTACATTTAAGGCCTCATGAATTCATGAAGAGAATTTTGGAGTCCATTCTTTTCTCCTGTTTTTGGTCTCGGCGGTTTGGGAGGATGTTATTATA
>Cluster_8530|Contig1|complementarySeq@1574|Allele_Dic2|pos_114|type2|from_DicSil
TGTTGTAACCTGTAATTTGAAATTTGGTACTCCGTGGTGTATTCAATTTTTATTTTACGAATGAACCTAATCAATAGGTGGTATGGAGATGGTTTCAACTATATAGTTTATTTGTTCACC
>Cluster_8530|Contig1|complementarySeq@1574|Allele_Silur|pos_114|type2|from_DicSil
ATTCAATTTTTATTTTACGAATGAACCTAATCAATAGGTGCTATGGAGATGGTTTCAACTATATAGTTTATTTGTTCACCTTGGCAAAGACGTTGGTTCAATCGTGCAACACTTGTATTC
>Cluster_1840|Contig1|original@843|Allele_Dic2|pos_101|type1@middle|from_DicSil
TTCACTAGGCTTCTCATCTGAGTTGTTTGACTCCTTATCTTCGCTGGAGTCGGTAGATACGTTCATGCCAACCCCATTTACATGGCCCTTATAGCGGTCAAGTGATCTACACCCTCCATC
>Cluster_1840|Contig1|original@843|Allele_Dic2|pos_101|type1@side|from_DicSil
GCATACCTGACACTGTGTCCTCCGACTCAACAGATGTAAATTCACTAGGCTTCTCATCTGAGTTGTTTGACTCCTTATCTTCGCTGGAGTCGGTAGATACGTTCATGCCAACCCCATTTA
>Cluster_1840|Contig1|original@843|Allele_Silur|pos_101|type1@middle|from_DicSil
TTCACTAGGCTTCTCATCTGAGTTGTTTGACTCCTTATCTTCGCTGGAGTCGGTAGATACATTCATGCCAACCCCATTTACATGGCCCTTATAGCGGTCAAGTGATCTACACCCTCCATC
>Cluster_1840|Contig1|original@843|Allele_Silur|pos_101|type1@side|from_DicSil
TCGCTGGAGTCGGTAGATACATTCATGCCAACCCCATTTACATGGCCCTTATAGCGGTCAAGTGATCTACACCCTCCATCAAAAGACTTGGATGCCCCCTTCGCATGGTTCACCAGAGTA
>Cluster_17701|Contig1|likelySeq@415|Allele_Dic2|pos_53|type3|from_DicSil
GGTTCTTTCAATAACACTGGCCTTGTTATATCTTCAAAGTTGCCAAGATTCTCGGACATGTACAATCTTTCAATAGCCAGCGCGGATCCAGAATCTATCTCTGCTCACAAGCCTGTCCAC
>Cluster_17701|Contig1|likelySeq@415|Allele_Silur|pos_53|type3|from_DicSil
GGTTCTTTCAATAACACTGGCCTTGTTATATCTTCAAAGTTGCCAAGATTCTTGGACATGTACAATCTTTCAATAGCCAGCGCGGATCCAGAATCTATCTCTGCTCACAAGCCTGTCCAC
>Cluster_5286|Contig1|complementarySeq@489|Allele_Dic2|pos_101|type1@middle|from_DicSil
CTCGATAATTTAACTAGGTACACCACTGATGGATTTGTTACAGTATTTCTCGCAACGGGAAACAGTATCAGGCAAAACCGGGGCCAACACAACCAACAACCAACTCTCGTCCCCCCCTCG
>Cluster_5286|Contig1|complementarySeq@489|Allele_Dic2|pos_101|type1@side|from_DicSil
TATTACCAGAGCTCTCCACAGACCATTTCTAATGCCACTTCTCGATAATTTAACTAGGTACACCACTGATGGATTTGTTACAGTATTTCTCGCAACGGGAAACAGTATCAGGCAAAACCG
>Cluster_5286|Contig1|complementarySeq@489|Allele_Silur|pos_101|type1@middle|from_DicSil
CTCGATAATTTAACTAGGTACACCACTGATGGATTTGTTACAGTATTTCTCGCAACGGGATACAGTATCAGGCAAAACCGGGGCCAACACAACCAACAACCAACTCTCGTCCCCCCCTCG
>Cluster_5286|Contig1|complementarySeq@489|Allele_Silur|pos_101|type1@side|from_DicSil
CAGTATTTCTCGCAACGGGATACAGTATCAGGCAAAACCGGGGCCAACACAACCAACAACCAACTCTCGTCCCCCCCTCGCAAAATCTGGCGTTGGAAGCTGCCTTGCCAAAACATGTTC
>Cluster_28518|Contig1|less_than_5_individuals|original@448|Allele_Dic2|pos_101|type1@middle|from_DicSil
GGTGTCGCTGGCTGCCATGCTGGTGTCCAGATTCAGGGCAGAGTGCGTGGAGGCACCAAGAAGGTTGGGGAGGATTGCGTGATATACCTGTGCACCATGCAGGATGGATCCGGCATGGCG
>Cluster_28518|Contig1|less_than_5_individuals|original@448|Allele_Dic2|pos_101|type1@side|from_DicSil
CGGCCGATGAGGAAGAGGACCAGCGGACGGGGCTTGACAAGGTGTCGCTGGCTGCCATGCTGGTGTCCAGATTCAGGGCAGAGTGCGTGGAGGCACCAAGAAGGTTGGGGAGGATTGCGT
>Cluster_28518|Contig1|less_than_5_individuals|original@448|Allele_Silur|pos_101|type1@middle|from_DicSil
GGTGTCGCTGGCTGCCATGCTGGTGTCCAGATTCAGGGCAGAGTGCGTGGAGGCACCAAGGAGGTTGGGGAGGATTGCGTGATATACCTGTGCACCATGCAGGATGGATCCGGCATGGCG
>Cluster_28518|Contig1|less_than_5_individuals|original@448|Allele_Silur|pos_101|type1@side|from_DicSil
GAGTGCGTGGAGGCACCAAGGAGGTTGGGGAGGATTGCGTGATATACCTGTGCACCATGCAGGATGGATCCGGCATGGCGGCCGGGCCGACAAGGAAGAGGACCAGTGAAGGGGTGCTCG
>Cluster_7259|Contig3|original@419|Allele_Dic2|pos_107|type2|from_DicSil
CGCCGGACTGTTGCGGCGGGCTGAGCCAGGTGCTGGACAAGAGCCCCAAGTGCCTGTGCGTGCTGGTCAAGGACAAGGACGACCCCAACCTGGGCATCAAGATCAACGCCTCCCTCGCGC
>Cluster_7259|Contig3|original@419|Allele_Silur|pos_107|type2|from_DicSil
GAGCCCCAAGTGCCTGTGCGTGCTGGTCAAGGACAAGGACAACCCCAACCTGGGCATCAAGATCAACGCCTCCCTCGCGCTCGCCCTCCCCTCCGCCTGCGGCAACACCAAGGCCAACGT
>Cluster_8216|Contig1|original@964|Allele_Dic2|pos_101|type1@middle|from_DicSil
AGGACATTGGTACTTTGATCATACGGACTACACGGCCATTGCTTTCTGGTTTATCTTGTACCTTGTTGCGAGGTTTGGGTCACCGGTTAACTGTCTACTTAATAAAGCGGGAGCAAAGGG
>Cluster_8216|Contig1|original@964|Allele_Dic2|pos_101|type1@side|from_DicSil
CCGCTCTTCTGTTGAGTAAGGTGTTACTCCATATTTCAGTAGGACATTGGTACTTTGATCATACGGACTACACGGCCATTGCTTTCTGGTTTATCTTGTACCTTGTTGCGAGGTTTGGGT
>Cluster_8216|Contig1|original@964|Allele_Silur|pos_101|type1@middle|from_DicSil
AGGACATTGGTACTTTGATCATACGGACTACACGGCCATTGCTTTCTGGTTTATCTTGTATCTTGTTGCGAGGTTTGGGTCACCGGTTAACTGTCTACTTAATAAAGCGGGAGCAAAGGG
>Cluster_8216|Contig1|original@964|Allele_Silur|pos_101|type1@side|from_DicSil
GCTTTCTGGTTTATCTTGTATCTTGTTGCGAGGTTTGGGTCACCGGTTAACTGTCTACTTAATAAAGCGGGAGCAAAGGGACTTCGTTCCCTGCTGCTAATGGCAGTAATATGCGAAGCG
>Cluster_5385|Contig1|likelySeq@2124|Allele_Dic2|pos_101|type1@middle|from_DicSil
CATTGAGCATTGGGCTAGGTGTGTGTGTGGGTCAGCCCAGTGCGGCCTGCAGAGAGTTGTCGAGCGGAGTTATAAGCTCTTTTTAATAGTTTGGATTGCTTACCACGTGTGTCACATGTT
>Cluster_5385|Contig1|likelySeq@2124|Allele_Dic2|pos_101|type1@side|from_DicSil
GGCTAGCCAAGCTGTTTGGGTCTTAGGTGTGCATTAAGTTCATTGAGCATTGGGCTAGGTGTGTGTGTGGGTCAGCCCAGTGCGGCCTGCAGAGAGTTGTCGAGCGGAGTTATAAGCTCT
>Cluster_5385|Contig1|likelySeq@2124|Allele_Silur|pos_101|type1@middle|from_DicSil
CATTGAGCATTGGGCTAGGTGTGTGTGTGGGTCAGCCCAGTGCGGCCTGCAGAGAGTTGTTGAGCGGAGTTATAAGCTCTTTTTAATAGTTTGGATTGCTTACCACGTGTGTCACATGTT
>Cluster_5385|Contig1|likelySeq@2124|Allele_Silur|pos_101|type1@side|from_DicSil
TGCGGCCTGCAGAGAGTTGTTGAGCGGAGTTATAAGCTCTTTTTAATAGTTTGGATTGCTTACCACGTGTGTCACATGTTAGTGGTGTTATAAGCTGTGGTTTCACTAAAAATAATAATT
>Cluster_100|Contig1|likelySeq@916|Allele_Dic2|pos_51|type3|from_DicSil
CTTCTCAAACAGACTCATGATATCTGTCTGTGGGTTTGATTTGGAAGCAATTGGAGCTGAAGACGCTGCCACAGCTGGCGAGGCTTTAAATAAGTCTTCGATTCCCGATGTAGACTGGGC
>Cluster_100|Contig1|likelySeq@916|Allele_Silur|pos_51|type3|from_DicSil
CTTCTCAAACAGACTCATGATATCTGTCTGTGGGTTTGATTTGGAAGCAACTGGAGCTGAAGACGCTGCCACAGCTGGCGAGGCTTTAAATAAGTCTTCGATTCCCGATGTAGACTGGGC
>Cluster_5452|Contig2|original@938|Allele_Dic2|pos_126|type3|from_DicSil
TTGCTATCGCTTTTGTGAACCGCGCTATCTGTGGATTTATAGAGAGAAGATTGCCGTCGTGTACCCGCAAAGAGTGTGTCAAATTGTGTCTGCGACTCTGTACTTTTGCACTAGATTATT
>Cluster_5452|Contig2|original@938|Allele_Silur|pos_126|type3|from_DicSil
TTGCTATCGCTTTTGTGAACCGCGCTATCTGTGGATTTATAGAGAAAAGATTGCCGTCGTGTACCCGCAAAGAGTGTGTCAAATTGTGTCTGCGACTCTGTACTTTTGCACTAGATTATT
>Cluster_19277|Contig1|original@122|Allele_Dic2|pos_101|type1@middle|from_DicSil
TCCCCCCTCGGATCCAGCGACGCCGCCTGGCCTCCCCCCGGTCCCGCCACCGCAAGACTTCTCTCGGTCCAGCGACCTCTTGAGCGACCTTGAGCGCAGAGATGCGGGGTGTCGGAGGCC
>Cluster_19277|Contig1|original@122|Allele_Dic2|pos_101|type1@side|from_DicSil
CCGGCGACGGTCCTCCCGGCCGGATCCAGCGCAGCCACCCTCCCCCCTCGGATCCAGCGACGCCGCCTGGCCTCCCCCCGGTCCCGCCACCGCAAGACTTCTCTCGGTCCAGCGACCTCT
>Cluster_19277|Contig1|original@122|Allele_Silur|pos_101|type1@middle|from_DicSil
TCCCCCCTCGGATCCAGCGACGCCGCCTGGCCTCCCCCCGGTCCCGCCACCGCAAGACTTTTCTCGGTCCAGCGACCTCTTGAGCGACCTTGAGCGCAGAGATGCGGGGTGTCGGAGGCC
>Cluster_19277|Contig1|original@122|Allele_Silur|pos_101|type1@side|from_DicSil
GTCCCGCCACCGCAAGACTTTTCTCGGTCCAGCGACCTCTTGAGCGACCTTGAGCGCAGAGATGCGGGGTGTCGGAGGCCCACTGCTCACTGTCAGCGATCTCTTGAGCGACCTCACCGT
>Cluster_8187|Contig3|original@772|Allele_Dic2|pos_18|type3|from_DicSil
GTTCGAAATGAAAAAGCTGAGGATTTTCTTGCACTTCTTAAGGAATGGGCGATTCTATGTGACAAATATGTCCATAGCAATGATTCTGATGCAGCAGATCCTGTTGAGGAAGAGGAAGAT
>Cluster_8187|Contig3|original@772|Allele_Silur|pos_18|type3|from_DicSil
GTTCGAAATGAAAAAGCCGAGGATTTTCTTGCACTTCTTAAGGAATGGGCGATTCTATGTGACAAATATGTCCATAGCAATGATTCTGATGCAGCAGATCCTGTTGAGGAAGAGGAAGAT
>Cluster_11935|Contig12|original@1447|Allele_Dic2|pos_101|type1@middle|from_DicSil
GCCTAGCAAAGAAAAAGATGTAGTTAGTCACTGAAGAAATTGTTCCTTCCATTAAAAACAGAAGTTATTGAGCCAAGATTTATTTGCTAAAATCTTAGGCGTGGGTGGGTGTATTTACAG
>Cluster_11935|Contig12|original@1447|Allele_Dic2|pos_101|type1@side|from_DicSil
ATTTGTGAGGAAACATTTAATATCACCTATCTTGTCTACAGCCTAGCAAAGAAAAAGATGTAGTTAGTCACTGAAGAAATTGTTCCTTCCATTAAAAACAGAAGTTATTGAGCCAAGATT
>Cluster_11935|Contig12|original@1447|Allele_Silur|pos_101|type1@middle|from_DicSil
GCCTAGCAAAGAAAAAGATGTAGTTAGTCACTGAAGAAATTGTTCCTTCCATTAAAAACAAAAGTTATTGAGCCAAGATTTATTTGCTAAAATCTTAGGCGTGGGTGGGTGTATTTACAG
>Cluster_11935|Contig12|original@1447|Allele_Silur|pos_101|type1@side|from_DicSil
TGTTCCTTCCATTAAAAACAAAAGTTATTGAGCCAAGATTTATTTGCTAAAATCTTAGGCGTGGGTGGGTGTATTTACAGAAGGCTTATCCTCTGAAGCATAAGTAAATGTATGTTTATT
>Cluster_15571|Contig2|complementarySeq@397|Allele_Dic2|pos_101|type1@middle|from_DicSil
TCCTGTGAATCGCAAGATTAACTGCGGGGATTTTGTGCCTCACCTGCCGCCATATCAAGTTCACCGCATCATCCTTCCTGGGGGGATACTGGAATTCATAGTGACTAGAGACGTTTTTCA
>Cluster_15571|Contig2|complementarySeq@397|Allele_Dic2|pos_101|type1@side|from_DicSil
CCAAATCCTCACCACCAGTCTGGGACTTTTAATCTCCTACTCCTGTGAATCGCAAGATTAACTGCGGGGATTTTGTGCCTCACCTGCCGCCATATCAAGTTCACCGCATCATCCTTCCTG
>Cluster_15571|Contig2|complementarySeq@397|Allele_Silur|pos_101|type1@middle|from_DicSil
TCCTGTGAATCGCAAGATTAACTGCGGGGATTTTGTGCCTCACCTGCCGCCATATCAAGTCCACCGCATCATCCTTCCTGGGGGGATACTGGAATTCATAGTGACTAGAGACGTTTTTCA
>Cluster_15571|Contig2|complementarySeq@397|Allele_Silur|pos_101|type1@side|from_DicSil
CACCTGCCGCCATATCAAGTCCACCGCATCATCCTTCCTGGGGGGATACTGGAATTCATAGTGACTAGAGACGTTTTTCAGCTTTGACCACATCTCAACCCACTTCTCTTTAGGCATCTG
>Cluster_8470|Contig1|complementarySeq@95|Allele_Dic2|pos_95|type2|from_DicSil
GCATAACAAAGCAAACACAAACACATAGCACATCCAAGTGGCATTCAGATTTCACGACATCGCAAATTCGCAATACGCCCATGCATAACGACCAGTAGCACAGATCAACAGGGTAGAAAA
>Cluster_8470|Contig1|complementarySeq@95|Allele_Silur|pos_95|type2|from_DicSil
GCATTCAGATTTCACGACATCGCAAATTCGCAATACGCCCGTGCATAACGACCAGTAGCACAGATCAACAGGGTAGAAAACCCCCTCAGGTAGAACAGGCTAAAAAACGACAGATAAGTT
>Cluster_7361|Contig2|original@1491|Allele_Dic2|pos_29|type3|from_DicSil
CGAAAAGAACAGAAATATTGGACACTTCCGTTGACTCCCTTTTGCTTCTGAGTAGGCAGCATCCAGCCTTCTGTTGCCATTGGGTGTGCTGGACCACACATTATATTTGATACTCTTATG
>Cluster_7361|Contig2|original@1491|Allele_Silur|pos_29|type3|from_DicSil
CGAAAAGAACAGAAATATTGGACACTTCTGTTGACTCCCTTTTGCTTCTGAGTAGGCAGCATCCAGCCTTCTGTTGCCATTGGGTGTGCTGGACCACACATTATATTTGATACTCTTATG
>Cluster_8924|Contig3|original@2058|Allele_Dic2|pos_101|type1@middle|from_DicSil
GAGAAGTAATGGACCTAAAAGGGCTGGAATAAATGGAGAGAAGAAAGATGTGGCCGAGGAACAAACAGAGCAGACCAGCCACAAAAAGAAGGATGTGTCTGATAAAATTAAGAAGTCTGG
>Cluster_8924|Contig3|original@2058|Allele_Dic2|pos_101|type1@side|from_DicSil
GTGAGCAAACAGAGGATGTCAAAAGCCACAAGGGTGCGAAGAGAAGTAATGGACCTAAAAGGGCTGGAATAAATGGAGAGAAGAAAGATGTGGCCGAGGAACAAACAGAGCAGACCAGCC
>Cluster_8924|Contig3|original@2058|Allele_Silur|pos_101|type1@middle|from_DicSil
GAGAAGTAATGGACCTAAAAGGGCTGGAATAAATGGAGAGAAGAAAGATGTGGCCGAGGAGCAAACAGAGCAGACCAGCCACAAAAAGAAGGATGTGTCTGATAAAATTAAGAAGTCTGG
>Cluster_8924|Contig3|original@2058|Allele_Silur|pos_101|type1@side|from_DicSil
AAGAAAGATGTGGCCGAGGAGCAAACAGAGCAGACCAGCCACAAAAAGAAGGATGTGTCTGATAAAATTAAGAAGTCTGGTTCCAAGAGCACCTCAGGGACCAAAGAGAAGAAACCGGTG
>Cluster_9879|Contig2|original@443|Allele_Dic2|pos_93|type2|from_DicSil
GCTGCTCCTTTGCTCTCTTACGAGCCAGTGCTCGTTCTCTAGCCGCGGCAAGTGCATCATTACTCCTCTTGTAGTGCTCACCGGTGATTGGTGCTGGTTGAGTATTCTGGAGAGCCTGTG
>Cluster_9879|Contig2|original@443|Allele_Silur|pos_93|type2|from_DicSil
AGCCGCGGCAAGTGCATCATTACTCCTCTTGTAGTGCTCATCGGTGATTGGTGCTGGTTGAGTATTCTGGAGAGCCTGTGAAGCAGATGAGGAAACATATGCCTCTTTCTCAGTAGATCT
>Cluster_8948|Contig2|original@125|Allele_Dic2|pos_101|type1@middle|from_DicSil
CCCGCCGTGCCGTCGCCGTTCTCCGCCCCCGTACCTCCCGTGCGCCACCACCCCATCCTTCCTGAACCCAGACTAGGCCCGCCTGAACTCGCGTGCGAACGAGCCGGGCGTCTCCTGCTC
>Cluster_8948|Contig2|original@125|Allele_Dic2|pos_101|type1@side|from_DicSil
GCCGCAGCGTCATCTCTCCCACCCTCCCCTCCGTTCTCCACCCGCCGTGCCGTCGCCGTTCTCCGCCCCCGTACCTCCCGTGCGCCACCACCCCATCCTTCCTGAACCCAGACTAGGCCC
>Cluster_8948|Contig2|original@125|Allele_Silur|pos_101|type1@middle|from_DicSil
CCCGCCGTGCCGTCGCCGTTCTCCGCCCCCGTACCTCCCGTGCGCCACCACCCCATCCTTTCTGAACCCAGACTAGGCCCGCCTGAACTCGCGTGCGAACGAGCCGGGCGTCTCCTGCTC
>Cluster_8948|Contig2|original@125|Allele_Silur|pos_101|type1@side|from_DicSil
TGCGCCACCACCCCATCCTTTCTGAACCCAGACTAGGCCCGCCTGAACTCGCGTGCGAACGAGCCGGGCGTCTCCTGCTCCATCCCCGCGCTCGATGGCCAACCCGATGTACGGCTCCGG
>Cluster_3719|Contig1|complementarySeq@1031|Allele_Dic2|pos_101|type1@middle|from_DicSil
TGCTCTCAGTCTGCAGCAATGATTTATCTGTAGCAGGATCACATGGAGAGTCATCTGATGGTTGGTCAATGCGAACATTTTCTGAAATGGTTGCATCATCCCAAAGAGAGAGATGGTCAA
>Cluster_3719|Contig1|complementarySeq@1031|Allele_Dic2|pos_101|type1@side|from_DicSil
AATGAGAGCAACTCTCCTGAAGGAAGGCCTTCCTCCTCTATGCTCTCAGTCTGCAGCAATGATTTATCTGTAGCAGGATCACATGGAGAGTCATCTGATGGTTGGTCAATGCGAACATTT
>Cluster_3719|Contig1|complementarySeq@1031|Allele_Silur|pos_101|type1@middle|from_DicSil
TGCTCTCAGTCTGCAGCAATGATTTATCTGTAGCAGGATCACATGGAGAGTCATCTGATGTTTGGTCAATGCGAACATTTTCTGAAATGGTTGCATCATCCCAAAGAGAGAGATGGTCAA
>Cluster_3719|Contig1|complementarySeq@1031|Allele_Silur|pos_101|type1@side|from_DicSil
ACATGGAGAGTCATCTGATGTTTGGTCAATGCGAACATTTTCTGAAATGGTTGCATCATCCCAAAGAGAGAGATGGTCAATTGATAGTGAGCTCTTAGGTTCCGTTTCAAGTAAAATGAC
>Cluster_10115|Contig1|complementarySeq@155|Allele_Dic2|pos_101|type1@middle|from_DicSil
CAATACAGTTGACCATTCGAACCAAAATCAAGCCATGGAGACAAATTTAACAAGGGTGACGTTATAGCAAAGGTTCTTTACTTGGCACAGCACGGTAACATCAGTACACCAGGGTACAAG
>Cluster_10115|Contig1|complementarySeq@155|Allele_Dic2|pos_101|type1@side|from_DicSil
GCACAATACAAAGAGAGGTACACAGAAACAAACAAGAGCACAATACAGTTGACCATTCGAACCAAAATCAAGCCATGGAGACAAATTTAACAAGGGTGACGTTATAGCAAAGGTTCTTTA
>Cluster_10115|Contig1|complementarySeq@155|Allele_Silur|pos_101|type1@middle|from_DicSil
CAATACAGTTGACCATTCGAACCAAAATCAAGCCATGGAGACAAATTTAACAAGGGTGACATTATAGCAAAGGTTCTTTACTTGGCACAGCACGGTAACATCAGTACACCAGGGTACAAG
>Cluster_10115|Contig1|complementarySeq@155|Allele_Silur|pos_101|type1@side|from_DicSil
ACAAATTTAACAAGGGTGACATTATAGCAAAGGTTCTTTACTTGGCACAGCACGGTAACATCAGTACACCAGGGTACAAGCAATCCTCATAACACGAAGAAATTGATAACAGAGACATCC
>Cluster_4532|Contig3|original@1117|Allele_Dic2|pos_101|type1@middle|from_DicSil
CACTTCTTCCCTGATTTGAAGCTTTGAACAATCGTGCTGAGCCTGAGAAGCCAGTGTAGGGTTCAGTCCATCACACTCCTTAATTTCCTGAACTGTGTAATGTTGTGCAGTACTGTTCTG
>Cluster_4532|Contig3|original@1117|Allele_Dic2|pos_101|type1@side|from_DicSil
AGTCTTCATGTTGTGGTGGTGTATCGATATTGTAAATTTGCACTTCTTCCCTGATTTGAAGCTTTGAACAATCGTGCTGAGCCTGAGAAGCCAGTGTAGGGTTCAGTCCATCACACTCCT
>Cluster_4532|Contig3|original@1117|Allele_Silur|pos_101|type1@middle|from_DicSil
CACTTCTTCCCTGATTTGAAGCTTTGAACAATCGTGCTGAGCCTGAGAAGCCAGTGTAGGATTCAGTCCATCACACTCCTTAATTTCCTGAACTGTGTAATGTTGTGCAGTACTGTTCTG
>Cluster_4532|Contig3|original@1117|Allele_Silur|pos_101|type1@side|from_DicSil
GCCTGAGAAGCCAGTGTAGGATTCAGTCCATCACACTCCTTAATTTCCTGAACTGTGTAATGTTGTGCAGTACTGTTCTGTTCTTGCACATCTTGTATCTCAGTTTGTGCTTCTTCTTCT
>Cluster_8789|Contig3|original@1638|Allele_Dic2|pos_101|type1@middle|from_DicSil
GAGGGGCTCTATATTGTCTATGCCAGGAGGTGATATTCCTCCTGGTGGTGAGTATATCCAGGCAGCCGCTCTAGTGAGCCAACCTGCCCTTTATTCGAAGGACCTGATAGAGCAGCAGCT
>Cluster_8789|Contig3|original@1638|Allele_Dic2|pos_101|type1@side|from_DicSil
AGCGTATTTACTTGCATGAGGAGGGCGTGTCTGGTGATCGGAGGGGCTCTATATTGTCTATGCCAGGAGGTGATATTCCTCCTGGTGGTGAGTATATCCAGGCAGCCGCTCTAGTGAGCC
>Cluster_8789|Contig3|original@1638|Allele_Silur|pos_101|type1@middle|from_DicSil
GAGGGGCTCTATATTGTCTATGCCAGGAGGTGATATTCCTCCTGGTGGTGAGTATATCCAAGCAGCCGCTCTAGTGAGCCAACCTGCCCTTTATTCGAAGGACCTGATAGAGCAGCAGCT
>Cluster_8789|Contig3|original@1638|Allele_Silur|pos_101|type1@side|from_DicSil
CCTGGTGGTGAGTATATCCAAGCAGCCGCTCTAGTGAGCCAACCTGCCCTTTATTCGAAGGACCTGATAGAGCAGCAGCTTGCTGGTCCTGCCATGGTACATCCATCTGAGGCAGTTGCC
>Cluster_840|Contig4|original@543|Allele_Dic2|pos_183|type3|from_DicSil
TCTTCTTCTCGGTTCCAGTTTCAGCTTCTGTTGCGGCATTCTCAACGTCCATCGCGTCACTGTTAGCCTCAGCTTTGGACTTCTTGCTTTTCTTCACAGATGTGTCACCATTCTCTTTGC
>Cluster_840|Contig4|original@543|Allele_Silur|pos_183|type3|from_DicSil
TCTTCTTCTCGGTTCCAGTTTCAGCTTCTGTTGCGGCATTCTCAACGTCCATCGCGTCACTGTTAGCCTCAGCTTTGGACTTCTTGCTTTTCTTCACAGATGCGTCACCATTCTCTTTGC
>Cluster_5028|Contig2|original@497|Allele_Dic2|pos_101|type1@middle|from_DicSil
CAGTCAGACAGAGAAGGATTCAAAGGAGGAGGCCAGTGGATGTCTCAAACTGTTGTCGATAGTTCTGATCAAGTGTGCTACGGATTTACATTGCACTCATCCATGAATCGATCTTCTCGA
>Cluster_5028|Contig2|original@497|Allele_Dic2|pos_101|type1@side|from_DicSil
GTAGCCAATGACAGTGCAACTCTTGGGAGCTACAGGCATCCAGTCAGACAGAGAAGGATTCAAAGGAGGAGGCCAGTGGATGTCTCAAACTGTTGTCGATAGTTCTGATCAAGTGTGCTA
>Cluster_5028|Contig2|original@497|Allele_Silur|pos_101|type1@middle|from_DicSil
CAGTCAGACAGAGAAGGATTCAAAGGAGGAGGCCAGTGGATGTCTCAAACTGTTGTCGATGGTTCTGATCAAGTGTGCTACGGATTTACATTGCACTCATCCATGAATCGATCTTCTCGA
>Cluster_5028|Contig2|original@497|Allele_Silur|pos_101|type1@side|from_DicSil
TGTCTCAAACTGTTGTCGATGGTTCTGATCAAGTGTGCTACGGATTTACATTGCACTCATCCATGAATCGATCTTCTCGAGTGAGAAACCTCCTCCAGTACTTCTTGTAGTCCAGTATGC
>Cluster_4628|Contig1|original@430|Allele_Dic2|pos_70|type3|from_DicSil
CCATCAAAGTATGGCCGGTGCAAATGCCCTGGGTCTCGACTCTCACAACACCCTTCTTGAATGTGAAGTACTCAGGGTGAACTAAGGCTGTAAAGCTCACAGGATCATGTAGGAAAATCC
>Cluster_4628|Contig1|original@430|Allele_Silur|pos_70|type3|from_DicSil
CCATCAAAGTATGGCCGGTGCAAATGCCCTGGGTCTCGACTCTCACAACACCCTTCTTGAATGTGAAGTGCTCAGGGTGAACTAAGGCTGTAAAGCTCACAGGATCATGTAGGAAAATCC
>Cluster_10591|Contig1|original@601|Allele_Dic2|pos_101|type1@middle|from_DicSil
TGGTCATTTCTGGATGGCCTGCCTTGTTCCTAACAGAACTTGATCCATTAGGAACAAGCAGTCCATTACGATCATCTGAAATTTGTTCTTGTTCTCCGGAACTTCCTGGGCTGCCCAAAC
>Cluster_10591|Contig1|original@601|Allele_Dic2|pos_101|type1@side|from_DicSil
TCATGGTTGGATTCTGCATCGGGTGGTACACTTCCATTATTGGTCATTTCTGGATGGCCTGCCTTGTTCCTAACAGAACTTGATCCATTAGGAACAAGCAGTCCATTACGATCATCTGAA
>Cluster_10591|Contig1|original@601|Allele_Silur|pos_101|type1@middle|from_DicSil
TGGTCATTTCTGGATGGCCTGCCTTGTTCCTAACAGAACTTGATCCATTAGGAACAAGCAATCCATTACGATCATCTGAAATTTGTTCTTGTTCTCCGGAACTTCCTGGGCTGCCCAAAC
>Cluster_10591|Contig1|original@601|Allele_Silur|pos_101|type1@side|from_DicSil
TGATCCATTAGGAACAAGCAATCCATTACGATCATCTGAAATTTGTTCTTGTTCTCCGGAACTTCCTGGGCTGCCCAAACTTTCGGTGACTATGGCTGATATGTCACTTGGTATAGGAAT
>Cluster_4556|Contig2|complementarySeq@876|Allele_Dic2|pos_101|type1@middle|from_DicSil
CTCAGTCAGATGTAATCCCCAGGGACAGCGGTCCGAGAGTTGTTACAGCACCGCAGAACCCGGTCGTCACAATCCAGAAGCCAAAGCATGACAGATTGCTGACGCTGGCTGCATTTGGGC
>Cluster_4556|Contig2|complementarySeq@876|Allele_Dic2|pos_101|type1@side|from_DicSil
CCTGAGTCAGAGTCAGAAGTTGCAGAAAACATTGCCAGGGCTCAGTCAGATGTAATCCCCAGGGACAGCGGTCCGAGAGTTGTTACAGCACCGCAGAACCCGGTCGTCACAATCCAGAAG
>Cluster_4556|Contig2|complementarySeq@876|Allele_Silur|pos_101|type1@middle|from_DicSil
CTCAGTCAGATGTAATCCCCAGGGACAGCGGTCCGAGAGTTGTTACAGCACCGCAGAACCTGGTCGTCACAATCCAGAAGCCAAAGCATGACAGATTGCTGACGCTGGCTGCATTTGGGC
>Cluster_4556|Contig2|complementarySeq@876|Allele_Silur|pos_101|type1@side|from_DicSil
TGTTACAGCACCGCAGAACCTGGTCGTCACAATCCAGAAGCCAAAGCATGACAGATTGCTGACGCTGGCTGCATTTGGGCTGACTCTTGCTATCATGGCCCTCGTGATAAAGAAGTTCTT
>Cluster_2871|Contig1|complementarySeq@311|Allele_Dic2|pos_101|type1@middle|from_DicSil
AGTCGATCATAGAGTAGACTGAGATCAGTAAGGACAATGTAATAAGCTCCACAACAAGAGTCAGCCAATTAAACATCTACTTTGCTACTTACAGTCAAAACTAAGGGATGTAAATTGTAT
>Cluster_2871|Contig1|complementarySeq@311|Allele_Dic2|pos_101|type1@side|from_DicSil
AGTCGCAATGCTCACAGGCTACAGTTTAAAAACCCTACCTAGTCGATCATAGAGTAGACTGAGATCAGTAAGGACAATGTAATAAGCTCCACAACAAGAGTCAGCCAATTAAACATCTAC
>Cluster_2871|Contig1|complementarySeq@311|Allele_Silur|pos_101|type1@middle|from_DicSil
AGTCGATCATAGAGTAGACTGAGATCAGTAAGGACAATGTAATAAGCTCCACAACAAGAGCCAGCCAATTAAACATCTACTTTGCTACTTACAGTCAAAACTAAGGGATGTAAATTGTAT
>Cluster_2871|Contig1|complementarySeq@311|Allele_Silur|pos_101|type1@side|from_DicSil
AATAAGCTCCACAACAAGAGCCAGCCAATTAAACATCTACTTTGCTACTTACAGTCAAAACTAAGGGATGTAAATTGTATTCTAGAGAGCATATGGCAAGCTTAGGAGCCTATAGCGAGA
>Cluster_939|Contig26|complementarySeq@1822|Allele_Dic2|pos_90|type3|from_DicSil
AGGGCCTCAGGCAAAACTTTATGTTTCACAGCTAAACCAACATTTTTAACGGAACTTCTGTCAACCATTATTGTGCAACACAGTTCCAACGCTAGAGCGGCCATATGCAAATCGACGTCA
>Cluster_939|Contig26|complementarySeq@1822|Allele_Silur|pos_90|type3|from_DicSil
AGGGCCTCAGGCAAAACTTTATGTTTCACAGCTAAACCAACATTTTTAACGGAACTTCTGTCAACCATTATTGTGCAACACAGTTCCAATGCTAGAGCGGCCATATGCAAATCGACGTCA
>Cluster_6818|Contig4|original@111|Allele_Dic2|pos_61|type3|from_DicSil
CGGTGGCGCCGGTGGAGGAGGAGGCATCTGCCGTGGCGGCCGTGGACTACGAGGCCCTGGCGCAGGAGCTGGTGGGCGCGTCGCCGCTGGAGATCATGGATCGTGCGCTCGACATGTTCG
>Cluster_6818|Contig4|original@111|Allele_Silur|pos_61|type3|from_DicSil
CGGTGGCGCCGGTGGAGGAGGAGGCATCTGCCGTGGCGGCCGTGGACTACGAGGCCCTGGTGCAGGAGCTGGTGGGCGCGTCGCCGCTGGAGATCATGGATCGTGCGCTCGACATGTTCG
>Cluster_4998|Contig5|original@484|Allele_Dic2|pos_101|type1@middle|from_DicSil
AGTTTTGCTATCCACTTCATCAGATTGGGCCCTGGACCCAGCATCGTCAGGCAAATCAGTCTTCTGGACTAGCTCATCATGCGCCCCTCGACCGAAATGTTTTGTTTCAAAGTGACCCGC
>Cluster_4998|Contig5|original@484|Allele_Dic2|pos_101|type1@side|from_DicSil
TAGGAGACTCTTCAAGCAATGCACTGACGTACTGGCTGGCAGTTTTGCTATCCACTTCATCAGATTGGGCCCTGGACCCAGCATCGTCAGGCAAATCAGTCTTCTGGACTAGCTCATCAT
>Cluster_4998|Contig5|original@484|Allele_Silur|pos_101|type1@middle|from_DicSil
AGTTTTGCTATCCACTTCATCAGATTGGGCCCTGGACCCAGCATCGTCAGGCAAATCAGTTTTCTGGACTAGCTCATCATGCGCCCCTCGACCGAAATGTTTTGTTTCAAAGTGACCCGC
>Cluster_4998|Contig5|original@484|Allele_Silur|pos_101|type1@side|from_DicSil
GCATCGTCAGGCAAATCAGTTTTCTGGACTAGCTCATCATGCGCCCCTCGACCGAAATGTTTTGTTTCAAAGTGACCCGCCCAATCATCAGAATGGAAAGCCTCTTGTCCATCGTTCACA
>Cluster_200|Contig15|complementarySeq@1917|Allele_Dic2|pos_101|type1@middle|from_DicSil
TTGATGAGCACCATGGAGGAGATCTCCTCCGCAGCAAACTGCTTCTCCTCGCCCTTGTAGCTGACGACGATCATGGGCTTGTCTGCCGGGCCAGGGATGACCTTGAAGGGCCACAGCTTC
>Cluster_200|Contig15|complementarySeq@1917|Allele_Dic2|pos_101|type1@side|from_DicSil
GATGGAGTTGCCGAGGAAGGCCTCAGCTATCTCCCTCATCTTGATGAGCACCATGGAGGAGATCTCCTCCGCAGCAAACTGCTTCTCCTCGCCCTTGTAGCTGACGACGATCATGGGCTT
>Cluster_200|Contig15|complementarySeq@1917|Allele_Silur|pos_101|type1@middle|from_DicSil
TTGATGAGCACCATGGAGGAGATCTCCTCCGCAGCAAACTGCTTCTCCTCGCCCTTGTAGTTGACGACGATCATGGGCTTGTCTGCCGGGCCAGGGATGACCTTGAAGGGCCACAGCTTC
>Cluster_200|Contig15|complementarySeq@1917|Allele_Silur|pos_101|type1@side|from_DicSil
GCTTCTCCTCGCCCTTGTAGTTGACGACGATCATGGGCTTGTCTGCCGGGCCAGGGATGACCTTGAAGGGCCACAGCTTCATGTCACTCTGCACGGAGGGATCAGAGAACCTCCTGCCAA
>Cluster_7500|Contig1|likelySeq@835|Allele_Dic2|pos_39|type4|from_DicSil
CTTCCTCCATAATGTTGAGGTGAAAATGTCATATTATCATAAATCGTTCTCTTCAGCTCAGCAGCAAACTTGGGGGAGAGCATATCAGAGACAACCGCACCAACATCAACAAAGTCGGGA
>Cluster_7500|Contig1|likelySeq@835|Allele_Dic2|pos_39|type4|from_DicSil
CTTCCTCCATAATGTTGAGGTGAAAATGTCATATTATCATAAATCGTTCTCTTCAGCTCAGCAGCAAACTTGGGGGAGAGCATATCAGAGACAACCGCACCAACATCAACAAAGTCGGGA
>Cluster_9846|Contig3|original@790|Allele_Dic2|pos_99|type3|from_DicSil
TGTCCCTGCAACGAGTATTCTTTTTGCATTTTTTGCCAATGGAAGGAAATTCTGCTTCTTGCCATTTTTCAGAAGTACCAAAGACTTTCGAACAGCCTCACGTGCCAGCAGCCGATGCTC
>Cluster_9846|Contig3|original@790|Allele_Silur|pos_99|type3|from_DicSil
TGTCCCTGCAACGAGTATTCTTTTTGCATTTTTTGCCAATGGAAGGAAATTCTGCTTCTTGCCATTTTTCAGAAGTACCAAAGACTTTCGAACAGCCTTACGTGCCAGCAGCCGATGCTC
>Cluster_16874|Contig1|original@396|Allele_Dic2|pos_101|type1@middle|from_DicSil
CCCCTCTCTTCCCGCCATGCTCCTCTCAAAATGGCAAAAATACCCTCTAGTAACAACCACTGGGGGCATTTTGATCATTTTGGGAAGGCAGGCAACGTGATCCATCTCCAGCCAGAAAGG
>Cluster_16874|Contig1|original@396|Allele_Dic2|pos_101|type1@side|from_DicSil
AGGGAGGATTTGACAAGAGCCCACAAGACTAACAACAAAACCCCTCTCTTCCCGCCATGCTCCTCTCAAAATGGCAAAAATACCCTCTAGTAACAACCACTGGGGGCATTTTGATCATTT
>Cluster_16874|Contig1|original@396|Allele_Silur|pos_101|type1@middle|from_DicSil
CCCCTCTCTTCCCGCCATGCTCCTCTCAAAATGGCAAAAATACCCTCTAGTAACAACCACCGGGGGCATTTTGATCATTTTGGGAAGGCAGGCAACGTGATCCATCTCCAGCCAGAAAGG
>Cluster_16874|Contig1|original@396|Allele_Silur|pos_101|type1@side|from_DicSil
TACCCTCTAGTAACAACCACCGGGGGCATTTTGATCATTTTGGGAAGGCAGGCAACGTGATCCATCTCCAGCCAGAAAGGGTCTTGTCAAGCTCTCACTTGCACCAACCAACACCAACAG
>Cluster_495|Contig1|likelySeq@993|Allele_Dic2|pos_61|type3|from_DicSil
ATTGTGATAAAAGGGAGAAGCCGTGTGGAAGACACAATCGCAGCCGGCAACGGCAGCATCAAAAGAGCCTTCTTCCAACAAGCTTGCTTTGAACAAGTGCAGCCTGTCCTTGACTCCATC
>Cluster_495|Contig1|likelySeq@993|Allele_Silur|pos_61|type3|from_DicSil
ATTGTGATAAAAGGGAGAAGCCGTGTGGAAGACACAATCGCAGCCGGCAACGGCAGCATCGAAAGAGCCTTCTTCCAACAAGCTTGCTTTGAACAAGTGCAGCCTGTCCTTGACTCCATC
>Cluster_3139|Contig2|original@1762|Allele_Dic2|pos_101|type1@middle|from_DicSil
GACGCATATAACAAGGCGCGCATGGAGCTGGACCCTAACAAGGTTCTCTCCAGTGCCAAGCTAGAGAAGTTTTTCCCAGGAATGCAGACTGTCCAACATGCAAGGTAAAGGTGTCCTGAT
>Cluster_3139|Contig2|original@1762|Allele_Dic2|pos_101|type1@side|from_DicSil
TGCTCAACTGCAGGCTAGGTTGCGGAAACGCTTCCCCGTTGACGCATATAACAAGGCGCGCATGGAGCTGGACCCTAACAAGGTTCTCTCCAGTGCCAAGCTAGAGAAGTTTTTCCCAGG
>Cluster_3139|Contig2|original@1762|Allele_Silur|pos_101|type1@middle|from_DicSil
GACGCATATAACAAGGCGCGCATGGAGCTGGACCCTAACAAGGTTCTCTCCAGTGCCAAGTTAGAGAAGTTTTTCCCAGGAATGCAGACTGTCCAACATGCAAGGTAAAGGTGTCCTGAT
>Cluster_3139|Contig2|original@1762|Allele_Silur|pos_101|type1@side|from_DicSil
AGGTTCTCTCCAGTGCCAAGTTAGAGAAGTTTTTCCCAGGAATGCAGACTGTCCAACATGCAAGGTAAAGGTGTCCTGATTGATGGCATGCTCAAGGCACAGAGCTTTATCATAATGTGT
>Cluster_9893|Contig1|complementarySeq@343|Allele_Dic2|pos_171|type3|from_DicSil
CACCACACAACAATGTTTGCTTCGCATCATCATTTATTAAATGCCTATCAGCAACTTCAGAGGTAAGAGAGGAGCTGTGGCAGTTCAAGTTACTTCCTTCACTTCGAATGGAAAGATGAC
>Cluster_9893|Contig1|complementarySeq@343|Allele_Silur|pos_171|type3|from_DicSil
CACCACACAACAATGTTTGCTTCGCATCATCATTTATTAAATGCCTATCAGCAACTTCAGAGGTAAGAGAGGAGCTGTGGCAGTTCAAGTAACTTCCTTCACTTCGAATGGAAAGATGAC
>Cluster_5153|Contig1|complementarySeq@270|Allele_Dic2|pos_128|type3|from_DicSil
AACGCCTATCAAGTCAGGCACATCAGTCCGGAGCCTCAGATCGCCTCGCTGATGACAAGGTTGATGCCGAAGGACGCCGTGCAGAGGATCAGCCCGATGATCGCCAAGAAGTTGAGCCCC
>Cluster_5153|Contig1|complementarySeq@270|Allele_Silur|pos_128|type3|from_DicSil
AACGCCTATCAAGTCAGGCACATCAGTCCGGAGCCTCAGATCGCCTCCCTGATGACAAGGTTGATGCCGAAGGACGCCGTGCAGAGGATCAGCCCGATGATCGCCAAGAAGTTGAGCCCC
>Cluster_5853|Contig1|original@226|Allele_Dic2|pos_132|type3|from_DicSil
TGCTCTCTGGTTCGCAGGTTCCTCGTCGATCGACGGGCTGGGCTTGCGGCCATCTTGGAGCGAGATGCGAGGCGGCTGCATCTTCCGGTCTGCCCGTCCGTCGAGTCAGATCTGTTATCT
>Cluster_5853|Contig1|original@226|Allele_Silur|pos_132|type3|from_DicSil
TGCTCTCTGGTTCGCAGGTTCCTCGTCGATCGACGGGCTGGGCTTGCGGCCGTCTTGGAGCGAGATGCGAGGCGGCTGCATCTTCCGGTCTGCCCGTCCGTCGAGTCAGATCTGTTATCT
>Cluster_751|Contig4|original@459|Allele_Dic2|pos_132|type3|from_DicSil
TACAGAATATACTCCAGTAAGAAAGATATTTGCAACAGGGAGGAGTTTGACCGGGACTCAGGGCATGAGTGGAGTAAGTTGTTTGCTGAAAAGATCGCCAAGGGCCCCACGAACATCCAT
>Cluster_751|Contig4|original@459|Allele_Silur|pos_132|type3|from_DicSil
TACAGAATATACTCCAGTAAGAAAGATATTTGCAACAGGGAGGAGTTTGACTGGGACTCAGGGCATGAGTGGAGTAAGTTGTTTGCTGAAAAGATCGCCAAGGGCCCCACGAACATCCAT
>Cluster_7514|Contig2|original@456|Allele_Dic2|pos_101|type1@middle|from_DicSil
TTAGTGGAATGAACCAGCCCTGTTCCTGCCCCCCTGTATATGTACATTTTGGACGGGTTATATAGTGCCTGAAATTGGATCCAGATTTGCTGGTACCGTGGATTGCAATTACTGCAGTAC
>Cluster_7514|Contig2|original@456|Allele_Dic2|pos_101|type1@side|from_DicSil
CCTCTCCTCCCCCGCCGTGTGGTCTTTCTGTGGGATTAGGTTAGTGGAATGAACCAGCCCTGTTCCTGCCCCCCTGTATATGTACATTTTGGACGGGTTATATAGTGCCTGAAATTGGAT
>Cluster_7514|Contig2|original@456|Allele_Silur|pos_101|type1@middle|from_DicSil
TTAGTGGAATGAACCAGCCCTGTTCCTGCCCCCCTGTATATGTACATTTTGGACGGGTTACATAGTGCCTGAAATTGGATCCAGATTTGCTGGTACCGTGGATTGCAATTACTGCAGTAC
>Cluster_7514|Contig2|original@456|Allele_Silur|pos_101|type1@side|from_DicSil
TGTACATTTTGGACGGGTTACATAGTGCCTGAAATTGGATCCAGATTTGCTGGTACCGTGGATTGCAATTACTGCAGTACTACTGCTTACTTGCCTGGTTCGGTTGTGATTGTTGGTTTA
>Cluster_1632|Contig2|original@777|Allele_Dic2|pos_85|type2|from_DicSil
CGTTGATTGTTGTGAACAATCTCCACAGCTTCCTGGTTAGTCAAGTGCTCCCACAAGCCATCTGAAGCAAATATGACGAAGCAGTCACTTGGTTCAAGGCTGCGCGAGACGATCGTTGGT
>Cluster_1632|Contig2|original@777|Allele_Silur|pos_85|type2|from_DicSil
TCAAGTGCTCCCACAAGCCATCTGAAGCAAATATGACGAAACAGTCACTTGGTTCAAGGCTGCGCGAGACGATCGTTGGTTCGGCACTCATTATAGGTCTGCTGAATGGCTCAGAGACTC
>Cluster_11851|Contig1|original@275|Allele_Dic2|pos_89|type2|from_DicSil
AGCGCTGGAGATCAGAAGGCGCTGTACTCGTCCTCGGAGTTCATCTGGAGGAACCACACGATGGCCAGCCCGAAGACGGCAAAGGAGGACAGCTCCATTGTCAGCGCGCCCCACCCGATG
>Cluster_11851|Contig1|original@275|Allele_Silur|pos_89|type2|from_DicSil
TCATCTGGAGGAACCACACGATGGCCAGCCCGAAGACGGCGAAGGAGGACAGCTCCATTGTCAGCGCGCCCCACCCGATGACGCCGGCATGCTTCAGGATCGACGGGATGGCGATGCTGC
>Cluster_13774|Contig6|original@1016|Allele_Dic2|pos_116|type2|from_DicSil
TGACTGAATCAACATTGAGTGGATGAAAACTTTGAAGTTCAGACCAAACCAAAGCTAGGGAGGAGCAACTGATTAACATACGAGGAGTAGTCTCAGATTCATTCGAGGAAGGACAATGCC
>Cluster_13774|Contig6|original@1016|Allele_Silur|pos_116|type2|from_DicSil
AGACCAAACCAAAGCTAGGGAGGAGCAACTGATTAACATATGAGGAGTAGTCTCAGATTCATTCGAGGAAGGACAATGCCCGGACTGGCTTATGAACACTATACAATCCCACCATCCCAC
>Cluster_5942|Contig1|original@154|Allele_Dic2|pos_89|type2|from_DicSil
ATCCCCAGGTCTTCAGTGCCGACAGCAGCTTGGCGGCTTCCTCGGGATCGTTGGATGCAGACAGCAGGCCAAGATCGATTTTTGGGACGGGCTCCGGCATCTCGGCACCAGCAAGGTTGC
>Cluster_5942|Contig1|original@154|Allele_Silur|pos_89|type2|from_DicSil
CTCGGGATCGTTGGATGCAGACAGCAGGCCAAGATCGATTGTTGGGACGGGCTCCGGCATCTCGGCACCAGCAAGGTTGCCACCAAGCAGTTCTTGCTCTCTGAGCAAGTACTGGCTCGG
>Cluster_6614|Contig4|original@583|Allele_Dic2|pos_43|type3|from_DicSil
GGTGACCTTCATAATCGCGTTCCTTCTCCTGCTGACCGGAGCCGCACTGAACGACCAGAGGGGCCAGGAGAACATGTACTTCGGCAGCTTCTGCTACGTGGTCAAGCCGGGGGTCTTCTC
>Cluster_6614|Contig4|original@583|Allele_Silur|pos_43|type3|from_DicSil
GGTGACCTTCATAATCGCGTTCCTTCTCCTGCTGACCGGAGCTGCACTGAACGACCAGAGGGGCCAGGAGAACATGTACTTCGGCAGCTTCTGCTACGTGGTCAAGCCGGGGGTCTTCTC
>Cluster_3743|Contig4|original@2648|Allele_Dic2|pos_101|type1@middle|from_DicSil
GCACAATCTTATGTGCAGCCTTCAATAAAACGGGCTTATTTGTGCTATTATTAGAAGCCCTTTTTGCTGGGTTGAACCTCTGAACAAGTGGCTTATGATCATCATCTGAATCATCATCAG
>Cluster_3743|Contig4|original@2648|Allele_Dic2|pos_101|type1@side|from_DicSil
CTGGCAAGTGGTTTCTCATCCTCTGAATCATCATTAGATTGCACAATCTTATGTGCAGCCTTCAATAAAACGGGCTTATTTGTGCTATTATTAGAAGCCCTTTTTGCTGGGTTGAACCTC
>Cluster_3743|Contig4|original@2648|Allele_Silur|pos_101|type1@middle|from_DicSil
GCACAATCTTATGTGCAGCCTTCAATAAAACGGGCTTATTTGTGCTATTATTAGAAGCCCCTTTTGCTGGGTTGAACCTCTGAACAAGTGGCTTATGATCATCATCTGAATCATCATCAG
>Cluster_3743|Contig4|original@2648|Allele_Silur|pos_101|type1@side|from_DicSil
TGTGCTATTATTAGAAGCCCCTTTTGCTGGGTTGAACCTCTGAACAAGTGGCTTATGATCATCATCTGAATCATCATCAGGTTGCAGAGTCTTAAGTGGTGCAGTCTTCAACAAAACGGT
>Cluster_9280|Contig1|original@753|Allele_Dic2|pos_101|type1@middle|from_DicSil
AACAGCTAGCCAAAGACGCCGCTCCAGTTGGCACCGGAGTTGGGTTTGTTCCAGCTGTCCGCCATTTGCCCAGAAAGCAAGCTGTGGGGGTCGCAGATACAACGGTCAGGGAAGACAAGA
>Cluster_9280|Contig1|original@753|Allele_Dic2|pos_101|type1@side|from_DicSil
ACTGAGAAGGCTCAACTTATGCTTCTTCGGGAGATTGCGCAACAGCTAGCCAAAGACGCCGCTCCAGTTGGCACCGGAGTTGGGTTTGTTCCAGCTGTCCGCCATTTGCCCAGAAAGCAA
>Cluster_9280|Contig1|original@753|Allele_Silur|pos_101|type1@middle|from_DicSil
AACAGCTAGCCAAAGACGCCGCTCCAGTTGGCACCGGAGTTGGGTTTGTTCCAGCTGTCCACCATTTGCCCAGAAAGCAAGCTGTGGGGGTCGCAGATACAACGGTCAGGGAAGACAAGA
>Cluster_9280|Contig1|original@753|Allele_Silur|pos_101|type1@side|from_DicSil
TGGGTTTGTTCCAGCTGTCCACCATTTGCCCAGAAAGCAAGCTGTGGGGGTCGCAGATACAACGGTCAGGGAAGACAAGAAGACAGCACCCGCCGGGACATTCTCCAAGCCCCTGTTGTT
>Cluster_4895|Contig3|original@372|Allele_Dic2|pos_101|type1@middle|from_DicSil
TGTGCTCCGATGGGTCGGCCGTCCAGTACGTCTTGACCGCCACGAGGACCTTCTCCTGGTCGAAGGGCCCGTCCTCGTGGTCCAGGATGCGGCTGTCCCACCGCATCCGCTGGGCTATGG
>Cluster_4895|Contig3|original@372|Allele_Dic2|pos_101|type1@side|from_DicSil
CGGACAAGCCATTTCGGAGCTCAGAGAGCTGCAGCTCAGCTGTGCTCCGATGGGTCGGCCGTCCAGTACGTCTTGACCGCCACGAGGACCTTCTCCTGGTCGAAGGGCCCGTCCTCGTGG
>Cluster_4895|Contig3|original@372|Allele_Silur|pos_101|type1@middle|from_DicSil
TGTGCTCCGATGGGTCGGCCGTCCAGTACGTCTTGACCGCCACGAGGACCTTCTCCTGGTTGAAGGGCCCGTCCTCGTGGTCCAGGATGCGGCTGTCCCACCGCATCCGCTGGGCTATGG
>Cluster_4895|Contig3|original@372|Allele_Silur|pos_101|type1@side|from_DicSil
CACGAGGACCTTCTCCTGGTTGAAGGGCCCGTCCTCGTGGTCCAGGATGCGGCTGTCCCACCGCATCCGCTGGGCTATGGCCTGGACCTTGGTGAGCACGTCGACCGTGTCGCGGATGAT
>Cluster_10272|Contig1|likelySeq@240|Allele_Dic2|pos_101|type1@middle|from_DicSil
CAAAGGGAGTGAATAACACCCAGCAAGAGTTTTACAATATTATTGTGCCAAAGGAAAATGCCAAAACATGGAGCTTTATAAGGTGCCTAATTTCACTTAAAAGATCATGGGAAATCTGGG
>Cluster_10272|Contig1|likelySeq@240|Allele_Dic2|pos_101|type1@side|from_DicSil
GCAATCACTTTGCTGTGGAACAGATTGATGCCATAGTGCTCAAAGGGAGTGAATAACACCCAGCAAGAGTTTTACAATATTATTGTGCCAAAGGAAAATGCCAAAACATGGAGCTTTATA
>Cluster_10272|Contig1|likelySeq@240|Allele_Silur|pos_101|type1@middle|from_DicSil
CAAAGGGAGTGAATAACACCCAGCAAGAGTTTTACAATATTATTGTGCCAAAGGAAAATGTCAAAACATGGAGCTTTATAAGGTGCCTAATTTCACTTAAAAGATCATGGGAAATCTGGG
>Cluster_10272|Contig1|likelySeq@240|Allele_Silur|pos_101|type1@side|from_DicSil
TATTGTGCCAAAGGAAAATGTCAAAACATGGAGCTTTATAAGGTGCCTAATTTCACTTAAAAGATCATGGGAAATCTGGGCTTCAATGTCTTCCCTCCTCACCCGGCCTTTGCCCCGGAA
>Cluster_5697|Contig1|complementarySeq@1818|Allele_Dic2|pos_101|type1@middle|from_DicSil
TGAGAAGTGTGAGGAAGGTGATAAGGAAAATTTCTTCAGGAAACTATTCAAGGACAAAGACAAACATGAGGACAGGAGAATCGAAGGGCTTGATAAAAATGATGACGATGGTAAGAGCAC
>Cluster_5697|Contig1|complementarySeq@1818|Allele_Dic2|pos_101|type1@side|from_DicSil
ATGAAGAAAAGAAGGGAGCTGCCCATGACAGGAACGAGGATGAGAAGTGTGAGGAAGGTGATAAGGAAAATTTCTTCAGGAAACTATTCAAGGACAAAGACAAACATGAGGACAGGAGAA
>Cluster_5697|Contig1|complementarySeq@1818|Allele_Silur|pos_101|type1@middle|from_DicSil
TGAGAAGTGTGAGGAAGGTGATAAGGAAAATTTCTTCAGGAAACTATTCAAGGACAAAGATAAACATGAGGACAGGAGAATCGAAGGGCTTGATAAAAATGATGACGATGGTAAGAGCAC
>Cluster_5697|Contig1|complementarySeq@1818|Allele_Silur|pos_101|type1@side|from_DicSil
AAACTATTCAAGGACAAAGATAAACATGAGGACAGGAGAATCGAAGGGCTTGATAAAAATGATGACGATGGTAAGAGCACCAGTGGTATTGAGGAAGAGGAAAATTCAGAGTTCTTGTCA
>Cluster_739|Contig3|complementarySeq@939|Allele_Dic2|pos_61|type3|from_DicSil
ACTTGAACATGATGAGTTGGTTTCGATTGTGGAACCACTGCTCTCAGACCTTCCTGGTGTTAAACGTCATGAAGAGCCAAAATCGGTGTATGTGGGAGGGGACTATCGTTGCCAAGCAGA
>Cluster_739|Contig3|complementarySeq@939|Allele_Silur|pos_61|type3|from_DicSil
ACTTGAACATGATGAGTTGGTTTCGATTGTGGAACCACTGCTCTCAGACCTTCCTGGTGTGAAACGTCATGAAGAGCCAAAATCGGTGTATGTGGGAGGGGACTATCGTTGCCAAGCAGA
>Cluster_15940|Contig1|likelySeq@523|Allele_Dic2|pos_137|type3|from_DicSil
CAACTTGCATAATCCACGCCATCTTCGCATTCAACATAATCCACCAAATCACCCCACTCGGAGGAGTTCTTGTTTCCCAGAATGGACTCGAAAAAGGCCGTTCCGTCTACAGTTTTACCC
>Cluster_15940|Contig1|likelySeq@523|Allele_Silur|pos_137|type3|from_DicSil
CAACTTGCATAATCCACGCCATCTTCGCATTCAACATAATCCACCAAATCACCCCATTCGGAGGAGTTCTTGTTTCCCAGAATGGACTCGAAAAAGGCCGTTCCGTCTACAGTTTTACCC
>Cluster_10098|Contig2|complementarySeq@1348|Allele_Dic2|pos_64|type3|from_DicSil
AAAGCCCACCAAACCAACACGTGCATCTCCACTTTTCGTCACGTCAAACCCCTCACCAGCACCACCACCACCTTTGGTTGTAGGAGTGAGCAACTCTCGCCGTAATTTTGCAAGTTTAGC
>Cluster_10098|Contig2|complementarySeq@1348|Allele_Silur|pos_64|type3|from_DicSil
AAAGCCCACCAAACCAACACGTGCATCTCCACTTTTCGTCACGTCAAACCCCTCACCAGCACCGCCACCACCTTTGGTTGTAGGAGTGAGCAACTCTCGCCGTAATTTTGCAAGTTTAGC
>Cluster_14|Contig1980|original@658|Allele_Dic2|pos_101|type1@middle|from_DicSil
AGCCTGTCATAGTTTAGATCCTTCACTATAGTGTTTCTGGAGTTCTCTATGTACCTCATCATGTTCTCATTGAGCCCGAGTCTCAGATGGCCTTGTGAAGCCCAAGATGCTCTAACAGGA
>Cluster_14|Contig1980|original@658|Allele_Dic2|pos_101|type1@side|from_DicSil
CCGAGTCTCGGATAAGCAAAAGTCTTTCTGCATTCTGCTCAGCCTGTCATAGTTTAGATCCTTCACTATAGTGTTTCTGGAGTTCTCTATGTACCTCATCATGTTCTCATTGAGCCCGAG
>Cluster_14|Contig1980|original@658|Allele_Silur|pos_101|type1@middle|from_DicSil
AGCCTGTCATAGTTTAGATCCTTCACTATAGTGTTTCTGGAGTTCTCTATGTACCTCATCGTGTTCTCATTGAGCCCGAGTCTCAGATGGCCTTGTGAAGCCCAAGATGCTCTAACAGGA
>Cluster_14|Contig1980|original@658|Allele_Silur|pos_101|type1@side|from_DicSil
AGTTCTCTATGTACCTCATCGTGTTCTCATTGAGCCCGAGTCTCAGATGGCCTTGTGAAGCCCAAGATGCTCTAACAGGATATCAGTCATCATTCTAACTGGATCCTTACGATGCTTGTC
>Cluster_642|Contig22|original@595|Allele_Dic2|pos_129|type3|from_DicSil
GTACTCGGCCATCCGCGTCTGGATGTACATCTTCTCCCCCGCCGCGTTCGTCTGCTCACGGCTCACCGCGAAGTCCAGCCGGAAGTTCTCCCCGCCGATCTCCACCATCTTCTCAAACTC
>Cluster_642|Contig22|original@595|Allele_Silur|pos_129|type3|from_DicSil
GTACTCGGCCATCCGCGTCTGGATGTACATCTTCTCCCCCGCCGCGTTGGTCTGCTCACGGCTCACCGCGAAGTCCAGCCGGAAGTTCTCCCCGCCGATCTCCACCATCTTCTCAAACTC
>Cluster_8954|Contig1|original@278|Allele_Dic2|pos_101|type1@middle|from_DicSil
AGCTATCTTTAGCTAAGCCTGTGATTTGTCTATAGATATCAATCCAAATTTGGTACATGTCAAACAAAAAATACAACAAACCCGCGTAAAATTTCTCCCTTCAGCAGGGGAAATTTCGCT
>Cluster_8954|Contig1|original@278|Allele_Dic2|pos_101|type1@side|from_DicSil
GATCAGACATGGTAAGCAGAAGAGAAAAAAAAAAGGAGCAAGCTATCTTTAGCTAAGCCTGTGATTTGTCTATAGATATCAATCCAAATTTGGTACATGTCAAACAAAAAATACAACAAA
>Cluster_8954|Contig1|original@278|Allele_Silur|pos_101|type1@middle|from_DicSil
AGCTATCTTTAGCTAAGCCTGTGATTTGTCTATAGATATCAATCCAAATTTGGTACATGTGAAACAAAAAATACAACAAACCCGCGTAAAATTTCTCCCTTCAGCAGGGGAAATTTCGCT
>Cluster_8954|Contig1|original@278|Allele_Silur|pos_101|type1@side|from_DicSil
AATCCAAATTTGGTACATGTGAAACAAAAAATACAACAAACCCGCGTAAAATTTCTCCCTTCAGCAGGGGAAATTTCGCTTTAGTACAGATACCATCCTCCAAGCAATTGAAGATCATAA
>Cluster_9455|Contig1|likelySeq@992|Allele_Dic2|pos_101|type1@middle|from_DicSil
AATCAAGGCAACAGTGAGATGAATCTATTTGGTTCTGAATGCTGCGAATATAGGCAAACGCGCTTCACCAACTGGATCCGTTCAGTACAATTCTGTGTTTGTATAACGACCTTGTAGAAT
>Cluster_9455|Contig1|likelySeq@992|Allele_Dic2|pos_101|type1@side|from_DicSil
TTGATGGTGACAGATTTCCGCAAAAGGATCTTGGATGAGTAATCAAGGCAACAGTGAGATGAATCTATTTGGTTCTGAATGCTGCGAATATAGGCAAACGCGCTTCACCAACTGGATCCG
>Cluster_9455|Contig1|likelySeq@992|Allele_Silur|pos_101|type1@middle|from_DicSil
AATCAAGGCAACAGTGAGATGAATCTATTTGGTTCTGAATGCTGCGAATATAGGCAAACGTGCTTCACCAACTGGATCCGTTCAGTACAATTCTGTGTTTGTATAACGACCTTGTAGAAT
>Cluster_9455|Contig1|likelySeq@992|Allele_Silur|pos_101|type1@side|from_DicSil
GCTGCGAATATAGGCAAACGTGCTTCACCAACTGGATCCGTTCAGTACAATTCTGTGTTTGTATAACGACCTTGTAGAATCATTTAAATTTGTTTTCGTCTTGGTGAGACTGGACAGAAG
>Cluster_2417|Contig2|original@1088|Allele_Dic2|pos_23|type3|from_DicSil
CTTCGCGGAAGCGCCTCCCTGGGGGGATTGGGGACTGGCGAATCGGGTGGCGAGCGCTTCGGAGGCGAGGAGGGGAGCGGCTCTAGGGTTTAAGTTTGAGCCGCCGCGGGCGGAAGAGGG
>Cluster_2417|Contig2|original@1088|Allele_Silur|pos_23|type3|from_DicSil
CTTCGCGGAAGCGCCTCCCTGGAGGGATTGGGGACTGGCGAATCGGGTGGCGAGCGCTTCGGAGGCGAGGAGGGGAGCGGCTCTAGGGTTTAAGTTTGAGCCGCCGCGGGCGGAAGAGGG
>Cluster_10069|Contig1|original@758|Allele_Dic2|pos_46|type3|from_DicSil
AAATTGGTTCCTGTTAAGGAGAAACTGGCTGTGCTAAAGAAAAACGCAGAACCTTACGTGGAGAAGGCGTCAGCAAAATCAGTGGAAGTTTATGAAGCATCCAGGGATGCTATTACACCC
>Cluster_10069|Contig1|original@758|Allele_Silur|pos_46|type3|from_DicSil
AAATTGGTTCCTGTTAAGGAGAAACTGGCTGTGCTAAAGAAAAACACAGAACCTTACGTGGAGAAGGCGTCAGCAAAATCAGTGGAAGTTTATGAAGCATCCAGGGATGCTATTACACCC
>Cluster_5377|Contig1|original@164|Allele_Dic2|pos_101|type1@middle|from_DicSil
TCGGGTTATCCGACATAAACCTCACAGTCCATGGCAATGTACAGATGCGGAGCTAACAGCGGTATGTCGGCCTACAGTACGTGGCAACCGGTATAACAGTGATACACACACACGAAAGAG
>Cluster_5377|Contig1|original@164|Allele_Dic2|pos_101|type1@side|from_DicSil
CATATGTTGAGCTAACAACACAATTTATGAACGTTCCATCTCGGGTTATCCGACATAAACCTCACAGTCCATGGCAATGTACAGATGCGGAGCTAACAGCGGTATGTCGGCCTACAGTAC
>Cluster_5377|Contig1|original@164|Allele_Silur|pos_101|type1@middle|from_DicSil
TCGGGTTATCCGACATAAACCTCACAGTCCATGGCAATGTACAGATGCGGAGCTAACAGCCGTATGTCGGCCTACAGTACGTGGCAACCGGTATAACAGTGATACACACACACGAAAGAG
>Cluster_5377|Contig1|original@164|Allele_Silur|pos_101|type1@side|from_DicSil
ACAGATGCGGAGCTAACAGCCGTATGTCGGCCTACAGTACGTGGCAACCGGTATAACAGTGATACACACACACGAAAGAGATTTCTTTGCTGTACATGAGAGAAGAGGCCATTGGTGCAA
>Cluster_11589|Contig1|original@203|Allele_Dic2|pos_101|type1@middle|from_DicSil
TAGCTACAAATAGTTGATGCAGCATGTGCGTAGATCAGACAATGTCCCTTAAGGTGTCCCGATAACCTGTGACACACCAAGACAGATAGCTATCGACACCCAAGGGTTCATAAAGTGTGC
>Cluster_11589|Contig1|original@203|Allele_Dic2|pos_101|type1@side|from_DicSil
AAACAAGGAGTAGGGAGATTGAGCATGATGAATATTTGTATAGCTACAAATAGTTGATGCAGCATGTGCGTAGATCAGACAATGTCCCTTAAGGTGTCCCGATAACCTGTGACACACCAA
>Cluster_11589|Contig1|original@203|Allele_Silur|pos_101|type1@middle|from_DicSil
TAGCTACAAATAGTTGATGCAGCATGTGCGTAGATCAGACAATGTCCCTTAAGGTGTCCCCATAACCTGTGACACACCAAGACAGATAGCTATCGACACCCAAGGGTTCATAAAGTGTGC
>Cluster_11589|Contig1|original@203|Allele_Silur|pos_101|type1@side|from_DicSil
AATGTCCCTTAAGGTGTCCCCATAACCTGTGACACACCAAGACAGATAGCTATCGACACCCAAGGGTTCATAAAGTGTGCTGTCGTCAATGTTATCTTCAAATTGACGAGGCTCTGCAAT
>Cluster_7201|Contig1|original@2450|Allele_Dic2|pos_101|type1@middle|from_DicSil
TCATCTGCGTGGTCGTGGATCATCTCTGTTTCCCTGCCGTGCTTATTATGGTCAGAAGAATAACCACCATCTCTTGTATCAGCCCTGTCTGCAGAAGTTTCACTTCTTGAAGAGTCCCAA
>Cluster_7201|Contig1|original@2450|Allele_Dic2|pos_101|type1@side|from_DicSil
TGAACTACTAGAGTCTACACCTTTTCTAATTCCTCCCGACTCATCTGCGTGGTCGTGGATCATCTCTGTTTCCCTGCCGTGCTTATTATGGTCAGAAGAATAACCACCATCTCTTGTATC
>Cluster_7201|Contig1|original@2450|Allele_Silur|pos_101|type1@middle|from_DicSil
TCATCTGCGTGGTCGTGGATCATCTCTGTTTCCCTGCCGTGCTTATTATGGTCAGAAGAAAAACCACCATCTCTTGTATCAGCCCTGTCTGCAGAAGTTTCACTTCTTGAAGAGTCCCAA
>Cluster_7201|Contig1|original@2450|Allele_Silur|pos_101|type1@side|from_DicSil
GCTTATTATGGTCAGAAGAAAAACCACCATCTCTTGTATCAGCCCTGTCTGCAGAAGTTTCACTTCTTGAAGAGTCCCAACCTTTCCTGTCCTCTCTCTCCCTCCTATCAAAATCCCTAT
>Cluster_16121|Contig3|original@710|Allele_Dic2|pos_101|type1@middle|from_DicSil
CTCCGGGGAGTCTCCTCTCCGCGCCGAACAGCCGCGGATCTGATCTGCCTCTGCCGCCGGCTGCCAGCCCTAGCCGCCGCCACCAACCTCGGAGATCGATAACTGAGACTGCTTCCTCTC
>Cluster_16121|Contig3|original@710|Allele_Dic2|pos_101|type1@side|from_DicSil
AGGCGGGCCGCGCAATCGGGTGGCCGGTCCGGCCGAAAAGCTCCGGGGAGTCTCCTCTCCGCGCCGAACAGCCGCGGATCTGATCTGCCTCTGCCGCCGGCTGCCAGCCCTAGCCGCCGC
>Cluster_16121|Contig3|original@710|Allele_Silur|pos_101|type1@middle|from_DicSil
CTCCGGGGAGTCTCCTCTCCGCGCCGAACAGCCGCGGATCTGATCTGCCTCTGCCGCCGGTTGCCAGCCCTAGCCGCCGCCACCAACCTCGGAGATCGATAACTGAGACTGCTTCCTCTC
>Cluster_16121|Contig3|original@710|Allele_Silur|pos_101|type1@side|from_DicSil
TGATCTGCCTCTGCCGCCGGTTGCCAGCCCTAGCCGCCGCCACCAACCTCGGAGATCGATAACTGAGACTGCTTCCTCTCTCGTACCTCTGCTTTCCGTTCCGCCGCCGCCCCCTGTTTT
>Cluster_762|Contig1|original@2747|Allele_Dic2|pos_101|type1@middle|from_DicSil
GCAATGTCCGGGAAGGTCATGTGGATGGGAACTCTGGAGACGATGATGATTTCGTATGGCCATACACATGCTCCAGCATCGAAGCTGTCCCACCCACAGGACATATATCTATCTGGAGGC
>Cluster_762|Contig1|original@2747|Allele_Dic2|pos_101|type1@side|from_DicSil
CTGTTCAATTTTGCAATACATGGTGGCTATTTTCGATGGTGCAATGTCCGGGAAGGTCATGTGGATGGGAACTCTGGAGACGATGATGATTTCGTATGGCCATACACATGCTCCAGCATC
>Cluster_762|Contig1|original@2747|Allele_Silur|pos_101|type1@middle|from_DicSil
GCAATGTCCGGGAAGGTCATGTGGATGGGAACTCTGGAGACGATGATGATTTCGTATGGCTATACACATGCTCCAGCATCGAAGCTGTCCCACCCACAGGACATATATCTATCTGGAGGC
>Cluster_762|Contig1|original@2747|Allele_Silur|pos_101|type1@side|from_DicSil
CGATGATGATTTCGTATGGCTATACACATGCTCCAGCATCGAAGCTGTCCCACCCACAGGACATATATCTATCTGGAGGCTGTCATGCAAATCTCAAATCAAGGTCAGTGTAGAGTAGCC
>Cluster_8302|Contig1|likelySeq@432|Allele_Dic2|pos_156|type3|from_DicSil
GAATGCAGATGCCATTCCGGCTCCATTTGCGCCTTTGATGTCGTGGTGCAGCGAATCACCTACGGTGATACATTCATGTGCTTCAACACCTGCTAGGGACATTGCTGATGTATAGATAAC
>Cluster_8302|Contig1|likelySeq@432|Allele_Silur|pos_156|type3|from_DicSil
GAATGCAGATGCCATTCCGGCTCCATTTGCGCCTTTGATGTCGTGGTGCAGCGAATCACCTACGGTGATACATTCGTGTGCTTCAACACCTGCTAGGGACATTGCTGATGTATAGATAAC
>Cluster_2074|Contig1|original@129|Allele_Dic2|pos_101|type1@middle|from_DicSil
ACTCTACAATCTGTTCTCTCAGTCAATTTGTTAGGATGCCTGTCACTCGCCTCCGACATGAAAATTTTCATCCAGTACAGCAAAGTGACAAGTGGATCAAACCTTCCGTGTTCCTATTTG
>Cluster_2074|Contig1|original@129|Allele_Dic2|pos_101|type1@side|from_DicSil
TTCAGAGCTCCCCAGGTTGATGATTCGGAGCCAAGGCATGACTCTACAATCTGTTCTCTCAGTCAATTTGTTAGGATGCCTGTCACTCGCCTCCGACATGAAAATTTTCATCCAGTACAG
>Cluster_2074|Contig1|original@129|Allele_Silur|pos_101|type1@middle|from_DicSil
ACTCTACAATCTGTTCTCTCAGTCAATTTGTTAGGATGCCTGTCACTCGCCTCCGACATGGAAATTTTCATCCAGTACAGCAAAGTGACAAGTGGATCAAACCTTCCGTGTTCCTATTTG
>Cluster_2074|Contig1|original@129|Allele_Silur|pos_101|type1@side|from_DicSil
TGTCACTCGCCTCCGACATGGAAATTTTCATCCAGTACAGCAAAGTGACAAGTGGATCAAACCTTCCGTGTTCCTATTTGTTATTTCTTCTGGTCAACTGTTAGCAGCATTTGGCACAGA
>Cluster_2348|Contig3|original@2048|Allele_Dic2|pos_82|type3|from_DicSil
CTTTCCATCCTGACCGGGCTCGTTCCCCTCCCAGTACATTGCAATCTTGTCCCCACTCCCAGCCTCGACGTTGCGGTCGACGGCATTGTAGCATATGTTGGTTTTGCCCCCTTTGAACCA
>Cluster_2348|Contig3|original@2048|Allele_Silur|pos_82|type3|from_DicSil
CTTTCCATCCTGACCGGGCTCGTTCCCCTCCCAGTACATTGCAATCTTGTCCCCACTCCCAGCCTCGACGTTGCGGTCGACAGCATTGTAGCATATGTTGGTTTTGCCCCCTTTGAACCA
>Cluster_143|Contig78|original@607|Allele_Dic2|pos_76|type3|from_DicSil
GTGGGGGATCACGATCAGGATCACGATGGTGGAGATGAAGACGATGAAGATGAGCCCCTTGAGCAGCCGGAACACGAGCTGGAACTCCGCGCTGAATTTCCGTCGACCGACCGACACAGC
>Cluster_143|Contig78|original@607|Allele_Silur|pos_76|type3|from_DicSil
GTGGGGGATCACGATCAGGATCACGATGGTGGAGATGAAGACGATGAAGATGAGCCCCTTGAGCAGCCGGAACACAAGCTGGAACTCCGCGCTGAATTTCCGTCGACCGACCGACACAGC
>Cluster_5094|Contig2|complementarySeq@1238|Allele_Dic2|pos_101|type1@middle|from_DicSil
TTACAGCACAGGTCTGTGGAAGGACCGTCCTAATCTGCCTGGAACGGACTCCCAGGAAACTTTGGCTGATAAAAAATCCGGTGAGGAAATTGCTGCTATCGAAGCCTCCAAGATACTTCA
>Cluster_5094|Contig2|complementarySeq@1238|Allele_Dic2|pos_101|type1@side|from_DicSil
GCTCCCAAGCTGTTGCTATATGGCGTATCTTAGCAAGGAATTACAGCACAGGTCTGTGGAAGGACCGTCCTAATCTGCCTGGAACGGACTCCCAGGAAACTTTGGCTGATAAAAAATCCG
>Cluster_5094|Contig2|complementarySeq@1238|Allele_Silur|pos_101|type1@middle|from_DicSil
TTACAGCACAGGTCTGTGGAAGGACCGTCCTAATCTGCCTGGAACGGACTCCCAGGAAACCTTGGCTGATAAAAAATCCGGTGAGGAAATTGCTGCTATCGAAGCCTCCAAGATACTTCA
>Cluster_5094|Contig2|complementarySeq@1238|Allele_Silur|pos_101|type1@side|from_DicSil
GGAACGGACTCCCAGGAAACCTTGGCTGATAAAAAATCCGGTGAGGAAATTGCTGCTATCGAAGCCTCCAAGATACTTCAAGCAACATCTGATCAGGACCTTGTCTTGGAACATCTTGGA
>Cluster_2467|Contig3|original@1805|Allele_Dic2|pos_103|type2|from_DicSil
CCATCTTTTTTCCCAGGAACTCATGCGTCGCTGTTGTCTGAACTGACTCTGTGTCTATGGTTCAATTTAGCAACTTGTCTGCCCTGATGGTAGAACATGGCAAATGTCTGCCCTGAATTT
>Cluster_2467|Contig3|original@1805|Allele_Silur|pos_103|type2|from_DicSil
AACTGACTCTGTGTCTATGGTTCAATTTAGCAACTTGTCTCCCCTGATGGTAGAACATGGCAAATGTCTGCCCTGAATTTGAGTTGCTGTAAGCTACTTATTGTTGTTGTCATGCGGGAA
>Cluster_3352|Contig6|original@266|Allele_Dic2|pos_149|type3|from_DicSil
TCGCCCCCGTTGGTCTCGCTGCCCAAGAGGGTCAGGCCGGGGAGAAGGTGCAGTTTCCGAGTGAACGCCGCAAAGGAGCTGTATTTCAACAAGGACGGGTCGGCTATCAAGAAGCTGCAA
>Cluster_3352|Contig6|original@266|Allele_Silur|pos_149|type3|from_DicSil
TCGCCCCCGTTGGTCTCGCTGCCCAAGAGGGTCAGGCCGGGGAGAAGGTGCAGTTTCCGAGTGAACGCTGCAAAGGAGCTGTATTTCAACAAGGACGGGTCGGCTATCAAGAAGCTGCAA
>Cluster_3741|Contig3|original@647|Allele_Dic2|pos_62|type3|from_DicSil
AATTTCTTGCAGGTCTGTATCCAGTACAGAGGATGCAGCTGCAGGGCTACTTTTTGCATTCAACTGGTTGGTTTCTTCAGAAGCAGCAGATGAACTGTCAATGGCTGGCACATCAACAAC
>Cluster_3741|Contig3|original@647|Allele_Silur|pos_62|type3|from_DicSil
AATTTCTTGCAGGTCTGTATCCAGTACAGAGGATGCAGCTGCAGGGCTACTTTTTGCATTCGACTGGTTGGTTTCTTCAGAAGCAGCAGATGAACTGTCAATGGCTGGCACATCAACAAC
>Cluster_3708|Contig1|original@818|Allele_Dic2|pos_29|type3|from_DicSil
TTTCTTCTTTTCTTCTTCTCCTTGTACCGTGTGATAGCACTGTCTCTAATTCCGGCAAATGACCCATCAGGGCCAGGAGGAAGCCAAGGAGGCTCGCCCATAAGGAGCATTGGTGATACA
>Cluster_3708|Contig1|original@818|Allele_Silur|pos_29|type3|from_DicSil
TTTCTTCTTTTCTTCTTCTCCTTGTACCTTGTGATAGCACTGTCTCTAATTCCGGCAAATGACCCATCAGGGCCAGGAGGAAGCCAAGGAGGCTCGCCCATAAGGAGCATTGGTGATACA
>Cluster_9052|Contig2|original@375|Allele_Dic2|pos_101|type1@middle|from_DicSil
CCATGCTGATATCTTCTGTGGAGATGCGAATGTTGTTAACCGCCACTACTCACTTTCTTCAACGACGGCGATGACTATTACGCCAATCAGAATCTGAATACTCAGAAGCACTTTGATCAG
>Cluster_9052|Contig2|original@375|Allele_Dic2|pos_101|type1@side|from_DicSil
CAAAATTCTACATATCTATCTAATGCAACCACAGAAACAGCCATGCTGATATCTTCTGTGGAGATGCGAATGTTGTTAACCGCCACTACTCACTTTCTTCAACGACGGCGATGACTATTA
>Cluster_9052|Contig2|original@375|Allele_Silur|pos_101|type1@middle|from_DicSil
CCATGCTGATATCTTCTGTGGAGATGCGAATGTTGTTAACCGCCACTACTCACTTTCTTCGACGACGGCGATGACTATTACGCCAATCAGAATCTGAATACTCAGAAGCACTTTGATCAG
>Cluster_9052|Contig2|original@375|Allele_Silur|pos_101|type1@side|from_DicSil
CGCCACTACTCACTTTCTTCGACGACGGCGATGACTATTACGCCAATCAGAATCTGAATACTCAGAAGCACTTTGATCAGAGCAGCGCGATTTTCCCTTCGGTTTCCTTGAATGTCTATC
>Cluster_1891|Contig1|original@448|Allele_Dic2|pos_164|type3|from_DicSil
CGCCACCCGCAGGTGCGCCGCACCTACGACCGGGACCAGGACACCTTCCGCCACGTCTTCCTCGTCGCCGCCGCCTTCGCGCTTGCCCTCATCTTCAACGAGCGCTTCACCCTCCGCGAG
>Cluster_1891|Contig1|original@448|Allele_Silur|pos_164|type3|from_DicSil
CGCCACCCGCAGGTGCGCCGCACCTACGACCGGGACCAGGACACCTTCCGCCACGTCTTCCTCGTCGCCGCCGCCTTCGCGCTCGCCCTCATCTTCAACGAGCGCTTCACCCTCCGCGAG
>Cluster_21684|Contig1|original@474|Allele_Dic2|pos_101|type1@middle|from_DicSil
CTACATATGAAGCTTGTGACATATGGGCGAGGTCCGCTTCATCTGTGTCCATTTGGTTCCCTCTTGACGATGTGCAGTCCATTTGGTTCTTCCTGATGTGCAGTCCACCTGAATATATCT
>Cluster_21684|Contig1|original@474|Allele_Dic2|pos_101|type1@side|from_DicSil
TCTCAGCTCTCATCTCAGGTTTCAAGTTGTCCAAGCAGACCTACATATGAAGCTTGTGACATATGGGCGAGGTCCGCTTCATCTGTGTCCATTTGGTTCCCTCTTGACGATGTGCAGTCC
>Cluster_21684|Contig1|original@474|Allele_Silur|pos_101|type1@middle|from_DicSil
CTACATATGAAGCTTGTGACATATGGGCGAGGTCCGCTTCATCTGTGTCCATTTGGTTCCTTCTTGACGATGTGCAGTCCATTTGGTTCTTCCTGATGTGCAGTCCACCTGAATATATCT
>Cluster_21684|Contig1|original@474|Allele_Silur|pos_101|type1@side|from_DicSil
ATCTGTGTCCATTTGGTTCCTTCTTGACGATGTGCAGTCCATTTGGTTCTTCCTGATGTGCAGTCCACCTGAATATATCTTGGGTTTCTTTTGTGCTCCTAACTAATGTCTGCTTCTTTT
>Cluster_1420|Contig1|complementarySeq@1933|Allele_Dic2|pos_19|type3|from_DicSil
AACAAATTCGGTGTCAGGCCAATCAGGGACAGCGAGTTTGAGATGATGTCTGCACTGTACCTCCAAGTCAGTATTGTGAGCCAGGCTCTTATATTCGTGACTCGTTCACGTAGCTGGTCC
>Cluster_1420|Contig1|complementarySeq@1933|Allele_Silur|pos_19|type3|from_DicSil
AACAAATTCGGTGTCAGGTCAATCAGGGACAGCGAGTTTGAGATGATGTCTGCACTGTACCTCCAAGTCAGTATTGTGAGCCAGGCTCTTATATTCGTGACTCGTTCACGTAGCTGGTCC
>Cluster_340|Contig2|likelySeq@1652|Allele_Dic2|pos_44|type3|from_DicSil
GGACGACCATCCTTTCGGCGATCAAGTCCACCGTCGACCCCAGCACGGAGGTGGTCTTCTCGGAGAACCCGGACAGCGCCGCCGTGGACAGCGGCAAGTACGACTACGCCATCGTGGTGG
>Cluster_340|Contig2|likelySeq@1652|Allele_Silur|pos_44|type3|from_DicSil
GGACGACCATCCTTTCGGCGATCAAGTCCACCGTCGACCCCAGTACGGAGGTGGTCTTCTCGGAGAACCCGGACAGCGCCGCCGTGGACAGCGGCAAGTACGACTACGCCATCGTGGTGG
>Cluster_5547|Contig1|original@1174|Allele_Dic2|pos_101|type1@middle|from_DicSil
AATACAAATATAAGGAGCCTTCTCGTGTGGATACTTTTAAGGTGGTGTTGTTTCCATTCGTTGACATGGTTTTAGATGTGGTTGATAGCGAGGACCGACTAATATTCTTGGTGGAATATA
>Cluster_5547|Contig1|original@1174|Allele_Dic2|pos_101|type1@side|from_DicSil
TCGCTGAAATCATACAGCTATATCTTTTTGCTCTTCTGTTAATACAAATATAAGGAGCCTTCTCGTGTGGATACTTTTAAGGTGGTGTTGTTTCCATTCGTTGACATGGTTTTAGATGTG
>Cluster_5547|Contig1|original@1174|Allele_Silur|pos_101|type1@middle|from_DicSil
AATACAAATATAAGGAGCCTTCTCGTGTGGATACTTTTAAGGTGGTGTTGTTTCCATTCGCTGACATGGTTTTAGATGTGGTTGATAGCGAGGACCGACTAATATTCTTGGTGGAATATA
>Cluster_5547|Contig1|original@1174|Allele_Silur|pos_101|type1@side|from_DicSil
GGTGGTGTTGTTTCCATTCGCTGACATGGTTTTAGATGTGGTTGATAGCGAGGACCGACTAATATTCTTGGTGGAATATATTTGCATATGTTTGTGAGGGAGTAAATTTACTTGTTCATT
>Cluster_239|Contig3|original@71|Allele_Dic2|pos_71|type3|from_DicSil
TAACTATATTGTCATTCTAAAACATCACAAGTTTGCATTAGATTTTCCTGTCTAGTGATTTAAGACCGCACCATCAGTAAAATCTATTCCTACATTGGTTACAAATTCGATGAAATGACG
>Cluster_239|Contig3|original@71|Allele_Silur|pos_71|type3|from_DicSil
TAACTATATTGTCATTCTAAAACATCACAAGTTTGCATTAGATTTTCCTGTCTAGTGATTTAAGACCGCAACATCAGTAAAATCTATTCCTACATTGGTTACAAATTCGATGAAATGACG
>Cluster_14671|Contig2|original@437|Allele_Dic2|pos_101|type1@middle|from_DicSil
ATGGAGGGAGTAAGTCAGATATATCTACAGACATGCATCTTTCAAGGAAACAGGACCTAATCCCTGAAAGTTGACTACCGAACATTGGTATCAGGTCTCAAGTAAAACTGCTTACCTTTA
>Cluster_14671|Contig2|original@437|Allele_Dic2|pos_101|type1@side|from_DicSil
TTTTCATATAACCCACATTTGATTGGTCTTATTCATTCGAATGGAGGGAGTAAGTCAGATATATCTACAGACATGCATCTTTCAAGGAAACAGGACCTAATCCCTGAAAGTTGACTACCG
>Cluster_14671|Contig2|original@437|Allele_Silur|pos_101|type1@middle|from_DicSil
ATGGAGGGAGTAAGTCAGATATATCTACAGACATGCATCTTTCAAGGAAACAGGACCTAACCCCTGAAAGTTGACTACCGAACATTGGTATCAGGTCTCAAGTAAAACTGCTTACCTTTA
>Cluster_14671|Contig2|original@437|Allele_Silur|pos_101|type1@side|from_DicSil
TTCAAGGAAACAGGACCTAACCCCTGAAAGTTGACTACCGAACATTGGTATCAGGTCTCAAGTAAAACTGCTTACCTTTAGAGCAACATCTGACTGAACAACCGGACAGTTCATTTTCAC
>Cluster_2325|Contig2|likelySeq@1967|Allele_Dic2|pos_101|type1@middle|from_DicSil
ATTGCTGGAGATAATACAATAGTCAGGGGTTCACAGAGTCATCATGACACTGGAGTGTATTGTCAAGTTCACTCGGCTTCAGTTATTGACAGCACAAAAGAGATGCAAGAACAAGCGGAA
>Cluster_2325|Contig2|likelySeq@1967|Allele_Dic2|pos_101|type1@side|from_DicSil
AGCAAGGGGCGAGCAAGAACAAATCCATCAAAACAAGGTCATTGCTGGAGATAATACAATAGTCAGGGGTTCACAGAGTCATCATGACACTGGAGTGTATTGTCAAGTTCACTCGGCTTC
>Cluster_2325|Contig2|likelySeq@1967|Allele_Silur|pos_101|type1@middle|from_DicSil
ATTGCTGGAGATAATACAATAGTCAGGGGTTCACAGAGTCATCATGACACTGGAGTGTATGGTCAAGTTCACTCGGCTTCAGTTATTGACAGCACAAAAGAGATGCAAGAACAAGCGGAA
>Cluster_2325|Contig2|likelySeq@1967|Allele_Silur|pos_101|type1@side|from_DicSil
ATCATGACACTGGAGTGTATGGTCAAGTTCACTCGGCTTCAGTTATTGACAGCACAAAAGAGATGCAAGAACAAGCGGAACTTACTAAGGCCCGTATTAACAATGTTGCTACAACAAGTA
>Cluster_5148|Contig1|likelySeq@1548|Allele_Dic2|pos_101|type1@middle|from_DicSil
AGACGAAGGCGGCTTTGACCCAGATCAAGCTCGCTTCAAGAAGGAAAGGCGCCATGGAGCTGCAGCACTCAAAGGCTAACCCTTGACCAATCTTGTCACCAAGCCATGGCTGGGACGGCT
>Cluster_5148|Contig1|likelySeq@1548|Allele_Dic2|pos_101|type1@side|from_DicSil
ATTACATGGCCGTGACACCTTCTTGGGCCGTCTATGGCGCAGACGAAGGCGGCTTTGACCCAGATCAAGCTCGCTTCAAGAAGGAAAGGCGCCATGGAGCTGCAGCACTCAAAGGCTAAC
>Cluster_5148|Contig1|likelySeq@1548|Allele_Silur|pos_101|type1@middle|from_DicSil
AGACGAAGGCGGCTTTGACCCAGATCAAGCTCGCTTCAAGAAGGAAAGGCGCCATGGAGCCGCAGCACTCAAAGGCTAACCCTTGACCAATCTTGTCACCAAGCCATGGCTGGGACGGCT
>Cluster_5148|Contig1|likelySeq@1548|Allele_Silur|pos_101|type1@side|from_DicSil
AAGGAAAGGCGCCATGGAGCCGCAGCACTCAAAGGCTAACCCTTGACCAATCTTGTCACCAAGCCATGGCTGGGACGGCTGCTTCCTCCAGAGACTGACATGTCTACCGCCACATCCCAG
>Cluster_3900|Contig7|original@284|Allele_Dic2|pos_101|type1@middle|from_DicSil
TCATCGCCATCAGCAGCAGCAACCTGAAAGAGAGGGAGGGACTACCATGGAGCTAAACTAACAGCGAACATCCATCATCGATCAGTGACACCAGCAATGAGCAGCAACGGCCACGTTCCA
>Cluster_3900|Contig7|original@284|Allele_Dic2|pos_101|type1@side|from_DicSil
CCAGGACAACGACTAGATGGGACTAGAGCTACCATTTCTATCATCGCCATCAGCAGCAGCAACCTGAAAGAGAGGGAGGGACTACCATGGAGCTAAACTAACAGCGAACATCCATCATCG
>Cluster_3900|Contig7|original@284|Allele_Silur|pos_101|type1@middle|from_DicSil
TCATCGCCATCAGCAGCAGCAACCTGAAAGAGAGGGAGGGACTACCATGGAGCTAAACTAGCAGCGAACATCCATCATCGATCAGTGACACCAGCAATGAGCAGCAACGGCCACGTTCCA
>Cluster_3900|Contig7|original@284|Allele_Silur|pos_101|type1@side|from_DicSil
ACTACCATGGAGCTAAACTAGCAGCGAACATCCATCATCGATCAGTGACACCAGCAATGAGCAGCAACGGCCACGTTCCAGAGACCCCCTCCCCCTGCTGCGGCTGCTTGGCGTGCCGCT
>Cluster_5223|Contig3|likelySeq@740|Allele_Dic2|pos_105|type3|from_DicSil
GTGTGCACGCATCTTGGATGCGTCGTGCCGTGGAACGCCGCCGAGAACAAGTTCCTCTGCCCTTGCCATGGATCCCAGTACAACAACCAGGGCAAGGTTGTCCGCGGGCCTGCACCTCTG
>Cluster_5223|Contig3|likelySeq@740|Allele_Silur|pos_105|type3|from_DicSil
GTGTGCACGCATCTTGGATGCGTCGTGCCGTGGAACGCCGCCGAGAACAAGTTCCTCTGCCCTTGCCATGGATCCCAGTACAACAACCAGGGCAAGGTTGTCCGTGGGCCTGCACCTCTG
>Cluster_11654|Contig1|likelySeq@1787|Allele_Dic2|pos_101|type1@middle|from_DicSil
CACCAGTTGGGGGATTGTTTTTTCTCTCCTCGTCAACATAGCTTGCATCAGTTTTCCTCTGATCGGTATCCAGATCTTCATAAGTTTCAGAACTGTCTTCTGAATCTGAATGTTCTTCTG
>Cluster_11654|Contig1|likelySeq@1787|Allele_Dic2|pos_101|type1@side|from_DicSil
AAGGAAGAAATCTTATGAAGTGCATCAGCATCCATCTTATCACCAGTTGGGGGATTGTTTTTTCTCTCCTCGTCAACATAGCTTGCATCAGTTTTCCTCTGATCGGTATCCAGATCTTCA
>Cluster_11654|Contig1|likelySeq@1787|Allele_Silur|pos_101|type1@middle|from_DicSil
CACCAGTTGGGGGATTGTTTTTTCTCTCCTCGTCAACATAGCTTGCATCAGTTTTCCTCTCATCGGTATCCAGATCTTCATAAGTTTCAGAACTGTCTTCTGAATCTGAATGTTCTTCTG
>Cluster_11654|Contig1|likelySeq@1787|Allele_Silur|pos_101|type1@side|from_DicSil
GCTTGCATCAGTTTTCCTCTCATCGGTATCCAGATCTTCATAAGTTTCAGAACTGTCTTCTGAATCTGAATGTTCTTCTGAGTTCACACTGACAGAATCGCCGGAATGTGGTGAAGAACT
>Cluster_280|Contig34|original@4762|Allele_Dic2|pos_101|type1@middle|from_DicSil
AAAGTGATTTTCTCAGACCGCGGTCCTTCTGAATCACTAACGTCACCAAAGGCTGCAATTTTGTGGAAGCTCTGTCCAAGGCATCTTCTGGAAACGAGCTTGCAGATTCCGTCGAAGATT
>Cluster_280|Contig34|original@4762|Allele_Dic2|pos_101|type1@side|from_DicSil
AAAGCTAATCGGAGGTTAAGCGTTCTTACTGCGATACTTGAAAGTGATTTTCTCAGACCGCGGTCCTTCTGAATCACTAACGTCACCAAAGGCTGCAATTTTGTGGAAGCTCTGTCCAAG
>Cluster_280|Contig34|original@4762|Allele_Silur|pos_101|type1@middle|from_DicSil
AAAGTGATTTTCTCAGACCGCGGTCCTTCTGAATCACTAACGTCACCAAAGGCTGCAATTCTGTGGAAGCTCTGTCCAAGGCATCTTCTGGAAACGAGCTTGCAGATTCCGTCGAAGATT
>Cluster_280|Contig34|original@4762|Allele_Silur|pos_101|type1@side|from_DicSil
CGTCACCAAAGGCTGCAATTCTGTGGAAGCTCTGTCCAAGGCATCTTCTGGAAACGAGCTTGCAGATTCCGTCGAAGATTCTTCTGCACGGTCTTGCAGCCTAGGTAACCAACCACCCCT
>Cluster_10906|Contig2|complementarySeq@1268|Allele_Dic2|pos_101|type1@middle|from_DicSil
GAGATAGGAACAAAAATCGCAGATATGGAAAGATTCCTACCCGAGTGTCTCCTGCAATAGTGGAGAGCAGCAAAGAACAAGTACAAACAGTTGCTGAAGGCAATGATTCCCAGATTCCAG
>Cluster_10906|Contig2|complementarySeq@1268|Allele_Dic2|pos_101|type1@side|from_DicSil
GTTTCATCACCACCAGCAAATAGGACCAAGCAGTCTATACGAGATAGGAACAAAAATCGCAGATATGGAAAGATTCCTACCCGAGTGTCTCCTGCAATAGTGGAGAGCAGCAAAGAACAA
>Cluster_10906|Contig2|complementarySeq@1268|Allele_Silur|pos_101|type1@middle|from_DicSil
GAGATAGGAACAAAAATCGCAGATATGGAAAGATTCCTACCCGAGTGTCTCCTGCAATAGCGGAGAGCAGCAAAGAACAAGTACAAACAGTTGCTGAAGGCAATGATTCCCAGATTCCAG
>Cluster_10906|Contig2|complementarySeq@1268|Allele_Silur|pos_101|type1@side|from_DicSil
CCGAGTGTCTCCTGCAATAGCGGAGAGCAGCAAAGAACAAGTACAAACAGTTGCTGAAGGCAATGATTCCCAGATTCCAGGTTCAGAATTGGGACAGGTTGTCAGTGAGAAAGAACATGA
>Cluster_4241|Contig2|complementarySeq@910|Allele_Dic2|pos_101|type1@middle|from_DicSil
CGTGCTCGTCCTGCTCGTCACCGGGAGGTACTCGCAGAGGCTCTATGTCGCCTACAACTGCACCTATGTGCTGGGAATGCTGCTCGGGATGCAGATCCGCTTCGTCGGCTTCCAGCATGT
>Cluster_4241|Contig2|complementarySeq@910|Allele_Dic2|pos_101|type1@side|from_DicSil
GGGGAGGCTACGTCTTCATCATCAACCTCCTCCCGCTCTACGTGCTCGTCCTGCTCGTCACCGGGAGGTACTCGCAGAGGCTCTATGTCGCCTACAACTGCACCTATGTGCTGGGAATGC
>Cluster_4241|Contig2|complementarySeq@910|Allele_Silur|pos_101|type1@middle|from_DicSil
CGTGCTCGTCCTGCTCGTCACCGGGAGGTACTCGCAGAGGCTCTATGTCGCCTACAACTGTACCTATGTGCTGGGAATGCTGCTCGGGATGCAGATCCGCTTCGTCGGCTTCCAGCATGT
>Cluster_4241|Contig2|complementarySeq@910|Allele_Silur|pos_101|type1@side|from_DicSil
CTCTATGTCGCCTACAACTGTACCTATGTGCTGGGAATGCTGCTCGGGATGCAGATCCGCTTCGTCGGCTTCCAGCATGTTCAGTCTGGGGAACACATGGCCGCCATGGGAGTCTTCTTC
>Cluster_2528|Contig1|complementarySeq@201|Allele_Dic2|pos_101|type1@middle|from_DicSil
TAGTCCAATGTCACTCTAGGTAGATGATATGTGTCCATTTTGCTCGCAATTATCTGCTATGTTCCACTGACTACACTGGGGTCTGGGAACATACAAGCCATAACCCAAGCTTATAGCCTG
>Cluster_2528|Contig1|complementarySeq@201|Allele_Dic2|pos_101|type1@side|from_DicSil
ACAGAAAATTTCTTTTTCAAGGCATTCTACACAGGTACATTAGTCCAATGTCACTCTAGGTAGATGATATGTGTCCATTTTGCTCGCAATTATCTGCTATGTTCCACTGACTACACTGGG
>Cluster_2528|Contig1|complementarySeq@201|Allele_Silur|pos_101|type1@middle|from_DicSil
TAGTCCAATGTCACTCTAGGTAGATGATATGTGTCCATTTTGCTCGCAATTATCTGCTATTTTCCACTGACTACACTGGGGTCTGGGAACATACAAGCCATAACCCAAGCTTATAGCCTG
>Cluster_2528|Contig1|complementarySeq@201|Allele_Silur|pos_101|type1@side|from_DicSil
TGCTCGCAATTATCTGCTATTTTCCACTGACTACACTGGGGTCTGGGAACATACAAGCCATAACCCAAGCTTATAGCCTGAAAGATAAACTTGACAGGCTGTGGCTTGGATCAGGTCGCG
>Cluster_6157|Contig3|original@509|Allele_Dic2|pos_78|type3|from_DicSil
ATGGTGAGCACAAAGAGTACAATCCAGTAGCAGAGCAGTATAGGCCAGAAGACAGGGACGTCGAAGACGGAGAAGAATGTCATGACAAAAGCTATAACAAAAGCCTTTGTGATTGCATAC
>Cluster_6157|Contig3|original@509|Allele_Silur|pos_78|type3|from_DicSil
ATGGTGAGCACAAAGAGTACAATCCAGTAGCAGAGCAGTATAGGCCAGAAGACAGGGACGTCGAAGACGGAGAAGAAAGTCATGACAAAAGCTATAACAAAAGCCTTTGTGATTGCATAC
>Cluster_567|Contig7|original@82|Allele_Dic2|pos_82|type2|from_DicSil
TTTCTAGTTTTTCCACTGTCTCTTGCCAATGGCAAACTTACATTTTATTCCATCCGGTTCTAAAAGGAATTGACAACACAAAGTATTTCTAGTTTTTCCAGTGTCCAGTCTACTGTATAT
>Cluster_567|Contig7|original@82|Allele_Silur|pos_82|type2|from_DicSil
CATTTTATTCCATCCGGTTCTAAAAGGAATTGACAACACAGAGTATTTCTAGTTTTTCCAGTGTCCAGTCTACTGTATATGTCCAATATATGGGTAAAATATCAAACATCGACTCGACAC
>Cluster_3007|Contig1|likelySeq@880|Allele_Dic2|pos_48|type3|from_DicSil
GTCGTGTTAAGCACATTTGAAGCTCAGCCTCTCAGCGATGCTGACGGAAAACATAATAATCTTGAGCAAGAGGAAGATGCTGCTTTCAATATTAAGTACCTTACTAGCAGTAAATTGATG
>Cluster_3007|Contig1|likelySeq@880|Allele_Silur|pos_48|type3|from_DicSil
GTCGTGTTAAGCACATTTGAAGCTCAGCCTCTCAGCGATGCTGACGGGAAACATAATAATCTTGAGCAAGAGGAAGATGCTGCTTTCAATATTAAGTACCTTACTAGCAGTAAATTGATG
>Cluster_34|Contig2|original@2248|Allele_Dic2|pos_101|type1@middle|from_DicSil
CCGGTGCAAGTTGAGTCTTCTGGTGCTGTGCGGGAGATGGATTTTCTGAGGCAACACTCTTCAACTGTGGATATGCCACCAGAACCACAAACATCAAACCTGGTGGCTACTGTTGATAAG
>Cluster_34|Contig2|original@2248|Allele_Dic2|pos_101|type1@side|from_DicSil
TGCTGTTGGTGCTGGGATGGCTGAATTTAGATTGGCTGAGCCGGTGCAAGTTGAGTCTTCTGGTGCTGTGCGGGAGATGGATTTTCTGAGGCAACACTCTTCAACTGTGGATATGCCACC
>Cluster_34|Contig2|original@2248|Allele_Silur|pos_101|type1@middle|from_DicSil
CCGGTGCAAGTTGAGTCTTCTGGTGCTGTGCGGGAGATGGATTTTCTGAGGCAACACTCTGCAACTGTGGATATGCCACCAGAACCACAAACATCAAACCTGGTGGCTACTGTTGATAAG
>Cluster_34|Contig2|original@2248|Allele_Silur|pos_101|type1@side|from_DicSil
ATTTTCTGAGGCAACACTCTGCAACTGTGGATATGCCACCAGAACCACAAACATCAAACCTGGTGGCTACTGTTGATAAGTTGGTGGTAAATACTGAGGATATAGCTGTATCAGGTCAAA
>Cluster_10739|Contig1|complementarySeq@333|Allele_Dic2|pos_61|type3|from_DicSil
GAGAGCATGGAGCTCTAGCACTTCATTTTCTGGTGTTCATGAGAAGAATGGCATGGGCGTTGAGGCAGATGGTGATGTTGCAGATTCTTGGAAAGATGCTGACTTCCGCGGTGTTTACCG
>Cluster_10739|Contig1|complementarySeq@333|Allele_Silur|pos_61|type3|from_DicSil
GAGAGCATGGAGCTCTAGCACTTCATTTTCTGGTGTTCATGAGAAGAATGGCATGGGCGTCGAGGCAGATGGTGATGTTGCAGATTCTTGGAAAGATGCTGACTTCCGCGGTGTTTACCG
>Cluster_4144|Contig5|original@1273|Allele_Dic2|pos_66|type3|from_DicSil
CCGACAATGGAGGAGGAGTTCCTGCGGTTCGAAGAGGACAAGGCGATGGGATGTGGCAACCTTTCCTCGACGCTACAGAAACTATACATGTGGGAAAGGAAGCTTCTTCAGGAAGTTAAG
>Cluster_4144|Contig5|original@1273|Allele_Silur|pos_66|type3|from_DicSil
CCGACAATGGAGGAGGAGTTCCTGCGGTTCGAAGAGGACAAGGCGATGGGATGTGGCAACCTTTCTTCGACGCTACAGAAACTATACATGTGGGAAAGGAAGCTTCTTCAGGAAGTTAAG
>Cluster_8285|Contig2|original@1067|Allele_Dic2|pos_88|type2|from_DicSil
AACAATAAGTTCTGGTGCTGGAGCCCCAGAATGACATCTGTTTATAGAGTGGCGGAGGTTTTTGTTTCAGGCTGTGTGCAGCCTGAATTATGGCCATCCAAGACCCAAAATAATCTCTCT
>Cluster_8285|Contig2|original@1067|Allele_Silur|pos_88|type2|from_DicSil
TTTATAGAGTGGCGGAGGTTTTTGTTTCAGGCTGTGTGCAACCTGAATTATGGCCATCCAAGACCCAAAATAATCTCTCTCTGTGTACTTTTGGGAACCAAACATTGCTGGTGAAACTAG
>Cluster_10265|Contig2|original@417|Allele_Dic2|pos_101|type1@middle|from_DicSil
ACCGAATTAATGGCGGCAACGTAGCAACGCGACGGAGCTGGTGGTGGGAACGGGGACGGACTGTACCACGTACTAGTACTGATTGATCGATCACATGATGGCGCAGGCGTAGGAGGGGTC
>Cluster_10265|Contig2|original@417|Allele_Dic2|pos_101|type1@side|from_DicSil
AGTTTATCATCGTATATCTGTACGGTGCTTATACGGGACGACCGAATTAATGGCGGCAACGTAGCAACGCGACGGAGCTGGTGGTGGGAACGGGGACGGACTGTACCACGTACTAGTACT
>Cluster_10265|Contig2|original@417|Allele_Silur|pos_101|type1@middle|from_DicSil
ACCGAATTAATGGCGGCAACGTAGCAACGCGACGGAGCTGGTGGTGGGAACGGGGACGGAGTGTACCACGTACTAGTACTGATTGATCGATCACATGATGGCGCAGGCGTAGGAGGGGTC
>Cluster_10265|Contig2|original@417|Allele_Silur|pos_101|type1@side|from_DicSil
GTGGTGGGAACGGGGACGGAGTGTACCACGTACTAGTACTGATTGATCGATCACATGATGGCGCAGGCGTAGGAGGGGTCCTCCTCGCAGACGATCTTGTAGCCGCCGCACGGGTACGCC
>Cluster_9123|Contig1|original@522|Allele_Dic2|pos_101|type1@middle|from_DicSil
TGCCTGATGCTACGTTTGTTGTGTAACAGGGTAAGACGAGAGTGATCTACCCTGTTTGCCGTCTCTGTGCTATTGAAAGATGAACTGAACTGTAGACTGATATCATCTTGAGATGTGATA
>Cluster_9123|Contig1|original@522|Allele_Dic2|pos_101|type1@side|from_DicSil
AGCAAAGAAGATGTCATGAACTGTGCCCAAGAACTCCTGATGCCTGATGCTACGTTTGTTGTGTAACAGGGTAAGACGAGAGTGATCTACCCTGTTTGCCGTCTCTGTGCTATTGAAAGA
>Cluster_9123|Contig1|original@522|Allele_Silur|pos_101|type1@middle|from_DicSil
TGCCTGATGCTACGTTTGTTGTGTAACAGGGTAAGACGAGAGTGATCTACCCTGTTTGCCATCTCTGTGCTATTGAAAGATGAACTGAACTGTAGACTGATATCATCTTGAGATGTGATA
>Cluster_9123|Contig1|original@522|Allele_Silur|pos_101|type1@side|from_DicSil
AGTGATCTACCCTGTTTGCCATCTCTGTGCTATTGAAAGATGAACTGAACTGTAGACTGATATCATCTTGAGATGTGATACGCTTGTTGTATGACATCGGTGTAAGATGAGATACGCCAT
>Cluster_6097|Contig13|original@779|Allele_Dic2|pos_101|type1@middle|from_DicSil
GTTTATTGCATATTGCCTCACATGTTGGGGAGGTAATGCACCCGTTGACCCAACAAGTGACGGCGCAATGGTTGGAAAGTATGAAACTCCTGCAGGTGCAGAATTGGCATATGACGTCGA
>Cluster_6097|Contig13|original@779|Allele_Dic2|pos_101|type1@side|from_DicSil
AATTACTGTCGAGACCATCACTACTGCTACCTTCAGGACGGTTTATTGCATATTGCCTCACATGTTGGGGAGGTAATGCACCCGTTGACCCAACAAGTGACGGCGCAATGGTTGGAAAGT
>Cluster_6097|Contig13|original@779|Allele_Silur|pos_101|type1@middle|from_DicSil
GTTTATTGCATATTGCCTCACATGTTGGGGAGGTAATGCACCCGTTGACCCAACAAGTGATGGCGCAATGGTTGGAAAGTATGAAACTCCTGCAGGTGCAGAATTGGCATATGACGTCGA
>Cluster_6097|Contig13|original@779|Allele_Silur|pos_101|type1@side|from_DicSil
CCCGTTGACCCAACAAGTGATGGCGCAATGGTTGGAAAGTATGAAACTCCTGCAGGTGCAGAATTGGCATATGACGTCGATCCAATTGGAAAACCTGCTGTCTGAAGGTGAACACTGGGG
>Cluster_8215|Contig2|original@1125|Allele_Dic2|pos_101|type1@middle|from_DicSil
CTGGGCCACCACCAGCTTAGCTTCATGTGGTGTCCCTGTTCTTGTTGCCGTGCTAACCTTCTTGCCCGTCGATTCGCGTAGTAGCTTTTTCAGCTAGTGTAAGGAGTAAAATACATAAGA
>Cluster_8215|Contig2|original@1125|Allele_Dic2|pos_101|type1@side|from_DicSil
GTCCCCGGCTGCCGGGCCTGGCCTGGCCGAAGGGTTTGATCTGGGCCACCACCAGCTTAGCTTCATGTGGTGTCCCTGTTCTTGTTGCCGTGCTAACCTTCTTGCCCGTCGATTCGCGTA
>Cluster_8215|Contig2|original@1125|Allele_Silur|pos_101|type1@middle|from_DicSil
CTGGGCCACCACCAGCTTAGCTTCATGTGGTGTCCCTGTTCTTGTTGCCGTGCTAACCTTGTTGCCCGTCGATTCGCGTAGTAGCTTTTTCAGCTAGTGTAAGGAGTAAAATACATAAGA
>Cluster_8215|Contig2|original@1125|Allele_Silur|pos_101|type1@side|from_DicSil
CTTGTTGCCGTGCTAACCTTGTTGCCCGTCGATTCGCGTAGTAGCTTTTTCAGCTAGTGTAAGGAGTAAAATACATAAGAATTGCTTGCTTTGGTACAAGTTGGTGAAGGGAAACCAGAG
>Cluster_7611|Contig2|complementarySeq@649|Allele_Dic2|pos_61|type3|from_DicSil
AGGTCCGATGAGAGGATCGACGTAAAGAGTGTCCAAGTAAGCCGGGTTCTTCACGCTGGTAGATGCCCACAACAACCTCTGCTTCTTGGCTCCCTTCTTCACCAAAGCCTCCCACCTCGG
>Cluster_7611|Contig2|complementarySeq@649|Allele_Silur|pos_61|type3|from_DicSil
AGGTCCGATGAGAGGATCGACGTAAAGAGTGTCCAAGTAAGCCGGGTTCTTCACGCTGGTGGATGCCCACAACAACCTCTGCTTCTTGGCTCCCTTCTTCACCAAAGCCTCCCACCTCGG
>Cluster_620|Contig1|likelySeq@857|Allele_Dic2|pos_181|type3|from_DicSil
GAGGGCACGTTTGATCAAATCAACAACGCCAGCGCCATGCTCAGGGAGTTGATCTTCAGGATCAGCGGCGGCGCCAACGCCCCTCTGCCGGGCGTGATCTTGGCTGGAGGGTCTCACCGC
>Cluster_620|Contig1|likelySeq@857|Allele_Silur|pos_181|type3|from_DicSil
GAGGGCACGTTTGATCAAATCAACAACGCCAGCGCCATGCTCAGGGAGTTGATCTTCAGGATCAGCGGCGGCGCCAACGCCCCTCTGCCGGGCGTGATCTCGGCTGGAGGGTCTCACCGC
>Cluster_16399|Contig1|original@222|Allele_Dic2|pos_101|type1@middle|from_DicSil
CCAACGAAATGCAGCCACGTATCAAATAGACAGTAAAACTTTCTTTCCATCTATGAATCCATATATGAATGGGTTACTGCGGTTTATGTGACTGGATGAGGGTTCAGAGCCCGGCTTCTG
>Cluster_16399|Contig1|original@222|Allele_Dic2|pos_101|type1@side|from_DicSil
ACTAGCAACAAGCAGATCCTCGTGAAAACTAGCCAACATCCCAACGAAATGCAGCCACGTATCAAATAGACAGTAAAACTTTCTTTCCATCTATGAATCCATATATGAATGGGTTACTGC
>Cluster_16399|Contig1|original@222|Allele_Silur|pos_101|type1@middle|from_DicSil
CCAACGAAATGCAGCCACGTATCAAATAGACAGTAAAACTTTCTTTCCATCTATGAATCCGTATATGAATGGGTTACTGCGGTTTATGTGACTGGATGAGGGTTCAGAGCCCGGCTTCTG
>Cluster_16399|Contig1|original@222|Allele_Silur|pos_101|type1@side|from_DicSil
TTCTTTCCATCTATGAATCCGTATATGAATGGGTTACTGCGGTTTATGTGACTGGATGAGGGTTCAGAGCCCGGCTTCTGTTGAAAGAAATTGAAGACCCATGAGAAACTCTCCCTGGGG
>Cluster_5238|Contig2|original@470|Allele_Dic2|pos_146|type3|from_DicSil
GAAGCAGCCATCGCGGTGGCTGTGCTAGGCTTGATGACCTCTTCCATGCCACTGATGTGCCGTCAAGGTAGTCTTTGAACTGTGCAACAGGATCTCCAGTGCTTCTTCCATGCCACTTAT
>Cluster_5238|Contig2|original@470|Allele_Silur|pos_146|type3|from_DicSil
GAAGCAGCCATCGCGGTGGCTGTGCTAGGCTTGATGACCTCTTCCATGCCACTGATGTGCCGTCATGGTAGTCTTTGAACTGTGCAACAGGATCTCCAGTGCTTCTTCCATGCCACTTAT
>Cluster_7183|Contig1|likelySeq@407|Allele_Dic2|pos_101|type1@middle|from_DicSil
ATACGAGAACTCGTGCCCTCTCAGGGATATGTATTTCTTCATCCATATGGCAATATCTTCAGCACAGGCCTGGGCCTGTGGTGTCTTAAGGAACACATCGAGTGTTGCAAACTCATGGAC
>Cluster_7183|Contig1|likelySeq@407|Allele_Dic2|pos_101|type1@side|from_DicSil
AAAGACTCTATTTCACAACGCTGACCTTTTGCTACAGCTAATACGAGAACTCGTGCCCTCTCAGGGATATGTATTTCTTCATCCATATGGCAATATCTTCAGCACAGGCCTGGGCCTGTG
>Cluster_7183|Contig1|likelySeq@407|Allele_Silur|pos_101|type1@middle|from_DicSil
ATACGAGAACTCGTGCCCTCTCAGGGATATGTATTTCTTCATCCATATGGCAATATCTTCGGCACAGGCCTGGGCCTGTGGTGTCTTAAGGAACACATCGAGTGTTGCAAACTCATGGAC
>Cluster_7183|Contig1|likelySeq@407|Allele_Silur|pos_101|type1@side|from_DicSil
ATCCATATGGCAATATCTTCGGCACAGGCCTGGGCCTGTGGTGTCTTAAGGAACACATCGAGTGTTGCAAACTCATGGACGGTATCTTTGTAGTCGAGGACTGGCGCGTCCACATTTACC
>Cluster_11347|Contig3|original@442|Allele_Dic2|pos_101|type1@middle|from_DicSil
TCTTGCAAAACTCTGAGACCATACCCCTTACTAGTTGTTCCTTTGACACAGAAGACCAAACTATTCTTAGCACACTAGCTGCTTGTGTATCAAATCAATGTGTGCAAGCGATGCTCAATG
>Cluster_11347|Contig3|original@442|Allele_Dic2|pos_101|type1@side|from_DicSil
CCTAAATCTCATCTGATTTATCGTGCTCTTTCTTAGCCCCTCTTGCAAAACTCTGAGACCATACCCCTTACTAGTTGTTCCTTTGACACAGAAGACCAAACTATTCTTAGCACACTAGCT
>Cluster_11347|Contig3|original@442|Allele_Silur|pos_101|type1@middle|from_DicSil
TCTTGCAAAACTCTGAGACCATACCCCTTACTAGTTGTTCCTTTGACACAGAAGACCAAATTATTCTTAGCACACTAGCTGCTTGTGTATCAAATCAATGTGTGCAAGCGATGCTCAATG
>Cluster_11347|Contig3|original@442|Allele_Silur|pos_101|type1@side|from_DicSil
CTTTGACACAGAAGACCAAATTATTCTTAGCACACTAGCTGCTTGTGTATCAAATCAATGTGTGCAAGCGATGCTCAATGTTGTTATCTGATAATATGTGTGTTCAAGGAAAGTTTGTAT
>Cluster_9672|Contig1|likelySeq@232|Allele_Dic2|pos_101|type1@middle|from_DicSil
GCACCTCAGCATGTTCAAGATCTTCAGAGTTGGAAACGATGGTGTCCCAAATATCATTTACGGGTGAATCATCACATCAAACGGCCAGCATATTGTGCTCTAGGGTATTTTTGTTGCAGC
>Cluster_9672|Contig1|likelySeq@232|Allele_Dic2|pos_101|type1@side|from_DicSil
AAAACAGGCGTGTAGGGTGTGTCAATTCAAGTATTCAACTGCACCTCAGCATGTTCAAGATCTTCAGAGTTGGAAACGATGGTGTCCCAAATATCATTTACGGGTGAATCATCACATCAA
>Cluster_9672|Contig1|likelySeq@232|Allele_Silur|pos_101|type1@middle|from_DicSil
GCACCTCAGCATGTTCAAGATCTTCAGAGTTGGAAACGATGGTGTCCCAAATATCATTTAAGGGTGAATCATCACATCAAACGGCCAGCATATTGTGCTCTAGGGTATTTTTGTTGCAGC
>Cluster_9672|Contig1|likelySeq@232|Allele_Silur|pos_101|type1@side|from_DicSil
GGTGTCCCAAATATCATTTAAGGGTGAATCATCACATCAAACGGCCAGCATATTGTGCTCTAGGGTATTTTTGTTGCAGCTGGGGCCACTGCACGAAGAACTGACCGGCCATCCGTAGCT
>Cluster_2814|Contig1|original@183|Allele_Dic2|pos_124|type3|from_DicSil
GAAGAGCCTTCCAGACTCTGCGTAACATTTGAGTTTACCGCAGAGACATCATAAAACACTCAAAGGCACGGTATCAATGTTTAACATTAGAGTTTACCATCATTACAGACCACTCAAAGG
>Cluster_2814|Contig1|original@183|Allele_Silur|pos_124|type3|from_DicSil
GAAGAGCCTTCCAGACTCTGCGTAACATTTGAGTTTACCGCAGCGACATCATAAAACACTCAAAGGCACGGTATCAATGTTTAACATTAGAGTTTACCATCATTACAGACCACTCAAAGG
>Cluster_419|Contig5|original@2135|Allele_Dic2|pos_101|type1@middle|from_DicSil
GGGTGAGGAAGAGTTGCCGTGGCTGTAGGAATTCAAGATTCTGCTAGTTGGATATATGCTTGTGGGTTGCAGAAAGGTGCAAGTCTGAGGCGATTCAGGATTCAATGAGAGGCTTTTTTT
>Cluster_419|Contig5|original@2135|Allele_Dic2|pos_101|type1@side|from_DicSil
GTCATTTGATCATCCATTCGAGGAGGACAGCTTATATACAGGGTGAGGAAGAGTTGCCGTGGCTGTAGGAATTCAAGATTCTGCTAGTTGGATATATGCTTGTGGGTTGCAGAAAGGTGC
>Cluster_419|Contig5|original@2135|Allele_Silur|pos_101|type1@middle|from_DicSil
GGGTGAGGAAGAGTTGCCGTGGCTGTAGGAATTCAAGATTCTGCTAGTTGGATATATGCTAGTGGGTTGCAGAAAGGTGCAAGTCTGAGGCGATTCAGGATTCAATGAGAGGCTTTTTTT
>Cluster_419|Contig5|original@2135|Allele_Silur|pos_101|type1@side|from_DicSil
CTGCTAGTTGGATATATGCTAGTGGGTTGCAGAAAGGTGCAAGTCTGAGGCGATTCAGGATTCAATGAGAGGCTTTTTTTTTGGGGTGGTTCTGCTCTTCTGTAGTATCTTCGCCGTTGC
>Cluster_815|Contig3|original@1157|Allele_Dic2|pos_101|type1@middle|from_DicSil
CTGTTCAATTTCTTCTGATAGATCATTTAACTTTGACTCGTCACTTCTCTTCTGGTTCTCAAACTCGTCGCTCTTGCTCTTGAGCTCCACCACTAGCCTATCTATCTCATTTGACTTGAA
>Cluster_815|Contig3|original@1157|Allele_Dic2|pos_101|type1@side|from_DicSil
TGTCTCTCTCAGCTGATAGCTTGTCAATCTTGGCTTTGAGCTGTTCAATTTCTTCTGATAGATCATTTAACTTTGACTCGTCACTTCTCTTCTGGTTCTCAAACTCGTCGCTCTTGCTCT
>Cluster_815|Contig3|original@1157|Allele_Silur|pos_101|type1@middle|from_DicSil
CTGTTCAATTTCTTCTGATAGATCATTTAACTTTGACTCGTCACTTCTCTTCTGGTTCTCGAACTCGTCGCTCTTGCTCTTGAGCTCCACCACTAGCCTATCTATCTCATTTGACTTGAA
>Cluster_815|Contig3|original@1157|Allele_Silur|pos_101|type1@side|from_DicSil
TCACTTCTCTTCTGGTTCTCGAACTCGTCGCTCTTGCTCTTGAGCTCCACCACTAGCCTATCTATCTCATTTGACTTGAAATCCACTAGGGTAAGTAACTGCTGAATCTTCACCCGGTGT
>Cluster_15300|Contig3|original@393|Allele_Dic2|pos_189|type3|from_DicSil
ATCGATGAATGTTAGCTGAAGAACATTTCCTTTCTACTCCATGTAACTGCCAGAACTGTTGTCCACACCGCTGTCAATTGTCAAGCGATTGCATCTGGCCAGCAGATCGTCCTCTACAGT
>Cluster_15300|Contig3|original@393|Allele_Silur|pos_189|type3|from_DicSil
ATCGATGAATGTTAGCTGAAGAACATTTCCTTTCTACTCCATGTAACTGCCAGAACTGTTGTCCACACCGCTGTCAATTGTCAAGCGATTGCATCTGGCCAGCAGATCATCCTCTACAGT
>Cluster_7920|Contig3|original@696|Allele_Dic2|pos_101|type1@middle|from_DicSil
CCACCAGTCATTGAGGCGCTTTCATGTTACTCAAACATGGCAGGAGTGAAAGAATGTGTCGGACATGAGCGGGTTAAGTGCTACACCGACAAAGGCATATCAATATGGAGCGGCAACGAT
>Cluster_7920|Contig3|original@696|Allele_Dic2|pos_101|type1@side|from_DicSil
CATTTACAACGTGCCATCCAGGACAAGTCAGGACATACCTCCACCAGTCATTGAGGCGCTTTCATGTTACTCAAACATGGCAGGAGTGAAAGAATGTGTCGGACATGAGCGGGTTAAGTG
>Cluster_7920|Contig3|original@696|Allele_Silur|pos_101|type1@middle|from_DicSil
CCACCAGTCATTGAGGCGCTTTCATGTTACTCAAACATGGCAGGAGTGAAAGAATGTGTCAGACATGAGCGGGTTAAGTGCTACACCGACAAAGGCATATCAATATGGAGCGGCAACGAT
>Cluster_7920|Contig3|original@696|Allele_Silur|pos_101|type1@side|from_DicSil
CAGGAGTGAAAGAATGTGTCAGACATGAGCGGGTTAAGTGCTACACCGACAAAGGCATATCAATATGGAGCGGCAACGATGATGAATGTCATGACTCAAGGTGGAAGTATGGCGCTACTG
>Cluster_9106|Contig1|original@617|Allele_Dic2|pos_101|type1@middle|from_DicSil
CTTTGAGATTTGAAGAAGGTATCTGCCGCATGGTTGGATTCCCAGAAGGAAGGCACTATGGCTCAGCTTTATGTTCTGAAAACAAACTATGTTGGTTTGGTGACTGATGTGTTCTGTAAC
>Cluster_9106|Contig1|original@617|Allele_Dic2|pos_101|type1@side|from_DicSil
CTCTCTTCCATGAAATTGACCCCAAGGACCCACTGAAAGCCTTTGAGATTTGAAGAAGGTATCTGCCGCATGGTTGGATTCCCAGAAGGAAGGCACTATGGCTCAGCTTTATGTTCTGAA
>Cluster_9106|Contig1|original@617|Allele_Silur|pos_101|type1@middle|from_DicSil
CTTTGAGATTTGAAGAAGGTATCTGCCGCATGGTTGGATTCCCAGAAGGAAGGCACTATGACTCAGCTTTATGTTCTGAAAACAAACTATGTTGGTTTGGTGACTGATGTGTTCTGTAAC
>Cluster_9106|Contig1|original@617|Allele_Silur|pos_101|type1@side|from_DicSil
CCCAGAAGGAAGGCACTATGACTCAGCTTTATGTTCTGAAAACAAACTATGTTGGTTTGGTGACTGATGTGTTCTGTAACATGGATATATTGTGCCTATGTTCTATGTCAGCAATGCTCG
>Cluster_5163|Contig1|original@106|Allele_Dic2|pos_101|type1@middle|from_DicSil
CCTCATCCAGTACAGCCGTTGTGTGGCGGTCTTTTTTGACACAACACAGCATTCCATAATCCATGAATCAACGGAGTGGACAGGACCGGCAACCTGTAATCGTCGGATCTGTAGAAGCGT
>Cluster_5163|Contig1|original@106|Allele_Dic2|pos_101|type1@side|from_DicSil
ATGCGACTGTTAAGTCTGCATCGCTGTAAAATATTTATCACCTCATCCAGTACAGCCGTTGTGTGGCGGTCTTTTTTGACACAACACAGCATTCCATAATCCATGAATCAACGGAGTGGA
>Cluster_5163|Contig1|original@106|Allele_Silur|pos_101|type1@middle|from_DicSil
CCTCATCCAGTACAGCCGTTGTGTGGCGGTCTTTTTTGACACAACACAGCATTCCATAATTCATGAATCAACGGAGTGGACAGGACCGGCAACCTGTAATCGTCGGATCTGTAGAAGCGT
>Cluster_5163|Contig1|original@106|Allele_Silur|pos_101|type1@side|from_DicSil
ACAACACAGCATTCCATAATTCATGAATCAACGGAGTGGACAGGACCGGCAACCTGTAATCGTCGGATCTGTAGAAGCGTTGATGTTGTCGACACTGGCCCAGTTTGCCTTGTAGATTCA
>Cluster_13257|Contig1|original@341|Allele_Dic2|pos_101|type1@middle|from_DicSil
AAGCAAACCCAGGCTGCAGGTCACAATAAACGATTGCATGAATCCCCGGCAAGCAGACGCTTCCCGCGCATTGCAGGAGCAGGAGCAGTGCCTCCGCATGTCTTTTGCAAATCAGGCTCT
>Cluster_13257|Contig1|original@341|Allele_Dic2|pos_101|type1@side|from_DicSil
CAACCTCAGCGTAAAAATAAGAATGTAGACGTCTCATTAGAAGCAAACCCAGGCTGCAGGTCACAATAAACGATTGCATGAATCCCCGGCAAGCAGACGCTTCCCGCGCATTGCAGGAGC
>Cluster_13257|Contig1|original@341|Allele_Silur|pos_101|type1@middle|from_DicSil
AAGCAAACCCAGGCTGCAGGTCACAATAAACGATTGCATGAATCCCCGGCAAGCAGACGCCTCCCGCGCATTGCAGGAGCAGGAGCAGTGCCTCCGCATGTCTTTTGCAAATCAGGCTCT
>Cluster_13257|Contig1|original@341|Allele_Silur|pos_101|type1@side|from_DicSil
AATCCCCGGCAAGCAGACGCCTCCCGCGCATTGCAGGAGCAGGAGCAGTGCCTCCGCATGTCTTTTGCAAATCAGGCTCTAGAAATCTCAACGTACTCCATTGCCTTCTGCTTCACATGC
>Cluster_6266|Contig2|original@1028|Allele_Dic2|pos_167|type3|from_DicSil
ATAAATGGAGATGTTTACTACCGGATTTAAGGAGAGTTACTAAGAGATTGGGATCATCTCATCATGTTATTATGCGTACTTTCCTGACAATGTAAGTTGTTACAATGGCAGAACAAAAAG
>Cluster_6266|Contig2|original@1028|Allele_Silur|pos_167|type3|from_DicSil
ATAAATGGAGATGTTTACTACCGGATTTAAGGAGAGTTACTAAGAGATTGGGATCATCTCATCATGTTATTATGCGTACTTTCCTGGCAATGTAAGTTGTTACAATGGCAGAACAAAAAG
>Cluster_17578|Contig1|original@912|Allele_Dic2|pos_29|type3|from_DicSil
GGATTCTGACACCGAGCGATGAACTCCACGAGGAAGTGGCAGCTGCGTCCGAGGTGTCGGGAGAGAAGTTATGGAGGCTGCCACTAGAAGAAAGCTACTGGGAGACGATGAAGTCTGGTG
>Cluster_17578|Contig1|original@912|Allele_Silur|pos_29|type3|from_DicSil
GGATTCTGACACCGAGCGATGAACTCCATGAGGAAGTGGCAGCTGCGTCCGAGGTGTCGGGAGAGAAGTTATGGAGGCTGCCACTAGAAGAAAGCTACTGGGAGACGATGAAGTCTGGTG
>Cluster_1405|Contig1|original@2050|Allele_Dic2|pos_84|type3|from_DicSil
TTGTTTTGGACCTTCACGCTGTTCACTAGATGGTTTTTCTAGGTTCTGCCGCCGAAGATGAAGAGAGTGCTCCTGTGTTTCTTCGGAGCGAAATGGAAGAGTTGCCTCAACGTATCTAAG
>Cluster_1405|Contig1|original@2050|Allele_Silur|pos_84|type3|from_DicSil
TTGTTTTGGACCTTCACGCTGTTCACTAGATGGTTTTTCTAGGTTCTGCCGCCGAAGATGAAGAGAGTGCTCCTGTGTTTCTTTGGAGCGAAATGGAAGAGTTGCCTCAACGTATCTAAG
>Cluster_4544|Contig1|likelySeq@837|Allele_Dic2|pos_108|type2|from_DicSil
TGGACTGTATGCATGCTGGAAGAGGAGCCTGTGATGTTTCTGAATTCTGAAGATCAATTTGTACGACATAACTGTAACATCTATGTTACCTGTACGGTGATATGTTTACCCTGTTCCTAA
>Cluster_4544|Contig1|likelySeq@837|Allele_Silur|pos_108|type2|from_DicSil
TGAATTCTGAAGATCAATTTGTACGACATAACTGTAACATATATGTTACCTGTACGGTGATATGTTTACCCTGTTCCTAAGAGTAAAGAAAAGAACCCACTGCTTGTGTTTTAAAAAAAA
>Cluster_2070|Contig2|complementarySeq@623|Allele_Dic2|pos_64|type3|from_DicSil
GGGATTATTCCTAGTGCCGCGTCGAAGCATGCACCGGATATACGGCCATGCTCACGCAGTTCGGGTGGTGGAGCCTCACCCAGCCTTCCTTCGGGGTCAGAACCGATGACGTTGAAGTAT
>Cluster_2070|Contig2|complementarySeq@623|Allele_Silur|pos_64|type3|from_DicSil
GGGATTATTCCTAGTGCCGCGTCGAAGCATGCACCGGATATACGGCCATGCTCACGCAGTTCGCGTGGTGGAGCCTCACCCAGCCTTCCTTCGGGGTCAGAACCGATGACGTTGAAGTAT
>Cluster_13952|Contig2|complementarySeq@1067|Allele_Dic2|pos_101|type1@middle|from_DicSil
CGCTTCCTGCATCTCCATAACCATTCTGGAAAATTCTCCATTACCATTTGATGCTTCTTCGTGCAACACCGTCCTCACTTTCCAAACCTCATTAAAGTATATATTTGCTGTGACAGAGCT
>Cluster_13952|Contig2|complementarySeq@1067|Allele_Dic2|pos_101|type1@side|from_DicSil
TTGACAACCACAAGTACGTATTTTGCCAATACCCATGGAACGCTTCCTGCATCTCCATAACCATTCTGGAAAATTCTCCATTACCATTTGATGCTTCTTCGTGCAACACCGTCCTCACTT
>Cluster_13952|Contig2|complementarySeq@1067|Allele_Silur|pos_101|type1@middle|from_DicSil
CGCTTCCTGCATCTCCATAACCATTCTGGAAAATTCTCCATTACCATTTGATGCTTCTTCTTGCAACACCGTCCTCACTTTCCAAACCTCATTAAAGTATATATTTGCTGTGACAGAGCT
>Cluster_13952|Contig2|complementarySeq@1067|Allele_Silur|pos_101|type1@side|from_DicSil
TTACCATTTGATGCTTCTTCTTGCAACACCGTCCTCACTTTCCAAACCTCATTAAAGTATATATTTGCTGTGACAGAGCTAGGGCAAGATATTACTTCAATGACACGATAAAACATCCTC
>Cluster_3714|Contig1|complementarySeq@690|Allele_Dic2|pos_101|type1@middle|from_DicSil
CTACCGTTCCAACTTCCTGGTGTACAAGCCGGAGAGCAATGCTGTTGTGTGGAGTGGCCCGGCGCTGCTTTTCCTCCTGTTCTTGATTGGCATCTGGCAAGTCTATGTGAAGAAGAAGGA
>Cluster_3714|Contig1|complementarySeq@690|Allele_Dic2|pos_101|type1@side|from_DicSil
AGCTCGTCATCTTGGGGCTCGGGGATGGTTACATCGCCATCTACCGTTCCAACTTCCTGGTGTACAAGCCGGAGAGCAATGCTGTTGTGTGGAGTGGCCCGGCGCTGCTTTTCCTCCTGT
>Cluster_3714|Contig1|complementarySeq@690|Allele_Silur|pos_101|type1@middle|from_DicSil
CTACCGTTCCAACTTCCTGGTGTACAAGCCGGAGAGCAATGCTGTTGTGTGGAGTGGCCCAGCGCTGCTTTTCCTCCTGTTCTTGATTGGCATCTGGCAAGTCTATGTGAAGAAGAAGGA
>Cluster_3714|Contig1|complementarySeq@690|Allele_Silur|pos_101|type1@side|from_DicSil
GCTGTTGTGTGGAGTGGCCCAGCGCTGCTTTTCCTCCTGTTCTTGATTGGCATCTGGCAAGTCTATGTGAAGAAGAAGGATTCGTTGGGATGGACACCGGAGGAGACGTTTAACACCTCG
>Cluster_6314|Contig3|original@1994|Allele_Dic2|pos_101|type1@middle|from_DicSil
GCTGACCTGCATATGAGCCGCTCTTTCTCAGGATCAAGTTGAACCGCTGACATGAATCATTGACGACTGCTTGCCTCTTGGTACTTGTTCCTGAACATCCTACAGGCTGACATGTAAATA
>Cluster_6314|Contig3|original@1994|Allele_Dic2|pos_101|type1@side|from_DicSil
GAAATGGCTCATCAGCAGAGTTCTTCTACCTAACCTCCTGGCTGACCTGCATATGAGCCGCTCTTTCTCAGGATCAAGTTGAACCGCTGACATGAATCATTGACGACTGCTTGCCTCTTG
>Cluster_6314|Contig3|original@1994|Allele_Silur|pos_101|type1@middle|from_DicSil
GCTGACCTGCATATGAGCCGCTCTTTCTCAGGATCAAGTTGAACCGCTGACATGAATCATGGACGACTGCTTGCCTCTTGGTACTTGTTCCTGAACATCCTACAGGCTGACATGTAAATA
>Cluster_6314|Contig3|original@1994|Allele_Silur|pos_101|type1@side|from_DicSil
GAACCGCTGACATGAATCATGGACGACTGCTTGCCTCTTGGTACTTGTTCCTGAACATCCTACAGGCTGACATGTAAATACGACCTAGATGATGGACCGTGAAGCTTTAGTGCTGCTCTT
>Cluster_12977|Contig2|original@259|Allele_Dic2|pos_180|type3|from_DicSil
AAGAACTAGGGTATTATTTACAGACTCTCCAGCATCCCATGCTGTAGATACTTTTTCCCGCTCTTCCCGATGCGACCAGCATGGAAGTATCTCTCAGGGGCTCTCGCAGAACTCCATTTC
>Cluster_12977|Contig2|original@259|Allele_Silur|pos_180|type3|from_DicSil
AAGAACTAGGGTATTATTTACAGACTCTCCAGCATCCCATGCTGTAGATACTTTTTCCCGCTCTTCCCGATGCGACCAGCATGGAAGTATCTCTCAGGGACTCTCGCAGAACTCCATTTC
>Cluster_6008|Contig3|original@385|Allele_Dic2|pos_101|type1@middle|from_DicSil
GGAGCAAGAGGGATGAGCTCTAGGTAGCAAGTAAAGGGCTACAACACCGGTGTATTATGGCGGCTGGCCGGCCGGGGCAGTATCATCATCAGCCTCTTCCATGGGAACCGCCTCCCCCAC
>Cluster_6008|Contig3|original@385|Allele_Dic2|pos_101|type1@side|from_DicSil
GGACCAAGGGACAGGCCAAGTCGCGCTTATTTGCAGAACGGGAGCAAGAGGGATGAGCTCTAGGTAGCAAGTAAAGGGCTACAACACCGGTGTATTATGGCGGCTGGCCGGCCGGGGCAG
>Cluster_6008|Contig3|original@385|Allele_Silur|pos_101|type1@middle|from_DicSil
GGAGCAAGAGGGATGAGCTCTAGGTAGCAAGTAAAGGGCTACAACACCGGTGTATTATGGTGGCTGGCCGGCCGGGGCAGTATCATCATCAGCCTCTTCCATGGGAACCGCCTCCCCCAC
>Cluster_6008|Contig3|original@385|Allele_Silur|pos_101|type1@side|from_DicSil
ACAACACCGGTGTATTATGGTGGCTGGCCGGCCGGGGCAGTATCATCATCAGCCTCTTCCATGGGAACCGCCTCCCCCACGCTGAGGGTACGAGTCTTCCTGCCCGCCACCCCTCCCATA
>Cluster_4099|Contig2|original@385|Allele_Dic2|pos_170|type3|from_DicSil
ACCCGCAGTAGCGTCGAATAGAAACAGTGTAAAATCATCTAATCCTTGTCCACTTTGGGTGTGGAATCCTTCTTGGCAGCCTGGGACTCAAGCTCCTTTGGTACCGATCGCTCAGCAGAT
>Cluster_4099|Contig2|original@385|Allele_Silur|pos_170|type3|from_DicSil
ACCCGCAGTAGCGTCGAATAGAAACAGTGTAAAATCATCTAATCCTTGTCCACTTTGGGTGTGGAATCCTTCTTGGCAGCCTGGGACTCCAGCTCCTTTGGTACCGATCGCTCAGCAGAT
>Cluster_5291|Contig3|original@95|Allele_Dic2|pos_95|type2|from_DicSil
TGTTTTCCCAGTGTCAACCAATTTTCGACAGGGTGGA-TTTTTTGTCAGGGGAACACATTATTCCGAACAGGAAGTCATCAGTATATGCGGCATTCTCATATCTTCTTTCTAATGCTATA
>Cluster_5291|Contig3|original@95|Allele_Silur|pos_95|type2|from_DicSil
TTTTGTCAGGGGAACACATTATTCCGAACAGGAAGTCATCGGTATATGCGGCATTCTCATATCTTCTTTCTAATGCTATATCTACGATTCAAGTTTTAAACTCTTCATTCACTGGATGTA
>Cluster_11862|Contig1|original@435|Allele_Dic2|pos_101|type1@middle|from_DicSil
CACGGAGCGCTTGGCGTCGTCGGCGGTGATGTGCTGGGTGCTGACGCCCTTGAGCAGGCCAGCCTCCACGAGCTTCGGCGCCAGCGCCAGCATCCGCTTGGCTGTGCACCCGCTGAGGAT
>Cluster_11862|Contig1|original@435|Allele_Dic2|pos_101|type1@side|from_DicSil
TGGGCAGCACGGGCAGGCCGCTGCCGACAAAGGCCATCTCCACGGAGCGCTTGGCGTCGTCGGCGGTGATGTGCTGGGTGCTGACGCCCTTGAGCAGGCCAGCCTCCACGAGCTTCGGCG
>Cluster_11862|Contig1|original@435|Allele_Silur|pos_101|type1@middle|from_DicSil
CACGGAGCGCTTGGCGTCGTCGGCGGTGATGTGCTGGGTGCTGACGCCCTTGAGCAGGCCGGCCTCCACGAGCTTCGGCGCCAGCGCCAGCATCCGCTTGGCTGTGCACCCGCTGAGGAT
>Cluster_11862|Contig1|original@435|Allele_Silur|pos_101|type1@side|from_DicSil
CTGACGCCCTTGAGCAGGCCGGCCTCCACGAGCTTCGGCGCCAGCGCCAGCATCCGCTTGGCTGTGCACCCGCTGAGGATCTTGTCGAACACAGGGAGCACGAGCTCGCCGCCCTGGGTG
>Cluster_1539|Contig2|original@114|Allele_Dic2|pos_101|type1@middle|from_DicSil
GTAAGCAAAAGGAGATGAAAGAAAACATACCCTGTTCAGTGTTCACATCTTCTCCAGAAATGGAGGTACTATACATCAGTAATAATTTCGACGAACCAGTGCAGTGCACCGAGCAACTCT
>Cluster_1539|Contig2|original@114|Allele_Dic2|pos_101|type1@side|from_DicSil
CCAATATAGCTGACAATTTGCTCAACACCCAACAAGCAGAGTAAGCAAAAGGAGATGAAAGAAAACATACCCTGTTCAGTGTTCACATCTTCTCCAGAAATGGAGGTACTATACATCAGT
>Cluster_1539|Contig2|original@114|Allele_Silur|pos_101|type1@middle|from_DicSil
GTAAGCAAAAGGAGATGAAAGAAAACATACCCTGTTCAGTGTTCACATCTTCTCCAGAAAGGGAGGTACTATACATCAGTAATAATTTCGACGAACCAGTGCAGTGCACCGAGCAACTCT
>Cluster_1539|Contig2|original@114|Allele_Silur|pos_101|type1@side|from_DicSil
GTTCACATCTTCTCCAGAAAGGGAGGTACTATACATCAGTAATAATTTCGACGAACCAGTGCAGTGCACCGAGCAACTCTTAACTAGTGCCACAACATACCCAAAGGAAGCACAAACGAC
>Cluster_230|Contig1|original@1785|Allele_Dic2|pos_61|type3|from_DicSil
GGTTATTTCTGTATTGAGTCAGTTAAACGAACGACTATATGTCTGGTCCGTTGCATCTGGCGTGCCTGTTTGTTTTCTGGTCATCTTTCATTGAAACTGCGTTTGAATATATAATATGTG
>Cluster_230|Contig1|original@1785|Allele_Silur|pos_61|type3|from_DicSil
GGTTATTTCTGTATTGAGTCAGTTAAACGAACGACTATATGTCTGGTCCGTTGCATCTGGTGTGCCTGTTTGTTTTCTGGTCATCTTTCATTGAAACTGCGTTTGAATATATAATATGTG
>Cluster_5677|Contig3|original@522|Allele_Dic2|pos_88|type3|from_DicSil
CATGCCACTGAGAATGCGTTCAATCCTGAGGGACGCAACTGGTTCCTTTGACGAAGAAAACACCTCGCCAGGGTAAAACAGAACCCCGTCGCCTGGAGGAAGGCCGCGTCGGAAACAGAT
>Cluster_5677|Contig3|original@522|Allele_Silur|pos_88|type3|from_DicSil
CATGCCACTGAGAATGCGTTCAATCCTGAGGGACGCAACTGGTTCCTTTGACGAAGAAAACACCTCGCCAGGGTAAAACAGAACCCCATCGCCTGGAGGAAGGCCGCGTCGGAAACAGAT
>Cluster_1455|Contig4|original@957|Allele_Dic2|pos_109|type2|from_DicSil
TGTGTCTAGCTCTAAGCTCCTTTATTTCTTCTTCAAGCTGTTTCGCGCGTCCTTCTTGTAATGCTGCCTCCTCCTTAATTCCTAGATACTCCTGTCTACTTTCAGATGCTCTTTGTCTCT
>Cluster_1455|Contig4|original@957|Allele_Silur|pos_109|type2|from_DicSil
TTTCGCGCGTCCTTCTTGTAATGCTGCCTCCTCCTTAATTGCTAGATACTCCTGTCTACTTTCAGATGCTCTTTGTCTCTCCTTTTCAAGAGATCGGCTCAGCTGTGTCTGTTCTGTCCT
>Cluster_2114|Contig3|original@2227|Allele_Dic2|pos_101|type1@middle|from_DicSil
CAAATCCTCCAGCAGCTTTGTAATTGGATGAAGCATGATGTAGATCAGAATTAGGATACTGGTGTTCATTCTGAGAATTCTTCAGATATGGCCTTGCATGCCTCTGAGCAGTACCCTGAG
>Cluster_2114|Contig3|original@2227|Allele_Dic2|pos_101|type1@side|from_DicSil
GGAGCATTAGCCACTCCAGCTTCACGTCGATTGGCTCGAACAAATCCTCCAGCAGCTTTGTAATTGGATGAAGCATGATGTAGATCAGAATTAGGATACTGGTGTTCATTCTGAGAATTC
>Cluster_2114|Contig3|original@2227|Allele_Silur|pos_101|type1@middle|from_DicSil
CAAATCCTCCAGCAGCTTTGTAATTGGATGAAGCATGATGTAGATCAGAATTAGGATACTTGTGTTCATTCTGAGAATTCTTCAGATATGGCCTTGCATGCCTCTGAGCAGTACCCTGAG
>Cluster_2114|Contig3|original@2227|Allele_Silur|pos_101|type1@side|from_DicSil
TAGATCAGAATTAGGATACTTGTGTTCATTCTGAGAATTCTTCAGATATGGCCTTGCATGCCTCTGAGCAGTACCCTGAGCATCCCTCTTCATATGATGCATGTCAGAGTTGTAGCTACT
>Cluster_23108|Contig2|original@533|Allele_Dic2|pos_101|type1@middle|from_DicSil
CGTCCCTGGAAGAAGCGGCGAGGCTGATGCGCGAGCAGTCACCACCAGCAACTGAGAATGGTGATGGTATTCTCTCGGCACAAGAGCCGACTTCACCGCCAAGTGGATGCTGACCTGAAG
>Cluster_23108|Contig2|original@533|Allele_Dic2|pos_101|type1@side|from_DicSil
TTCACCTTCCAGAGATCGATTATGCACGATGAGCTACACGCGTCCCTGGAAGAAGCGGCGAGGCTGATGCGCGAGCAGTCACCACCAGCAACTGAGAATGGTGATGGTATTCTCTCGGCA
>Cluster_23108|Contig2|original@533|Allele_Silur|pos_101|type1@middle|from_DicSil
CGTCCCTGGAAGAAGCGGCGAGGCTGATGCGCGAGCAGTCACCACCAGCAACTGAGAATGATGATGGTATTCTCTCGGCACAAGAGCCGACTTCACCGCCAAGTGGATGCTGACCTGAAG
>Cluster_23108|Contig2|original@533|Allele_Silur|pos_101|type1@side|from_DicSil
ACCACCAGCAACTGAGAATGATGATGGTATTCTCTCGGCACAAGAGCCGACTTCACCGCCAAGTGGATGCTGACCTGAAGTTCACTGCGAAATAATGGGAAACTGCCCTCCCAGATTTTA
>Cluster_18499|Contig1|original@793|Allele_Dic2|pos_101|type1@middle|from_DicSil
GTCTGTGATAGAAAAGTTTCCATCAAGTGTTCCTGTGATTGGTCCTGCAATGAAAGGAGTGGCTTCCGTGGGCAGGTGATCAAACATCTAGTTTGATATGCGCTGATTCAAAATTTCAGA
>Cluster_18499|Contig1|original@793|Allele_Dic2|pos_101|type1@side|from_DicSil
AAACCAAAGCCAAACCCGAAGTGAAGAATGAAGAACAGAGGTCTGTGATAGAAAAGTTTCCATCAAGTGTTCCTGTGATTGGTCCTGCAATGAAAGGAGTGGCTTCCGTGGGCAGGTGAT
>Cluster_18499|Contig1|original@793|Allele_Silur|pos_101|type1@middle|from_DicSil
GTCTGTGATAGAAAAGTTTCCATCAAGTGTTCCTGTGATTGGTCCTGCAATGAAAGGAGTAGCTTCCGTGGGCAGGTGATCAAACATCTAGTTTGATATGCGCTGATTCAAAATTTCAGA
>Cluster_18499|Contig1|original@793|Allele_Silur|pos_101|type1@side|from_DicSil
GGTCCTGCAATGAAAGGAGTAGCTTCCGTGGGCAGGTGATCAAACATCTAGTTTGATATGCGCTGATTCAAAATTTCAGATTAGTTACTGAATATTGTTACTCAGGAAGTACTAGTTCTT
>Cluster_7424|Contig1|original@152|Allele_Dic2|pos_101|type1@middle|from_DicSil
GTACATACGTACAGACCAAAATAATTTAGAAACGACATGTCAAACACTAGCCTGCAGCAAGAAAAAAGAAATTTTAAAACAAATGTGGGGGAAAAACTCCGATAGCCGCGAACAGGGGAG
>Cluster_7424|Contig1|original@152|Allele_Dic2|pos_101|type1@side|from_DicSil
TTGCAAGTTTCTTGCGGGCAAAGGCGAACAGGCAATCAGAGTACATACGTACAGACCAAAATAATTTAGAAACGACATGTCAAACACTAGCCTGCAGCAAGAAAAAAGAAATTTTAAAAC
>Cluster_7424|Contig1|original@152|Allele_Silur|pos_101|type1@middle|from_DicSil
GTACATACGTACAGACCAAAATAATTTAGAAACGACATGTCAAACACTAGCCTGCAGCAATAAAAAAGAAATTTTAAAACAAATGTGGGGGAAAAACTCCGATAGCCGCGAACAGGGGAG
>Cluster_7424|Contig1|original@152|Allele_Silur|pos_101|type1@side|from_DicSil
CAAACACTAGCCTGCAGCAATAAAAAAGAAATTTTAAAACAAATGTGGGGGAAAAACTCCGATAGCCGCGAACAGGGGAGAAAATCTTGCTGGCTCGCCGACCATAGCATTCGGTGTCAT
>Cluster_3824|Contig2|likelySeq@269|Allele_Dic2|pos_101|type1@middle|from_DicSil
AAATGGATGCATCTAGACGTATTTTAGTTCTAGATACATTCATTTCCGAGACAAGTAATTTCGAACGGAGGGAGTAGTACATTTGCACTAAACATGCATGTCATACAGCAACACAAGTAC
>Cluster_3824|Contig2|likelySeq@269|Allele_Dic2|pos_101|type1@side|from_DicSil
ACACACAGGTACTCCCTCCTTTCGGAATTACTTGTCGCGAAAATGGATGCATCTAGACGTATTTTAGTTCTAGATACATTCATTTCCGAGACAAGTAATTTCGAACGGAGGGAGTAGTAC
>Cluster_3824|Contig2|likelySeq@269|Allele_Silur|pos_101|type1@middle|from_DicSil
AAATGGATGCATCTAGACGTATTTTAGTTCTAGATACATTCATTTCCGAGACAAGTAATTCCGAACGGAGGGAGTAGTACATTTGCACTAAACATGCATGTCATACAGCAACACAAGTAC
>Cluster_3824|Contig2|likelySeq@269|Allele_Silur|pos_101|type1@side|from_DicSil
CATTTCCGAGACAAGTAATTCCGAACGGAGGGAGTAGTACATTTGCACTAAACATGCATGTCATACAGCAACACAAGTACAAAGGGCTGCTGCTCCAGAGCCTGGGCTGTGTGGTGATTA
>Cluster_2052|Contig2|likelySeq@516|Allele_Dic2|pos_101|type1@middle|from_DicSil
CTTTGTTGGCTGGGACTTGATAGGGTGGTGCAAATGGAGGGAAGACGGCGGGGGGGAACGTAGCTGGATAAGGCATATGAGGAGCAAATCCTGTAGGAGCAGCACTCGCTGCTTTGAGTT
>Cluster_2052|Contig2|likelySeq@516|Allele_Dic2|pos_101|type1@side|from_DicSil
CACATCGCCATTCCAGGGAATGCAGCAGGGACCGGAGCGCCTTTGTTGGCTGGGACTTGATAGGGTGGTGCAAATGGAGGGAAGACGGCGGGGGGGAACGTAGCTGGATAAGGCATATGA
>Cluster_2052|Contig2|likelySeq@516|Allele_Silur|pos_101|type1@middle|from_DicSil
CTTTGTTGGCTGGGACTTGATAGGGTGGTGCAAATGGAGGGAAGACGGCGGGGGGGAACGCAGCTGGATAAGGCATATGAGGAGCAAATCCTGTAGGAGCAGCACTCGCTGCTTTGAGTT
>Cluster_2052|Contig2|likelySeq@516|Allele_Silur|pos_101|type1@side|from_DicSil
GAAGACGGCGGGGGGGAACGCAGCTGGATAAGGCATATGAGGAGCAAATCCTGTAGGAGCAGCACTCGCTGCTTTGAGTTGTTGTTCCAGCCTTTCCTTTTCTGCCTTCAGGCTCAACTT
>Cluster_9947|Contig2|original@442|Allele_Dic2|pos_101|type1@middle|from_DicSil
GGCGAGGTCCATCCAGGCGTCCACGTCGACCACGAACTTCTGCCCGAGCTTCTTCTCCTCATGCTTCACGCCGTGGAAGCCGTGGAACTGCAGCCCCCGCAGGATCAGCTTGTCGCCGCC
>Cluster_9947|Contig2|original@442|Allele_Dic2|pos_101|type1@side|from_DicSil
AGCTGACGGTGTGGGAGATGTCGTCGGAGTCCCCGGCGGCGGCGAGGTCCATCCAGGCGTCCACGTCGACCACGAACTTCTGCCCGAGCTTCTTCTCCTCATGCTTCACGCCGTGGAAGC
>Cluster_9947|Contig2|original@442|Allele_Silur|pos_101|type1@middle|from_DicSil
GGCGAGGTCCATCCAGGCGTCCACGTCGACCACGAACTTCTGCCCGAGCTTCTTCTCCTCCTGCTTCACGCCGTGGAAGCCGTGGAACTGCAGCCCCCGCAGGATCAGCTTGTCGCCGCC
>Cluster_9947|Contig2|original@442|Allele_Silur|pos_101|type1@side|from_DicSil
TGCCCGAGCTTCTTCTCCTCCTGCTTCACGCCGTGGAAGCCGTGGAACTGCAGCCCCCGCAGGATCAGCTTGTCGCCGCCCATCGCCGGCCGCTCCTCGTCGCCGTCCCCCGCCATGGCT
>Cluster_6167|Contig2|complementarySeq@142|Allele_Dic2|pos_101|type1@middle|from_DicSil
ATAATTTCCTCATTTTACACAGATAGCTTATTCATTGAAAAATCGTAAATTCAACACACCAACAACAGGTAGCTGACCCAAAACACTCACTTTGTTTTGACACTGACGCCGTCCGATCCG
>Cluster_6167|Contig2|complementarySeq@142|Allele_Dic2|pos_101|type1@side|from_DicSil
AGCCAACGAAACATAGAAAAACTATATTTTATAGAACAACATAATTTCCTCATTTTACACAGATAGCTTATTCATTGAAAAATCGTAAATTCAACACACCAACAACAGGTAGCTGACCCA
>Cluster_6167|Contig2|complementarySeq@142|Allele_Silur|pos_101|type1@middle|from_DicSil
ATAATTTCCTCATTTTACACAGATAGCTTATTCATTGAAAAATCGTAAATTCAACACACCGACAACAGGTAGCTGACCCAAAACACTCACTTTGTTTTGACACTGACGCCGTCCGATCCG
>Cluster_6167|Contig2|complementarySeq@142|Allele_Silur|pos_101|type1@side|from_DicSil
AATCGTAAATTCAACACACCGACAACAGGTAGCTGACCCAAAACACTCACTTTGTTTTGACACTGACGCCGTCCGATCCGGCAATGATCACTGAAGTTGCCATGTTCAAAAACAAGCCAT
>Cluster_180|Contig9|complementarySeq@81|Allele_Dic2|pos_80|type4|from_DicSil
ACAGAAATAGGCAACCATTTGGCAAAAGCAGCAGAAACAAGATAACAAGTTGCAATCTAATAACTTGCATTTCACAACAGATCAGTCTCAAGGCACAGGAGTTTAGCCGAAGCAGGAATA
>Cluster_180|Contig9|complementarySeq@81|Allele_Dic2|pos_80|type4|from_DicSil
ACAGAAATAGGCAACCATTTGGCAAAAGCAGCAGAAACAAGATAACAAGTTGCAATCTAATAACTTGCATTTCACAACAGATCAGTCTCAAGGCACAGGAGTTTAGCCGAAGCAGGAATA
>Cluster_2240|Contig2|original@249|Allele_Dic2|pos_101|type1@middle|from_DicSil
AGCACGAGACATGACACAAAATTACCACGGAGACAAAAGATACTTTGACGGTTTGACCTGCAAGCAATAACTGGAGATGTTTAACATTTCATCTGAGAAGCAACTATAGAGCGCCCTAAA
>Cluster_2240|Contig2|original@249|Allele_Dic2|pos_101|type1@side|from_DicSil
AAATTCATGAGGCAGGATCAACACAACATAAAAGAACAGTAGCACGAGACATGACACAAAATTACCACGGAGACAAAAGATACTTTGACGGTTTGACCTGCAAGCAATAACTGGAGATGT
>Cluster_2240|Contig2|original@249|Allele_Silur|pos_101|type1@middle|from_DicSil
AGCACGAGACATGACACAAAATTACCACGGAGACAAAAGATACTTTGACGGTTTGACCTGTAAGCAATAACTGGAGATGTTTAACATTTCATCTGAGAAGCAACTATAGAGCGCCCTAAA
>Cluster_2240|Contig2|original@249|Allele_Silur|pos_101|type1@side|from_DicSil
TACTTTGACGGTTTGACCTGTAAGCAATAACTGGAGATGTTTAACATTTCATCTGAGAAGCAACTATAGAGCGCCCTAAACAAAGGTTTCATGGTTGCTTATTGCAACTTTCTGGCAGCG
>Cluster_932|Contig3|original@346|Allele_Dic2|pos_101|type1@middle|from_DicSil
ACCAGATGAACACATATGCATGTGGAAGAGCAGGTGTTCCAGCATAATCAAGATGCAACTGCCAACTACTCCAAGTAGATCCTTCTCCAGTTAGTGGCAAAGCAGCGTAAATGTACTGCT
>Cluster_932|Contig3|original@346|Allele_Dic2|pos_101|type1@side|from_DicSil
AATGTCTCGACGATCAACTTCAATCCCTCACTGTATGTCAACCAGATGAACACATATGCATGTGGAAGAGCAGGTGTTCCAGCATAATCAAGATGCAACTGCCAACTACTCCAAGTAGAT
>Cluster_932|Contig3|original@346|Allele_Silur|pos_101|type1@middle|from_DicSil
ACCAGATGAACACATATGCATGTGGAAGAGCAGGTGTTCCAGCATAATCAAGATGCAACTACCAACTACTCCAAGTAGATCCTTCTCCAGTTAGTGGCAAAGCAGCGTAAATGTACTGCT
>Cluster_932|Contig3|original@346|Allele_Silur|pos_101|type1@side|from_DicSil
AGCATAATCAAGATGCAACTACCAACTACTCCAAGTAGATCCTTCTCCAGTTAGTGGCAAAGCAGCGTAAATGTACTGCTTCGACATACTATTCTTCTGGTGATGATGGTGGCTGTAGGT
>Cluster_3654|Contig2|original@1016|Allele_Dic2|pos_101|type1@middle|from_DicSil
TTGACCTGAAACGTCCTAAATACGACATCCGGGTTGCAAATGCTCTGATGAAAGCATACGTTACAGAGGGTATGCTTGACAAGGCCATTGCTCTCAAGAAGCGTGCCAAGATGCGCGGAG
>Cluster_3654|Contig2|original@1016|Allele_Dic2|pos_101|type1@side|from_DicSil
TCTGATGTTAAGGAAACAGAGGACAAGGTAACAGAGGAGCTTGACCTGAAACGTCCTAAATACGACATCCGGGTTGCAAATGCTCTGATGAAAGCATACGTTACAGAGGGTATGCTTGAC
>Cluster_3654|Contig2|original@1016|Allele_Silur|pos_101|type1@middle|from_DicSil
TTGACCTGAAACGTCCTAAATACGACATCCGGGTTGCAAATGCTCTGATGAAAGCATACGCTACAGAGGGTATGCTTGACAAGGCCATTGCTCTCAAGAAGCGTGCCAAGATGCGCGGAG
>Cluster_3654|Contig2|original@1016|Allele_Silur|pos_101|type1@side|from_DicSil
TGCTCTGATGAAAGCATACGCTACAGAGGGTATGCTTGACAAGGCCATTGCTCTCAAGAAGCGTGCCAAGATGCGCGGAGGAAGGCTTAACGCGAAGACGTGGGAGATTTTCATGGAGCA
>Cluster_10795|Contig3|complementarySeq@1708|Allele_Dic2|pos_101|type1@middle|from_DicSil
TGAAGAGGAATGCAAGGAACCTGCCCCAGATATTGATTCAGTTGACTACATGGATATTGATGTGGAAGCTGGAACAGAAGTTGAAACACAGAATGTGCAACAACAACCTATCTTAGGTGA
>Cluster_10795|Contig3|complementarySeq@1708|Allele_Dic2|pos_101|type1@side|from_DicSil
CTGGCAATTCTGCATGTGAATCCTCTTCAGTTAATTCCTCTGAAGAGGAATGCAAGGAACCTGCCCCAGATATTGATTCAGTTGACTACATGGATATTGATGTGGAAGCTGGAACAGAAG
>Cluster_10795|Contig3|complementarySeq@1708|Allele_Silur|pos_101|type1@middle|from_DicSil
TGAAGAGGAATGCAAGGAACCTGCCCCAGATATTGATTCAGTTGACTACATGGATATTGACGTGGAAGCTGGAACAGAAGTTGAAACACAGAATGTGCAACAACAACCTATCTTAGGTGA
>Cluster_10795|Contig3|complementarySeq@1708|Allele_Silur|pos_101|type1@side|from_DicSil
GTTGACTACATGGATATTGACGTGGAAGCTGGAACAGAAGTTGAAACACAGAATGTGCAACAACAACCTATCTTAGGTGATTCAGTTGGAGTGATACGCAACAAAACATCAGTCCCAACC
>Cluster_1861|Contig3|complementarySeq@122|Allele_Dic2|pos_101|type1@middle|from_DicSil
TAAAGTTCCCTTCCGGTAAAAATTGGACTACAAAAGCGCTACAAAGACCCCACGGTGATGCTGTTCTTCTACACACAGTAACTTGTCAAGTTTCTGATCACAAAAAGGGGAACATCATAA
>Cluster_1861|Contig3|complementarySeq@122|Allele_Dic2|pos_101|type1@side|from_DicSil
TGCACGATTTTTTTTTTATTTTTTGCTCGTTTAACGACTATAAAGTTCCCTTCCGGTAAAAATTGGACTACAAAAGCGCTACAAAGACCCCACGGTGATGCTGTTCTTCTACACACAGTA
>Cluster_1861|Contig3|complementarySeq@122|Allele_Silur|pos_101|type1@middle|from_DicSil
TAAAGTTCCCTTCCGGTAAAAATTGGACTACAAAAGCGCTACAAAGACCCCACGGTGATGTTGTTCTTCTACACACAGTAACTTGTCAAGTTTCTGATCACAAAAAGGGGAACATCATAA
>Cluster_1861|Contig3|complementarySeq@122|Allele_Silur|pos_101|type1@side|from_DicSil
ACAAAGACCCCACGGTGATGTTGTTCTTCTACACACAGTAACTTGTCAAGTTTCTGATCACAAAAAGGGGAACATCATAATGAGAGACAACTAATAAATCATGGCACCGGCGCGAAGGCA
>Cluster_719|Contig3|original@2805|Allele_Dic2|pos_101|type1@middle|from_DicSil
ATAATCCACAGTTGACGCTATCCATTTGAAGCTTCTGATACATTTCATAAAGGATGACTCCACTGTTCTGTTTCCATCACAACTGGTCCCGCTTGTGAGACACCAAGCTTTTGCACTATA
>Cluster_719|Contig3|original@2805|Allele_Dic2|pos_101|type1@side|from_DicSil
TTTCACAATCGTAAAACAAATCCGTTGCATTATGAAGGTCATAATCCACAGTTGACGCTATCCATTTGAAGCTTCTGATACATTTCATAAAGGATGACTCCACTGTTCTGTTTCCATCAC
>Cluster_719|Contig3|original@2805|Allele_Silur|pos_101|type1@middle|from_DicSil
ATAATCCACAGTTGACGCTATCCATTTGAAGCTTCTGATACATTTCATAAAGGATGACTCGACTGTTCTGTTTCCATCACAACTGGTCCCGCTTGTGAGACACCAAGCTTTTGCACTATA
>Cluster_719|Contig3|original@2805|Allele_Silur|pos_101|type1@side|from_DicSil
CATTTCATAAAGGATGACTCGACTGTTCTGTTTCCATCACAACTGGTCCCGCTTGTGAGACACCAAGCTTTTGCACTATAATGATCATCCCAGAAACTGTCAAGGACCTCCAGAAGATAT
>Cluster_7804|Contig1|original@215|Allele_Dic2|pos_56|type3|from_DicSil
TGGGTGGTTATTCAAATCAACAGAACTCGTGAATCCACTTTTTGCGCTGCTAGATGCAGAGTTTGCTCATCGTTTGGCTGTTTCTGCTGCTGCTCATGGATTTGTCCCAAGAGAAAAGAG
>Cluster_7804|Contig1|original@215|Allele_Silur|pos_56|type3|from_DicSil
TGGGTGGTTATTCAAATCAACAGAACTCGTGAATCCACTTTTTGCGCTGCTAGATTCAGAGTTTGCTCATCGTTTGGCTGTTTCTGCTGCTGCTCATGGATTTGTCCCAAGAGAAAAGAG
>Cluster_1654|Contig1|original@309|Allele_Dic2|pos_101|type1@middle|from_DicSil
CAGCACATATCATTCCACACTTGTAAAAGCAGATGAATTATCTGAGCACTTTTCTGGCACATCTTCGTTGGACCTATTTGCCTCACGAGATGCATCTCCCAGAGTTTGGTCCTTGTTTTC
>Cluster_1654|Contig1|original@309|Allele_Dic2|pos_101|type1@side|from_DicSil
TCAAGATGTAAAACTGGAAGGCCATTGCATTTGATTCAAACAGCACATATCATTCCACACTTGTAAAAGCAGATGAATTATCTGAGCACTTTTCTGGCACATCTTCGTTGGACCTATTTG
>Cluster_1654|Contig1|original@309|Allele_Silur|pos_101|type1@middle|from_DicSil
CAGCACATATCATTCCACACTTGTAAAAGCAGATGAATTATCTGAGCACTTTTCTGGCACGTCTTCGTTGGACCTATTTGCCTCACGAGATGCATCTCCCAGAGTTTGGTCCTTGTTTTC
>Cluster_1654|Contig1|original@309|Allele_Silur|pos_101|type1@side|from_DicSil
TCTGAGCACTTTTCTGGCACGTCTTCGTTGGACCTATTTGCCTCACGAGATGCATCTCCCAGAGTTTGGTCCTTGTTTTCAGAAACAAATTCACCGTTCTCGACTCTGGGTTCCTTTGGC
>Cluster_6907|Contig3|original@108|Allele_Dic2|pos_101|type1@middle|from_DicSil
CACGGGCAATTATTAGTTATATGTACAAAAACAACCGGGAATGTGCAAGATAGGAGGAGGGTTAAGTGCAGCACGACAAACACCCAGGCCCGTCCATTTTCTTTCGAGCGCTCACCAACA
>Cluster_6907|Contig3|original@108|Allele_Dic2|pos_101|type1@side|from_DicSil
GGACGACCTACTAGAATATTTATATGTTCATGTTGAAGCGCACGGGCAATTATTAGTTATATGTACAAAAACAACCGGGAATGTGCAAGATAGGAGGAGGGTTAAGTGCAGCACGACAAA
>Cluster_6907|Contig3|original@108|Allele_Silur|pos_101|type1@middle|from_DicSil
CACGGGCAATTATTAGTTATATGTACAAAAACAACCGGGAATGTGCAAGATAGGAGGAGGATTAAGTGCAGCACGACAAACACCCAGGCCCGTCCATTTTCTTTCGAGCGCTCACCAACA
>Cluster_6907|Contig3|original@108|Allele_Silur|pos_101|type1@side|from_DicSil
ATGTGCAAGATAGGAGGAGGATTAAGTGCAGCACGACAAACACCCAGGCCCGTCCATTTTCTTTCGAGCGCTCACCAACAAGCTACCTTATCCATCTGATCCTCCTGGCATCAGGGGAAG
>Cluster_347|Contig2|likelySeq@765|Allele_Dic2|pos_13|type3|from_DicSil
CTCATCTAATGCATCTTCCAAAAACCCTGGAGAAAGCTGCCTTCTTTGCCTGGCAGGTTGTGTGTATTTGTGGTTCACCTTTTCTCGTTTGCGTTGAAGAATTGAATGAGCTCTAATACT
>Cluster_347|Contig2|likelySeq@765|Allele_Silur|pos_13|type3|from_DicSil
CTCATCTAATGCGTCTTCCAAAAACCCTGGAGAAAGCTGCCTTCTTTGCCTGGCAGGTTGTGTGTATTTGTGGTTCACCTTTTCTCGTTTGCGTTGAAGAATTGAATGAGCTCTAATACT
>Cluster_7759|Contig1|original@600|Allele_Dic2|pos_61|type3|from_DicSil
CTCACAAGCCTGACCTGGCAGAAGAGCGTCCTGGGAGCATGCTGGTAAACAACCCCATTGTTGGCCAAACCTCAGTTGTTCCACCAAGCACAGATGATGACGTGGTGGCCCTGCGTGAAC
>Cluster_7759|Contig1|original@600|Allele_Silur|pos_61|type3|from_DicSil
CTCACAAGCCTGACCTGGCAGAAGAGCGTCCTGGGAGCATGCTGGTAAACAACCCCATTGCTGGCCAAACCTCAGTTGTTCCACCAAGCACAGATGATGACGTGGTGGCCCTGCGTGAAC
>Cluster_2548|Contig2|complementarySeq@1006|Allele_Dic2|pos_170|type3|from_DicSil
CACAGGTGCATGAGCATTTACATGCACTGCCATCCCATTAGCAATCCTTTCCGGCTGCTCAGGTTGTAGACTCTTTGGACATAGGTAACACATTTCAGCTCTATGCATTAACATGTGTAC
>Cluster_2548|Contig2|complementarySeq@1006|Allele_Silur|pos_170|type3|from_DicSil
CACAGGTGCATGAGCATTTACATGCACTGCCATCCCATTAGCAATCCTTTCCGGCTGCTCAGGTTGTAGACTCTTTGGACATAGGTAACGCATTTCAGCTCTATGCATTAACATGTGTAC
>Cluster_259|Contig2|original@233|Allele_Dic2|pos_101|type1@middle|from_DicSil
AATGTCATGTTTCCTGTATTTATTTGCCTTCCTAACACAAATTAAGGCAAGAAATGAACAGATTTTGCATCATCAAACATGTAAGGATCGGATCACATTTTGGGGAACCTGCTACGCCGG
>Cluster_259|Contig2|original@233|Allele_Dic2|pos_101|type1@side|from_DicSil
TCTGCTAAGAACTATCGTATTTTCACACGCCCGGCACAAAAATGTCATGTTTCCTGTATTTATTTGCCTTCCTAACACAAATTAAGGCAAGAAATGAACAGATTTTGCATCATCAAACAT
>Cluster_259|Contig2|original@233|Allele_Silur|pos_101|type1@middle|from_DicSil
AATGTCATGTTTCCTGTATTTATTTGCCTTCCTAACACAAATTAAGGCAAGAAATGAACACATTTTGCATCATCAAACATGTAAGGATCGGATCACATTTTGGGGAACCTGCTACGCCGG
>Cluster_259|Contig2|original@233|Allele_Silur|pos_101|type1@side|from_DicSil
ATTAAGGCAAGAAATGAACACATTTTGCATCATCAAACATGTAAGGATCGGATCACATTTTGGGGAACCTGCTACGCCGGACTGAGAGAACCAACCAAATTGGGCGTGCTGTTGGTGTTG
>Cluster_5841|Contig1|original@245|Allele_Dic2|pos_101|type1@middle|from_DicSil
GAGCCCGTCTGAAGGGAAACTAGACTGTCCCACAGGATACACTTGATAGAACCCGTCTGAGAGTTAACAAAACTGCCCTACCAGCTTTCACTTCATAGAGCCTTATCAAACGGGCGTGGG
>Cluster_5841|Contig1|original@245|Allele_Dic2|pos_101|type1@side|from_DicSil
TCCAGATTTTGTTGCAACGCTTTGCTGAAGTACTTACATGGAGCCCGTCTGAAGGGAAACTAGACTGTCCCACAGGATACACTTGATAGAACCCGTCTGAGAGTTAACAAAACTGCCCTA
>Cluster_5841|Contig1|original@245|Allele_Silur|pos_101|type1@middle|from_DicSil
GAGCCCGTCTGAAGGGAAACTAGACTGTCCCACAGGATACACTTGATAGAACCCGTCTGAAAGTTAACAAAACTGCCCTACCAGCTTTCACTTCATAGAGCCTTATCAAACGGGCGTGGG
>Cluster_5841|Contig1|original@245|Allele_Silur|pos_101|type1@side|from_DicSil
ACTTGATAGAACCCGTCTGAAAGTTAACAAAACTGCCCTACCAGCTTTCACTTCATAGAGCCTTATCAAACGGGCGTGGGTCGTTGTAGCACATATCCCACACCTTCTCAACTGCAGCTT
>Cluster_7020|Contig3|original@1025|Allele_Dic2|pos_42|type3|from_DicSil
CAATGTTGACATTAATAATAGCAGGTTTATCTTTGTTTTCATGTAGCTTTCTTCCAAAATCTGCACAATCTATTTCTCCAGAGACAAGAGTATCCACTTTAACGCAATCCATCCTGTACA
>Cluster_7020|Contig3|original@1025|Allele_Silur|pos_42|type3|from_DicSil
CAATGTTGACATTAATAATAGCAGGTTTATCTTTGTTTTCAAGTAGCTTTCTTCCAAAATCTGCACAATCTATTTCTCCAGAGACAAGAGTATCCACTTTAACGCAATCCATCCTGTACA
>Cluster_1437|Contig6|likelySeq@178|Allele_Dic2|pos_101|type1@middle|from_DicSil
GGCTCTGCTGCCCGGCGGGGAGATGGATTAAGTGGCTGGCTCCCCCTTGTTCATAGTAGTATTAGTATAGCTAGATCTAGGTCGTGTTTTGCCTCAGCGGCGTCTGGCGACATGCCGTTA
>Cluster_1437|Contig6|likelySeq@178|Allele_Dic2|pos_101|type1@side|from_DicSil
AAGTCTCCCATCGCCGCCCCTTTCCCTCGCTCTCTCCGGCGGCTCTGCTGCCCGGCGGGGAGATGGATTAAGTGGCTGGCTCCCCCTTGTTCATAGTAGTATTAGTATAGCTAGATCTAG
>Cluster_1437|Contig6|likelySeq@178|Allele_Silur|pos_101|type1@middle|from_DicSil
GGCTCTGCTGCCCGGCGGGGAGATGGATTAAGTGGCTGGCTCCCCCTTGTTCATAGTAGTGTTAGTATAGCTAGATCTAGGTCGTGTTTTGCCTCAGCGGCGTCTGGCGACATGCCGTTA
>Cluster_1437|Contig6|likelySeq@178|Allele_Silur|pos_101|type1@side|from_DicSil
TCCCCCTTGTTCATAGTAGTGTTAGTATAGCTAGATCTAGGTCGTGTTTTGCCTCAGCGGCGTCTGGCGACATGCCGTTATCCTGCTCTCCACCGGCACGAGCGAGCCGTGCCCGGTGGT
>Cluster_6570|Contig3|original@183|Allele_Dic2|pos_101|type1@middle|from_DicSil
ATGCATGCAATTAATTCTGATTAGCGGACAAGCTGAAAACTGTGTTTCAACGAAGCTTTACGAAAAGCTAGAGTGATTTCACTGGGTTTACCAGATTACAGTGACATACATGAACCGAAA
>Cluster_6570|Contig3|original@183|Allele_Dic2|pos_101|type1@side|from_DicSil
CATACAAAGTTCTAACAAGAGAGACTTATCTCCAAATAAAATGCATGCAATTAATTCTGATTAGCGGACAAGCTGAAAACTGTGTTTCAACGAAGCTTTACGAAAAGCTAGAGTGATTTC
>Cluster_6570|Contig3|original@183|Allele_Silur|pos_101|type1@middle|from_DicSil
ATGCATGCAATTAATTCTGATTAGCGGACAAGCTGAAAACTGTGTTTCAACGAAGCTTTAAGAAAAGCTAGAGTGATTTCACTGGGTTTACCAGATTACAGTGACATACATGAACCGAAA
>Cluster_6570|Contig3|original@183|Allele_Silur|pos_101|type1@side|from_DicSil
TGTGTTTCAACGAAGCTTTAAGAAAAGCTAGAGTGATTTCACTGGGTTTACCAGATTACAGTGACATACATGAACCGAAACACCACCGTGCTGCTTACAACCATCACGGGCACACAGAAA
>Cluster_6433|Contig4|complementarySeq@567|Allele_Dic2|pos_101|type1@middle|from_DicSil
TGACGATAGCTGCCTTGCCACCTCCGGGTCTTCGGCCTTCCCCAAGTACCTTTTCCACTGAATCTTGTTATGGAACATTGGAAAGAAACGGATCTGAATCGCGGCATAGCAGAAGTACGG
>Cluster_6433|Contig4|complementarySeq@567|Allele_Dic2|pos_101|type1@side|from_DicSil
ATATCCCAACCATCCTTGGGTGCGATGATGTCCGGTGCCGTGACGATAGCTGCCTTGCCACCTCCGGGTCTTCGGCCTTCCCCAAGTACCTTTTCCACTGAATCTTGTTATGGAACATTG
>Cluster_6433|Contig4|complementarySeq@567|Allele_Silur|pos_101|type1@middle|from_DicSil
TGACGATAGCTGCCTTGCCACCTCCGGGTCTTCGGCCTTCCCCAAGTACCTTTTCCACTGGATCTTGTTATGGAACATTGGAAAGAAACGGATCTGAATCGCGGCATAGCAGAAGTACGG
>Cluster_6433|Contig4|complementarySeq@567|Allele_Silur|pos_101|type1@side|from_DicSil
CCCAAGTACCTTTTCCACTGGATCTTGTTATGGAACATTGGAAAGAAACGGATCTGAATCGCGGCATAGCAGAAGTACGGGACGAGTGTGGCCGTCACCACGAAAAGTGTCACCAACCAA
>Cluster_9260|Contig1|complementarySeq@209|Allele_Dic2|pos_101|type1@middle|from_DicSil
TTTGATCGGTGTTGGTTTCCCAAGGCCGAGACGAGGGTACGTGGTGGTCGTCATGGATCGGGGCGTGGACGGGAGGACGGGGAGGGACCAGCAGCGGAGGCGACCGAGCCCTTTCTCCCG
>Cluster_9260|Contig1|complementarySeq@209|Allele_Dic2|pos_101|type1@side|from_DicSil
GGAAACGGAAGAAATACATCCGCGATCGTGGAGGGGACATTTTGATCGGTGTTGGTTTCCCAAGGCCGAGACGAGGGTACGTGGTGGTCGTCATGGATCGGGGCGTGGACGGGAGGACGG
>Cluster_9260|Contig1|complementarySeq@209|Allele_Silur|pos_101|type1@middle|from_DicSil
TTTGATCGGTGTTGGTTTCCCAAGGCCGAGACGAGGGTACGTGGTGGTCGTCATGGATCGAGGCGTGGACGGGAGGACGGGGAGGGACCAGCAGCGGAGGCGACCGAGCCCTTTCTCCCG
>Cluster_9260|Contig1|complementarySeq@209|Allele_Silur|pos_101|type1@side|from_DicSil
GTGGTGGTCGTCATGGATCGAGGCGTGGACGGGAGGACGGGGAGGGACCAGCAGCGGAGGCGACCGAGCCCTTTCTCCCGCTCTTTGCTCCTCTTCTCGCAGTAATCGGGGAAGGTGGTG
>Cluster_1549|Contig4|original@484|Allele_Dic2|pos_101|type1@middle|from_DicSil
GCCTTGGCGGCGGAATGATCTGTGTTGTGACGCGCTGTGGAAGAAGAAGAAACCAGTGGTGCCGGTTTCTTCCAGCTCTCTGCAGGTTTGTGTTTGGTGACAGTGGTGGAATTTGGCGAC
>Cluster_1549|Contig4|original@484|Allele_Dic2|pos_101|type1@side|from_DicSil
GTCGTGGTCATCGTCGCTGCTGTACTCAACTCTTCTCTTGGCCTTGGCGGCGGAATGATCTGTGTTGTGACGCGCTGTGGAAGAAGAAGAAACCAGTGGTGCCGGTTTCTTCCAGCTCTC
>Cluster_1549|Contig4|original@484|Allele_Silur|pos_101|type1@middle|from_DicSil
GCCTTGGCGGCGGAATGATCTGTGTTGTGACGCGCTGTGGAAGAAGAAGAAACCAGTGGTACCGGTTTCTTCCAGCTCTCTGCAGGTTTGTGTTTGGTGACAGTGGTGGAATTTGGCGAC
>Cluster_1549|Contig4|original@484|Allele_Silur|pos_101|type1@side|from_DicSil
AAGAAGAAGAAACCAGTGGTACCGGTTTCTTCCAGCTCTCTGCAGGTTTGTGTTTGGTGACAGTGGTGGAATTTGGCGACTTGATGGGGGTCCCTGATTTGATCTGCTGCTGCCGTTTGA
>Cluster_3406|Contig1|likelySeq@332|Allele_Dic2|pos_101|type1@middle|from_DicSil
GCATCGAGGTGCAGACAACGACGTATGCGAGGTACTGGAGGGCGTCTTGTAACTTGCTGATGGCACTCGTCTGGTCGGATTTCAGATGGCTGGATATATCCTTGGCTTTCTCCTGCACCG
>Cluster_3406|Contig1|likelySeq@332|Allele_Dic2|pos_101|type1@side|from_DicSil
AACAACAGTGGGGAGGAGGCACTCCAGGACTAAACACTTGGCATCGAGGTGCAGACAACGACGTATGCGAGGTACTGGAGGGCGTCTTGTAACTTGCTGATGGCACTCGTCTGGTCGGAT
>Cluster_3406|Contig1|likelySeq@332|Allele_Silur|pos_101|type1@middle|from_DicSil
GCATCGAGGTGCAGACAACGACGTATGCGAGGTACTGGAGGGCGTCTTGTAACTTGCTGACGGCACTCGTCTGGTCGGATTTCAGATGGCTGGATATATCCTTGGCTTTCTCCTGCACCG
>Cluster_3406|Contig1|likelySeq@332|Allele_Silur|pos_101|type1@side|from_DicSil
GGCGTCTTGTAACTTGCTGACGGCACTCGTCTGGTCGGATTTCAGATGGCTGGATATATCCTTGGCTTTCTCCTGCACCGACTGATGCGGGACATCGCCCTGCTTGTCTGCCAGAGCATT
>Cluster_8474|Contig2|original@980|Allele_Dic2|pos_19|type3|from_DicSil
CTGGCGAAAAAATTTCAAACCTTTGTTATCCCAAAGACCACCAACTTGAGAGGATGAGAGAAATGCATATCCTTTTGTTGGCCTGATATGTGAATCCCTTTCATCAATCTTGTATGTGTA
>Cluster_8474|Contig2|original@980|Allele_Silur|pos_19|type3|from_DicSil
CTGGCGAAAAAATTTCAATCCTTTGTTATCCCAAAGACCACCAACTTGAGAGGATGAGAGAAATGCATATCCTTTTGTTGGCCTGATATGTGAATCCCTTTCATCAATCTTGTATGTGTA
>Cluster_2541|Contig2|complementarySeq@213|Allele_Dic2|pos_101|type1@middle|from_DicSil
GGATCCCACTATAGAGTTACAATACATGTCACTCTGTCCAAGCTTCAAGTCGGTCCAAGATAATTGCACAAGGAACAGGTGGGAAATGCCTTTGGAATTGTACAATGTCCTCATAGACGA
>Cluster_2541|Contig2|complementarySeq@213|Allele_Dic2|pos_101|type1@side|from_DicSil
CACTAAAAGAAAGTTAAGCTAGAGGAGCAGAGTGATGTTGGGATCCCACTATAGAGTTACAATACATGTCACTCTGTCCAAGCTTCAAGTCGGTCCAAGATAATTGCACAAGGAACAGGT
>Cluster_2541|Contig2|complementarySeq@213|Allele_Silur|pos_101|type1@middle|from_DicSil
GGATCCCACTATAGAGTTACAATACATGTCACTCTGTCCAAGCTTCAAGTCGGTCCAAGACAATTGCACAAGGAACAGGTGGGAAATGCCTTTGGAATTGTACAATGTCCTCATAGACGA
>Cluster_2541|Contig2|complementarySeq@213|Allele_Silur|pos_101|type1@side|from_DicSil
AGCTTCAAGTCGGTCCAAGACAATTGCACAAGGAACAGGTGGGAAATGCCTTTGGAATTGTACAATGTCCTCATAGACGAGCTACATACGAGTTGGCCTGCGTCACATATCTCACCCACC
>Cluster_4594|Contig2|original@229|Allele_Dic2|pos_101|type1@middle|from_DicSil
TTTAAACCCACGCAGGAGAGGAACACAACCAACCCAACCAAACCCTAGAATCATCCATCATCCACTAGCTAAGCTAGCCTAGGCTCAACTTCCGCCGTACCAAACTAATTAAACAGTCTA
>Cluster_4594|Contig2|original@229|Allele_Dic2|pos_101|type1@side|from_DicSil
ATACTCGACGACGACATTCATTATACTAACTAGACTTCTTTTTAAACCCACGCAGGAGAGGAACACAACCAACCCAACCAAACCCTAGAATCATCCATCATCCACTAGCTAAGCTAGCCT
>Cluster_4594|Contig2|original@229|Allele_Silur|pos_101|type1@middle|from_DicSil
TTTAAACCCACGCAGGAGAGGAACACAACCAACCCAACCAAACCCTAGAATCATCCATCACCCACTAGCTAAGCTAGCCTAGGCTCAACTTCCGCCGTACCAAACTAATTAAACAGTCTA
>Cluster_4594|Contig2|original@229|Allele_Silur|pos_101|type1@side|from_DicSil
AACCCTAGAATCATCCATCACCCACTAGCTAAGCTAGCCTAGGCTCAACTTCCGCCGTACCAAACTAATTAAACAGTCTACATCCTTCACTCCCGGATCGAGTTGATGTCGATGCCGCAG
>Cluster_11776|Contig2|original@546|Allele_Dic2|pos_101|type1@middle|from_DicSil
TTGGATCAAGGGCAGTTGCTTGTCAAGTATGTCCTGCATGTGTTGGACACCAAAAGCGGTGTGCTGTCATTGGAGCAGCTCAAGCGAGCTGAGGTATCACTTAAGGAGTGGATGGACAAG
>Cluster_11776|Contig2|original@546|Allele_Dic2|pos_101|type1@side|from_DicSil
GCTGGACATCTGCATCGTGCTGAGCTCGGAGCTCGCTCGGTTGGATCAAGGGCAGTTGCTTGTCAAGTATGTCCTGCATGTGTTGGACACCAAAAGCGGTGTGCTGTCATTGGAGCAGCT
>Cluster_11776|Contig2|original@546|Allele_Silur|pos_101|type1@middle|from_DicSil
TTGGATCAAGGGCAGTTGCTTGTCAAGTATGTCCTGCATGTGTTGGACACCAAAAGCGGTATGCTGTCATTGGAGCAGCTCAAGCGAGCTGAGGTATCACTTAAGGAGTGGATGGACAAG
>Cluster_11776|Contig2|original@546|Allele_Silur|pos_101|type1@side|from_DicSil
TGTTGGACACCAAAAGCGGTATGCTGTCATTGGAGCAGCTCAAGCGAGCTGAGGTATCACTTAAGGAGTGGATGGACAAGGTGGACACAGCGCGCCCAAGACTCGACAGCTGCTCAACGG
>Cluster_18433|Contig1|original@569|Allele_Dic2|pos_101|type1@middle|from_DicSil
GTGAAGACTTTTTGAGTTGGACAATAGTTGATCACCCACTGTATTCACAGAACTACTCATCCAATATGCGGAAGTGCAATATGTGGGAGTGCCTGGATTTCTTTGCGGTGTTGCCAGGCA
>Cluster_18433|Contig1|original@569|Allele_Dic2|pos_101|type1@side|from_DicSil
GCCGAGCTGAAAGGCTACACTGCTGCACTTTTGTACAAGAGTGAAGACTTTTTGAGTTGGACAATAGTTGATCACCCACTGTATTCACAGAACTACTCATCCAATATGCGGAAGTGCAAT
>Cluster_18433|Contig1|original@569|Allele_Silur|pos_101|type1@middle|from_DicSil
GTGAAGACTTTTTGAGTTGGACAATAGTTGATCACCCACTGTATTCACAGAACTACTCATGCAATATGCGGAAGTGCAATATGTGGGAGTGCCTGGATTTCTTTGCGGTGTTGCCAGGCA
>Cluster_18433|Contig1|original@569|Allele_Silur|pos_101|type1@side|from_DicSil
GTATTCACAGAACTACTCATGCAATATGCGGAAGTGCAATATGTGGGAGTGCCTGGATTTCTTTGCGGTGTTGCCAGGCAATAACAGTGGACTGGACATGTCCGCAGCAATCTTAAGAGG
>Cluster_1744|Contig1|original@1038|Allele_Dic2|pos_39|type3|from_DicSil
GTACTCCATCATACTCTTTCTCTGGTTGCAATAGCCTACACAATGTTGTCAGGGGAGGGGCAGTTTTACACATACATGATTCTTATTTCAGAAACAACCACCCCTGAAATCAACATGAGA
>Cluster_1744|Contig1|original@1038|Allele_Silur|pos_39|type3|from_DicSil
GTACTCCATCATACTCTTTCTCTGGTTGCAATAGCCTATACAATGTTGTCAGGGGAGGGGCAGTTTTACACATACATGATTCTTATTTCAGAAACAACCACCCCTGAAATCAACATGAGA
>Cluster_4124|Contig2|original@105|Allele_Dic2|pos_101|type1@middle|from_DicSil
ATTCAACATAATAAGTACTATATGGTATGATTTGATTTTACACCAAGGGGCATACAAAAAATGACTGAATCAACTCACAGTCTTCTATATCGAATTAACCCACTATTTCCGAGAGGGCAT
>Cluster_4124|Contig2|original@105|Allele_Dic2|pos_101|type1@side|from_DicSil
AGCAATCACAATGGCTTAAGGTGATACATTCAATCGAATCATTCAACATAATAAGTACTATATGGTATGATTTGATTTTACACCAAGGGGCATACAAAAAATGACTGAATCAACTCACAG
>Cluster_4124|Contig2|original@105|Allele_Silur|pos_101|type1@middle|from_DicSil
ATTCAACATAATAAGTACTATATGGTATGATTTGATTTTACACCAAGGGGCATACAAAAATTGACTGAATCAACTCACAGTCTTCTATATCGAATTAACCCACTATTTCCGAGAGGGCAT
>Cluster_4124|Contig2|original@105|Allele_Silur|pos_101|type1@side|from_DicSil
CACCAAGGGGCATACAAAAATTGACTGAATCAACTCACAGTCTTCTATATCGAATTAACCCACTATTTCCGAGAGGGCATCCCACCTAAACCCGACTTGAGCATGGTATCGAAGCCAGCG
>Cluster_16823|Contig1|original@335|Allele_Dic2|pos_36|type3|from_DicSil
AAACTGTTGGCGGATATCGCAATGTTGAGGCATGAACGTGACCACCTGGAGGCCAGCGTGAGGAGGCAGACAGGAGAAGACCTGCCGTCCGGCGCAAACGCGGTAGAGCTCCGCGGTCTG
>Cluster_16823|Contig1|original@335|Allele_Silur|pos_36|type3|from_DicSil
AAACTGTTGGCGGATATCGCAATGTTGAGGCATGAGCGTGACCACCTGGAGGCCAGCGTGAGGAGGCAGACAGGAGAAGACCTGCCGTCCGGCGCAAACGCGGTAGAGCTCCGCGGTCTG
>Cluster_1534|Contig2|original@1170|Allele_Dic2|pos_101|type1@middle|from_DicSil
ACTTTTAACTAACGCCCTGTTTTGTACCATACTTGGTTTCAACCAGAGATTAGCTTGGAGTGTTCGTCTCTTACTTTCGATCTGCAGCAGTTTGTGTTTGTGAACTTATAGGACTTCATA
>Cluster_1534|Contig2|original@1170|Allele_Dic2|pos_101|type1@side|from_DicSil
CAAATGAATGTCGTCAGTGATGTCTCGATTGATTTTGGTAACTTTTAACTAACGCCCTGTTTTGTACCATACTTGGTTTCAACCAGAGATTAGCTTGGAGTGTTCGTCTCTTACTTTCGA
>Cluster_1534|Contig2|original@1170|Allele_Silur|pos_101|type1@middle|from_DicSil
ACTTTTAACTAACGCCCTGTTTTGTACCATACTTGGTTTCAACCAGAGATTAGCTTGGAGCGTTCGTCTCTTACTTTCGATCTGCAGCAGTTTGTGTTTGTGAACTTATAGGACTTCATA
>Cluster_1534|Contig2|original@1170|Allele_Silur|pos_101|type1@side|from_DicSil
AACCAGAGATTAGCTTGGAGCGTTCGTCTCTTACTTTCGATCTGCAGCAGTTTGTGTTTGTGAACTTATAGGACTTCATATTTTTATTCTTTGGATTTGACTTGAGATGGGGTTGAATTG
>Cluster_1260|Contig1|original@128|Allele_Dic2|pos_41|type3|from_DicSil
CGCGCGGCGAGCAGCAGGTCGTCTCCGGCATGAACTACCGGCTCTTCGTCGACGCGGCCGACGGCTCCGGCAACAGCGCGCCCTACGTCGCCGAGGTCTACGAGCAGTCCTGGACCAACA
>Cluster_1260|Contig1|original@128|Allele_Silur|pos_41|type3|from_DicSil
CGCGCGGCGAGCAGCAGGTCGTCTCCGGCATGAACTACCGCCTCTTCGTCGACGCGGCCGACGGCTCCGGCAACAGCGCGCCCTACGTCGCCGAGGTCTACGAGCAGTCCTGGACCAACA
>Cluster_1444|Contig13|original@2596|Allele_Dic2|pos_91|type2|from_DicSil
TTCGCGTTCCTGTTTGCTGACGGGGCCAACGACGAGTTGAGCTCGCTGTAGGCGATGGAGGCGCACGCGTTCCCGCACCACTTCGCTGAGATGAAGAAAGTTGGCCTCGCGCCCGCTCCC
>Cluster_1444|Contig13|original@2596|Allele_Silur|pos_91|type2|from_DicSil
GCTCGCTGTAGGCGATGGAGGCGCACGCGTTCCCGCACCAGTTCGCTGAGATGAAGAAAGTTGGCCTCGCGCCCGCTCCCATTATCTCTGCGAGGGCCTCTAACACTTCGGTTCTCAAAT
>Cluster_727|Contig1|complementarySeq@941|Allele_Dic2|pos_36|type3|from_DicSil
ATCTCAAGGCATGCTCCAGGGGTTGCCTTGTCGGTCGAGAAAGAAGGTCATACACACGGCTACTGCTGCACGGAGGCTGGATCCTTCTGGGTTGCTGACTACGTCGCAAACTTGATTAAA
>Cluster_727|Contig1|complementarySeq@941|Allele_Silur|pos_36|type3|from_DicSil
ATCTCAAGGCATGCTCCAGGGGTTGCCTTGTCGGTTGAGAAAGAAGGTCATACACACGGCTACTGCTGCACGGAGGCTGGATCCTTCTGGGTTGCTGACTACGTCGCAAACTTGATTAAA
>Cluster_7532|Contig1|original@1154|Allele_Dic2|pos_19|type3|from_DicSil
GGCTTTGGTCGATAAAGGAGCCGCTGCTCAGTCTTGAAGAAAGGGGAGGCCCGTCATTGTTGCCCATGGGTGTTCCAGCTGCTGAAACACAAGCATGCTGCTTTGTAACAATGACTAGGG
>Cluster_7532|Contig1|original@1154|Allele_Silur|pos_19|type3|from_DicSil
GGCTTTGGTCGATAAAGGCGCCGCTGCTCAGTCTTGAAGAAAGGGGAGGCCCGTCATTGTTGCCCATGGGTGTTCCAGCTGCTGAAACACAAGCATGCTGCTTTGTAACAATGACTAGGG
>Cluster_6374|Contig1|original@241|Allele_Dic2|pos_101|type1@middle|from_DicSil
GTCCTGCCCAGGGGTGAGGCATCTGGCATCAGCGGCAGATGGCAAGAAAACAAAACACAAAAACAATTTTATCTTCAAAACTAAATGACCATTAATTCTACGTCGTCTTCAGAACCGGGG
>Cluster_6374|Contig1|original@241|Allele_Dic2|pos_101|type1@side|from_DicSil
ATTGATAGGGGAAATAAGGGCAGGGTTTGCATCAAATCTGGTCCTGCCCAGGGGTGAGGCATCTGGCATCAGCGGCAGATGGCAAGAAAACAAAACACAAAAACAATTTTATCTTCAAAA
>Cluster_6374|Contig1|original@241|Allele_Silur|pos_101|type1@middle|from_DicSil
GTCCTGCCCAGGGGTGAGGCATCTGGCATCAGCGGCAGATGGCAAGAAAACAAAACACAACAACAATTTTATCTTCAAAACTAAATGACCATTAATTCTACGTCGTCTTCAGAACCGGGG
>Cluster_6374|Contig1|original@241|Allele_Silur|pos_101|type1@side|from_DicSil
GGCAAGAAAACAAAACACAACAACAATTTTATCTTCAAAACTAAATGACCATTAATTCTACGTCGTCTTCAGAACCGGGGGGCCACATCCGCGCTCCCCATCTTCTCACTGACAGTAGAA
>Cluster_12022|Contig2|original@792|Allele_Dic2|pos_101|type1@middle|from_DicSil
GGGGCCTCCAGAACCAGATCCTCCGCAGTCGCGTGTTACGCCGCCGGCCGCCGCGATGGCCTTGCCTGGCTGGACATCGCCGGATTCTGCTCCTCCACCTACCGCTCCTCCGCCGCCTTC
>Cluster_12022|Contig2|original@792|Allele_Dic2|pos_101|type1@side|from_DicSil
AGGGCGAGCGCGGTCGGAACCTGACTGCCCGAGCACGGTGGGGGCCTCCAGAACCAGATCCTCCGCAGTCGCGTGTTACGCCGCCGGCCGCCGCGATGGCCTTGCCTGGCTGGACATCGC
>Cluster_12022|Contig2|original@792|Allele_Silur|pos_101|type1@middle|from_DicSil
GGGGCCTCCAGAACCAGATCCTCCGCAGTCGCGTGTTACGCCGCCGGCCGCCGCGATGGCGTTGCCTGGCTGGACATCGCCGGATTCTGCTCCTCCACCTACCGCTCCTCCGCCGCCTTC
>Cluster_12022|Contig2|original@792|Allele_Silur|pos_101|type1@side|from_DicSil
CCGCCGGCCGCCGCGATGGCGTTGCCTGGCTGGACATCGCCGGATTCTGCTCCTCCACCTACCGCTCCTCCGCCGCCTTCCATGGATCCATTGCGATGCACACCGGCAGCTTATATGGAC
>Cluster_1499|Contig1|original@136|Allele_Dic2|pos_101|type1@middle|from_DicSil
ATAGTTCCAACTTACATCCAACATTCAATAATCAGCGAATAATAATCCGGTTTTGCCTAACTCAAGAACCAAGAATTACATCTCTCAGACAGACATATAACGGTTATTGGTGTGTAACAA
>Cluster_1499|Contig1|original@136|Allele_Dic2|pos_101|type1@side|from_DicSil
CAATGGCCATGAGCTACAACCAAGAAACATTCGATGATAAATAGTTCCAACTTACATCCAACATTCAATAATCAGCGAATAATAATCCGGTTTTGCCTAACTCAAGAACCAAGAATTACA
>Cluster_1499|Contig1|original@136|Allele_Silur|pos_101|type1@middle|from_DicSil
ATAGTTCCAACTTACATCCAACATTCAATAATCAGCGAATAATAATCCGGTTTTGCCTAATTCAAGAACCAAGAATTACATCTCTCAGACAGACATATAACGGTTATTGGTGTGTAACAA
>Cluster_1499|Contig1|original@136|Allele_Silur|pos_101|type1@side|from_DicSil
AATAATCCGGTTTTGCCTAATTCAAGAACCAAGAATTACATCTCTCAGACAGACATATAACGGTTATTGGTGTGTAACAAAGATTACAGGCACAACACGGCCTACAACAACTCCTGAGCT
>Cluster_14898|Contig1|original@242|Allele_Dic2|pos_161|type3|from_DicSil
GCCGGATGGACATGCACGTCTTCATGAGCTACTGCACGTTCCCGGCGCTCAAGATCCTCCTCAAGAACTACCTCTGCCTCCAGGACGACGGCGCCGAGGTGATGCGTGGGCTGGAGGAAT
>Cluster_14898|Contig1|original@242|Allele_Silur|pos_161|type3|from_DicSil
GCCGGATGGACATGCACGTCTTCATGAGCTACTGCACGTTCCCGGCGCTCAAGATCCTCCTCAAGAACTACCTCTGCCTCGAGGACGACGGCGCCGAGGTGATGCGTGGGCTGGAGGAAT
>Cluster_6601|Contig2|likelySeq@791|Allele_Dic2|pos_101|type1@middle|from_DicSil
ACTAGTATTCTGTTGCCATATAGATTGAAACAACTAGCTGAGCTAATCAAAGAACCTGACGCGAGGAACCTTGGGCTTAATCACTCTGTATTTGGTAAAGTAAAAGGAGTTCAGCTGTCA
>Cluster_6601|Contig2|likelySeq@791|Allele_Dic2|pos_101|type1@side|from_DicSil
TGAAGCCCCAGCAACTATTGAGGCATCGGTGTTAGATGGGACTAGTATTCTGTTGCCATATAGATTGAAACAACTAGCTGAGCTAATCAAAGAACCTGACGCGAGGAACCTTGGGCTTAA
>Cluster_6601|Contig2|likelySeq@791|Allele_Silur|pos_101|type1@middle|from_DicSil
ACTAGTATTCTGTTGCCATATAGATTGAAACAACTAGCTGAGCTAATCAAAGAACCTGACACGAGGAACCTTGGGCTTAATCACTCTGTATTTGGTAAAGTAAAAGGAGTTCAGCTGTCA
>Cluster_6601|Contig2|likelySeq@791|Allele_Silur|pos_101|type1@side|from_DicSil
AGCTAATCAAAGAACCTGACACGAGGAACCTTGGGCTTAATCACTCTGTATTTGGTAAAGTAAAAGGAGTTCAGCTGTCATCATATCTGCAACACTCAATCTCAGATTTGTCTCCTAGTC
>Cluster_339|Contig1|likelySeq@1910|Allele_Dic2|pos_167|type3|from_DicSil
CGAACCTAGAAAAACTGAACCATAATCCAAAACTCTGGTATCAGCCGAGTTCATTACAGGCACAGCATTCTGTCCATCCATGGTGCTGATCCTTCTAGAATATTCCATTTCCACAGTCAC
>Cluster_339|Contig1|likelySeq@1910|Allele_Silur|pos_167|type3|from_DicSil
CGAACCTAGAAAAACTGAACCATAATCCAAAACTCTGGTATCAGCCGAGTTCATTACAGGCACAGCATTCTGTCCATCCATGGTGCCGATCCTTCTAGAATATTCCATTTCCACAGTCAC
>Cluster_2818|Contig1|original@1168|Allele_Dic2|pos_101|type1@middle|from_DicSil
GTAAGGCACGACTACTCTGCGCCTGAGAGGCCTGCGATTCTGCTATCATAGATGTCAAATAGGAAACTGATGGTCAGGTTCGATAGGCATGCCTTTGTTTTCAAGAACACATGAACTGCT
>Cluster_2818|Contig1|original@1168|Allele_Dic2|pos_101|type1@side|from_DicSil
ACGGGTGGATAACATATATGCCGTACCTCCCTCCTGTGGCGTAAGGCACGACTACTCTGCGCCTGAGAGGCCTGCGATTCTGCTATCATAGATGTCAAATAGGAAACTGATGGTCAGGTT
>Cluster_2818|Contig1|original@1168|Allele_Silur|pos_101|type1@middle|from_DicSil
GTAAGGCACGACTACTCTGCGCCTGAGAGGCCTGCGATTCTGCTATCATAGATGTCAAATGGGAAACTGATGGTCAGGTTCGATAGGCATGCCTTTGTTTTCAAGAACACATGAACTGCT
>Cluster_2818|Contig1|original@1168|Allele_Silur|pos_101|type1@side|from_DicSil
TGCTATCATAGATGTCAAATGGGAAACTGATGGTCAGGTTCGATAGGCATGCCTTTGTTTTCAAGAACACATGAACTGCTTCGCTGAAGAATCTCCAAGATCCTACGTGCCAGCAGTGTT
>Cluster_3166|Contig2|complementarySeq@603|Allele_Dic2|pos_101|type1@middle|from_DicSil
GGGAAAACAAGTCAGAGAAGCATGTAGATGAACATGAAGAAGATCAGAAGGCGAGTAAGACGAAGGAAAATAAGAAGGCAGAGAAACATGAAGATGGTAAGAAGGAAAAGAAGAAGTTAG
>Cluster_3166|Contig2|complementarySeq@603|Allele_Dic2|pos_101|type1@side|from_DicSil
GGCAAAGTTAAGGAAACTAAAAAAGACAAAGAAAAGGAAGGGGAAAACAAGTCAGAGAAGCATGTAGATGAACATGAAGAAGATCAGAAGGCGAGTAAGACGAAGGAAAATAAGAAGGCA
>Cluster_3166|Contig2|complementarySeq@603|Allele_Silur|pos_101|type1@middle|from_DicSil
GGGAAAACAAGTCAGAGAAGCATGTAGATGAACATGAAGAAGATCAGAAGGCGAGTAAGAAGAAGGAAAATAAGAAGGCAGAGAAACATGAAGATGGTAAGAAGGAAAAGAAGAAGTTAG
>Cluster_3166|Contig2|complementarySeq@603|Allele_Silur|pos_101|type1@side|from_DicSil
AGATCAGAAGGCGAGTAAGAAGAAGGAAAATAAGAAGGCAGAGAAACATGAAGATGGTAAGAAGGAAAAGAAGAAGTTAGAGAAGCATGAAGATGACGGGAAGACAAGTAAGAAGGATAA
>Cluster_10185|Contig1|original@330|Allele_Dic2|pos_101|type1@middle|from_DicSil
AATCTGATCATGGTTGCTGGATCAGCTCAGGATGGGGAATATGCGGGTCACGTGCTCGAACGGAACAGTGTCGGCTGTGTTCTTCTTGAGTTCGGGGTGATTGAACTCGTTGCGCGGAAG
>Cluster_10185|Contig1|original@330|Allele_Dic2|pos_101|type1@side|from_DicSil
TGGGTCTGGGTGCAGCCGAGACGACAAAGTACTTGATGTCAATCTGATCATGGTTGCTGGATCAGCTCAGGATGGGGAATATGCGGGTCACGTGCTCGAACGGAACAGTGTCGGCTGTGT
>Cluster_10185|Contig1|original@330|Allele_Silur|pos_101|type1@middle|from_DicSil
AATCTGATCATGGTTGCTGGATCAGCTCAGGATGGGGAATATGCGGGTCACGTGCTCGAATGGAACAGTGTCGGCTGTGTTCTTCTTGAGTTCGGGGTGATTGAACTCGTTGCGCGGAAG
>Cluster_10185|Contig1|original@330|Allele_Silur|pos_101|type1@side|from_DicSil
ATGCGGGTCACGTGCTCGAATGGAACAGTGTCGGCTGTGTTCTTCTTGAGTTCGGGGTGATTGAACTCGTTGCGCGGAAGGACAATCAGTTGGGAGCGTGCACCCTTCTCAATGACCCAT
>Cluster_4430|Contig2|original@443|Allele_Dic2|pos_101|type1@middle|from_DicSil
GGCAAGCAATTCCTGGCTTGTTCACAGAGGAGACGCGACACTCTCCTGTGCTTCCTACTGTAGCAAGCACTAGCAGCTTCAACCTACAAGCTAGCTCTAATGCCCCCATCATCTTGACCA
>Cluster_4430|Contig2|original@443|Allele_Dic2|pos_101|type1@side|from_DicSil
AATTGCGATGAGCAATCGCGACGGCCTCCCTGTCGGCGACGGCAAGCAATTCCTGGCTTGTTCACAGAGGAGACGCGACACTCTCCTGTGCTTCCTACTGTAGCAAGCACTAGCAGCTTC
>Cluster_4430|Contig2|original@443|Allele_Silur|pos_101|type1@middle|from_DicSil
GGCAAGCAATTCCTGGCTTGTTCACAGAGGAGACGCGACACTCTCCTGTGCTTCCTACTGCAGCAAGCACTAGCAGCTTCAACCTACAAGCTAGCTCTAATGCCCCCATCATCTTGACCA
>Cluster_4430|Contig2|original@443|Allele_Silur|pos_101|type1@side|from_DicSil
CTCTCCTGTGCTTCCTACTGCAGCAAGCACTAGCAGCTTCAACCTACAAGCTAGCTCTAATGCCCCCATCATCTTGACCAGATCCTGGATAGTGTCACAGCTGTGACTATGAGTGAGTAG
>Cluster_5068|Contig6|original@1291|Allele_Dic2|pos_126|type3|from_DicSil
ACGGCAGTCCCTGTCACCTCACCGCTCACCGCAGTTGAGGTCACCAAAGCGCCAGAGAAAATCCCCAATTTCAACTAGGACGCTTTCTGCAAATCCTCCAGTCTCTCCACCGCGGAGGAG
>Cluster_5068|Contig6|original@1291|Allele_Silur|pos_126|type3|from_DicSil
ACGGCAGTCCCTGTCACCTCACCGCTCACCGCAGTTGAGGTCACCGAAGCGCCAGAGAAAATCCCCAATTTCAACTAGGACGCTTTCTGCAAATCCTCCAGTCTCTCCACCGCGGAGGAG
>Cluster_25990|Contig2|original@500|Allele_Dic2|pos_133|type3|from_DicSil
CCCGAGCACCAGTCTCCAGCTGTTTCCGAGGTACCAGCAGATGGAGGCCTCCCCCTCCAAGGACCCTGTCAGGATCCCAGCAGCCCAATTCCCCCAGAGAATGGTTGTGGAGAACCCGTC
>Cluster_25990|Contig2|original@500|Allele_Silur|pos_133|type3|from_DicSil
CCCGAGCACCAGTCTCCAGCTGTTTCCGAGGTACCAGCAGATGGAGGCCTCCTCCTCCAAGGACCCTGTCAGGATCCCAGCAGCCCAATTCCCCCAGAGAATGGTTGTGGAGAACCCGTC
>Cluster_297|Contig30|likelySeq@168|Allele_Dic2|pos_101|type1@middle|from_DicSil
TGAGGAAAGGGTCACTAGAGACTACCAGGCACTACATACAGATCTGCCAACCAAACGACTGCTACTCATCTTGTCCATGAGAAATGGAACAGAGCAGCAACACTGGCTAGGCTATGGGGA
>Cluster_297|Contig30|likelySeq@168|Allele_Dic2|pos_101|type1@side|from_DicSil
AAATCAGAGATACAATGCCCACCCTTTTGCTCGACGAATCTGAGGAAAGGGTCACTAGAGACTACCAGGCACTACATACAGATCTGCCAACCAAACGACTGCTACTCATCTTGTCCATGA
>Cluster_297|Contig30|likelySeq@168|Allele_Silur|pos_101|type1@middle|from_DicSil
TGAGGAAAGGGTCACTAGAGACTACCAGGCACTACATACAGATCTGCCAACCAAACGACTACTACTCATCTTGTCCATGAGAAATGGAACAGAGCAGCAACACTGGCTAGGCTATGGGGA
>Cluster_297|Contig30|likelySeq@168|Allele_Silur|pos_101|type1@side|from_DicSil
GATCTGCCAACCAAACGACTACTACTCATCTTGTCCATGAGAAATGGAACAGAGCAGCAACACTGGCTAGGCTATGGGGACGGGGACGGCTACTCCTTGGTGGCTGCGGTCTTCTTCTTG
>Cluster_5454|Contig7|original@439|Allele_Dic2|pos_101|type1@middle|from_DicSil
CAGCGTGGACGACGCCGGCTTCAAGAACGTCGGTGGGGGCTACGATGATGGGTCCGAGACGGTCAAGTACTATGACGAGGGGAAGAGCCTGTCGGTGCATGATGCCGAGATGATGATGGG
>Cluster_5454|Contig7|original@439|Allele_Dic2|pos_101|type1@side|from_DicSil
CCATAGAGACCGCCCTGCTCGACCCGCCTCAGGAGAGCACCAGCGTGGACGACGCCGGCTTCAAGAACGTCGGTGGGGGCTACGATGATGGGTCCGAGACGGTCAAGTACTATGACGAGG
>Cluster_5454|Contig7|original@439|Allele_Silur|pos_101|type1@middle|from_DicSil
CAGCGTGGACGACGCCGGCTTCAAGAACGTCGGTGGGGGCTACGATGATGGGTCCGAGACAGTCAAGTACTATGACGAGGGGAAGAGCCTGTCGGTGCATGATGCCGAGATGATGATGGG
>Cluster_5454|Contig7|original@439|Allele_Silur|pos_101|type1@side|from_DicSil
TACGATGATGGGTCCGAGACAGTCAAGTACTATGACGAGGGGAAGAGCCTGTCGGTGCATGATGCCGAGATGATGATGGGTGACGTGGCTGAGTTCCACGCCCAAGATGACGGACGCGGT
>Cluster_7679|Contig3|original@602|Allele_Dic2|pos_101|type1@middle|from_DicSil
ACGTCTTTCAGCTTGTCCTGATCAGGTAGAGCGTTGCGGGCAGCTGGTGTCTTGTCGCGCACCAGCTCGAGAAGGCCGCCCAGGGCAGCCTCCCGGACTCCAGAGTCGTCGCTGGATGCG
>Cluster_7679|Contig3|original@602|Allele_Dic2|pos_101|type1@side|from_DicSil
AGCGTCCATTGCGCTGATGCCTTCGATTCGGCTCTTCAGGACGTCTTTCAGCTTGTCCTGATCAGGTAGAGCGTTGCGGGCAGCTGGTGTCTTGTCGCGCACCAGCTCGAGAAGGCCGCC
>Cluster_7679|Contig3|original@602|Allele_Silur|pos_101|type1@middle|from_DicSil
ACGTCTTTCAGCTTGTCCTGATCAGGTAGAGCGTTGCGGGCAGCTGGTGTCTTGTCGCGCGCCAGCTCGAGAAGGCCGCCCAGGGCAGCCTCCCGGACTCCAGAGTCGTCGCTGGATGCG
>Cluster_7679|Contig3|original@602|Allele_Silur|pos_101|type1@side|from_DicSil
CAGCTGGTGTCTTGTCGCGCGCCAGCTCGAGAAGGCCGCCCAGGGCAGCCTCCCGGACTCCAGAGTCGTCGCTGGATGCGAGGTGTATAAGTTGATTCGGAAGACCAATCTCTGTGGCGA
>Cluster_6648|Contig6|original@1833|Allele_Dic2|pos_152|type3|from_DicSil
ATTGATATTTCTGAGCCATCTTCAACAGCGAGGTGGTCCCCTCCTTGCTCGTCGAGATCGCCCCCATCCTTTGTGTCGCCAACGAGGCCGAGGCCAGCGACCCACGAGTCGCCTACCTAT
>Cluster_6648|Contig6|original@1833|Allele_Silur|pos_152|type3|from_DicSil
ATTGATATTTCTGAGCCATCTTCAACAGCGAGGTGGTCCCCTCCTTGCTCGTCGAGATCGCCCCCATCCTTCGTGTCGCCAACGAGGCCGAGGCCAGCGACCCACGAGTCGCCTACCTAT
>Cluster_12015|Contig1|original@710|Allele_Dic2|pos_101|type1@middle|from_DicSil
CCCAGGCCAACCCTCGCTCAGGCCTACAGGCATGTCTGACCATGAGTCCGTCGCAGGATCAAACACCTCCCCGCCAACATCAACAAAGAATGGCCAGGAATATAGGCTCTGAGGCACATA
>Cluster_12015|Contig1|original@710|Allele_Dic2|pos_101|type1@side|from_DicSil
CCCCACCCACAACAGCACTTAATTTTGTCCCGGCTTGCCTCCCAGGCCAACCCTCGCTCAGGCCTACAGGCATGTCTGACCATGAGTCCGTCGCAGGATCAAACACCTCCCCGCCAACAT
>Cluster_12015|Contig1|original@710|Allele_Silur|pos_101|type1@middle|from_DicSil
CCCAGGCCAACCCTCGCTCAGGCCTACAGGCATGTCTGACCATGAGTCCGTCGCAGGATCGAACACCTCCCCGCCAACATCAACAAAGAATGGCCAGGAATATAGGCTCTGAGGCACATA
>Cluster_12015|Contig1|original@710|Allele_Silur|pos_101|type1@side|from_DicSil
CATGAGTCCGTCGCAGGATCGAACACCTCCCCGCCAACATCAACAAAGAATGGCCAGGAATATAGGCTCTGAGGCACATACAGCTTGCCTCCAAATGAGACTATTCCTGTAGCAACCGGC
>Cluster_1505|Contig1|likelySeq@836|Allele_Dic2|pos_155|type3|from_DicSil
ATCATGTGGATCAACGACTCCCAATACAAAAGGTTGGTCCCATTTATTGGTAGAGGGGTCTACACCAACTTGTGCCAGATGCTCACCCAATCTTGGATAGTAAGTATTAAATGGAGCAAT
>Cluster_1505|Contig1|likelySeq@836|Allele_Silur|pos_155|type3|from_DicSil
ATCATGTGGATCAACGACTCCCAATACAAAAGGTTGGTCCCATTTATTGGTAGAGGGGTCTACACCAACTTGTGTCAGATGCTCACCCAATCTTGGATAGTAAGTATTAAATGGAGCAAT
>Cluster_11802|Contig1|original@1301|Allele_Dic2|pos_101|type1@middle|from_DicSil
GTTCTCTTTTTAGCATAATCATATCCCAGTGTGTTGTATATTCTTTTCTCCAATGAAGGTTTGTTGCATGACCAATTCATTTCTCCCTTCTATCTGATTGCCAGACTGCTGACGACTTTC
>Cluster_11802|Contig1|original@1301|Allele_Dic2|pos_101|type1@side|from_DicSil
AGCTTTTGCATGGTAATTGATAGCTCTTCCTCTCAGGTATGTTCTCTTTTTAGCATAATCATATCCCAGTGTGTTGTATATTCTTTTCTCCAATGAAGGTTTGTTGCATGACCAATTCAT
>Cluster_11802|Contig1|original@1301|Allele_Silur|pos_101|type1@middle|from_DicSil
GTTCTCTTTTTAGCATAATCATATCCCAGTGTGTTGTATATTCTTTTCTCCAATGAAGGTCTGTTGCATGACCAATTCATTTCTCCCTTCTATCTGATTGCCAGACTGCTGACGACTTTC
>Cluster_11802|Contig1|original@1301|Allele_Silur|pos_101|type1@side|from_DicSil
TTCTTTTCTCCAATGAAGGTCTGTTGCATGACCAATTCATTTCTCCCTTCTATCTGATTGCCAGACTGCTGACGACTTTCCGATAAATTGTCTGTCTTTTTCGACTGGCCATTAGTTTCT
>Cluster_3772|Contig4|original@672|Allele_Dic2|pos_101|type1@middle|from_DicSil
GTCGGTTGTCAGCACTGGGACAACCACCGAGAGGATCGGGACCCTGGGGCGGTACTTGGCAACCAGCTTCGCAGTGGTGCCGCCACGGGTCAGGACGACGATCAGAGTGGCCCTGGCCTT
>Cluster_3772|Contig4|original@672|Allele_Dic2|pos_101|type1@side|from_DicSil
GCCTGGCCGGGCCCTCGGAGCTGACGGTCCAGTCGAACGAGTCGGTTGTCAGCACTGGGACAACCACCGAGAGGATCGGGACCCTGGGGCGGTACTTGGCAACCAGCTTCGCAGTGGTGC
>Cluster_3772|Contig4|original@672|Allele_Silur|pos_101|type1@middle|from_DicSil
GTCGGTTGTCAGCACTGGGACAACCACCGAGAGGATCGGGACCCTGGGGCGGTACTTGGCCACCAGCTTCGCAGTGGTGCCGCCACGGGTCAGGACGACGATCAGAGTGGCCCTGGCCTT
>Cluster_3772|Contig4|original@672|Allele_Silur|pos_101|type1@side|from_DicSil
ACCCTGGGGCGGTACTTGGCCACCAGCTTCGCAGTGGTGCCGCCACGGGTCAGGACGACGATCAGAGTGGCCCTGGCCTTGTTGGCGGTCCGCACGGCGGAAGACGCAAGGGACTCCAGC
>Cluster_4102|Contig6|original@474|Allele_Dic2|pos_161|type3|from_DicSil
GTCTCGGCGAGATCTCGTTCACTCGGGAAGCGTAAGGCGGTCAAAGAGAACCAGGAAGCTCTGCTCGGGCACGCTGTACAGGAAACCGAGCTCTGCGCCACCAATGTGTGGGATTGCACT
>Cluster_4102|Contig6|original@474|Allele_Silur|pos_161|type3|from_DicSil
GTCTCGGCGAGATCTCGTTCACTCGGGAAGCGTAAGGCGGTCAAAGAGAACCAGGAAGCTCTGCTCGGGCACGCTGTACAAGAAACCGAGCTCTGCGCCACCAATGTGTGGGATTGCACT
>Cluster_1114|Contig1|original@690|Allele_Dic2|pos_101|type1@middle|from_DicSil
GCCATAGATATAGACAAGGGGAACCCCATCACCGTCTCCAGAATCAGGCAACCGAAGCTGAAGTAGCGAGGTCACTAACCAATTGATCAGGTATCGCAACCTTAGCGTTGTCTTACTAAG
>Cluster_1114|Contig1|original@690|Allele_Dic2|pos_101|type1@side|from_DicSil
TGAACGCAACTGCTGCTCCTCGTTCATATTTTATCTTCGGGCCATAGATATAGACAAGGGGAACCCCATCACCGTCTCCAGAATCAGGCAACCGAAGCTGAAGTAGCGAGGTCACTAACC
>Cluster_1114|Contig1|original@690|Allele_Silur|pos_101|type1@middle|from_DicSil
GCCATAGATATAGACAAGGGGAACCCCATCACCGTCTCCAGAATCAGGCAACCGAAGCTGCAGTAGCGAGGTCACTAACCAATTGATCAGGTATCGCAACCTTAGCGTTGTCTTACTAAG
>Cluster_1114|Contig1|original@690|Allele_Silur|pos_101|type1@side|from_DicSil
GAATCAGGCAACCGAAGCTGCAGTAGCGAGGTCACTAACCAATTGATCAGGTATCGCAACCTTAGCGTTGTCTTACTAAGACCCAGCATGTTCACATGATCAAGGTGCTTACAGATGATT
>Cluster_6209|Contig1|original@668|Allele_Dic2|pos_101|type1@middle|from_DicSil
GGCGCCGATGCCGACCCGGGCCATCTCCTCCGCGTATTCTTGGGCGACGCGGCCTCGCCGGTCGGCGTGGTGCTGTTGCTGTGGTGGCCGTGGGCGTGGAACCTCCCCTCCTCCCCCGTG
>Cluster_6209|Contig1|original@668|Allele_Dic2|pos_101|type1@side|from_DicSil
ACAGACGCATTTGGAAGCGAGTCTGTGGCCTGCGCCGGACGGCGCCGATGCCGACCCGGGCCATCTCCTCCGCGTATTCTTGGGCGACGCGGCCTCGCCGGTCGGCGTGGTGCTGTTGCT
>Cluster_6209|Contig1|original@668|Allele_Silur|pos_101|type1@middle|from_DicSil
GGCGCCGATGCCGACCCGGGCCATCTCCTCCGCGTATTCTTGGGCGACGCGGCCTCGCCGATCGGCGTGGTGCTGTTGCTGTGGTGGCCGTGGGCGTGGAACCTCCCCTCCTCCCCCGTG
>Cluster_6209|Contig1|original@668|Allele_Silur|pos_101|type1@side|from_DicSil
TGGGCGACGCGGCCTCGCCGATCGGCGTGGTGCTGTTGCTGTGGTGGCCGTGGGCGTGGAACCTCCCCTCCTCCCCCGTGGTGTCCACGTAGTTGGAAGCCATTTCTGCCCCCTGTGTTT
>Cluster_6036|Contig2|original@204|Allele_Dic2|pos_101|type1@middle|from_DicSil
ACCAATATGTATAACTGTAGAATACATCGACAAGACGAACATTAACATGTCAAAGCCATCGTTATGATAGAATAACGTTTACAACCCAGTGGATCAATATGGAAGTTAACGAAGGAACCC
>Cluster_6036|Contig2|original@204|Allele_Dic2|pos_101|type1@side|from_DicSil
CCACACTGAGCTTACTCGAAACGGAAAATACATCCAAGACACCAATATGTATAACTGTAGAATACATCGACAAGACGAACATTAACATGTCAAAGCCATCGTTATGATAGAATAACGTTT
>Cluster_6036|Contig2|original@204|Allele_Silur|pos_101|type1@middle|from_DicSil
ACCAATATGTATAACTGTAGAATACATCGACAAGACGAACATTAACATGTCAAAGCCATCATTATGATAGAATAACGTTTACAACCCAGTGGATCAATATGGAAGTTAACGAAGGAACCC
>Cluster_6036|Contig2|original@204|Allele_Silur|pos_101|type1@side|from_DicSil
ATTAACATGTCAAAGCCATCATTATGATAGAATAACGTTTACAACCCAGTGGATCAATATGGAAGTTAACGAAGGAACCCAGCACCATTCCAAAGATAATAATTTCGCATAGTGCTGGTA
>Cluster_2660|Contig1|likelySeq@712|Allele_Dic2|pos_101|type1@middle|from_DicSil
GAAGCGGTGAGGGCGTCGAAGTCTTCCTCCATCTTGCGCGCGGCGACCTCAGCGTCGTCCACGGGGGATGTGGGGGTGACGGAGCCCCAATCGGCGCCGTAGAGGACATTGGTGGAGCGG
>Cluster_2660|Contig1|likelySeq@712|Allele_Dic2|pos_101|type1@side|from_DicSil
CTTCGCCTCCTCGAGTGGCTTGGCCAGGTCGTCGGCCTTGGAAGCGGTGAGGGCGTCGAAGTCTTCCTCCATCTTGCGCGCGGCGACCTCAGCGTCGTCCACGGGGGATGTGGGGGTGAC
>Cluster_2660|Contig1|likelySeq@712|Allele_Silur|pos_101|type1@middle|from_DicSil
GAAGCGGTGAGGGCGTCGAAGTCTTCCTCCATCTTGCGCGCGGCGACCTCAGCGTCGTCCTCGGGGGATGTGGGGGTGACGGAGCCCCAATCGGCGCCGTAGAGGACATTGGTGGAGCGG
>Cluster_2660|Contig1|likelySeq@712|Allele_Silur|pos_101|type1@side|from_DicSil
CGGCGACCTCAGCGTCGTCCTCGGGGGATGTGGGGGTGACGGAGCCCCAATCGGCGCCGTAGAGGACATTGGTGGAGCGGACGTGCAGGAGGATGACGGCGTCCCCGGGCCGGAGGTAGT
>Cluster_9292|Contig2|complementarySeq@770|Allele_Dic2|pos_101|type1@middle|from_DicSil
TTATCTACATCAGCAACTGTCAGATCACCAGCACGGGCAAATAGAAATGGGTATTCCTGGGATATTTTGTTCAAGTCGTCATCCTTGACAAGCTCTGTAGCTCCCTTCTTCTCTAAATCA
>Cluster_9292|Contig2|complementarySeq@770|Allele_Dic2|pos_101|type1@side|from_DicSil
TACATACTTAAGTACTAGTTGCTTGTAAGAGTTTAAAAGGTTATCTACATCAGCAACTGTCAGATCACCAGCACGGGCAAATAGAAATGGGTATTCCTGGGATATTTTGTTCAAGTCGTC
>Cluster_9292|Contig2|complementarySeq@770|Allele_Silur|pos_101|type1@middle|from_DicSil
TTATCTACATCAGCAACTGTCAGATCACCAGCACGGGCAAATAGAAATGGGTATTCCTGGAATATTTTGTTCAAGTCGTCATCCTTGACAAGCTCTGTAGCTCCCTTCTTCTCTAAATCA
>Cluster_9292|Contig2|complementarySeq@770|Allele_Silur|pos_101|type1@side|from_DicSil
ATAGAAATGGGTATTCCTGGAATATTTTGTTCAAGTCGTCATCCTTGACAAGCTCTGTAGCTCCCTTCTTCTCTAAATCAGAGATAGATTGCACCCGCTCAACTGATTTACTGCTCACAT
>Cluster_1438|Contig2|original@1597|Allele_Dic2|pos_101|type1@middle|from_DicSil
AGGCTGAAAATTCTGTTTCTTCTTCTCTGATACTATCTTCAGGGATTCTTCGGCTAGGGTAAAGAATTCTTGGTCCACCATCACAACTTCTGCCACGGAATGATCAAGAAGGAACGCGAT
>Cluster_1438|Contig2|original@1597|Allele_Dic2|pos_101|type1@side|from_DicSil
TAGGTTCGCATGTTGGATCGCCGATAACAATTAGGATTGGAGGCTGAAAATTCTGTTTCTTCTTCTCTGATACTATCTTCAGGGATTCTTCGGCTAGGGTAAAGAATTCTTGGTCCACCA
>Cluster_1438|Contig2|original@1597|Allele_Silur|pos_101|type1@middle|from_DicSil
AGGCTGAAAATTCTGTTTCTTCTTCTCTGATACTATCTTCAGGGATTCTTCGGCTAGGGTGAAGAATTCTTGGTCCACCATCACAACTTCTGCCACGGAATGATCAAGAAGGAACGCGAT
>Cluster_1438|Contig2|original@1597|Allele_Silur|pos_101|type1@side|from_DicSil
AGGGATTCTTCGGCTAGGGTGAAGAATTCTTGGTCCACCATCACAACTTCTGCCACGGAATGATCAAGAAGGAACGCGATCGTCTCAGCATTTAACCGGATGTTTACACAGTTCACCACA
>Cluster_10207|Contig2|original@1726|Allele_Dic2|pos_101|type1@middle|from_DicSil
CTGGCTGCACCAATTCTACTACATCTTTGGGTTCCTCTTCCTTGTCTTCCTGATTCTAATCGTCACATGTGCCGAGATCTCGATTGTGCTCTGCTACTTCCAGCTATGCAGTGAGGATTA
>Cluster_10207|Contig2|original@1726|Allele_Dic2|pos_101|type1@side|from_DicSil
GAGCTGTGTTCATTGAGCTCTTCTTTATCCTGACCTCCATCTGGCTGCACCAATTCTACTACATCTTTGGGTTCCTCTTCCTTGTCTTCCTGATTCTAATCGTCACATGTGCCGAGATCT
>Cluster_10207|Contig2|original@1726|Allele_Silur|pos_101|type1@middle|from_DicSil
CTGGCTGCACCAATTCTACTACATCTTTGGGTTCCTCTTCCTTGTCTTCCTGATTCTAATAGTCACATGTGCCGAGATCTCGATTGTGCTCTGCTACTTCCAGCTATGCAGTGAGGATTA
>Cluster_10207|Contig2|original@1726|Allele_Silur|pos_101|type1@side|from_DicSil
CTTGTCTTCCTGATTCTAATAGTCACATGTGCCGAGATCTCGATTGTGCTCTGCTACTTCCAGCTATGCAGTGAGGATTACCTGTGGTGGTGGAGATCATACTTGACATCAGGATCTTCT
>Cluster_11232|Contig3|original@156|Allele_Dic2|pos_37|type3|from_DicSil
TACCACCCTAGCTAGCTAACAGGCTCAGACTCGGGGTTCGCTACGACGAGTAGGCCGACGGCTTTGGGTCTCGGCCAGGCTCCTTCAGAAGGTCTCCCGAGCTTTTACGGCGACCTTTGC
>Cluster_11232|Contig3|original@156|Allele_Silur|pos_37|type3|from_DicSil
TACCACCCTAGCTAGCTAACAGGCTCAGACTCGGGGGTCGCTACGACGAGTAGGCCGACGGCTTTGGGTCTCGGCCAGGCTCCTTCAGAAGGTCTCCCGAGCTTTTACGGCGACCTTTGC
>Cluster_755|Contig1|original@415|Allele_Dic2|pos_101|type1@middle|from_DicSil
CCAAACTGCTTCAACAGCAAATGCCGCCTCATCATGAGAACAATTGTGAATTCGTTGCGACGCGTAAGCAATGCCGGTGCTCCTTCGGTCCAGTGAATAATACATTGTTGCGTCCTGTGA
>Cluster_755|Contig1|original@415|Allele_Dic2|pos_101|type1@side|from_DicSil
AGCAGATGCTGATCAAGATGATACACATGTAGTGAGGTACCCAAACTGCTTCAACAGCAAATGCCGCCTCATCATGAGAACAATTGTGAATTCGTTGCGACGCGTAAGCAATGCCGGTGC
>Cluster_755|Contig1|original@415|Allele_Silur|pos_101|type1@middle|from_DicSil
CCAAACTGCTTCAACAGCAAATGCCGCCTCATCATGAGAACAATTGTGAATTCGTTGCGAGGCGTAAGCAATGCCGGTGCTCCTTCGGTCCAGTGAATAATACATTGTTGCGTCCTGTGA
>Cluster_755|Contig1|original@415|Allele_Silur|pos_101|type1@side|from_DicSil
CAATTGTGAATTCGTTGCGAGGCGTAAGCAATGCCGGTGCTCCTTCGGTCCAGTGAATAATACATTGTTGCGTCCTGTGAAATCATGAAAACCCTCCACAGGAAACTTCCGTCCACTGGC
>Cluster_3796|Contig4|original@570|Allele_Dic2|pos_101|type1@middle|from_DicSil
TAATAAAACTAGCTGCTATACATAGGCAAGGCATGAGTATGCGTGTATCAGCGACTGCGTGCGAGCGCGCTGTCGACGTTTTGTGTGTGATTGGAGAGTGTACCTGTATGGGGTATGCAT
>Cluster_3796|Contig4|original@570|Allele_Dic2|pos_101|type1@side|from_DicSil
AGCCTGCTACAATTCAATTTCCGCTAGCTTTTGGTTGCTATAATAAAACTAGCTGCTATACATAGGCAAGGCATGAGTATGCGTGTATCAGCGACTGCGTGCGAGCGCGCTGTCGACGTT
>Cluster_3796|Contig4|original@570|Allele_Silur|pos_101|type1@middle|from_DicSil
TAATAAAACTAGCTGCTATACATAGGCAAGGCATGAGTATGCGTGTATCAGCGACTGCGTCCGAGCGCGCTGTCGACGTTTTGTGTGTGATTGGAGAGTGTACCTGTATGGGGTATGCAT
>Cluster_3796|Contig4|original@570|Allele_Silur|pos_101|type1@side|from_DicSil
GCGTGTATCAGCGACTGCGTCCGAGCGCGCTGTCGACGTTTTGTGTGTGATTGGAGAGTGTACCTGTATGGGGTATGCATGGATGCGTAGGAAGGAAGCATCCGTTGCATATCTCGCTTT
>Cluster_18064|Contig3|likelySeq@573|Allele_Dic2|pos_101|type1@middle|from_DicSil
AATGAACCAAGTCCTCCAACCATTTCATAGTGACAAGTTCAATTTCACTAAAGTTAAACCAGAGGAGGTGATCTTCAGGTTCCAAGAAACTGAGAATGATTCTGCCCAGTATTTTGACGG
>Cluster_18064|Contig3|likelySeq@573|Allele_Dic2|pos_101|type1@side|from_DicSil
TAGAAGGGCGTGACCAGAAGAAGCGGCCAACTGAATTTGGAATGAACCAAGTCCTCCAACCATTTCATAGTGACAAGTTCAATTTCACTAAAGTTAAACCAGAGGAGGTGATCTTCAGGT
>Cluster_18064|Contig3|likelySeq@573|Allele_Silur|pos_101|type1@middle|from_DicSil
AATGAACCAAGTCCTCCAACCATTTCATAGTGACAAGTTCAATTTCACTAAAGTTAAACCGGAGGAGGTGATCTTCAGGTTCCAAGAAACTGAGAATGATTCTGCCCAGTATTTTGACGG
>Cluster_18064|Contig3|likelySeq@573|Allele_Silur|pos_101|type1@side|from_DicSil
AATTTCACTAAAGTTAAACCGGAGGAGGTGATCTTCAGGTTCCAAGAAACTGAGAATGATTCTGCCCAGTATTTTGACGGAGCTCCTCCCACTGTTTCAGCTTCTCCTAGCAGCATTTTG
>Cluster_2905|Contig6|original@885|Allele_Dic2|pos_101|type1@middle|from_DicSil
TTTTGGATCTGGAATCATAATAGAGGTATGCCTAAAATGCATTAGTCTGTATTCAACACTGTGCTGATGAAAGGTATAGTTGATGATAGATAGTGTTAAAGATTCTAAATCTGCCCCTTG
>Cluster_2905|Contig6|original@885|Allele_Dic2|pos_101|type1@side|from_DicSil
TGATCCTTTATCTACTCTTGACCAGTTTTGCTAATTCGTTTTTTGGATCTGGAATCATAATAGAGGTATGCCTAAAATGCATTAGTCTGTATTCAACACTGTGCTGATGAAAGGTATAGT
>Cluster_2905|Contig6|original@885|Allele_Silur|pos_101|type1@middle|from_DicSil
TTTTGGATCTGGAATCATAATAGAGGTATGCCTAAAATGCATTAGTCTGTATTCAACACTATGCTGATGAAAGGTATAGTTGATGATAGATAGTGTTAAAGATTCTAAATCTGCCCCTTG
>Cluster_2905|Contig6|original@885|Allele_Silur|pos_101|type1@side|from_DicSil
ATTAGTCTGTATTCAACACTATGCTGATGAAAGGTATAGTTGATGATAGATAGTGTTAAAGATTCTAAATCTGCCCCTTGCTTTTGTGCCCTTAGGTATTTGATGGGAGTGTTGGCATCT
>Cluster_4094|Contig1|likelySeq@1903|Allele_Dic2|pos_101|type1@middle|from_DicSil
GGACGTCCGGGTAGGGGAGTCGAAACTCACAGGCAACAATGGAACGGTAGTGCATTCCTTTATCATCAAGTGCCCTGGCTCCGAACAGCAAACAAGGGAGAAAGTGATTGCTGCAATGTC
>Cluster_4094|Contig1|likelySeq@1903|Allele_Dic2|pos_101|type1@side|from_DicSil
ACCATCCGGTAAAGAAGGTCTTTGAAGCGTTTGAAGAGGCGGACGTCCGGGTAGGGGAGTCGAAACTCACAGGCAACAATGGAACGGTAGTGCATTCCTTTATCATCAAGTGCCCTGGCT
>Cluster_4094|Contig1|likelySeq@1903|Allele_Silur|pos_101|type1@middle|from_DicSil
GGACGTCCGGGTAGGGGAGTCGAAACTCACAGGCAACAATGGAACGGTAGTGCATTCCTTCATCATCAAGTGCCCTGGCTCCGAACAGCAAACAAGGGAGAAAGTGATTGCTGCAATGTC
>Cluster_4094|Contig1|likelySeq@1903|Allele_Silur|pos_101|type1@side|from_DicSil
GGAACGGTAGTGCATTCCTTCATCATCAAGTGCCCTGGCTCCGAACAGCAAACAAGGGAGAAAGTGATTGCTGCAATGTCTCGCGCCATGAGCTCAGTGTAGAATCGGTTGAGGGGAGTC
>Cluster_807|Contig2|original@950|Allele_Dic2|pos_101|type1@middle|from_DicSil
CTTGTCAAATGCGACAACTGTACCTATCACATATGTTAATTGTGAAAACAATGTGTTTTCAGATTATTCAGTGTTTACCCTGGAAATAATGGTGATGTATGATGTTGACCTTCTTGCCGA
>Cluster_807|Contig2|original@950|Allele_Dic2|pos_101|type1@side|from_DicSil
GAAGCTCAACTCAAAAAATCTTGCTGGATCATTGATGCATCTTGTCAAATGCGACAACTGTACCTATCACATATGTTAATTGTGAAAACAATGTGTTTTCAGATTATTCAGTGTTTACCC
>Cluster_807|Contig2|original@950|Allele_Silur|pos_101|type1@middle|from_DicSil
CTTGTCAAATGCGACAACTGTACCTATCACATATGTTAATTGTGAAAACAATGTGTTTTCGGATTATTCAGTGTTTACCCTGGAAATAATGGTGATGTATGATGTTGACCTTCTTGCCGA
>Cluster_807|Contig2|original@950|Allele_Silur|pos_101|type1@side|from_DicSil
TGTGAAAACAATGTGTTTTCGGATTATTCAGTGTTTACCCTGGAAATAATGGTGATGTATGATGTTGACCTTCTTGCCGATCATGCCAAGGTGAAACTTTGTTGCTGAACCTGCTCTATC
>Cluster_538|Contig1|likelySeq@434|Allele_Dic2|pos_101|type1@middle|from_DicSil
ATGAATCTTTTGAGGATTTTGTGAAGTCACATGATGCATGCCAAGAGGACCTTATGTTTTTCCCTACTAACAACAGCTATGGTCTTGCCAGTGTTGCTGGAAATGCTGATAAAATTTCTG
>Cluster_538|Contig1|likelySeq@434|Allele_Dic2|pos_101|type1@side|from_DicSil
GAGGAGATTCAGTATCTTCGTGTGGCCATGGGCCATGAAAATGAATCTTTTGAGGATTTTGTGAAGTCACATGATGCATGCCAAGAGGACCTTATGTTTTTCCCTACTAACAACAGCTAT
>Cluster_538|Contig1|likelySeq@434|Allele_Silur|pos_101|type1@middle|from_DicSil
ATGAATCTTTTGAGGATTTTGTGAAGTCACATGATGCATGCCAAGAGGACCTTATGTTTTACCCTACTAACAACAGCTATGGTCTTGCCAGTGTTGCTGGAAATGCTGATAAAATTTCTG
>Cluster_538|Contig1|likelySeq@434|Allele_Silur|pos_101|type1@side|from_DicSil
CCAAGAGGACCTTATGTTTTACCCTACTAACAACAGCTATGGTCTTGCCAGTGTTGCTGGAAATGCTGATAAAATTTCTGCTTTGCAACATGAGTTTGAAATGGTAAAGAAGAGAATGGA
>Cluster_3368|Contig1|original@248|Allele_Dic2|pos_183|type3|from_DicSil
CTCCAGCTTGTCCATCCAGATGATGCACCTGAGGCTCTTCCCCTGCAGGAGCAGGTCGAAGGCCGTGTTGATCTCCTGCAGGCCCACTTCGTGCGTGATCAGGTTCTCCAGCTCCAGCTC
>Cluster_3368|Contig1|original@248|Allele_Silur|pos_183|type3|from_DicSil
CTCCAGCTTGTCCATCCAGATGATGCACCTGAGGCTCTTCCCCTGCAGGAGCAGGTCGAAGGCCGTGTTGATCTCCTGCAGGCCCACTTCGTGCGTGATCAGCTTCTCCAGCTCCAGCTC
>Cluster_4933|Contig1|original@265|Allele_Dic2|pos_101|type1@middle|from_DicSil
GAGATAGAGGAAGAGACAGAGATCGGGGTCGGGACAGGGATCTAGACAAGGATCGGGACATGGACAAGGATCGGGATCGTCACCAAAGGCATCACCGTGACAAAAGGGAGCACCGAGACC
>Cluster_4933|Contig1|original@265|Allele_Dic2|pos_101|type1@side|from_DicSil
GAAAAAGACAAGGATAAGGAGCGCCATAGGGACCGTGACAGAGATAGAGGAAGAGACAGAGATCGGGGTCGGGACAGGGATCTAGACAAGGATCGGGACATGGACAAGGATCGGGATCGT
>Cluster_4933|Contig1|original@265|Allele_Silur|pos_101|type1@middle|from_DicSil
GAGATAGAGGAAGAGACAGAGATCGGGGTCGGGACAGGGATCTAGACAAGGATCGGGACAGGGACAAGGATCGGGATCGTCACCAAAGGCATCACCGTGACAAAAGGGAGCACCGAGACC
>Cluster_4933|Contig1|original@265|Allele_Silur|pos_101|type1@side|from_DicSil
TCTAGACAAGGATCGGGACAGGGACAAGGATCGGGATCGTCACCAAAGGCATCACCGTGACAAAAGGGAGCACCGAGACCGTCCTGATGATCACGATCGTCACAGAAGCCGTGATTCTGA
>Cluster_14140|Contig2|complementarySeq@1113|Allele_Dic2|pos_61|type3|from_DicSil
CATTTCCACGAGGACCAAGCCATACATGATCATCTGAACCGGTATGTGAATTTGGCTTATCGATTGAGAAAGCAGAAGCAGGCCTCAAGCGTGATGAAGAGCTAGATGCATACTTATGAT
>Cluster_14140|Contig2|complementarySeq@1113|Allele_Silur|pos_61|type3|from_DicSil
CATTTCCACGAGGACCAAGCCATACATGATCATCTGAACCGGTATGTGAATTTGGCTTATTGATTGAGAAAGCAGAAGCAGGCCTCAAGCGTGATGAAGAGCTAGATGCATACTTATGAT
>Cluster_2519|Contig2|original@781|Allele_Dic2|pos_114|type2|from_DicSil
GACTCTAAGTAAAACACAGAACGGACGGTAGAACGGTAGAACCAAACACACATCCTATTTCGTCAACAGGCGGGTGCAATCTCACTTCTTCCTTGCAAGAGCAGCTGCGATCCCACCAAC
>Cluster_2519|Contig2|original@781|Allele_Silur|pos_114|type2|from_DicSil
ACCAAACACACATCCTATTTCGTCAACAGGCGGGTGCAATTTCACTTCTTCCTTGCAAGAGCAGCTGCGATCCCACCAACGATAAGTCCTACCGCAGTTGTGGCGATTCCTATGCCGATC
>Cluster_6106|Contig1|original@890|Allele_Dic2|pos_101|type1@middle|from_DicSil
TGGTGCTGATAATGCAGTCAAGGAGTCTGACATGAACAGGGGTGATGTAGAGCAGGAGAAGAGTGGTGAGGACATGGCCGGTGCAGGTTCAGAGAAGAATGCAGAGATGGCTGATACTAC
>Cluster_6106|Contig1|original@890|Allele_Dic2|pos_101|type1@side|from_DicSil
AGGCTCTGGAGAATGTCACGGCGATGGCTGATGCCGTTTCTGGTGCTGATAATGCAGTCAAGGAGTCTGACATGAACAGGGGTGATGTAGAGCAGGAGAAGAGTGGTGAGGACATGGCCG
>Cluster_6106|Contig1|original@890|Allele_Silur|pos_101|type1@middle|from_DicSil
TGGTGCTGATAATGCAGTCAAGGAGTCTGACATGAACAGGGGTGATGTAGAGCAGGAGAAAAGTGGTGAGGACATGGCCGGTGCAGGTTCAGAGAAGAATGCAGAGATGGCTGATACTAC
>Cluster_6106|Contig1|original@890|Allele_Silur|pos_101|type1@side|from_DicSil
GGTGATGTAGAGCAGGAGAAAAGTGGTGAGGACATGGCCGGTGCAGGTTCAGAGAAGAATGCAGAGATGGCTGATACTACTGGAAGTGGAGAGGAAGAGGGCAAGGAGCAGGCCTGATGC
>Cluster_10387|Contig1|original@1861|Allele_Dic2|pos_101|type1@middle|from_DicSil
GGGTGGTGTGATGTTGTTCTCATGAGATATGTTCCTGTAAATTCAGTGAAATCATGCATGTGTGGCCCTCTTCTGGTGGCAGTCCGGAAGGGTGTACAAAAAGTTCCTCCACTTTTTTTG
>Cluster_10387|Contig1|original@1861|Allele_Dic2|pos_101|type1@side|from_DicSil
TCTTATTTTTTTCCTCGCAAAACGTGCTTCCACCTGAGTTGGGTGGTGTGATGTTGTTCTCATGAGATATGTTCCTGTAAATTCAGTGAAATCATGCATGTGTGGCCCTCTTCTGGTGGC
>Cluster_10387|Contig1|original@1861|Allele_Silur|pos_101|type1@middle|from_DicSil
GGGTGGTGTGATGTTGTTCTCATGAGATATGTTCCTGTAAATTCAGTGAAATCATGCATGGGTGGCCCTCTTCTGGTGGCAGTCCGGAAGGGTGTACAAAAAGTTCCTCCACTTTTTTTG
>Cluster_10387|Contig1|original@1861|Allele_Silur|pos_101|type1@side|from_DicSil
ATTCAGTGAAATCATGCATGGGTGGCCCTCTTCTGGTGGCAGTCCGGAAGGGTGTACAAAAAGTTCCTCCACTTTTTTTGGTTAAAGTCGTTGAAACTAGTGTTTTTGAATTGTTTGGAT
>Cluster_2233|Contig1|complementarySeq@1652|Allele_Dic2|pos_101|type1@middle|from_DicSil
CACATGACCAGGTTCTTCAATGAGCTCAAGTAAGACCAGAATCAACTTCGTTTTATTTTGCCTGTCCGGAAAATGACAGGGAGAAGCATGACCAAGTGCAATCAAGCACAGACAAGCAAG
>Cluster_2233|Contig1|complementarySeq@1652|Allele_Dic2|pos_101|type1@side|from_DicSil
CCTTTATAAGGGTAGTTAGTGCCAAGGGAGCCTCATCTCCCACATGACCAGGTTCTTCAATGAGCTCAAGTAAGACCAGAATCAACTTCGTTTTATTTTGCCTGTCCGGAAAATGACAGG
>Cluster_2233|Contig1|complementarySeq@1652|Allele_Silur|pos_101|type1@middle|from_DicSil
CACATGACCAGGTTCTTCAATGAGCTCAAGTAAGACCAGAATCAACTTCGTTTTATTTTGTCTGTCCGGAAAATGACAGGGAGAAGCATGACCAAGTGCAATCAAGCACAGACAAGCAAG
>Cluster_2233|Contig1|complementarySeq@1652|Allele_Silur|pos_101|type1@side|from_DicSil
ATCAACTTCGTTTTATTTTGTCTGTCCGGAAAATGACAGGGAGAAGCATGACCAAGTGCAATCAAGCACAGACAAGCAAGTAGCCTTGTGCGTGGGCTCCGATCGTGTATTAACGCAACT
>Cluster_5515|Contig1|likelySeq@1275|Allele_Dic2|pos_101|type1@middle|from_DicSil
GCCACGATGTAATGGTGGCAGAGCAAAACTAGACACTGAAGACACACCATAGGGTTGCACGGTAGGTGTTACAGAAAAGGTGTTCGGTAGAGGTGTAACTGGTGGTACTGCTGCACTACC
>Cluster_5515|Contig1|likelySeq@1275|Allele_Dic2|pos_101|type1@side|from_DicSil
GTGATGAAGATGGACCCATCTGCAACGAAGCAGGAGGTAGGCCACGATGTAATGGTGGCAGAGCAAAACTAGACACTGAAGACACACCATAGGGTTGCACGGTAGGTGTTACAGAAAAGG
>Cluster_5515|Contig1|likelySeq@1275|Allele_Silur|pos_101|type1@middle|from_DicSil
GCCACGATGTAATGGTGGCAGAGCAAAACTAGACACTGAAGACACACCATAGGGTTGCACAGTAGGTGTTACAGAAAAGGTGTTCGGTAGAGGTGTAACTGGTGGTACTGCTGCACTACC
>Cluster_5515|Contig1|likelySeq@1275|Allele_Silur|pos_101|type1@side|from_DicSil
GACACACCATAGGGTTGCACAGTAGGTGTTACAGAAAAGGTGTTCGGTAGAGGTGTAACTGGTGGTACTGCTGCACTACCTCCTTGTCCTTGGAATCGATTTTGGGGGGGAGCTATAGGC
>Cluster_15306|Contig1|original@870|Allele_Dic2|pos_48|type3|from_DicSil
CTTGAGTGTGGCAAAAATTTGAGTGGAATATGGGAAATCTACATGATAGTTGGTTTCCTCACTACACTTATCATCAACTAGAGTCAACAATAAGTCCAGACTGTGAGATTTGATTGCCCA
>Cluster_15306|Contig1|original@870|Allele_Silur|pos_48|type3|from_DicSil
CTTGAGTGTGGCAAAAATTTGAGTGGAATATGGGAAATCTACATGATCGTTGGTTTCCTCACTACACTTATCATCAACTAGAGTCAACAATAAGTCCAGACTGTGAGATTTGATTGCCCA
>Cluster_11290|Contig1|complementarySeq@146|Allele_Dic2|pos_134|type3|from_DicSil
TCACTCGTCAATGCATCCATGTCTACAACATCACGATCATCGGTGTACACCCATAGACTGCTCGGCTTCACCTTTTGGAGACAGGCGCGGCAAAAGGGGCACGACTTTGATTTAGCATTC
>Cluster_11290|Contig1|complementarySeq@146|Allele_Silur|pos_134|type3|from_DicSil
TCACTCGTCAATGCATCCATGTCTACAACATCACGATCATCGGTGTACACCCACAGACTGCTCGGCTTCACCTTTTGGAGACAGGCGCGGCAAAAGGGGCACGACTTTGATTTAGCATTC
>Cluster_13930|Contig2|original@227|Allele_Dic2|pos_101|type1@middle|from_DicSil
CTTTCGTGGCATCTTCGTCGCAGCATCTTTCTACCTCCAGCTCGTCTCTTAAAGTACCGCCGAACATGAGGCCCCTACAGCAATCGCAATCTTTTGGCGTACCGCTTCGAAGTGCCGCGT
>Cluster_13930|Contig2|original@227|Allele_Dic2|pos_101|type1@side|from_DicSil
CCACCACCATGGGCCCCACAGGACAACACCGAGTCAAACCCTTTCGTGGCATCTTCGTCGCAGCATCTTTCTACCTCCAGCTCGTCTCTTAAAGTACCGCCGAACATGAGGCCCCTACAG
>Cluster_13930|Contig2|original@227|Allele_Silur|pos_101|type1@middle|from_DicSil
CTTTCGTGGCATCTTCGTCGCAGCATCTTTCTACCTCCAGCTCGTCTCTTAAAGTACCGCTGAACATGAGGCCCCTACAGCAATCGCAATCTTTTGGCGTACCGCTTCGAAGTGCCGCGT
>Cluster_13930|Contig2|original@227|Allele_Silur|pos_101|type1@side|from_DicSil
CTCGTCTCTTAAAGTACCGCTGAACATGAGGCCCCTACAGCAATCGCAATCTTTTGGCGTACCGCTTCGAAGTGCCGCGTCAGATTCACCGACAAACAAGAGCCTGAAGCAACCAATGTC
>Cluster_2649|Contig2|complementarySeq@595|Allele_Dic2|pos_101|type1@middle|from_DicSil
ACCACCTTCCGCGCCACCTTCTCTGTTTCTTCTTCCGTCTTCACCGCTTCTTCGATCGGAACAACCTTCGGACCCTCACGGCCAATGTTCAAGATCATGGCCACCACCGAGTCGGACACC
>Cluster_2649|Contig2|complementarySeq@595|Allele_Dic2|pos_101|type1@side|from_DicSil
AACTTTAACGTCGCCGAAGAGTGATACCATCAGAGAGTACACCACCTTCCGCGCCACCTTCTCTGTTTCTTCTTCCGTCTTCACCGCTTCTTCGATCGGAACAACCTTCGGACCCTCACG
>Cluster_2649|Contig2|complementarySeq@595|Allele_Silur|pos_101|type1@middle|from_DicSil
ACCACCTTCCGCGCCACCTTCTCTGTTTCTTCTTCCGTCTTCACCGCTTCTTCGATCGGACCAACCTTCGGACCCTCACGGCCAATGTTCAAGATCATGGCCACCACCGAGTCGGACACC
>Cluster_2649|Contig2|complementarySeq@595|Allele_Silur|pos_101|type1@side|from_DicSil
TCACCGCTTCTTCGATCGGACCAACCTTCGGACCCTCACGGCCAATGTTCAAGATCATGGCCACCACCGAGTCGGACACCATGTCGCTTATGGGATCGGACGACCACTGCAGCATCACGT
>Cluster_5008|Contig1|likelySeq@466|Allele_Dic2|pos_101|type1@middle|from_DicSil
AGAAGTACTCACAGTGGCGGAGCTCCCTGGTCGAGAAGCTCGATGGCATCGAGCTCAACCTTAAGGGGGTTATGTACCGGATGAGTGCCGAGATCCCCGCCTCAGATGACTTCATGGCCA
>Cluster_5008|Contig1|likelySeq@466|Allele_Dic2|pos_101|type1@side|from_DicSil
GACGACGAAGCCGAGAAGATGACCCCAGAGCAGGAGGAGAAGAAGTACTCACAGTGGCGGAGCTCCCTGGTCGAGAAGCTCGATGGCATCGAGCTCAACCTTAAGGGGGTTATGTACCGG
>Cluster_5008|Contig1|likelySeq@466|Allele_Silur|pos_101|type1@middle|from_DicSil
AGAAGTACTCACAGTGGCGGAGCTCCCTGGTCGAGAAGCTCGATGGCATCGAGCTCAACCATAAGGGGGTTATGTACCGGATGAGTGCCGAGATCCCCGCCTCAGATGACTTCATGGCCA
>Cluster_5008|Contig1|likelySeq@466|Allele_Silur|pos_101|type1@side|from_DicSil
CGATGGCATCGAGCTCAACCATAAGGGGGTTATGTACCGGATGAGTGCCGAGATCCCCGCCTCAGATGACTTCATGGCCATGAAGAAGTCATGGGAGGATTTTTACGCCTCCGAGCTCTT
>Cluster_5784|Contig5|original@1226|Allele_Dic2|pos_101|type1@middle|from_DicSil
CCAAGGTATTATGCATGGCGGGGGCACCGGATGGGGACAATGAGCTCATATTCGTGTCCGGAAAGCTCTGAGACTGCGAAAACGGTAAGGCCGTTTGCAGTGCTGTAGGTGAAGACTGAG
>Cluster_5784|Contig5|original@1226|Allele_Dic2|pos_101|type1@side|from_DicSil
GACATACTCAGGTGTGAAGCTGTTTCTGATGAGAATGGCCCCAAGGTATTATGCATGGCGGGGGCACCGGATGGGGACAATGAGCTCATATTCGTGTCCGGAAAGCTCTGAGACTGCGAA
>Cluster_5784|Contig5|original@1226|Allele_Silur|pos_101|type1@middle|from_DicSil
CCAAGGTATTATGCATGGCGGGGGCACCGGATGGGGACAATGAGCTCATATTCGTGTCCGAAAAGCTCTGAGACTGCGAAAACGGTAAGGCCGTTTGCAGTGCTGTAGGTGAAGACTGAG
>Cluster_5784|Contig5|original@1226|Allele_Silur|pos_101|type1@side|from_DicSil
TGAGCTCATATTCGTGTCCGAAAAGCTCTGAGACTGCGAAAACGGTAAGGCCGTTTGCAGTGCTGTAGGTGAAGACTGAGGACCTGGGGAGAGTTGAGAATATGCTGACTGGTAGTTCGC
>Cluster_4044|Contig1|complementarySeq@1471|Allele_Dic2|pos_28|type3|from_DicSil
AGCTAAGTAGTTGTTAGAAATCCCACTGCATGAAGCTTCTCCACATATATTTAAGAAGACCGGCCCATTTGGAGCTCGGTGGTAATCGAGAAATTCGTAGTACCGCTGCTTGAATTGCCG
>Cluster_4044|Contig1|complementarySeq@1471|Allele_Silur|pos_28|type3|from_DicSil
AGCTAAGTAGTTGTTAGAAATCCCACTACATGAAGCTTCTCCACATATATTTAAGAAGACCGGCCCATTTGGAGCTCGGTGGTAATCGAGAAATTCGTAGTACCGCTGCTTGAATTGCCG
>Cluster_8499|Contig1|likelySeq@277|Allele_Dic2|pos_101|type1@middle|from_DicSil
GCAGAACGGAATGCACAAGAACTGGACACCACTAGGTGGAAACTGGTGAACGACGCGCAAGGGTTTTTGATAGTAGTGCTAGGGTTAATGAGGTACATAGATGATATGTCATCGAACTAG
>Cluster_8499|Contig1|likelySeq@277|Allele_Dic2|pos_101|type1@side|from_DicSil
ACGCCAGGAGAAGGAGGTTCCTCTTCTGGAAAGTACTTCGGCAGAACGGAATGCACAAGAACTGGACACCACTAGGTGGAAACTGGTGAACGACGCGCAAGGGTTTTTGATAGTAGTGCT
>Cluster_8499|Contig1|likelySeq@277|Allele_Silur|pos_101|type1@middle|from_DicSil
GCAGAACGGAATGCACAAGAACTGGACACCACTAGGTGGAAACTGGTGAACGACGCGCAAAGGTTTTTGATAGTAGTGCTAGGGTTAATGAGGTACATAGATGATATGTCATCGAACTAG
>Cluster_8499|Contig1|likelySeq@277|Allele_Silur|pos_101|type1@side|from_DicSil
AACTGGTGAACGACGCGCAAAGGTTTTTGATAGTAGTGCTAGGGTTAATGAGGTACATAGATGATATGTCATCGAACTAGGATGACACGCGCATCCTCTTTACATCGTTCTCGGGCACAC
>Cluster_1003|Contig3|original@830|Allele_Dic2|pos_101|type1@middle|from_DicSil
GAGAGATTGCAGAGGAGAGTGCGGGGTCAAAAGCTCGGATGAATATTTACCTTGCACTGACGGCGATACTCGGTCTTACAATCGCAAATGCCGTCTTTGCAACGCCAGAGGTGGAATGGA
>Cluster_1003|Contig3|original@830|Allele_Dic2|pos_101|type1@side|from_DicSil
GAAATCAAGGTGAAGGCCAAGATTGAAGCACAGAAGGTCAGAGAGATTGCAGAGGAGAGTGCGGGGTCAAAAGCTCGGATGAATATTTACCTTGCACTGACGGCGATACTCGGTCTTACA
>Cluster_1003|Contig3|original@830|Allele_Silur|pos_101|type1@middle|from_DicSil
GAGAGATTGCAGAGGAGAGTGCGGGGTCAAAAGCTCGGATGAATATTTACCTTGCACTGATGGCGATACTCGGTCTTACAATCGCAAATGCCGTCTTTGCAACGCCAGAGGTGGAATGGA
>Cluster_1003|Contig3|original@830|Allele_Silur|pos_101|type1@side|from_DicSil
GAATATTTACCTTGCACTGATGGCGATACTCGGTCTTACAATCGCAAATGCCGTCTTTGCAACGCCAGAGGTGGAATGGAGGAAGGTTGCTGCTCTGGGTCTAATTTTCATTGGCCTGGT
>Cluster_2144|Contig1|original@2082|Allele_Dic2|pos_101|type1@middle|from_DicSil
AGTTCCGAAGCGCCAGGGAAATGTGCACCGTTGGATGTATATAGGTGTCGTTCGATTGCACTGTCGCTGCCCGTGGACAATTGACCTGTAACCTTGGCAAGGCAGTTGCTATTTGTTTGT
>Cluster_2144|Contig1|original@2082|Allele_Dic2|pos_101|type1@side|from_DicSil
AACTACTTAGATTCGGTTTCCCGCACTGACATGCATCTCCAGTTCCGAAGCGCCAGGGAAATGTGCACCGTTGGATGTATATAGGTGTCGTTCGATTGCACTGTCGCTGCCCGTGGACAA
>Cluster_2144|Contig1|original@2082|Allele_Silur|pos_101|type1@middle|from_DicSil
AGTTCCGAAGCGCCAGGGAAATGTGCACCGTTGGATGTATATAGGTGTCGTTCGATTGCAGTGTCGCTGCCCGTGGACAATTGACCTGTAACCTTGGCAAGGCAGTTGCTATTTGTTTGT
>Cluster_2144|Contig1|original@2082|Allele_Silur|pos_101|type1@side|from_DicSil
ATAGGTGTCGTTCGATTGCAGTGTCGCTGCCCGTGGACAATTGACCTGTAACCTTGGCAAGGCAGTTGCTATTTGTTTGTTCTTGCCAATGACCATGTTGCGTATTACATGTGTACTGAT
>Cluster_6295|Contig6|original@1822|Allele_Dic2|pos_23|type3|from_DicSil
GTGAAAGAGCCAGAGCTTCATTTTTCTTTGCATCATTGACAGGACGAGCTGAAGGAACTGGAGCTTCAGTCTTCTTTAAATTGCTCAAAGGGCCAGCTAAAGCAACCGTTGCTTTGGTCT
>Cluster_6295|Contig6|original@1822|Allele_Silur|pos_23|type3|from_DicSil
GTGAAAGAGCCAGAGCTTCATTCTTCTTTGCATCATTGACAGGACGAGCTGAAGGAACTGGAGCTTCAGTCTTCTTTAAATTGCTCAAAGGGCCAGCTAAAGCAACCGTTGCTTTGGTCT
>Cluster_2109|Contig2|complementarySeq@450|Allele_Dic2|pos_63|type4|from_DicSil
GTCGGAAATGCGGTTATTGACGATTACCATGATTTCGTTGGAACATTCGAGTATTGGTGGACGCATGGGCTGATCTCTGATGACACCTATCAGAAGCTGCAGTTGGCTTGTGAATTCGAT
>Cluster_2109|Contig2|complementarySeq@450|Allele_Dic2|pos_63|type4|from_DicSil
GTCGGAAATGCGGTTATTGACGATTACCATGATTTCGTTGGAACATTCGAGTATTGGTGGACGCATGGGCTGATCTCTGATGACACCTATCAGAAGCTGCAGTTGGCTTGTGAATTCGAT
>Cluster_12182|Contig1|complementarySeq@1321|Allele_Dic2|pos_101|type1@middle|from_DicSil
ACCCAGGCGAGGTGACTCCTGAAGCTATGACAAAGAAAACAACGAGGCAAAGACCGACGCCCATCTCCAAGCAGTTCTCTATGTCAGGCTCTGAAGATGGCTCTGAAGAAGATCATCATT
>Cluster_12182|Contig1|complementarySeq@1321|Allele_Dic2|pos_101|type1@side|from_DicSil
AGTCGAAGAAACATGAAAGGTTCTGATGAAGAGATGGTGCACCCAGGCGAGGTGACTCCTGAAGCTATGACAAAGAAAACAACGAGGCAAAGACCGACGCCCATCTCCAAGCAGTTCTCT
>Cluster_12182|Contig1|complementarySeq@1321|Allele_Silur|pos_101|type1@middle|from_DicSil
ACCCAGGCGAGGTGACTCCTGAAGCTATGACAAAGAAAACAACGAGGCAAAGACCGACGCACATCTCCAAGCAGTTCTCTATGTCAGGCTCTGAAGATGGCTCTGAAGAAGATCATCATT
>Cluster_12182|Contig1|complementarySeq@1321|Allele_Silur|pos_101|type1@side|from_DicSil
AACGAGGCAAAGACCGACGCACATCTCCAAGCAGTTCTCTATGTCAGGCTCTGAAGATGGCTCTGAAGAAGATCATCATTCAGAGTCAGCTGCAGATTCCGAGGAGGAACCTGAAGATGG
>Cluster_4173|Contig1|complementarySeq@371|Allele_Dic2|pos_127|type4|from_DicSil
CGGTTACTTGGATGACGATTTGCGCTTCTTTTTGGAGTGTGATTCTCCGTTGCTCGCAACATATGACTCGATTTTCACATTTTCCTCGGCTTCACTATTTCTGAATTTCTTTGCCTTTTT
>Cluster_4173|Contig1|complementarySeq@371|Allele_Dic2|pos_127|type4|from_DicSil
CGGTTACTTGGATGACGATTTGCGCTTCTTTTTGGAGTGTGATTCTCCGTTGCTCGCAACATATGACTCGATTTTCACATTTTCCTCGGCTTCACTATTTCTGAATTTCTTTGCCTTTTT
>Cluster_10461|Contig1|likelySeq@159|Allele_Dic2|pos_101|type1@middle|from_DicSil
CACTTATATTTCCAAAGCATCACGAAAACCATGTCCTTCGCGACCTTAACCAGACAATTAGCCACAAGACACCCAAACTGAAAAGAACAAGGATAGATGCAATTTCTCCATCAAAAACTT
>Cluster_10461|Contig1|likelySeq@159|Allele_Dic2|pos_101|type1@side|from_DicSil
ATTGGGCAATCGATCAGTTCCAACAACAGAAAACATTGTTCACTTATATTTCCAAAGCATCACGAAAACCATGTCCTTCGCGACCTTAACCAGACAATTAGCCACAAGACACCCAAACTG
>Cluster_10461|Contig1|likelySeq@159|Allele_Silur|pos_101|type1@middle|from_DicSil
CACTTATATTTCCAAAGCATCACGAAAACCATGTCCTTCGCGACCTTAACCAGACAATTAACCACAAGACACCCAAACTGAAAAGAACAAGGATAGATGCAATTTCTCCATCAAAAACTT
>Cluster_10461|Contig1|likelySeq@159|Allele_Silur|pos_101|type1@side|from_DicSil
CGACCTTAACCAGACAATTAACCACAAGACACCCAAACTGAAAAGAACAAGGATAGATGCAATTTCTCCATCAAAAACTTCTGCGTCCCCTTGAATCCAACCAATCTCAAGCTATCTTCG
>Cluster_29191|Contig1|likelySeq@190|Allele_Dic2|pos_101|type1@middle|from_DicSil
CAGCAGCGAGATACTGCGATTACATCAACGACCACGAACCCTAGACACTCTAATCTGGCGGTGATGGTGGCCTAGCCTCCGAATCCGTAGAGGGTGCGTCCCTGGCGCTTGAGGGCGTAG
>Cluster_29191|Contig1|likelySeq@190|Allele_Dic2|pos_101|type1@side|from_DicSil
TTCGATTTCCATTCAATTCCATTCTACAGAAGATAGCAAACAGCAGCGAGATACTGCGATTACATCAACGACCACGAACCCTAGACACTCTAATCTGGCGGTGATGGTGGCCTAGCCTCC
>Cluster_29191|Contig1|likelySeq@190|Allele_Silur|pos_101|type1@middle|from_DicSil
CAGCAGCGAGATACTGCGATTACATCAACGACCACGAACCCTAGACACTCTAATCTGGCGATGATGGTGGCCTAGCCTCCGAATCCGTAGAGGGTGCGTCCCTGGCGCTTGAGGGCGTAG
>Cluster_29191|Contig1|likelySeq@190|Allele_Silur|pos_101|type1@side|from_DicSil
CTAGACACTCTAATCTGGCGATGATGGTGGCCTAGCCTCCGAATCCGTAGAGGGTGCGTCCCTGGCGCTTGAGGGCGTAGACGACGTCCATGGCGGTGACGGTCTTGCGGCGGGCGTGCT
>Cluster_6886|Contig1|complementarySeq@832|Allele_Dic2|pos_101|type1@middle|from_DicSil
GCTGAACAAGCTCGCTGAGCTGCTCGACGTCGAGCGGGTCGGGATCTGCCATCAGGCGGGCTCCGATTCTCTGCTCACCGCGCTCTCCTTCAACAAGCTCAAGGAGTCATACTTCGGCGG
>Cluster_6886|Contig1|complementarySeq@832|Allele_Dic2|pos_101|type1@side|from_DicSil
TCAAACACCTGATGAGATTCTGCAATAGCCTCCACGGCGGGCTGAACAAGCTCGCTGAGCTGCTCGACGTCGAGCGGGTCGGGATCTGCCATCAGGCGGGCTCCGATTCTCTGCTCACCG
>Cluster_6886|Contig1|complementarySeq@832|Allele_Silur|pos_101|type1@middle|from_DicSil
GCTGAACAAGCTCGCTGAGCTGCTCGACGTCGAGCGGGTCGGGATCTGCCATCAGGCGGGTTCCGATTCTCTGCTCACCGCGCTCTCCTTCAACAAGCTCAAGGAGTCATACTTCGGCGG
>Cluster_6886|Contig1|complementarySeq@832|Allele_Silur|pos_101|type1@side|from_DicSil
GGGATCTGCCATCAGGCGGGTTCCGATTCTCTGCTCACCGCGCTCTCCTTCAACAAGCTCAAGGAGTCATACTTCGGCGGATTAACTGAGAAATATGCTGGTGTGTTGTATGGTCTAGGC
>Cluster_7680|Contig6|original@572|Allele_Dic2|pos_101|type1@middle|from_DicSil
TCCACCTAGATTCTGCATCAACAGGAGTACTGTTAGGTGTGTTAGTAAGCACATCATGACCCGCGGGAAGCTGCCGTGAAGGATGTGGTTGTGGTGGAGACTGTTGGGGTGGATGAGAGC
>Cluster_7680|Contig6|original@572|Allele_Dic2|pos_101|type1@side|from_DicSil
CCTTGGGTACTTTGTATAAAGTAACTTAGTATAGCAGCCTTCCACCTAGATTCTGCATCAACAGGAGTACTGTTAGGTGTGTTAGTAAGCACATCATGACCCGCGGGAAGCTGCCGTGAA
>Cluster_7680|Contig6|original@572|Allele_Silur|pos_101|type1@middle|from_DicSil
TCCACCTAGATTCTGCATCAACAGGAGTACTGTTAGGTGTGTTAGTAAGCACATCATGACTCGCGGGAAGCTGCCGTGAAGGATGTGGTTGTGGTGGAGACTGTTGGGGTGGATGAGAGC
>Cluster_7680|Contig6|original@572|Allele_Silur|pos_101|type1@side|from_DicSil
GTTAGTAAGCACATCATGACTCGCGGGAAGCTGCCGTGAAGGATGTGGTTGTGGTGGAGACTGTTGGGGTGGATGAGAGCACAGCAGTTTTAGAGTCACCTTGTAGCTTGTGGTCACCTA
>Cluster_3241|Contig2|original@152|Allele_Dic2|pos_101|type1@middle|from_DicSil
AACTGGGCTGAACGGTGTAAATAGGACTGTCGATACCAGCAGCCGCACAAAAATTTCGACAAAGGACGCACCGTTATTCTAGAATAGATATCGTCGACGAAACACACCAATGGCTGCGAG
>Cluster_3241|Contig2|original@152|Allele_Dic2|pos_101|type1@side|from_DicSil
CGCTGCATACACCCATCGCCGCGAGACTAGTCATAGGTTCAACTGGGCTGAACGGTGTAAATAGGACTGTCGATACCAGCAGCCGCACAAAAATTTCGACAAAGGACGCACCGTTATTCT
>Cluster_3241|Contig2|original@152|Allele_Silur|pos_101|type1@middle|from_DicSil
AACTGGGCTGAACGGTGTAAATAGGACTGTCGATACCAGCAGCCGCACAAAAATTTCGACGAAGGACGCACCGTTATTCTAGAATAGATATCGTCGACGAAACACACCAATGGCTGCGAG
>Cluster_3241|Contig2|original@152|Allele_Silur|pos_101|type1@side|from_DicSil
AGCCGCACAAAAATTTCGACGAAGGACGCACCGTTATTCTAGAATAGATATCGTCGACGAAACACACCAATGGCTGCGAGGGCAGTAAGTAGTGCTGGAGCTCCACGGACTGATTGCTGC
>Cluster_1301|Contig4|original@1925|Allele_Dic2|pos_106|type2|from_DicSil
TGGAAATCTAATACATACATCCTTAGCATTACCAGTAGCACTAGATGCAGTTGATGAGATACTAAGTAACTATAAGAGCGGTATCTTTTACACAAAAGGTCATCAATTCCCAAGAGGCAA
>Cluster_1301|Contig4|original@1925|Allele_Silur|pos_106|type2|from_DicSil
CTAGATGCAGTTGATGAGATACTAAGTAACTATAAGAGCGATATCTTTTACACAAAAGGTCATCAATTCCCAAGAGGCAATAGACTCTGTTCAGGTTCAGTCCTTGCAAGCAGTGAGCAG
>Cluster_6977|Contig1|original@536|Allele_Dic2|pos_101|type1@middle|from_DicSil
AACAGGTACCTGTTAGAGGGCAATGTTGTCGCCGGTCCTAGTGACTCGAAAATGCCGACGCTCTGGGATGCCCGGAACCCTGCGGCGGCGCGTGCTGGGAAGAGGAAGATCTCATGGCAG
>Cluster_6977|Contig1|original@536|Allele_Dic2|pos_101|type1@side|from_DicSil
ATTTCATGGTTACCAGGAGACTGTTAGGGTGGACAAGGTGAACAGGTACCTGTTAGAGGGCAATGTTGTCGCCGGTCCTAGTGACTCGAAAATGCCGACGCTCTGGGATGCCCGGAACCC
>Cluster_6977|Contig1|original@536|Allele_Silur|pos_101|type1@middle|from_DicSil
AACAGGTACCTGTTAGAGGGCAATGTTGTCGCCGGTCCTAGTGACTCGAAAATGCCGACGTTCTGGGATGCCCGGAACCCTGCGGCGGCGCGTGCTGGGAAGAGGAAGATCTCATGGCAG
>Cluster_6977|Contig1|original@536|Allele_Silur|pos_101|type1@side|from_DicSil
GTGACTCGAAAATGCCGACGTTCTGGGATGCCCGGAACCCTGCGGCGGCGCGTGCTGGGAAGAGGAAGATCTCATGGCAGGATCAGTTGGCTCTTAGAGTATAGGTTGCTGGATTACAAT
>Cluster_7545|Contig1|original@235|Allele_Dic2|pos_101|type1@middle|from_DicSil
CAACATAATAAGTGTCCACTAAAACGAATACCTGCAGATTTAACCTCGTAATCCCTACTCGGCAACGTGATCGTACAAAAACGGCCGCTACAATACATGGGGGCCAAAATGGAGACACGG
>Cluster_7545|Contig1|original@235|Allele_Dic2|pos_101|type1@side|from_DicSil
ACGGATTACCCGAAGTACACTCAAAACACGCTAGTAGCTGCAACATAATAAGTGTCCACTAAAACGAATACCTGCAGATTTAACCTCGTAATCCCTACTCGGCAACGTGATCGTACAAAA
>Cluster_7545|Contig1|original@235|Allele_Silur|pos_101|type1@middle|from_DicSil
CAACATAATAAGTGTCCACTAAAACGAATACCTGCAGATTTAACCTCGTAATCCCTACTCAGCAACGTGATCGTACAAAAACGGCCGCTACAATACATGGGGGCCAAAATGGAGACACGG
>Cluster_7545|Contig1|original@235|Allele_Silur|pos_101|type1@side|from_DicSil
TAACCTCGTAATCCCTACTCAGCAACGTGATCGTACAAAAACGGCCGCTACAATACATGGGGGCCAAAATGGAGACACGGTTTGCGTGCAGTATAACTCGGGGTATATATTACACATGAT
>Cluster_1243|Contig2|original@897|Allele_Dic2|pos_101|type1@middle|from_DicSil
TGTACTCTATCAGATTCGGAGAGCTCCTTGGGACTTGCTTCGTGTTTGACTGCTCTGCTCAGAGAATGTCCAGGCTGGAATTTCTCATTCTGATTGGGAAATTGATTCAATATTCCTGGT
>Cluster_1243|Contig2|original@897|Allele_Dic2|pos_101|type1@side|from_DicSil
GTTATCATGCAAAATCCTAGTTTGTCCTCGACAGATCAACTGTACTCTATCAGATTCGGAGAGCTCCTTGGGACTTGCTTCGTGTTTGACTGCTCTGCTCAGAGAATGTCCAGGCTGGAA
>Cluster_1243|Contig2|original@897|Allele_Silur|pos_101|type1@middle|from_DicSil
TGTACTCTATCAGATTCGGAGAGCTCCTTGGGACTTGCTTCGTGTTTGACTGCTCTGCTCGGAGAATGTCCAGGCTGGAATTTCTCATTCTGATTGGGAAATTGATTCAATATTCCTGGT
>Cluster_1243|Contig2|original@897|Allele_Silur|pos_101|type1@side|from_DicSil
CGTGTTTGACTGCTCTGCTCGGAGAATGTCCAGGCTGGAATTTCTCATTCTGATTGGGAAATTGATTCAATATTCCTGGTTGATGAGGGCCTCCAAGGAATGGTGAATCTCTTACATTGG
>Cluster_928|Contig1|complementarySeq@231|Allele_Dic2|pos_101|type1@middle|from_DicSil
TACATGTACATTTATATTCCATCATACATACAATGCACATAGGCAATAAGAATTGTCGAATAGCACAAGAAGCACATGTTCTTTAATTCTGCTTTTGGTTTGGATACTCCCTTGGTCCAA
>Cluster_928|Contig1|complementarySeq@231|Allele_Dic2|pos_101|type1@side|from_DicSil
TGTCCTTTATGGAATTACACACTTCTAAACATCAGATATTTACATGTACATTTATATTCCATCATACATACAATGCACATAGGCAATAAGAATTGTCGAATAGCACAAGAAGCACATGTT
>Cluster_928|Contig1|complementarySeq@231|Allele_Silur|pos_101|type1@middle|from_DicSil
TACATGTACATTTATATTCCATCATACATACAATGCACATAGGCAATAAGAATTGTCGAAGAGCACAAGAAGCACATGTTCTTTAATTCTGCTTTTGGTTTGGATACTCCCTTGGTCCAA
>Cluster_928|Contig1|complementarySeq@231|Allele_Silur|pos_101|type1@side|from_DicSil
AGGCAATAAGAATTGTCGAAGAGCACAAGAAGCACATGTTCTTTAATTCTGCTTTTGGTTTGGATACTCCCTTGGTCCAAATATTGTTGACCCAACCCTCACATTTGTGCTGCCCAGCTC
>Cluster_5837|Contig2|original@441|Allele_Dic2|pos_126|type3|from_DicSil
TGCGACAGCATGCTTTCTCCCCCAACCGACTCCGGCAATGGAGGCACGCAGCTTGGCAGGCATTCCGCCTTATCGTTGCTCGCTTTGAACAGCGAAAGAGTGGCTCGGCAGAAGATAAAC
>Cluster_5837|Contig2|original@441|Allele_Silur|pos_126|type3|from_DicSil
TGCGACAGCATGCTTTCTCCCCCAACCGACTCCGGCAATGGAGGCGCGCAGCTTGGCAGGCATTCCGCCTTATCGTTGCTCGCTTTGAACAGCGAAAGAGTGGCTCGGCAGAAGATAAAC
>Cluster_4043|Contig3|original@514|Allele_Dic2|pos_101|type1@middle|from_DicSil
TGTCCACTTCTTGGGTTGCCATACCATGCTTCTCCATCTCATTATCCTCAGGGGCGTCTTCCTTTGACATGTTCTCTCCAGTTTCAGTATCCGATTCCTTTTTCGGCTCCTTGTCTGAAG
>Cluster_4043|Contig3|original@514|Allele_Dic2|pos_101|type1@side|from_DicSil
CTCCTCAGTGACGAAAGGGTCCTTGCAAGGTCGCTCTCGTTGTCCACTTCTTGGGTTGCCATACCATGCTTCTCCATCTCATTATCCTCAGGGGCGTCTTCCTTTGACATGTTCTCTCCA
>Cluster_4043|Contig3|original@514|Allele_Silur|pos_101|type1@middle|from_DicSil
TGTCCACTTCTTGGGTTGCCATACCATGCTTCTCCATCTCATTATCCTCAGGGGCGTCTTTCTTTGACATGTTCTCTCCAGTTTCAGTATCCGATTCCTTTTTCGGCTCCTTGTCTGAAG
>Cluster_4043|Contig3|original@514|Allele_Silur|pos_101|type1@side|from_DicSil
ATTATCCTCAGGGGCGTCTTTCTTTGACATGTTCTCTCCAGTTTCAGTATCCGATTCCTTTTTCGGCTCCTTGTCTGAAGCAATTTCGATATGTGTTGTCTCCTTGTCTGAACTCTTTGC
>Cluster_11826|Contig1|original@257|Allele_Dic2|pos_101|type1@middle|from_DicSil
CGCTCGTAGAGCAGGATGCAAGTGCTAGCAAGTATGTAAAGTATACTGTCGATGGTTTGGAAAAGATGCTCGGTTCGTTATTTTCGCCCCGTCCCAAGAGGTCTGGGAGCTTCCAGATTG
>Cluster_11826|Contig1|original@257|Allele_Dic2|pos_101|type1@side|from_DicSil
ATAGTTCCCCCTTACCGGAGTTACATGCAGAACTACGGGCCGCTCGTAGAGCAGGATGCAAGTGCTAGCAAGTATGTAAAGTATACTGTCGATGGTTTGGAAAAGATGCTCGGTTCGTTA
>Cluster_11826|Contig1|original@257|Allele_Silur|pos_101|type1@middle|from_DicSil
CGCTCGTAGAGCAGGATGCAAGTGCTAGCAAGTATGTAAAGTATACTGTCGATGGTTTGGGAAAGATGCTCGGTTCGTTATTTTCGCCCCGTCCCAAGAGGTCTGGGAGCTTCCAGATTG
>Cluster_11826|Contig1|original@257|Allele_Silur|pos_101|type1@side|from_DicSil
GTATACTGTCGATGGTTTGGGAAAGATGCTCGGTTCGTTATTTTCGCCCCGTCCCAAGAGGTCTGGGAGCTTCCAGATTGGGCACTCCAATGGCAAGATCACTAGTGCAATGACGGGGAT
>Cluster_1884|Contig1|complementarySeq@666|Allele_Dic2|pos_101|type1@middle|from_DicSil
GATCTTTCTGGACTATGTGCACCACGACATTACCAGGAAGTGGGCTTTGATATACTTCAACCTGCTTCTGCTGGTCATGGCAAAGGACACCATCGTGTACTTCGGTTTGGTCTGAGTTCA
>Cluster_1884|Contig1|complementarySeq@666|Allele_Dic2|pos_101|type1@side|from_DicSil
TCGCGGCGGTATACCATCAAATCTACATGTTCCACAAGGAGATCTTTCTGGACTATGTGCACCACGACATTACCAGGAAGTGGGCTTTGATATACTTCAACCTGCTTCTGCTGGTCATGG
>Cluster_1884|Contig1|complementarySeq@666|Allele_Silur|pos_101|type1@middle|from_DicSil
GATCTTTCTGGACTATGTGCACCACGACATTACCAGGAAGTGGGCTTTGATATACTTCAAGCTGCTTCTGCTGGTCATGGCAAAGGACACCATCGTGTACTTCGGTTTGGTCTGAGTTCA
>Cluster_1884|Contig1|complementarySeq@666|Allele_Silur|pos_101|type1@side|from_DicSil
TGGGCTTTGATATACTTCAAGCTGCTTCTGCTGGTCATGGCAAAGGACACCATCGTGTACTTCGGTTTGGTCTGAGTTCACCGTGTTAGTTTGTCAAAGGACGGGCTATGCACTCATTTG
>Cluster_4488|Contig2|likelySeq@860|Allele_Dic2|pos_106|type2|from_DicSil
AAATCTGCTGACCCCACCCCTCCTAGACCCCCTGCAGCACCAGTTCTTGCATTCCCACCAAGACCACCGAGCAGGCTGCTCAAATCTGCTGACCCCAGCCCTCCTGGGCCACCAGTTGCA
>Cluster_4488|Contig2|likelySeq@860|Allele_Silur|pos_106|type2|from_DicSil
CAGTTCTTGCATTCCCACCAAGACCACCGAGCAGGCTGCTTAAATCTGCTGACCCCAGCCCTCCTGGGCCACCAGTTGCACCAGCCCTGGTACTAGCAGCAGGACCTGACCGTGGTGTTC
>Cluster_3875|Contig1|complementarySeq@922|Allele_Dic2|pos_23|type3|from_DicSil
CATCTACTTGCTGAGAGAAATTATCCATAGAGTGCGACTGCATTAGCGGGAACTCAGACGATGATGCTTGCGTACTGCCTCCTGATGCAGACTTGTCATAGCGACGAGGGGCCCAAACAC
>Cluster_3875|Contig1|complementarySeq@922|Allele_Silur|pos_23|type3|from_DicSil
CATCTACTTGCTGAGAGAAATTGTCCATAGAGTGCGACTGCATTAGCGGGAACTCAGACGATGATGCTTGCGTACTGCCTCCTGATGCAGACTTGTCATAGCGACGAGGGGCCCAAACAC
>Cluster_345|Contig5|original@1592|Allele_Dic2|pos_101|type1@middle|from_DicSil
ATCGTACCAAGCAGTCATCGGGTCTCGAAAATCCTTGGTGCCGATCCCCGGCGGCGACCAGATGACGGGGTTGGCGGGGTGCTTGGTCCAGCGGCGGAGGAAGGGGTCGTTGGGGTCGGC
>Cluster_345|Contig5|original@1592|Allele_Dic2|pos_101|type1@side|from_DicSil
CCTTGGACCCAAGGAGGGTGCGCCATGTGTCATCAGATTCATCGTACCAAGCAGTCATCGGGTCTCGAAAATCCTTGGTGCCGATCCCCGGCGGCGACCAGATGACGGGGTTGGCGGGGT
>Cluster_345|Contig5|original@1592|Allele_Silur|pos_101|type1@middle|from_DicSil
ATCGTACCAAGCAGTCATCGGGTCTCGAAAATCCTTGGTGCCGATCCCCGGCGGCGACCAAATGACGGGGTTGGCGGGGTGCTTGGTCCAGCGGCGGAGGAAGGGGTCGTTGGGGTCGGC
>Cluster_345|Contig5|original@1592|Allele_Silur|pos_101|type1@side|from_DicSil
CCGATCCCCGGCGGCGACCAAATGACGGGGTTGGCGGGGTGCTTGGTCCAGCGGCGGAGGAAGGGGTCGTTGGGGTCGGCGGGGGTGGCGATGCACTGCACCTCAACGGCAGAGGCGTTG
>Cluster_9241|Contig1|complementarySeq@274|Allele_Dic2|pos_124|type3|from_DicSil
TCTTGCATATGCTTGGTTCATCTGACATTAGCTCCTTCCATCACAAGATGCAGCATGTTGCGTTCATCAGACTCTCCTTCCATCAGAACTCAGAAAATGTGGACGATATCGTACGCAAAT
>Cluster_9241|Contig1|complementarySeq@274|Allele_Silur|pos_124|type3|from_DicSil
TCTTGCATATGCTTGGTTCATCTGACATTAGCTCCTTCCATCAGAAGATGCAGCATGTTGCGTTCATCAGACTCTCCTTCCATCAGAACTCAGAAAATGTGGACGATATCGTACGCAAAT
>Cluster_192|Contig2|likelySeq@287|Allele_Dic2|pos_101|type1@middle|from_DicSil
TAATATTGCCAATGAATTATTTAGGAGATATATATCATCATCATCATGACTGAAAACAGGTTCCGACCAATTAAGCCCCAATCAAGCAAAGATAGTAGCTTAAAGAGTTGCACCAGCTCC
>Cluster_192|Contig2|likelySeq@287|Allele_Dic2|pos_101|type1@side|from_DicSil
ACTAGGGTAGGTAATAGACATAAGCTGTGGCATAGGTTCATAATATTGCCAATGAATTATTTAGGAGATATATATCATCATCATCATGACTGAAAACAGGTTCCGACCAATTAAGCCCCA
>Cluster_192|Contig2|likelySeq@287|Allele_Silur|pos_101|type1@middle|from_DicSil
TAATATTGCCAATGAATTATTTAGGAGATATATATCATCATCATCATGACTGAAAACAGGCTCCGACCAATTAAGCCCCAATCAAGCAAAGATAGTAGCTTAAAGAGTTGCACCAGCTCC
>Cluster_192|Contig2|likelySeq@287|Allele_Silur|pos_101|type1@side|from_DicSil
TCATCATGACTGAAAACAGGCTCCGACCAATTAAGCCCCAATCAAGCAAAGATAGTAGCTTAAAGAGTTGCACCAGCTCCTGCTCCTCCACGGCGGCACTCGTTCAGCATGTCGAGGTAG
>Cluster_3418|Contig2|original@569|Allele_Dic2|pos_101|type1@middle|from_DicSil
TTGCCGTACATCGAAGCCATGGATTGCATCTGGTACTGCATCTGATCAGGACCTGAAGACTGCATTTGGTTTGTGGCATCGCTGTGGTTCGGGCTGATCCCAACACCAAGGTCAAGACTG
>Cluster_3418|Contig2|original@569|Allele_Dic2|pos_101|type1@side|from_DicSil
TTGTACCGTTGGCACTGCCATTGATGATGGATGTCTCATGTTGCCGTACATCGAAGCCATGGATTGCATCTGGTACTGCATCTGATCAGGACCTGAAGACTGCATTTGGTTTGTGGCATC
>Cluster_3418|Contig2|original@569|Allele_Silur|pos_101|type1@middle|from_DicSil
TTGCCGTACATCGAAGCCATGGATTGCATCTGGTACTGCATCTGATCAGGACCTGAAGACAGCATTTGGTTTGTGGCATCGCTGTGGTTCGGGCTGATCCCAACACCAAGGTCAAGACTG
>Cluster_3418|Contig2|original@569|Allele_Silur|pos_101|type1@side|from_DicSil
TCTGATCAGGACCTGAAGACAGCATTTGGTTTGTGGCATCGCTGTGGTTCGGGCTGATCCCAACACCAAGGTCAAGACTGACATTGTCGGTTTCAGCGGCTTGAGAATATTGGTTGCTGA
>Cluster_9135|Contig1|original@300|Allele_Dic2|pos_101|type1@middle|from_DicSil
CAGATGCGGATCTGAACCATCCACATATGCGTTTATTTTTGTTGATTCTTTAACTGTTCGCTGTTGTCGTTGCATGGTTGTCTGGTTTGGGTATGTAAGATTACAATCAAACTGAACTAT
>Cluster_9135|Contig1|original@300|Allele_Dic2|pos_101|type1@side|from_DicSil
TTCTTCGGATTTGGCCGTGCTTGGTCCTGTTTTTTTGTTTCAGATGCGGATCTGAACCATCCACATATGCGTTTATTTTTGTTGATTCTTTAACTGTTCGCTGTTGTCGTTGCATGGTTG
>Cluster_9135|Contig1|original@300|Allele_Silur|pos_101|type1@middle|from_DicSil
CAGATGCGGATCTGAACCATCCACATATGCGTTTATTTTTGTTGATTCTTTAACTGTTCGTTGTTGTCGTTGCATGGTTGTCTGGTTTGGGTATGTAAGATTACAATCAAACTGAACTAT
>Cluster_9135|Contig1|original@300|Allele_Silur|pos_101|type1@side|from_DicSil
GTTGATTCTTTAACTGTTCGTTGTTGTCGTTGCATGGTTGTCTGGTTTGGGTATGTAAGATTACAATCAAACTGAACTATGACAATTTATACATCATAGTTAGGTATCAAAGTGATTATG
>Cluster_3044|Contig1|original@1315|Allele_Dic2|pos_101|type1@middle|from_DicSil
TGAAAGATGCTGCTATTGCTTGTTCGCTGGGAACCTGTGTTGTAACTAAAACTCCGCCAGTGCGCACTGTGCCCCGTGTTTAGACATGTTATGTGTTGCTCAGAGTTGAACTTTCTTTGC
>Cluster_3044|Contig1|original@1315|Allele_Dic2|pos_101|type1@side|from_DicSil
AACTACAATTTGTACTACACAAGAAAGGGTTCTGTGTTACTGAAAGATGCTGCTATTGCTTGTTCGCTGGGAACCTGTGTTGTAACTAAAACTCCGCCAGTGCGCACTGTGCCCCGTGTT
>Cluster_3044|Contig1|original@1315|Allele_Silur|pos_101|type1@middle|from_DicSil
TGAAAGATGCTGCTATTGCTTGTTCGCTGGGAACCTGTGTTGTAACTAAAACTCCGCCAGCGCGCACTGTGCCCCGTGTTTAGACATGTTATGTGTTGCTCAGAGTTGAACTTTCTTTGC
>Cluster_3044|Contig1|original@1315|Allele_Silur|pos_101|type1@side|from_DicSil
TGTAACTAAAACTCCGCCAGCGCGCACTGTGCCCCGTGTTTAGACATGTTATGTGTTGCTCAGAGTTGAACTTTCTTTGCCTATAACATGATTGGCATCTGATGAGATGAGAGTGATCGT
>Cluster_7376|Contig1|original@807|Allele_Dic2|pos_57|type3|from_DicSil
CTTCGAGCTGCCGCGCTTCGGTGGAAGGGGGCGGTGTCCGGCGGCGACGGCCCGACGACCAGACGAGGGGGCGGAAAGTTGCGTTGGATCTTGGCAGGAGCGGGCGGTCTAGCGTGGCCG
>Cluster_7376|Contig1|original@807|Allele_Silur|pos_57|type3|from_DicSil
CTTCGAGCTGCCGCGCTTCGGTGGAAGGGGGCGGTGTCCGGCGGCGACGGCCCGACAACCAGACGAGGGGGCGGAAAGTTGCGTTGGATCTTGGCAGGAGCGGGCGGTCTAGCGTGGCCG
>Cluster_4311|Contig1|likelySeq@364|Allele_Dic2|pos_148|type3|from_DicSil
AGCTCATGTTTCAACTCCTAGGTGTGTCTGGCTCTTCTGTCGGAGTTGAATTTGGGTCTTCAGTCACACTAACTTCTTCTGATTGTCCAGGTTGGTCAAGCCCATTTACGATGTAATTTG
>Cluster_4311|Contig1|likelySeq@364|Allele_Silur|pos_148|type3|from_DicSil
AGCTCATGTTTCAACTCCTAGGTGTGTCTGGCTCTTCTGTCGGAGTTGAATTTGGGTCTTCAGTCACGCTAACTTCTTCTGATTGTCCAGGTTGGTCAAGCCCATTTACGATGTAATTTG
>Cluster_7932|Contig2|original@255|Allele_Dic2|pos_107|type2|from_DicSil
AACTAACAAGACAAATTGTGCTGGCCCCCAGTCTATTTGTAGAACTATATTTTCCATAACCTTGTCAGCACTGGCCTCCCTCATCACTTCAAGTTGTTTTGGACTCCCAGTGAGATTGCC
>Cluster_7932|Contig2|original@255|Allele_Silur|pos_107|type2|from_DicSil
AGAACTATATTTTCCATAACCTTGTCAGCACTGGCCTCCCCCATCACTTCAAGTTGTTTTGGACTCCCAGTGAGATTGCCATGTTCCTCGCCATGTTGGAACATACACCATGCATTTAGC
>Cluster_5565|Contig1|original@225|Allele_Dic2|pos_101|type1@middle|from_DicSil
CTATCGACCAAATTCCACCAAAAAAAGAACAAGCAGAAGACGGAAATTCACTGCTATAGGGCCCCTGAACTGCACATTGCATAATCCATCGACAACACTTCGATGCTTTTGGAAAACACC
>Cluster_5565|Contig1|original@225|Allele_Dic2|pos_101|type1@side|from_DicSil
CAGGGAATCCACTACGATTTTCTCCTCTACTAGAGCAAAGCTATCGACCAAATTCCACCAAAAAAAGAACAAGCAGAAGACGGAAATTCACTGCTATAGGGCCCCTGAACTGCACATTGC
>Cluster_5565|Contig1|original@225|Allele_Silur|pos_101|type1@middle|from_DicSil
CTATCGACCAAATTCCACCAAAAAAAGAACAAGCAGAAGACGGAAATTCACTGCTATAGGCCCCCTGAACTGCACATTGCATAATCCATCGACAACACTTCGATGCTTTTGGAAAACACC
>Cluster_5565|Contig1|original@225|Allele_Silur|pos_101|type1@side|from_DicSil
CGGAAATTCACTGCTATAGGCCCCCTGAACTGCACATTGCATAATCCATCGACAACACTTCGATGCTTTTGGAAAACACCAGCATTCAGCTCACACCAGACATGTAAAATTTTGGGCACT
>Cluster_7956|Contig2|original@1433|Allele_Dic2|pos_101|type1@middle|from_DicSil
TGGCACAAACAATCTTAAACAAGGCCGCGTTGTACGTATTCTAGGAGAGTTCTCTTCAGTCTCGCCAATATATGCTCCAGGCTCTAGCTAGCTCCCTGTGGTCTTCTCCCAAGCCGAAAC
>Cluster_7956|Contig2|original@1433|Allele_Dic2|pos_101|type1@side|from_DicSil
TAGAATGGTTGCGCCCTGTGTGTAATTCCAACCTCTGTCGTGGCACAAACAATCTTAAACAAGGCCGCGTTGTACGTATTCTAGGAGAGTTCTCTTCAGTCTCGCCAATATATGCTCCAG
>Cluster_7956|Contig2|original@1433|Allele_Silur|pos_101|type1@middle|from_DicSil
TGGCACAAACAATCTTAAACAAGGCCGCGTTGTACGTATTCTAGGAGAGTTCTCTTCAGTGTCGCCAATATATGCTCCAGGCTCTAGCTAGCTCCCTGTGGTCTTCTCCCAAGCCGAAAC
>Cluster_7956|Contig2|original@1433|Allele_Silur|pos_101|type1@side|from_DicSil
CTAGGAGAGTTCTCTTCAGTGTCGCCAATATATGCTCCAGGCTCTAGCTAGCTCCCTGTGGTCTTCTCCCAAGCCGAAACAACAGGGGTAAGGTGAAACTTGTCTGAAGCTCCTTGTTGC
>Cluster_5114|Contig12|original@2730|Allele_Dic2|pos_101|type1@middle|from_DicSil
CAGGCTGCAGGGACTAATCTTCCAGATGACTGATAGGCTCTCTGTCCTTGTGGAGAGCAATGAGAGGGCGTATGAGGCCAGGACTGGTGGTGCCCTTGAGGGTGCACCGCCCAGGCGCAG
>Cluster_5114|Contig12|original@2730|Allele_Dic2|pos_101|type1@side|from_DicSil
AGCCAACCAAGTGCATTGTATTCCAGAACGTGGATCAAACCAGGCTGCAGGGACTAATCTTCCAGATGACTGATAGGCTCTCTGTCCTTGTGGAGAGCAATGAGAGGGCGTATGAGGCCA
>Cluster_5114|Contig12|original@2730|Allele_Silur|pos_101|type1@middle|from_DicSil
CAGGCTGCAGGGACTAATCTTCCAGATGACTGATAGGCTCTCTGTCCTTGTGGAGAGCAACGAGAGGGCGTATGAGGCCAGGACTGGTGGTGCCCTTGAGGGTGCACCGCCCAGGCGCAG
>Cluster_5114|Contig12|original@2730|Allele_Silur|pos_101|type1@side|from_DicSil
TCTGTCCTTGTGGAGAGCAACGAGAGGGCGTATGAGGCCAGGACTGGTGGTGCCCTTGAGGGTGCACCGCCCAGGCGCAGGGGTGATCAAGACTCGTCCAATTTGGGAAAGTGGCAGGAG
>Cluster_3547|Contig2|original@435|Allele_Dic2|pos_92|type3|from_DicSil
CTCCATACCAGGAACTGTTTGGCTTCCACCACTTCCAAATGCTACACCTATCCTGACTTCTGGAGTAGATTCAAAAGAATAGAGGACAGCTACGCCATCAAGAATGGGACTCAGTAGAAG
>Cluster_3547|Contig2|original@435|Allele_Silur|pos_92|type3|from_DicSil
CTCCATACCAGGAACTGTTTGGCTTCCACCACTTCCAAATGCTACACCTATCCTGACTTCTGGAGTAGATTCAAAAGAATAGAGGACAGCTTCGCCATCAAGAATGGGACTCAGTAGAAG
>Cluster_14171|Contig2|original@258|Allele_Dic2|pos_101|type1@middle|from_DicSil
GCTGCTCCTTTGATCAACAGTACACCATCACTCTGATCAACATGTTAGATAACAGTAGACTGTACCTACTTCGATGCAGCTGGCAATGTTTGTGGTAATTCAACTAGCATGTGTACAGGC
>Cluster_14171|Contig2|original@258|Allele_Dic2|pos_101|type1@side|from_DicSil
GATGACTCGATTTAAGCTGAGCCCAAGATACTCAACTAATGCTGCTCCTTTGATCAACAGTACACCATCACTCTGATCAACATGTTAGATAACAGTAGACTGTACCTACTTCGATGCAGC
>Cluster_14171|Contig2|original@258|Allele_Silur|pos_101|type1@middle|from_DicSil
GCTGCTCCTTTGATCAACAGTACACCATCACTCTGATCAACATGTTAGATAACAGTAGACCGTACCTACTTCGATGCAGCTGGCAATGTTTGTGGTAATTCAACTAGCATGTGTACAGGC
>Cluster_14171|Contig2|original@258|Allele_Silur|pos_101|type1@side|from_DicSil
CATGTTAGATAACAGTAGACCGTACCTACTTCGATGCAGCTGGCAATGTTTGTGGTAATTCAACTAGCATGTGTACAGGCATAAAATACATCTGCAGGGAAATTATGCAGATGACAATGC
>Cluster_310|Contig1|original@1554|Allele_Dic2|pos_85|type2|from_DicSil
TATGCACAGTCTTCTGGGCACCAAAGTTGAATATTGTGAAGGTATACGGGAGGCCTAACCAACTGACAAGTGCAATGCCAGCGGTCATCACGGCAGTGGAGATAATAAGCTGTTTTTTAA
>Cluster_310|Contig1|original@1554|Allele_Silur|pos_85|type2|from_DicSil
GGTATACGGGAGGCCTAACCAACTGACAAGTGCAATGCCAACGGTCATCACGGCAGTGGAGATAATAAGCTGTTTTTTAAGGGCAGGCTCTATTTGATCTACCTCCTTCACCTCAAAGAA
>Cluster_261|Contig1|likelySeq@509|Allele_Dic2|pos_101|type1@middle|from_DicSil
TCTTCTACTGATGGGCTACCTGGAGTTGATGTCTATTTGATGGCTGGGTTTTTTTGTGTCGGAAGGCAGCAATGAACTGTCTAGTCCACTGTTACGTTCCTCCGCGTCTTGTCATAAGCA
>Cluster_261|Contig1|likelySeq@509|Allele_Dic2|pos_101|type1@side|from_DicSil
AGCTTATCTACGGTTGATTCAGGATGGTGCTCTCCGTTTTTCTTCTACTGATGGGCTACCTGGAGTTGATGTCTATTTGATGGCTGGGTTTTTTTGTGTCGGAAGGCAGCAATGAACTGT
>Cluster_261|Contig1|likelySeq@509|Allele_Silur|pos_101|type1@middle|from_DicSil
TCTTCTACTGATGGGCTACCTGGAGTTGATGTCTATTTGATGGCTGGGTTTTTTTGTGTCTGAAGGCAGCAATGAACTGTCTAGTCCACTGTTACGTTCCTCCGCGTCTTGTCATAAGCA
>Cluster_261|Contig1|likelySeq@509|Allele_Silur|pos_101|type1@side|from_DicSil
TGGCTGGGTTTTTTTGTGTCTGAAGGCAGCAATGAACTGTCTAGTCCACTGTTACGTTCCTCCGCGTCTTGTCATAAGCAACTTCAAACTGGAAGTGCATGCATTGTGATTAAAAACATT
>Cluster_8214|Contig1|original@201|Allele_Dic2|pos_101|type1@middle|from_DicSil
GCTATACAGCTAGACTAACCTGTAATTCTGTTTTACGAGTTCATCACTCGTTCGAGGTCAGCTTATTCTTTTTCTTTGTGCAGGTATGACTGAGTAGTACCAAACATGCCTGGTTGCACT
>Cluster_8214|Contig1|original@201|Allele_Dic2|pos_101|type1@side|from_DicSil
ATCATAGATACAAGCTGACAATGAAGATGTATGAAAGAAGGCTATACAGCTAGACTAACCTGTAATTCTGTTTTACGAGTTCATCACTCGTTCGAGGTCAGCTTATTCTTTTTCTTTGTG
>Cluster_8214|Contig1|original@201|Allele_Silur|pos_101|type1@middle|from_DicSil
GCTATACAGCTAGACTAACCTGTAATTCTGTTTTACGAGTTCATCACTCGTTCGAGGTCAACTTATTCTTTTTCTTTGTGCAGGTATGACTGAGTAGTACCAAACATGCCTGGTTGCACT
>Cluster_8214|Contig1|original@201|Allele_Silur|pos_101|type1@side|from_DicSil
TCATCACTCGTTCGAGGTCAACTTATTCTTTTTCTTTGTGCAGGTATGACTGAGTAGTACCAAACATGCCTGGTTGCACTGTAAGTGCTGCAGATGGCACAGCAGTCAGTTTTCCGCGTA
>Cluster_6980|Contig1|original@572|Allele_Dic2|pos_101|type1@middle|from_DicSil
GAAGTAGATGACGCCGGAGGAGGGCACGTCCACGCGGATGCTGCGCACGGCGAACCAGAGGAATAGGTCCTGAGCGTCCACCCCGGAGAGCTCGGCGATCCGGCCATAGCTGATCTGCCC
>Cluster_6980|Contig1|original@572|Allele_Dic2|pos_101|type1@side|from_DicSil
AGAACGACAGCGGGAAGTGCTTGTAGACCACGCCCACATCGAAGTAGATGACGCCGGAGGAGGGCACGTCCACGCGGATGCTGCGCACGGCGAACCAGAGGAATAGGTCCTGAGCGTCCA
>Cluster_6980|Contig1|original@572|Allele_Silur|pos_101|type1@middle|from_DicSil
GAAGTAGATGACGCCGGAGGAGGGCACGTCCACGCGGATGCTGCGCACGGCGAACCAGAGAAATAGGTCCTGAGCGTCCACCCCGGAGAGCTCGGCGATCCGGCCATAGCTGATCTGCCC
>Cluster_6980|Contig1|original@572|Allele_Silur|pos_101|type1@side|from_DicSil
CTGCGCACGGCGAACCAGAGAAATAGGTCCTGAGCGTCCACCCCGGAGAGCTCGGCGATCCGGCCATAGCTGATCTGCCCCGCCACGGTGATGTTGTACCGCAGGCCGACCTCGGTGCGC
>Cluster_9304|Contig1|likelySeq@440|Allele_Dic2|pos_101|type1@middle|from_DicSil
GGGGAAGGAGGCTGTAGGCTATCTTCCAACTCTACTGGCGGCAATCAAGAAACTTACTCCACTCTGGGTAGTCCTGCTGTTTCTATGAATGTCATGAGGAGCTTTAATTTTGCTCTGTTG
>Cluster_9304|Contig1|likelySeq@440|Allele_Dic2|pos_101|type1@side|from_DicSil
CCAGTTCCCACTGACAGCCCCCGCCGGAAGGGAGGAAGGAGGGGAAGGAGGCTGTAGGCTATCTTCCAACTCTACTGGCGGCAATCAAGAAACTTACTCCACTCTGGGTAGTCCTGCTGT
>Cluster_9304|Contig1|likelySeq@440|Allele_Silur|pos_101|type1@middle|from_DicSil
GGGGAAGGAGGCTGTAGGCTATCTTCCAACTCTACTGGCGGCAATCAAGAAACTTACTCCTCTCTGGGTAGTCCTGCTGTTTCTATGAATGTCATGAGGAGCTTTAATTTTGCTCTGTTG
>Cluster_9304|Contig1|likelySeq@440|Allele_Silur|pos_101|type1@side|from_DicSil
GCAATCAAGAAACTTACTCCTCTCTGGGTAGTCCTGCTGTTTCTATGAATGTCATGAGGAGCTTTAATTTTGCTCTGTTGAGGATCATTTGCTGTTAGTCCTACTATGAATGTTGTGTGG
>Cluster_7712|Contig2|original@567|Allele_Dic2|pos_101|type1@middle|from_DicSil
ACATGATCATGATCAGCCATTCAGGCTGATCCAATTTGCTGTTAATTTGCTAGTTTGGAGGTGGTACTTACATAGTCAGGGTACCTTTGTATTTTAGCACATTTGGTTAAGTTCTTACCA
>Cluster_7712|Contig2|original@567|Allele_Dic2|pos_101|type1@side|from_DicSil
AGGCTGAATAGGAAGGAGAATAGGCAGGCTATCTCAAAACACATGATCATGATCAGCCATTCAGGCTGATCCAATTTGCTGTTAATTTGCTAGTTTGGAGGTGGTACTTACATAGTCAGG
>Cluster_7712|Contig2|original@567|Allele_Silur|pos_101|type1@middle|from_DicSil
ACATGATCATGATCAGCCATTCAGGCTGATCCAATTTGCTGTTAATTTGCTAGTTTGGAGATGGTACTTACATAGTCAGGGTACCTTTGTATTTTAGCACATTTGGTTAAGTTCTTACCA
>Cluster_7712|Contig2|original@567|Allele_Silur|pos_101|type1@side|from_DicSil
GTTAATTTGCTAGTTTGGAGATGGTACTTACATAGTCAGGGTACCTTTGTATTTTAGCACATTTGGTTAAGTTCTTACCAAAAAAGTGGAGGACAACAAACTTGGAAGTGTGCTTGTTCA
>Cluster_3269|Contig2|original@663|Allele_Dic2|pos_150|type3|from_DicSil
TAACAGCTAGAGATGGTATCATCCCGTCGATGGTAAACGGAAATAGTGAAGTCACTGCGGTCTCGTGACACATAATCGAGCCTTCCCAGGGTTAAGAAGTGACTCTGACATTATCCAGCC
>Cluster_3269|Contig2|original@663|Allele_Silur|pos_150|type3|from_DicSil
TAACAGCTAGAGATGGTATCATCCCGTCGATGGTAAACGGAAATAGTGAAGTCACTGCGGTCTCGTGACGCATAATCGAGCCTTCCCAGGGTTAAGAAGTGACTCTGACATTATCCAGCC
>Cluster_1704|Contig3|complementarySeq@419|Allele_Dic2|pos_101|type1@middle|from_DicSil
ATCGTCGTCAGCACCGTCTCCCTGCTGTTCGACCGCGGCCACGAGTCGCAGGTGCAGCTGGCGGTCCAGCACCGGCACCAGGAGGTGAAGGTGGCGGCGGCCGGGGGCCACGAGGCGCAG
>Cluster_1704|Contig3|complementarySeq@419|Allele_Dic2|pos_101|type1@side|from_DicSil
CGGCCTGCGGGGCGTGGTGAGCTCCCTCGTCGCCTTCTTCATCGTCGTCAGCACCGTCTCCCTGCTGTTCGACCGCGGCCACGAGTCGCAGGTGCAGCTGGCGGTCCAGCACCGGCACCA
>Cluster_1704|Contig3|complementarySeq@419|Allele_Silur|pos_101|type1@middle|from_DicSil
ATCGTCGTCAGCACCGTCTCCCTGCTGTTCGACCGCGGCCACGAGTCGCAGGTGCAGCTGACGGTCCAGCACCGGCACCAGGAGGTGAAGGTGGCGGCGGCCGGGGGCCACGAGGCGCAG
>Cluster_1704|Contig3|complementarySeq@419|Allele_Silur|pos_101|type1@side|from_DicSil
ACGAGTCGCAGGTGCAGCTGACGGTCCAGCACCGGCACCAGGAGGTGAAGGTGGCGGCGGCCGGGGGCCACGAGGCGCAGGTGCAGTGGACGGACGAGCTCATGGGCGAGGCCATGAGGG
>Cluster_7785|Contig3|original@1411|Allele_Dic2|pos_101|type1@middle|from_DicSil
ATGGTGTTAACCAATCTGCAATTCTTCAATTAATCGGGATTCGACGAGCTGTTGCATGCACGTGTTCTGTTGAAGAGGCTCATCTTTTACGGTCTGTGGGCTGTGAAGTGGCAACGCAGA
>Cluster_7785|Contig3|original@1411|Allele_Dic2|pos_101|type1@side|from_DicSil
TAAATATTTATTGCATGATGCATTCTATTCAACACCAGTCATGGTGTTAACCAATCTGCAATTCTTCAATTAATCGGGATTCGACGAGCTGTTGCATGCACGTGTTCTGTTGAAGAGGCT
>Cluster_7785|Contig3|original@1411|Allele_Silur|pos_101|type1@middle|from_DicSil
ATGGTGTTAACCAATCTGCAATTCTTCAATTAATCGGGATTCGACGAGCTGTTGCATGCATGTGTTCTGTTGAAGAGGCTCATCTTTTACGGTCTGTGGGCTGTGAAGTGGCAACGCAGA
>Cluster_7785|Contig3|original@1411|Allele_Silur|pos_101|type1@side|from_DicSil
TCGACGAGCTGTTGCATGCATGTGTTCTGTTGAAGAGGCTCATCTTTTACGGTCTGTGGGCTGTGAAGTGGCAACGCAGAGGTTTAGTGTCAACTAATTTTATTGACGCCGTTTTTATTT
>Cluster_11967|Contig1|likelySeq@1146|Allele_Dic2|pos_101|type1@middle|from_DicSil
TGAGAGGCCCTTGCACAGCCCCATCGAAACCACGACCTGATATCATCCCATCTAGCAGAGTAGTACATCTAACTGGATCTTTTACCACCCCTTCACTTATCTTACAGGAGCTCAGATTGT
>Cluster_11967|Contig1|likelySeq@1146|Allele_Dic2|pos_101|type1@side|from_DicSil
ATCAAACCCACGATATTCCCACATATTTCTTCTTCTGAACTGAGAGGCCCTTGCACAGCCCCATCGAAACCACGACCTGATATCATCCCATCTAGCAGAGTAGTACATCTAACTGGATCT
>Cluster_11967|Contig1|likelySeq@1146|Allele_Silur|pos_101|type1@middle|from_DicSil
TGAGAGGCCCTTGCACAGCCCCATCGAAACCACGACCTGATATCATCCCATCTAGCAGAGAAGTACATCTAACTGGATCTTTTACCACCCCTTCACTTATCTTACAGGAGCTCAGATTGT
>Cluster_11967|Contig1|likelySeq@1146|Allele_Silur|pos_101|type1@side|from_DicSil
TATCATCCCATCTAGCAGAGAAGTACATCTAACTGGATCTTTTACCACCCCTTCACTTATCTTACAGGAGCTCAGATTGTTATGTCTAAGTGCACCATTTTGGTCTATGGATTTTCTGAT
>Cluster_2511|Contig4|original@140|Allele_Dic2|pos_101|type1@middle|from_DicSil
ATGGGATGATGGCTGGGAGGCCCTACCAGAAGAGTTGGAGAATCCAGCGCAAAAGCAAGACGGTGCGTCGTCATTATCTGTCCATCCTCTCCACAGTTGTTGGATGGAGATCATCAGAAA
>Cluster_2511|Contig4|original@140|Allele_Dic2|pos_101|type1@side|from_DicSil
CTCAGGATTCGCCAAAAGAAGCAAGCGACTGGAGTGATGGATGGGATGATGGCTGGGAGGCCCTACCAGAAGAGTTGGAGAATCCAGCGCAAAAGCAAGACGGTGCGTCGTCATTATCTG
>Cluster_2511|Contig4|original@140|Allele_Silur|pos_101|type1@middle|from_DicSil
ATGGGATGATGGCTGGGAGGCCCTACCAGAAGAGTTGGAGAATCCAGCGCAAAAGCAAGATGGTGCGTCGTCATTATCTGTCCATCCTCTCCACAGTTGTTGGATGGAGATCATCAGAAA
>Cluster_2511|Contig4|original@140|Allele_Silur|pos_101|type1@side|from_DicSil
AATCCAGCGCAAAAGCAAGATGGTGCGTCGTCATTATCTGTCCATCCTCTCCACAGTTGTTGGATGGAGATCATCAGAAAACTTGCTGGGCTTGGTGAGCTCCAGAAGATCATTGAGCTT
>Cluster_1351|Contig1|original@1044|Allele_Dic2|pos_101|type1@middle|from_DicSil
GGCGGAGGACGTCCTCTACGCCGACCGCGTGGCGATCGAGACCTCGGTGACCGCGTAGACGCCGCTGGCTCCCGGTGCACCTTCAGTCTGACACCCCAAGCGCAACCCGATCCGACCCGA
>Cluster_1351|Contig1|original@1044|Allele_Dic2|pos_101|type1@side|from_DicSil
TCCGGGAGGCGCTGCCGGAGCTGTGGGAGGAGGCCGAGAAGGCGGAGGACGTCCTCTACGCCGACCGCGTGGCGATCGAGACCTCGGTGACCGCGTAGACGCCGCTGGCTCCCGGTGCAC
>Cluster_1351|Contig1|original@1044|Allele_Silur|pos_101|type1@middle|from_DicSil
GGCGGAGGACGTCCTCTACGCCGACCGCGTGGCGATCGAGACCTCGGTGACCGCGTAGACACCGCTGGCTCCCGGTGCACCTTCAGTCTGACACCCCAAGCGCAACCCGATCCGACCCGA
>Cluster_1351|Contig1|original@1044|Allele_Silur|pos_101|type1@side|from_DicSil
ACCTCGGTGACCGCGTAGACACCGCTGGCTCCCGGTGCACCTTCAGTCTGACACCCCAAGCGCAACCCGATCCGACCCGAGCCTGCCGGACGGGTGATCTTCACGTGGAATTCAGCATTG
>Cluster_5736|Contig2|complementarySeq@1178|Allele_Dic2|pos_101|type1@middle|from_DicSil
AGCTCGGTCTGGGCCTGTGCCTGCACCCCGTACGGGTACCCACTGTAGGCGGCGTGGGGGAAGGAGAATGGCGAGGTGGGACTAAGATGGGAGTGGAGTGGAAGGGGGGCAGAGGCTTCT
>Cluster_5736|Contig2|complementarySeq@1178|Allele_Dic2|pos_101|type1@side|from_DicSil
GTGGAGGCGTGCCTGGATGTAGTGCATCTGGGCCGGGCTGAGCTCGGTCTGGGCCTGTGCCTGCACCCCGTACGGGTACCCACTGTAGGCGGCGTGGGGGAAGGAGAATGGCGAGGTGGG
>Cluster_5736|Contig2|complementarySeq@1178|Allele_Silur|pos_101|type1@middle|from_DicSil
AGCTCGGTCTGGGCCTGTGCCTGCACCCCGTACGGGTACCCACTGTAGGCGGCGTGGGGGGAGGAGAATGGCGAGGTGGGACTAAGATGGGAGTGGAGTGGAAGGGGGGCAGAGGCTTCT
>Cluster_5736|Contig2|complementarySeq@1178|Allele_Silur|pos_101|type1@side|from_DicSil
CACTGTAGGCGGCGTGGGGGGAGGAGAATGGCGAGGTGGGACTAAGATGGGAGTGGAGTGGAAGGGGGGCAGAGGCTTCTCGGATAAAAGGCTCGAGTGCTCTCACCAGATCCTCCCCGG
>Cluster_2162|Contig6|original@502|Allele_Dic2|pos_57|type3|from_DicSil
AATCTTCTTTTTTATGTTCATATGATATGAGCTATTCTCATCATAGAAAGAATCCAAAAAATAAAATGTGCGACCCTTGATGTCGACGACGAACAGAAAGTAATATTCCTCGTGTAGTGT
>Cluster_2162|Contig6|original@502|Allele_Silur|pos_57|type3|from_DicSil
AATCTTCTTTTTTATGTTCATATGATATGAGCTATTCTCATCATAGAAAGAATCCAGAAAATAAAATGTGCGACCCTTGATGTCGACGACGAACAGAAAGTAATATTCCTCGTGTAGTGT
>Cluster_4625|Contig2|original@581|Allele_Dic2|pos_84|type2|from_DicSil
GCAATGCGATCAGGCACAAAGCTGCCTGTGATTGACTTGTACTCGAAGCGGCAAAAATAGTCCTCAGGATTGACAGCAGAGAGCTTGGTGTAGTCCCGGAAGCTGTAGACGTTGCACTTG
>Cluster_4625|Contig2|original@581|Allele_Silur|pos_84|type2|from_DicSil
ACTCGAAGCGGCAAAAATAGTCCTCAGGATTGACAGCAGAAAGCTTGGTGTAGTCCCGGAAGCTGTAGACGTTGCACTTGCACTCTATGGTGTCAGCACTCTGCACATCTTGGTGGTCAG
>Cluster_1730|Contig3|original@261|Allele_Dic2|pos_101|type1@middle|from_DicSil
AGAAGAAAAACTTTTAATAATCTACCGCGATATCACCATCAAGCACAGCTCTCAGAGTAGGGAGACTCTAGTTGACAATGATGTCAGATGTTCCACGAGAAGCCGCCGTCTCCCGGCTGC
>Cluster_1730|Contig3|original@261|Allele_Dic2|pos_101|type1@side|from_DicSil
ACCAGAGACTGTTCCAGGCAGCGAAAAAGAGCTCGAAAAAAGAAGAAAAACTTTTAATAATCTACCGCGATATCACCATCAAGCACAGCTCTCAGAGTAGGGAGACTCTAGTTGACAATG
>Cluster_1730|Contig3|original@261|Allele_Silur|pos_101|type1@middle|from_DicSil
AGAAGAAAAACTTTTAATAATCTACCGCGATATCACCATCAAGCACAGCTCTCAGAGTAGCGAGACTCTAGTTGACAATGATGTCAGATGTTCCACGAGAAGCCGCCGTCTCCCGGCTGC
>Cluster_1730|Contig3|original@261|Allele_Silur|pos_101|type1@side|from_DicSil
AAGCACAGCTCTCAGAGTAGCGAGACTCTAGTTGACAATGATGTCAGATGTTCCACGAGAAGCCGCCGTCTCCCGGCTGCTCCCCCATGAACAGCCCGCTCTCCACGAGTTCGTGGGAGA
>Cluster_242|Contig2|original@306|Allele_Dic2|pos_101|type1@middle|from_DicSil
TTATTTTCAACCACAACACGAACGATGAAAGAGACATAAACTTGGCGGCGGCGACCACCCCGGAAGGAGGCCGCTGGATTATTGTGGCGGGCGGGAGTCGGTGGGATGGTCCTCAGCTGA
>Cluster_242|Contig2|original@306|Allele_Dic2|pos_101|type1@side|from_DicSil
CCACCGCCTCCGAGCAGACGCGAGGGCCGGGGACTGGCTTTTATTTTCAACCACAACACGAACGATGAAAGAGACATAAACTTGGCGGCGGCGACCACCCCGGAAGGAGGCCGCTGGATT
>Cluster_242|Contig2|original@306|Allele_Silur|pos_101|type1@middle|from_DicSil
TTATTTTCAACCACAACACGAACGATGAAAGAGACATAAACTTGGCGGCGGCGACCACCCGGGAAGGAGGCCGCTGGATTATTGTGGCGGGCGGGAGTCGGTGGGATGGTCCTCAGCTGA
>Cluster_242|Contig2|original@306|Allele_Silur|pos_101|type1@side|from_DicSil
CTTGGCGGCGGCGACCACCCGGGAAGGAGGCCGCTGGATTATTGTGGCGGGCGGGAGTCGGTGGGATGGTCCTCAGCTGACGAGCTTCCTCTGGAGGAGGGCCCTCTCGCCCGGCATCTC
>Cluster_7768|Contig2|original@432|Allele_Dic2|pos_126|type3|from_DicSil
CCATGCCTCGCCTTGGAAACACACGGTTAGTCAGCCCGCTTGAACGAATCATTGCTGGTTTTGCTGCCTCTGCTGGGAGAAGTTCGGGTTCGGCATCTGATTCTGCAGCTGGTTTTGCAT
>Cluster_7768|Contig2|original@432|Allele_Silur|pos_126|type3|from_DicSil
CCATGCCTCGCCTTGGAAACACACGGTTAGTCAGCCCGCTTGAACAAATCATTGCTGGTTTTGCTGCCTCTGCTGGGAGAAGTTCGGGTTCGGCATCTGATTCTGCAGCTGGTTTTGCAT
>Cluster_1603|Contig3|original@1866|Allele_Dic2|pos_106|type3|from_DicSil
CAGATCCTGATGTTCAAGTATATACTTCAGAAGGATACGGAGAAACTGCCGCCTTTGTTTGAAGCTACTTTTTGCCCATACCTCTTGTGCTTTACGAGCTTGTGCAACGTGCTCCTGGAC
>Cluster_1603|Contig3|original@1866|Allele_Silur|pos_106|type3|from_DicSil
CAGATCCTGATGTTCAAGTATATACTTCAGAAGGATACGGAGAAACTGCCGCCTTTGTTTGAAGCTACTTTTTGCCCATACCTCTTGTGCTTTACGAGCTTGTGCGACGTGCTCCTGGAC
>Cluster_3518|Contig1|complementarySeq@502|Allele_Dic2|pos_101|type1@middle|from_DicSil
AGAGCACAGCAACTGCCTGCAACAACTGAACTAGAAATATAGTGCCAGGGTGTGATATTATCATGCATCTTTGGTTCTCCTGCATCCGGAAATGGCCGGATGGACAATACCACAGGTTCA
>Cluster_3518|Contig1|complementarySeq@502|Allele_Dic2|pos_101|type1@side|from_DicSil
TGCGGGTGCGGCAAGTCGTTTGCGACCAGCAAGGAAATGCAGAGCACAGCAACTGCCTGCAACAACTGAACTAGAAATATAGTGCCAGGGTGTGATATTATCATGCATCTTTGGTTCTCC
>Cluster_3518|Contig1|complementarySeq@502|Allele_Silur|pos_101|type1@middle|from_DicSil
AGAGCACAGCAACTGCCTGCAACAACTGAACTAGAAATATAGTGCCAGGGTGTGATATTACCATGCATCTTTGGTTCTCCTGCATCCGGAAATGGCCGGATGGACAATACCACAGGTTCA
>Cluster_3518|Contig1|complementarySeq@502|Allele_Silur|pos_101|type1@side|from_DicSil
AGTGCCAGGGTGTGATATTACCATGCATCTTTGGTTCTCCTGCATCCGGAAATGGCCGGATGGACAATACCACAGGTTCACAGATATACTCAGAATGAATGGCTACAATTTGTAATACAG
>Cluster_6932|Contig1|complementarySeq@832|Allele_Dic2|pos_101|type1@middle|from_DicSil
GGGAACACCGCCCGGGACTTGTGCTCCTCGGCCTGGCCGTTCATGAAGCCGGCAAACTGACGGCACAATGAACCCGATGATACGTTGACGCCTGCTGCTACTACCACTAGTGCCGAGAAA
>Cluster_6932|Contig1|complementarySeq@832|Allele_Dic2|pos_101|type1@side|from_DicSil
CGTCAAGCACCACGCGGATCTCCAGATCAAGGACGGCGACGGGAACACCGCCCGGGACTTGTGCTCCTCGGCCTGGCCGTTCATGAAGCCGGCAAACTGACGGCACAATGAACCCGATGA
>Cluster_6932|Contig1|complementarySeq@832|Allele_Silur|pos_101|type1@middle|from_DicSil
GGGAACACCGCCCGGGACTTGTGCTCCTCGGCCTGGCCGTTCATGAAGCCGGCAAACTGATGGCACAATGAACCCGATGATACGTTGACGCCTGCTGCTACTACCACTAGTGCCGAGAAA
>Cluster_6932|Contig1|complementarySeq@832|Allele_Silur|pos_101|type1@side|from_DicSil
TCATGAAGCCGGCAAACTGATGGCACAATGAACCCGATGATACGTTGACGCCTGCTGCTACTACCACTAGTGCCGAGAAACTATACACACCGTGCTTGGTTAGCTGAATCGGATGAGCCG
>Cluster_7697|Contig1|likelySeq@437|Allele_Dic2|pos_101|type1@middle|from_DicSil
TTGTGTGAACTTTAGCCCGTGTGCTGTACTAACAACCACCGTGCGGTCATTAGTGCCAATCATACCCTGGTCACGGAGCTTGAACAGGGCAGCAAGTGCAACCCCAGTATGTGGGCAAGC
>Cluster_7697|Contig1|likelySeq@437|Allele_Dic2|pos_101|type1@side|from_DicSil
ACATGTCCTTGATGTTCTTATCATGGTAGTCGATCTTTGATTGTGTGAACTTTAGCCCGTGTGCTGTACTAACAACCACCGTGCGGTCATTAGTGCCAATCATACCCTGGTCACGGAGCT
>Cluster_7697|Contig1|likelySeq@437|Allele_Silur|pos_101|type1@middle|from_DicSil
TTGTGTGAACTTTAGCCCGTGTGCTGTACTAACAACCACCGTGCGGTCATTAGTGCCAATTATACCCTGGTCACGGAGCTTGAACAGGGCAGCAAGTGCAACCCCAGTATGTGGGCAAGC
>Cluster_7697|Contig1|likelySeq@437|Allele_Silur|pos_101|type1@side|from_DicSil
GTGCGGTCATTAGTGCCAATTATACCCTGGTCACGGAGCTTGAACAGGGCAGCAAGTGCAACCCCAGTATGTGGGCAAGCAAACATCCCAGTGAGGTCAGCAAGAGCCGTCGCATCCATA
>Cluster_7162|Contig2|original@1205|Allele_Dic2|pos_101|type1@middle|from_DicSil
TCATCCATGCCGTGAATGGTTTTTCGAGCAACTATTGTGCCATTTGTAAATAAATTTTCACACCAAGTGTTGACCCATGAACTAGATTCGTGTTCTCTAGGCGACTCTTGGTTTGTTATC
>Cluster_7162|Contig2|original@1205|Allele_Dic2|pos_101|type1@side|from_DicSil
AACGAAGCCATAGGGATGAGATTTACCACTCAGTCGCCTATCATCCATGCCGTGAATGGTTTTTCGAGCAACTATTGTGCCATTTGTAAATAAATTTTCACACCAAGTGTTGACCCATGA
>Cluster_7162|Contig2|original@1205|Allele_Silur|pos_101|type1@middle|from_DicSil
TCATCCATGCCGTGAATGGTTTTTCGAGCAACTATTGTGCCATTTGTAAATAAATTTTCATACCAAGTGTTGACCCATGAACTAGATTCGTGTTCTCTAGGCGACTCTTGGTTTGTTATC
>Cluster_7162|Contig2|original@1205|Allele_Silur|pos_101|type1@side|from_DicSil
CATTTGTAAATAAATTTTCATACCAAGTGTTGACCCATGAACTAGATTCGTGTTCTCTAGGCGACTCTTGGTTTGTTATCCCAATTGCATGCACCTTCAAGGCAGGCTTCGATTTTGCTG
>Cluster_4206|Contig11|likelySeq@256|Allele_Dic2|pos_101|type1@middle|from_DicSil
TCCATTCATTTTCCCTGGTACAGATGATGATGAACACCACTCGGGTTGCTTCCTTCCGACGTAGAATCAGAACCAATGGAAATCAGGGGGGAAGTTCATTCAGGATGATGATGAGTTCTT
>Cluster_4206|Contig11|likelySeq@256|Allele_Dic2|pos_101|type1@side|from_DicSil
CCCACTCCATAGTCCATACGCCAGCCAAAATTAAATAAAATCCATTCATTTTCCCTGGTACAGATGATGATGAACACCACTCGGGTTGCTTCCTTCCGACGTAGAATCAGAACCAATGGA
>Cluster_4206|Contig11|likelySeq@256|Allele_Silur|pos_101|type1@middle|from_DicSil
TCCATTCATTTTCCCTGGTACAGATGATGATGAACACCACTCGGGTTGCTTCCTTCCGACATAGAATCAGAACCAATGGAAATCAGGGGGGAAGTTCATTCAGGATGATGATGAGTTCTT
>Cluster_4206|Contig11|likelySeq@256|Allele_Silur|pos_101|type1@side|from_DicSil
TCGGGTTGCTTCCTTCCGACATAGAATCAGAACCAATGGAAATCAGGGGGGAAGTTCATTCAGGATGATGATGAGTTCTTGAGGACCCACTCCACCAAGGTGGACACGCCGAATCCGGTG
>Cluster_3250|Contig2|likelySeq@1257|Allele_Dic2|pos_101|type1@middle|from_DicSil
TGATCAAGTTCCTCTCCAGCCCGCACGCAGCATGGCACCAATGGCCGCAAACATCACAACCGACCCAACTGCAGGTATTCGCAGCACAGTCGAACTTGTGGCACACCGGGCACATACATG
>Cluster_3250|Contig2|likelySeq@1257|Allele_Dic2|pos_101|type1@side|from_DicSil
TCAGTCGTCCCTATCGGCCCCTTCAGCGTCGGGCCTGGTCTGATCAAGTTCCTCTCCAGCCCGCACGCAGCATGGCACCAATGGCCGCAAACATCACAACCGACCCAACTGCAGGTATTC
>Cluster_3250|Contig2|likelySeq@1257|Allele_Silur|pos_101|type1@middle|from_DicSil
TGATCAAGTTCCTCTCCAGCCCGCACGCAGCATGGCACCAATGGCCGCAAACATCACAACTGACCCAACTGCAGGTATTCGCAGCACAGTCGAACTTGTGGCACACCGGGCACATACATG
>Cluster_3250|Contig2|likelySeq@1257|Allele_Silur|pos_101|type1@side|from_DicSil
ATGGCCGCAAACATCACAACTGACCCAACTGCAGGTATTCGCAGCACAGTCGAACTTGTGGCACACCGGGCACATACATGCTCCACAGAACCCTTTGTTGCTGGAGCAAATCTTACACTC
>Cluster_9671|Contig2|original@340|Allele_Dic2|pos_182|type3|from_DicSil
GCACTCCTTACAGTGACTTGCGCCTCGCGGATCTCTGCATCAGTGAACTTATGCTCCACAATTCCTATTGGACCTGGCTGCAGAACATTGATTACAGTCTCGACATCTCGCTCCACCTGC
>Cluster_9671|Contig2|original@340|Allele_Silur|pos_182|type3|from_DicSil
GCACTCCTTACAGTGACTTGCGCCTCGCGGATCTCTGCATCAGTGAACTTATGCTCCACAATTCCTATTGGACCTGGCTGCAGAACATTGATTACAGTCTCAACATCTCGCTCCACCTGC
>Cluster_9864|Contig2|original@299|Allele_Dic2|pos_101|type1@middle|from_DicSil
CTCCACCACCGGGCCTCTCTGCGAGGAGCGAGATGGAGCCGGCCGAGAAGAAGCCGCCGGCGGTGTCCGACCTCGGCGCCTGGGGGATGAACGTCGTCAGCTCCGTCGGCCTCATCATGG
>Cluster_9864|Contig2|original@299|Allele_Dic2|pos_101|type1@side|from_DicSil
CCGAGACCAGACCAGACGAACCGCGCCGAGCCCTACCCTCCTCCACCACCGGGCCTCTCTGCGAGGAGCGAGATGGAGCCGGCCGAGAAGAAGCCGCCGGCGGTGTCCGACCTCGGCGCC
>Cluster_9864|Contig2|original@299|Allele_Silur|pos_101|type1@middle|from_DicSil
CTCCACCACCGGGCCTCTCTGCGAGGAGCGAGATGGAGCCGGCCGAGAAGAAGCCGCCGGTGGTGTCCGACCTCGGCGCCTGGGGGATGAACGTCGTCAGCTCCGTCGGCCTCATCATGG
>Cluster_9864|Contig2|original@299|Allele_Silur|pos_101|type1@side|from_DicSil
GGCCGAGAAGAAGCCGCCGGTGGTGTCCGACCTCGGCGCCTGGGGGATGAACGTCGTCAGCTCCGTCGGCCTCATCATGGCCAACAAGCAGCTCATGTCCTCCGCCGGCTACGCCTTCTC
>Cluster_839|Contig1|likelySeq@314|Allele_Dic2|pos_70|type3|from_DicSil
GAGGCTGACTCTGCATCTGATCCTAAGAATGGATCCAAGCCTATGGATGTGGACAAAGCCAAGACAAAACGCAAATTTTATGTAGGTCAAGAATTAGAATTCAGGAGGGATCATATGGAG
>Cluster_839|Contig1|likelySeq@314|Allele_Silur|pos_70|type3|from_DicSil
GAGGCTGACTCTGCATCTGATCCTAAGAATGGATCCAAGCCTATGGATGTGGACAAAGCCAAGACAAAATGCAAATTTTATGTAGGTCAAGAATTAGAATTCAGGAGGGATCATATGGAG
>Cluster_1876|Contig1|complementarySeq@1152|Allele_Dic2|pos_61|type3|from_DicSil
CGCTGGTGTCAAGTCTAAAACCCGAAAAGAAAGAAAACCTGTTGGAACTTTTAGATGCAAAAACAGGTGATCTTATCCTGTTTGCCTTGGGCGAGCAGTCAACAGCTAATCAAATTCTTG
>Cluster_1876|Contig1|complementarySeq@1152|Allele_Silur|pos_61|type3|from_DicSil
CGCTGGTGTCAAGTCTAAAACCCGAAAAGAAAGAAAACCTGTTGGAACTTTTAGATGCAACAACAGGTGATCTTATCCTGTTTGCCTTGGGCGAGCAGTCAACAGCTAATCAAATTCTTG
>Cluster_7550|Contig2|original@337|Allele_Dic2|pos_101|type1@middle|from_DicSil
AGGAATCGAACCACAGATGCATCCATACCCTAAACCTAGAATGAACGAATTGCCCACATCGCAGTAGCAATGGCCGATCCAACAGCAACCACGATTTAGCTTGTGCTTTTGATGAGGATT
>Cluster_7550|Contig2|original@337|Allele_Dic2|pos_101|type1@side|from_DicSil
TGGCATGAACGATCGTTTCTGATTCCTTTCCTCTTGTCCTAGGAATCGAACCACAGATGCATCCATACCCTAAACCTAGAATGAACGAATTGCCCACATCGCAGTAGCAATGGCCGATCC
>Cluster_7550|Contig2|original@337|Allele_Silur|pos_101|type1@middle|from_DicSil
AGGAATCGAACCACAGATGCATCCATACCCTAAACCTAGAATGAACGAATTGCCCACATCACAGTAGCAATGGCCGATCCAACAGCAACCACGATTTAGCTTGTGCTTTTGATGAGGATT
>Cluster_7550|Contig2|original@337|Allele_Silur|pos_101|type1@side|from_DicSil
ATGAACGAATTGCCCACATCACAGTAGCAATGGCCGATCCAACAGCAACCACGATTTAGCTTGTGCTTTTGATGAGGATTCGAGGTTCATGAAAGAAACCATTTTTTCGATCACTGGCCG
>Cluster_3237|Contig2|original@122|Allele_Dic2|pos_101|type1@middle|from_DicSil
ATCACTTCCACAGAAAATCATGCGACTCACAGATCTAGCAAGAAGCACTTATTACTCGTGTACGGTACAAATATCCATATGAGTGGCGTATGCCATGGTTACCAGGAAGGAGGTTACAAA
>Cluster_3237|Contig2|original@122|Allele_Dic2|pos_101|type1@side|from_DicSil
CAAAGTGAAGATCCACGAGCCTGAGTTGATGGCGCCGATCATCACTTCCACAGAAAATCATGCGACTCACAGATCTAGCAAGAAGCACTTATTACTCGTGTACGGTACAAATATCCATAT
>Cluster_3237|Contig2|original@122|Allele_Silur|pos_101|type1@middle|from_DicSil
ATCACTTCCACAGAAAATCATGCGACTCACAGATCTAGCAAGAAGCACTTATTACTCGTGAACGGTACAAATATCCATATGAGTGGCGTATGCCATGGTTACCAGGAAGGAGGTTACAAA
>Cluster_3237|Contig2|original@122|Allele_Silur|pos_101|type1@side|from_DicSil
AGAAGCACTTATTACTCGTGAACGGTACAAATATCCATATGAGTGGCGTATGCCATGGTTACCAGGAAGGAGGTTACAAAGAACATATGAGAACAAACTTCGTTCTGCCTTTGGACATCA
>Cluster_11753|Contig2|original@803|Allele_Dic2|pos_101|type1@middle|from_DicSil
CCTTTAGCAACTCATCCTGTGAATTTGACTCGGTGTAGTCGTCCCTCCAATCAACATTACCAGCCGGCACTGACTCAAACACGGAGATATAATCACGGAATTCGTTGGCTGGAATCCGGA
>Cluster_11753|Contig2|original@803|Allele_Dic2|pos_101|type1@side|from_DicSil
AAAATCTGTTGGATAGCTCTGCGATCGTGCTTATAGACTGCCTTTAGCAACTCATCCTGTGAATTTGACTCGGTGTAGTCGTCCCTCCAATCAACATTACCAGCCGGCACTGACTCAAAC
>Cluster_11753|Contig2|original@803|Allele_Silur|pos_101|type1@middle|from_DicSil
CCTTTAGCAACTCATCCTGTGAATTTGACTCGGTGTAGTCGTCCCTCCAATCAACATTACTAGCCGGCACTGACTCAAACACGGAGATATAATCACGGAATTCGTTGGCTGGAATCCGGA
>Cluster_11753|Contig2|original@803|Allele_Silur|pos_101|type1@side|from_DicSil
GTCCCTCCAATCAACATTACTAGCCGGCACTGACTCAAACACGGAGATATAATCACGGAATTCGTTGGCTGGAATCCGGACACTTTCTATAGCCTTGTGCAGCTTCTCAGTAAGATACTC
>Cluster_7569|Contig1|likelySeq@271|Allele_Dic2|pos_101|type1@middle|from_DicSil
ATGATACAGTTTTCAGAAATGCAGTTGCATCGAAAGAGCACTCAGACAAATGAAGACAACGGATGTGTATTCAGAAATGCAGTTTTCATGGAGAATACGAATTTCACGTTGTGTATTCAG
>Cluster_7569|Contig1|likelySeq@271|Allele_Dic2|pos_101|type1@side|from_DicSil
ACATGTTCGACCTATTGGTACAACACACTATCGTTTCGGTATGATACAGTTTTCAGAAATGCAGTTGCATCGAAAGAGCACTCAGACAAATGAAGACAACGGATGTGTATTCAGAAATGC
>Cluster_7569|Contig1|likelySeq@271|Allele_Silur|pos_101|type1@middle|from_DicSil
ATGATACAGTTTTCAGAAATGCAGTTGCATCGAAAGAGCACTCAGACAAATGAAGACAACAGATGTGTATTCAGAAATGCAGTTTTCATGGAGAATACGAATTTCACGTTGTGTATTCAG
>Cluster_7569|Contig1|likelySeq@271|Allele_Silur|pos_101|type1@side|from_DicSil
CTCAGACAAATGAAGACAACAGATGTGTATTCAGAAATGCAGTTTTCATGGAGAATACGAATTTCACGTTGTGTATTCAGCATTTATTTCGACATACTTATAACTTAGGTCACAGCCCCA
>Cluster_7553|Contig4|original@267|Allele_Dic2|pos_101|type1@middle|from_DicSil
GTCGTATATAGTGATTTCACCGTCCACAATACTGGAAAACTACGACATGGAAGATATCATGACAATGGTGGAGGCCAACAACAGTGATGTCCAAAGCCTTTGGCGGCGCTGCCATCCAAG
>Cluster_7553|Contig4|original@267|Allele_Dic2|pos_101|type1@side|from_DicSil
TCTAATTCATAATGCAGTAGCAGAGGGACATTTGACATATGTCGTATATAGTGATTTCACCGTCCACAATACTGGAAAACTACGACATGGAAGATATCATGACAATGGTGGAGGCCAACA
>Cluster_7553|Contig4|original@267|Allele_Silur|pos_101|type1@middle|from_DicSil
GTCGTATATAGTGATTTCACCGTCCACAATACTGGAAAACTACGACATGGAAGATATCATAACAATGGTGGAGGCCAACAACAGTGATGTCCAAAGCCTTTGGCGGCGCTGCCATCCAAG
>Cluster_7553|Contig4|original@267|Allele_Silur|pos_101|type1@side|from_DicSil
TACGACATGGAAGATATCATAACAATGGTGGAGGCCAACAACAGTGATGTCCAAAGCCTTTGGCGGCGCTGCCATCCAAGGGACCAGAAGAATGACATCAATTCAGTTCCTACTAGCAGC
>Cluster_3704|Contig1|likelySeq@442|Allele_Dic2|pos_101|type1@middle|from_DicSil
AACTACACATGCCAGCATAAACAACTGTCCATGTTTAATCTGAGGGTGTAACTTGTGAACGAAGCCTATCAAATTCACAAGAATGTTCGTGTATGCCTTTTCAAGCTATGCATTTGAAGC
>Cluster_3704|Contig1|likelySeq@442|Allele_Dic2|pos_101|type1@side|from_DicSil
CCTGTATGGCCGGTCATATCTGTAGTCGATGTACCTTATCAACTACACATGCCAGCATAAACAACTGTCCATGTTTAATCTGAGGGTGTAACTTGTGAACGAAGCCTATCAAATTCACAA
>Cluster_3704|Contig1|likelySeq@442|Allele_Silur|pos_101|type1@middle|from_DicSil
AACTACACATGCCAGCATAAACAACTGTCCATGTTTAATCTGAGGGTGTAACTTGTGAACAAAGCCTATCAAATTCACAAGAATGTTCGTGTATGCCTTTTCAAGCTATGCATTTGAAGC
>Cluster_3704|Contig1|likelySeq@442|Allele_Silur|pos_101|type1@side|from_DicSil
TGAGGGTGTAACTTGTGAACAAAGCCTATCAAATTCACAAGAATGTTCGTGTATGCCTTTTCAAGCTATGCATTTGAAGCATGTCCATCAGAAGGTCACAAAAAGTTCTAATATTGATAC
>Cluster_189|Contig23|original@213|Allele_Dic2|pos_101|type1@middle|from_DicSil
GACATAGGAAAAAGCTACAATCCAAACTAATATTAGACGACCCTGAAGGTGTCCGGCCACAATCAAACATTCAAGAAATGCAACCAGGCGAGGACATTTCACGTGTTAATAAAACATTCT
>Cluster_189|Contig23|original@213|Allele_Dic2|pos_101|type1@side|from_DicSil
TACAATTACACAACTGAAACCCGCATACCGCTCGCCATCCGACATAGGAAAAAGCTACAATCCAAACTAATATTAGACGACCCTGAAGGTGTCCGGCCACAATCAAACATTCAAGAAATG
>Cluster_189|Contig23|original@213|Allele_Silur|pos_101|type1@middle|from_DicSil
GACATAGGAAAAAGCTACAATCCAAACTAATATTAGACGACCCTGAAGGTGTCCGGCCACCATCAAACATTCAAGAAATGCAACCAGGCGAGGACATTTCACGTGTTAATAAAACATTCT
>Cluster_189|Contig23|original@213|Allele_Silur|pos_101|type1@side|from_DicSil
CCCTGAAGGTGTCCGGCCACCATCAAACATTCAAGAAATGCAACCAGGCGAGGACATTTCACGTGTTAATAAAACATTCTGCTCCGCGGGCACTTTTTTCTAGCTTTGGCACACAACATC
>Cluster_330|Contig5|original@133|Allele_Dic2|pos_101|type1@middle|from_DicSil
CACAAAAAATACATAGCTGCTCAACTTGAAAACACGAAAACATTCTGCATACAAACACGAGCGTAGAAACACATCGACAAACTGTCACGAGGGTTGTTACAAGTACAATCTCTTCCAGTC
>Cluster_330|Contig5|original@133|Allele_Dic2|pos_101|type1@side|from_DicSil
GCTTTGCTCAACACAAACAAGAATCCAATCACCACCAGCACACAAAAAATACATAGCTGCTCAACTTGAAAACACGAAAACATTCTGCATACAAACACGAGCGTAGAAACACATCGACAA
>Cluster_330|Contig5|original@133|Allele_Silur|pos_101|type1@middle|from_DicSil
CACAAAAAATACATAGCTGCTCAACTTGAAAACACGAAAACATTCTGCATACAAACACGAACGTAGAAACACATCGACAAACTGTCACGAGGGTTGTTACAAGTACAATCTCTTCCAGTC
>Cluster_330|Contig5|original@133|Allele_Silur|pos_101|type1@side|from_DicSil
CATTCTGCATACAAACACGAACGTAGAAACACATCGACAAACTGTCACGAGGGTTGTTACAAGTACAATCTCTTCCAGTCAAGCATTCACCCCACCACATCACTACTAGCTACTCGGCAG
>Cluster_10489|Contig1|original@876|Allele_Dic2|pos_101|type1@middle|from_DicSil
CGGCGTGGTACTGAGTGAATTCCTTTTGCTGTATACTTGTTTGATTTTTGCTATTTATATAGAAACAACTGGGGTCTGGTTATGTACATGAGAAACTGGATATAGGGTGTTTCTTCTCCG
>Cluster_10489|Contig1|original@876|Allele_Dic2|pos_101|type1@side|from_DicSil
AGGGAAAAAGGCTACCCGGCATGCAGCGGACGCTTTCCTGCGGCGTGGTACTGAGTGAATTCCTTTTGCTGTATACTTGTTTGATTTTTGCTATTTATATAGAAACAACTGGGGTCTGGT
>Cluster_10489|Contig1|original@876|Allele_Silur|pos_101|type1@middle|from_DicSil
CGGCGTGGTACTGAGTGAATTCCTTTTGCTGTATACTTGTTTGATTTTTGCTATTTATATGGAAACAACTGGGGTCTGGTTATGTACATGAGAAACTGGATATAGGGTGTTTCTTCTCCG
>Cluster_10489|Contig1|original@876|Allele_Silur|pos_101|type1@side|from_DicSil
TTGATTTTTGCTATTTATATGGAAACAACTGGGGTCTGGTTATGTACATGAGAAACTGGATATAGGGTGTTTCTTCTCCGTTGGAGCCGGTCGTTGGGGTGGTTGCTGAATAATAATATG
>Cluster_6956|Contig1|original@187|Allele_Dic2|pos_101|type1@middle|from_DicSil
AGTATTGTAGTAAAAAAGGGGCAGCCCCAGTGCATGTAGCTCCCGCTTGCGCAGGGTCTGAGGAAGGGTCCGACCACTTAAAGTTCTGTCAGGCTACCTCTTAAAGTTACTAATGTTCGA
>Cluster_6956|Contig1|original@187|Allele_Dic2|pos_101|type1@side|from_DicSil
AAGATAGTAGCAATAACAGGGACTTATTTGGAAGTATCGAAGTATTGTAGTAAAAAAGGGGCAGCCCCAGTGCATGTAGCTCCCGCTTGCGCAGGGTCTGAGGAAGGGTCCGACCACTTA
>Cluster_6956|Contig1|original@187|Allele_Silur|pos_101|type1@middle|from_DicSil
AGTATTGTAGTAAAAAAGGGGCAGCCCCAGTGCATGTAGCTCCCGCTTGCGCAGGGTCTGGGGAAGGGTCCGACCACTTAAAGTTCTGTCAGGCTACCTCTTAAAGTTACTAATGTTCGA
>Cluster_6956|Contig1|original@187|Allele_Silur|pos_101|type1@side|from_DicSil
TCCCGCTTGCGCAGGGTCTGGGGAAGGGTCCGACCACTTAAAGTTCTGTCAGGCTACCTCTTAAAGTTACTAATGTTCGAATTATTTAACCATGAAGGAACTCTTGCAGCTGCAGCCTCC
>Cluster_1661|Contig1|likelySeq@321|Allele_Dic2|pos_101|type1@middle|from_DicSil
GCACATGACAAGCACTAACTCTACAACAAATCTTCTGTCGGTAAAGAGCAGCTCGACACCACAATAATCCACACCAACAAATTGCTAACGGCTGGAGACCCAAGACCTCTTCGCGGCCAG
>Cluster_1661|Contig1|likelySeq@321|Allele_Dic2|pos_101|type1@side|from_DicSil
GCCTCAAGACATCTCCAAGGCTACTACAGGCTATGGTAAAGCACATGACAAGCACTAACTCTACAACAAATCTTCTGTCGGTAAAGAGCAGCTCGACACCACAATAATCCACACCAACAA
>Cluster_1661|Contig1|likelySeq@321|Allele_Silur|pos_101|type1@middle|from_DicSil
GCACATGACAAGCACTAACTCTACAACAAATCTTCTGTCGGTAAAGAGCAGCTCGACACCGCAATAATCCACACCAACAAATTGCTAACGGCTGGAGACCCAAGACCTCTTCGCGGCCAG
>Cluster_1661|Contig1|likelySeq@321|Allele_Silur|pos_101|type1@side|from_DicSil
GTAAAGAGCAGCTCGACACCGCAATAATCCACACCAACAAATTGCTAACGGCTGGAGACCCAAGACCTCTTCGCGGCCAGCACCACCTGAGGCTTGGTTGTTAAATTGGTCCGCCTGCAA
>Cluster_5971|Contig1|complementarySeq@1328|Allele_Dic2|pos_101|type1@middle|from_DicSil
AAGGGTCCAAAAGTGACGATGACCAAAGTGTAAGAAAAGAGAAGAAATCTAAGAGTCCGACGACGATGGAGGCATCAGTGAGCGATGAAGAGGGCCCTAATAAAAAAGAAAAGAAACCTA
>Cluster_5971|Contig1|complementarySeq@1328|Allele_Dic2|pos_101|type1@side|from_DicSil
AAGCGGAGTTCCAGTGACAGCAAAGGGAAAACATCCTCTAAAGGGTCCAAAAGTGACGATGACCAAAGTGTAAGAAAAGAGAAGAAATCTAAGAGTCCGACGACGATGGAGGCATCAGTG
>Cluster_5971|Contig1|complementarySeq@1328|Allele_Silur|pos_101|type1@middle|from_DicSil
AAGGGTCCAAAAGTGACGATGACCAAAGTGTAAGAAAAGAGAAGAAATCTAAGAGTCCGATGACGATGGAGGCATCAGTGAGCGATGAAGAGGGCCCTAATAAAAAAGAAAAGAAACCTA
>Cluster_5971|Contig1|complementarySeq@1328|Allele_Silur|pos_101|type1@side|from_DicSil
GAAGAAATCTAAGAGTCCGATGACGATGGAGGCATCAGTGAGCGATGAAGAGGGCCCTAATAAAAAAGAAAAGAAACCTAAAGAGCGTCTTCACAGGAAGAGATGGTTCAACATCCATCA
>Cluster_2926|Contig5|original@298|Allele_Dic2|pos_101|type1@middle|from_DicSil
CAGGTGCTTGCTGAGGTTGAGCGCTCCCTGGAGACGGACCTCGAGCATGAACTGCGGCTGTGAGCATAGCTTTCTCTGGAACGCCTCTTCCCAGGTGACCTGCTGCGCGATGCCTTGCTT
>Cluster_2926|Contig5|original@298|Allele_Dic2|pos_101|type1@side|from_DicSil
TCACAACGGAAATACGGTGGCCTGGCGCTTCGTAAAACATCAGGTGCTTGCTGAGGTTGAGCGCTCCCTGGAGACGGACCTCGAGCATGAACTGCGGCTGTGAGCATAGCTTTCTCTGGA
>Cluster_2926|Contig5|original@298|Allele_Silur|pos_101|type1@middle|from_DicSil
CAGGTGCTTGCTGAGGTTGAGCGCTCCCTGGAGACGGACCTCGAGCATGAACTGCGGCTGCGAGCATAGCTTTCTCTGGAACGCCTCTTCCCAGGTGACCTGCTGCGCGATGCCTTGCTT
>Cluster_2926|Contig5|original@298|Allele_Silur|pos_101|type1@side|from_DicSil
TCGAGCATGAACTGCGGCTGCGAGCATAGCTTTCTCTGGAACGCCTCTTCCCAGGTGACCTGCTGCGCGATGCCTTGCTTCCGGCGCGTCCTTTCCGCGGAGAACAGCTCCTTGATTCTT
>Cluster_16324|Contig1|original@408|Allele_Dic2|pos_185|type3|from_DicSil
GTTCCACGACGCCGCATCGAGGCGCTCGCTGCCAATCTTGGAAAGAAAGATGGGGGAGGAACTCATTTCTGCTGCTGTGGCTTCCCGACAGAATGCAGATACACGGAGATTGAAACGACC
>Cluster_16324|Contig1|original@408|Allele_Silur|pos_185|type3|from_DicSil
GTTCCACGACGCCGCATCGAGGCGCTCGCTGCCAATCTTGGAAAGAAAGATGGGGGAGGAACTCATTTCTGCTGCTGTGGCTTCCCGACAGAATGCAGATACACCGAGATTGAAACGACC
>Cluster_4362|Contig1|original@112|Allele_Dic2|pos_101|type1@middle|from_DicSil
GCTGAGACGGGCCTCACGCCGCCTCAACAGCAAGAAGGTTCATAACAGTTGATTATTCACGACCTTCGGAGCCAAACGCCTCACAGAAGAACGAAAAAAGAGCAAAAAAAACTTGTACAG
>Cluster_4362|Contig1|original@112|Allele_Dic2|pos_101|type1@side|from_DicSil
GTCAGTAGAACTAGCATAATGATTCAGGAATGTTGCTCGTGCTGAGACGGGCCTCACGCCGCCTCAACAGCAAGAAGGTTCATAACAGTTGATTATTCACGACCTTCGGAGCCAAACGCC
>Cluster_4362|Contig1|original@112|Allele_Silur|pos_101|type1@middle|from_DicSil
GCTGAGACGGGCCTCACGCCGCCTCAACAGCAAGAAGGTTCATAACAGTTGATTATTCACAACCTTCGGAGCCAAACGCCTCACAGAAGAACGAAAAAAGAGCAAAAAAAACTTGTACAG
>Cluster_4362|Contig1|original@112|Allele_Silur|pos_101|type1@side|from_DicSil
CATAACAGTTGATTATTCACAACCTTCGGAGCCAAACGCCTCACAGAAGAACGAAAAAAGAGCAAAAAAAACTTGTACAGGCCAAAACTTTAAGACGGTGTGTGCACAGGCTGGACAACC
>Cluster_14732|Contig3|likelySeq@1637|Allele_Dic2|pos_101|type1@middle|from_DicSil
AACAAAGAAAAACCAATAGATCAAGGTAGCGCTGTTGTTGCGGAGGAGAAAGCCCACACTAAAGCAACCTCTGAACCACATACAATCAAAGATGTAGAGATGACTACCAGCACTGGAATC
>Cluster_14732|Contig3|likelySeq@1637|Allele_Dic2|pos_101|type1@side|from_DicSil
TGAGCCAGAGCTAGATACAGAGAACGATGTGGACATTACTAACAAAGAAAAACCAATAGATCAAGGTAGCGCTGTTGTTGCGGAGGAGAAAGCCCACACTAAAGCAACCTCTGAACCACA
>Cluster_14732|Contig3|likelySeq@1637|Allele_Silur|pos_101|type1@middle|from_DicSil
AACAAAGAAAAACCAATAGATCAAGGTAGCGCTGTTGTTGCGGAGGAGAAAGCCCACACTGAAGCAACCTCTGAACCACATACAATCAAAGATGTAGAGATGACTACCAGCACTGGAATC
>Cluster_14732|Contig3|likelySeq@1637|Allele_Silur|pos_101|type1@side|from_DicSil
CGGAGGAGAAAGCCCACACTGAAGCAACCTCTGAACCACATACAATCAAAGATGTAGAGATGACTACCAGCACTGGAATCCCCATAGGTCAAAGCAGCAACATTGCTATGGAAGAAAAAA
>Cluster_9760|Contig2|original@478|Allele_Dic2|pos_101|type1@middle|from_DicSil
CCGCGAGGCTCATGGAAAAAGATATCCCAGACTGGTGCGTGACTAAATGCGCTCAACTAATGATTTTCCATTGATCTGGGACATCCATCTACTGCTGAAGAGGAACTGATATCTCCATAC
>Cluster_9760|Contig2|original@478|Allele_Dic2|pos_101|type1@side|from_DicSil
GGCTTTGTGTTCGACGGTGGGTTCACAGCAATGCCGTGACCCGCGAGGCTCATGGAAAAAGATATCCCAGACTGGTGCGTGACTAAATGCGCTCAACTAATGATTTTCCATTGATCTGGG
>Cluster_9760|Contig2|original@478|Allele_Silur|pos_101|type1@middle|from_DicSil
CCGCGAGGCTCATGGAAAAAGATATCCCAGACTGGTGCGTGACTAAATGCGCTCAACTAACGATTTTCCATTGATCTGGGACATCCATCTACTGCTGAAGAGGAACTGATATCTCCATAC
>Cluster_9760|Contig2|original@478|Allele_Silur|pos_101|type1@side|from_DicSil
GACTAAATGCGCTCAACTAACGATTTTCCATTGATCTGGGACATCCATCTACTGCTGAAGAGGAACTGATATCTCCATACATTTTATTTACATCGTACTTGGTTCTTAGCTTGATGAAAT
>Cluster_3808|Contig2|original@591|Allele_Dic2|pos_83|type2|from_DicSil
TCCCTCCCTGCTTGTGGATCCTGCTGCGGATGACATCCTAATAACAAAAGAACAATGATTAATGACAGAAGAACTACCGTATTTCAATTTCAGCAGAGCAAAATCATTGCGACGCTGTGA
>Cluster_3808|Contig2|original@591|Allele_Silur|pos_83|type2|from_DicSil
ATAACAAAAGAACAATGATTAATGACAGAAGAACTACCGTTTTTCAATTTCAGCAGAGCAAAATCATTGCGACGCTGTGAAGAGTCTAGCATGTCGAGTATATATAGCTTGTTTCTGATG
>Cluster_1371|Contig1|original@361|Allele_Dic2|pos_101|type1@middle|from_DicSil
GATAGTGTGTGTCCAGTTTGTACAGTGTTTGACTGATTGTTGTAGAGTGATGGTTGTATCTGACGATGTAGTTGCCGGGAGTAACACCCTTCTGTTATCTAAAAAGAGGATGATGGTTCT
>Cluster_1371|Contig1|original@361|Allele_Dic2|pos_101|type1@side|from_DicSil
CTAGGTCTTTGGTACAGTAATATGCAGCCCACTGTGACCTGATAGTGTGTGTCCAGTTTGTACAGTGTTTGACTGATTGTTGTAGAGTGATGGTTGTATCTGACGATGTAGTTGCCGGGA
>Cluster_1371|Contig1|original@361|Allele_Silur|pos_101|type1@middle|from_DicSil
GATAGTGTGTGTCCAGTTTGTACAGTGTTTGACTGATTGTTGTAGAGTGATGGTTGTATCCGACGATGTAGTTGCCGGGAGTAACACCCTTCTGTTATCTAAAAAGAGGATGATGGTTCT
>Cluster_1371|Contig1|original@361|Allele_Silur|pos_101|type1@side|from_DicSil
TGTAGAGTGATGGTTGTATCCGACGATGTAGTTGCCGGGAGTAACACCCTTCTGTTATCTAAAAAGAGGATGATGGTTCTATGTAGTGTTGTCTGTAAGTTATGTATTAATTGGGAATGG
>Cluster_16397|Contig1|original@241|Allele_Dic2|pos_101|type1@middle|from_DicSil
ACCATCAAGACGATAATTGCGGTACATGCAGTCGCCTTCCAGATAATCCACCCAGTAAGTTGGCTCACGGCTGCACGCTATGATGCAGTCATTGGTATACTCTTCTGAATATAGTTTTTC
>Cluster_16397|Contig1|original@241|Allele_Dic2|pos_101|type1@side|from_DicSil
GAATCCCCTTCTTTAAGAAGATTTTTTCCTCTTTATCGGTACCATCAAGACGATAATTGCGGTACATGCAGTCGCCTTCCAGATAATCCACCCAGTAAGTTGGCTCACGGCTGCACGCTA
>Cluster_16397|Contig1|original@241|Allele_Silur|pos_101|type1@middle|from_DicSil
ACCATCAAGACGATAATTGCGGTACATGCAGTCGCCTTCCAGATAATCCACCCAGTAAGTCGGCTCACGGCTGCACGCTATGATGCAGTCATTGGTATACTCTTCTGAATATAGTTTTTC
>Cluster_16397|Contig1|original@241|Allele_Silur|pos_101|type1@side|from_DicSil
AGATAATCCACCCAGTAAGTCGGCTCACGGCTGCACGCTATGATGCAGTCATTGGTATACTCTTCTGAATATAGTTTTTCTCCGCCCCACATCTTCTCAAACTCTAGGCCACGTCCAACG
>Cluster_8690|Contig1|original@561|Allele_Dic2|pos_51|type3|from_DicSil
GTTGTGTTGGAGAGAAATGAACTGCGTGATGACAACAGCATGCTTCGCAATGAAATCCTGGAGCTTCAGAACAAGCTTAGAATGCGTCTGCAGAGCAACCCTATTTGGAGCCAGGATACT
>Cluster_8690|Contig1|original@561|Allele_Silur|pos_51|type3|from_DicSil
GTTGTGTTGGAGAGAAATGAACTGCGTGATGACAACAGCATGCTTCGCAACGAAATCCTGGAGCTTCAGAACAAGCTTAGAATGCGTCTGCAGAGCAACCCTATTTGGAGCCAGGATACT
>Cluster_6967|Contig1|original@1415|Allele_Dic2|pos_167|type3|from_DicSil
ATTCATCTTAAGAGTATACACTCTTACGTTTGTAAAAGAAAATTCAGAATAGACAGCCAGCATGGAGCACAATGTTGATATACAAGTATAAAGTGCATCTTTCTCCCATTTGAAATAAAG
>Cluster_6967|Contig1|original@1415|Allele_Silur|pos_167|type3|from_DicSil
ATTCATCTTAAGAGTATACACTCTTACGTTTGTAAAAGAAAATTCAGAATAGACAGCCAGCATGGAGCACAATGTTGATATACAAGAATAAAGTGCATCTTTCTCCCATTTGAAATAAAG
>Cluster_2227|Contig2|original@183|Allele_Dic2|pos_101|type1@middle|from_DicSil
CCCCAGTATCTGTTGCGTTATGATACAGCACTCCACACGACGGACCCGACATGCCAACTCCCAATTGGCTCTTTGAAAGGCGCATCACCGTACAAGGCTTTGGTCGGTCACTCCCCGTAG
>Cluster_2227|Contig2|original@183|Allele_Dic2|pos_101|type1@side|from_DicSil
TGAAGAAAGGCGCGAGAAACAAGCAGCAACCTCGACACTTCCCCAGTATCTGTTGCGTTATGATACAGCACTCCACACGACGGACCCGACATGCCAACTCCCAATTGGCTCTTTGAAAGG
>Cluster_2227|Contig2|original@183|Allele_Silur|pos_101|type1@middle|from_DicSil
CCCCAGTATCTGTTGCGTTATGATACAGCACTCCACACGACGGACCCGACATGCCAACTCTCAATTGGCTCTTTGAAAGGCGCATCACCGTACAAGGCTTTGGTCGGTCACTCCCCGTAG
>Cluster_2227|Contig2|original@183|Allele_Silur|pos_101|type1@side|from_DicSil
CGGACCCGACATGCCAACTCTCAATTGGCTCTTTGAAAGGCGCATCACCGTACAAGGCTTTGGTCGGTCACTCCCCGTAGAAGGCCTTCTCGAAGCACTGCAGGTACTCTGGCTCGAGCG
>Cluster_5913|Contig1|likelySeq@349|Allele_Dic2|pos_101|type1@middle|from_DicSil
TCACATTCCATGACACAAGCACAACTAAACAACTTCTCGCTTTCTCGGTGTTCGTTCACACCTTCACCAAGACCTGGTCTGAAAGATCAGGCCGCCGCCACCGGCTGCCGCATGAGACCG
>Cluster_5913|Contig1|likelySeq@349|Allele_Dic2|pos_101|type1@side|from_DicSil
GATTTGCTCAGCTAACTCAACCACTTTACTCGCACAAGCATCACATTCCATGACACAAGCACAACTAAACAACTTCTCGCTTTCTCGGTGTTCGTTCACACCTTCACCAAGACCTGGTCT
>Cluster_5913|Contig1|likelySeq@349|Allele_Silur|pos_101|type1@middle|from_DicSil
TCACATTCCATGACACAAGCACAACTAAACAACTTCTCGCTTTCTCGGTGTTCGTTCACAGCTTCACCAAGACCTGGTCTGAAAGATCAGGCCGCCGCCACCGGCTGCCGCATGAGACCG
>Cluster_5913|Contig1|likelySeq@349|Allele_Silur|pos_101|type1@side|from_DicSil
TTTCTCGGTGTTCGTTCACAGCTTCACCAAGACCTGGTCTGAAAGATCAGGCCGCCGCCACCGGCTGCCGCATGAGACCGCCGGCTATGCCTTTGCCGGCCTGCCTCCCCAGCCTCTCCT
>Cluster_2200|Contig1|likelySeq@429|Allele_Dic2|pos_174|type3|from_DicSil
ACCCCTCTTGTCCTTGTCATCCCACCCTCTCACCCAAGGCTGGCCAGGCGCTGACCGGGTCTCTGGGGAAGAGTGCTTGCTCAGGTTATCCGTCACCTTCGACTTAATGGCAGCAAATAC
>Cluster_2200|Contig1|likelySeq@429|Allele_Silur|pos_174|type3|from_DicSil
ACCCCTCTTGTCCTTGTCATCCCACCCTCTCACCCAAGGCTGGCCAGGCGCTGACCGGGTCTCTGGGGAAGAGTGCTTGCTCAGGTTATCCGTGACCTTCGACTTAATGGCAGCAAATAC
>Cluster_11438|Contig1|original@915|Allele_Dic2|pos_101|type1@middle|from_DicSil
CTGGAAAGGAAGGTGCAAGGCCGAACAATGGAACTGCTGATAAGAAAATGCCGAATGTTGAAACTGCTGCTAAGAAAATGCCGAATCTTGAAACTGCTGCTAAGAAAAGGCGCAAGACTG
>Cluster_11438|Contig1|original@915|Allele_Dic2|pos_101|type1@side|from_DicSil
TCGCAGAATCGTCTCAAGGACAAAGATCAGAGACACAGCTCTGGAAAGGAAGGTGCAAGGCCGAACAATGGAACTGCTGATAAGAAAATGCCGAATGTTGAAACTGCTGCTAAGAAAATG
>Cluster_11438|Contig1|original@915|Allele_Silur|pos_101|type1@middle|from_DicSil
CTGGAAAGGAAGGTGCAAGGCCGAACAATGGAACTGCTGATAAGAAAATGCCGAATGTTGGAACTGCTGCTAAGAAAATGCCGAATCTTGAAACTGCTGCTAAGAAAAGGCGCAAGACTG
>Cluster_11438|Contig1|original@915|Allele_Silur|pos_101|type1@side|from_DicSil
TAAGAAAATGCCGAATGTTGGAACTGCTGCTAAGAAAATGCCGAATCTTGAAACTGCTGCTAAGAAAAGGCGCAAGACTGAAAAATAAGTCGGTGCTGCAGAAATATTTCTTGCGTGTCA
>Cluster_9826|Contig1|likelySeq@178|Allele_Dic2|pos_101|type1@middle|from_DicSil
CAATATCCGACCATCAACAGCAAACCGTAAAACCAATCCGACACAAAAGAAATTGTACACCTGAGAAGCTAGCAGCAGCTTCAAGCTCTGCTAGCAGTGGAAGTTTACGACGACGCAGGA
>Cluster_9826|Contig1|likelySeq@178|Allele_Dic2|pos_101|type1@side|from_DicSil
CTTGGGTGGTGGATTATTCCCAACAAGAAAAGATTAAACACAATATCCGACCATCAACAGCAAACCGTAAAACCAATCCGACACAAAAGAAATTGTACACCTGAGAAGCTAGCAGCAGCT
>Cluster_9826|Contig1|likelySeq@178|Allele_Silur|pos_101|type1@middle|from_DicSil
CAATATCCGACCATCAACAGCAAACCGTAAAACCAATCCGACACAAAAGAAATTGTACACTTGAGAAGCTAGCAGCAGCTTCAAGCTCTGCTAGCAGTGGAAGTTTACGACGACGCAGGA
>Cluster_9826|Contig1|likelySeq@178|Allele_Silur|pos_101|type1@side|from_DicSil
ACACAAAAGAAATTGTACACTTGAGAAGCTAGCAGCAGCTTCAAGCTCTGCTAGCAGTGGAAGTTTACGACGACGCAGGAGATGTCGTCTTTGCTCTTCCTGTTCACCGCCTGCTCCGTC
>Cluster_26724|Contig1|original@356|Allele_Dic2|pos_93|type2|from_DicSil
CGCTGGAGTCCAGCAGTGGACATTTTGTTCCAGTAGCTGGGGTCCTCCTTGCATTTCTGAAAGAAGGCTGCAATCTTGTCACTTGCCTCCTTGCCGTTGAGCGGGTTGATATGGAAACCC
>Cluster_26724|Contig1|original@356|Allele_Silur|pos_93|type2|from_DicSil
GGTCCTCCTTGCATTTCTGAAAGAAGGCTGCAATCTTGTCGCTTGCCTCCTTGCCGTTGAGCGGGTTGATATGGAAACCCGAAACATCGTTGACGATGATTTCTGCTGGTCCTCCTTGAT
>Cluster_4676|Contig2|original@1759|Allele_Dic2|pos_154|type3|from_DicSil
CATTGCCTCTAGCAGACTCCAGTGCCTTGATTAGCTTTTTAATCTTCCAGATTTCAATGTTCCTATCAGTTTCATGGCTCTCAGACATCTTGATAGAGCCCGGCTAAGACTAGTTCACCT
>Cluster_4676|Contig2|original@1759|Allele_Silur|pos_154|type3|from_DicSil
CATTGCCTCTAGCAGACTCCAGTGCCTTGATTAGCTTTTTAATCTTCCAGATTTCAATGTTCCTATCAGTTTCCTGGCTCTCAGACATCTTGATAGAGCCCGGCTAAGACTAGTTCACCT
>Cluster_477|Contig1|complementarySeq@227|Allele_Dic2|pos_101|type1@middle|from_DicSil
CACCATGACCCCAGGCTTGGGCCCTGCTGGCTGCCTCTTCGTGCTGATGCCCTCGCCACGCGCCTTGGCCTCCGCCTTCAGCTTGTCATTGTTGAGTTTCCTCTGGAGGACCTCCTCGTT
>Cluster_477|Contig1|complementarySeq@227|Allele_Dic2|pos_101|type1@side|from_DicSil
CGTACGGGATGGGGGGGACCGTCTCGATGGGGGGGCCCTCCACCATGACCCCAGGCTTGGGCCCTGCTGGCTGCCTCTTCGTGCTGATGCCCTCGCCACGCGCCTTGGCCTCCGCCTTCA
>Cluster_477|Contig1|complementarySeq@227|Allele_Silur|pos_101|type1@middle|from_DicSil
CACCATGACCCCAGGCTTGGGCCCTGCTGGCTGCCTCTTCGTGCTGATGCCCTCGCCACGTGCCTTGGCCTCCGCCTTCAGCTTGTCATTGTTGAGTTTCCTCTGGAGGACCTCCTCGTT
>Cluster_477|Contig1|complementarySeq@227|Allele_Silur|pos_101|type1@side|from_DicSil
GTGCTGATGCCCTCGCCACGTGCCTTGGCCTCCGCCTTCAGCTTGTCATTGTTGAGTTTCCTCTGGAGGACCTCCTCGTTGCACCTGGATGGCTGCACGTGCTCCACACGCACATGGATC
>Cluster_10886|Contig1|original@355|Allele_Dic2|pos_77|type3|from_DicSil
TGCATATCTATTAACACGTGGGAGGGCATGGTCAATCTCTCTCAGCGTCAGAAACACATTGAGTGAAAAGTTTTTGTCAGCATCTGTCATTGGAATGGACACAGGAGACCTTCTTTATAG
>Cluster_10886|Contig1|original@355|Allele_Silur|pos_77|type3|from_DicSil
TGCATATCTATTAACACGTGGGAGGGCATGGTCAATCTCTCTCAGCGTCAGAAACACATTGAGTGAAAAGTTTTTGCCAGCATCTGTCATTGGAATGGACACAGGAGACCTTCTTTATAG
>Cluster_6194|Contig2|original@1353|Allele_Dic2|pos_101|type1@middle|from_DicSil
GGAAGCAGACAAGTACTGCAAGGCCATCATCGGGAGGCTGTCGCGCGGTGCCACCTGCCTGAAGGGCAGCCTGCTGGTGATTGCGCTCGCAGCCGGGGCCGGCTTCATGCTCTCCCCCAA
>Cluster_6194|Contig2|original@1353|Allele_Dic2|pos_101|type1@side|from_DicSil
TGGAGGAAGCTGAGGACTCTGGCGAGAAGGCATCCATCAAGGAAGCAGACAAGTACTGCAAGGCCATCATCGGGAGGCTGTCGCGCGGTGCCACCTGCCTGAAGGGCAGCCTGCTGGTGA
>Cluster_6194|Contig2|original@1353|Allele_Silur|pos_101|type1@middle|from_DicSil
GGAAGCAGACAAGTACTGCAAGGCCATCATCGGGAGGCTGTCGCGCGGTGCCACCTGCCTCAAGGGCAGCCTGCTGGTGATTGCGCTCGCAGCCGGGGCCGGCTTCATGCTCTCCCCCAA
>Cluster_6194|Contig2|original@1353|Allele_Silur|pos_101|type1@side|from_DicSil
TCGCGCGGTGCCACCTGCCTCAAGGGCAGCCTGCTGGTGATTGCGCTCGCAGCCGGGGCCGGCTTCATGCTCTCCCCCAACCTGGACCTCGAGAAGCTCCAGGCGATGGCGTTGGAGCTC
>Cluster_6239|Contig3|complementarySeq@675|Allele_Dic2|pos_101|type1@middle|from_DicSil
CCGGCTGCGCTTCTTGTCTTTCGTGCGGTGTATGCTTCTGCCGTCCTCGCCCGTGGTTGTAGTGACTGCGTGGTCGAGTGATTGCTTGGCCGGTAGTACCTTGACTGGGATTGGATCGAG
>Cluster_6239|Contig3|complementarySeq@675|Allele_Dic2|pos_101|type1@side|from_DicSil
CCAGCTCCGCAAACTTCCGGTCGCGCTTCCTTTGCCCGCCCCGGCTGCGCTTCTTGTCTTTCGTGCGGTGTATGCTTCTGCCGTCCTCGCCCGTGGTTGTAGTGACTGCGTGGTCGAGTG
>Cluster_6239|Contig3|complementarySeq@675|Allele_Silur|pos_101|type1@middle|from_DicSil
CCGGCTGCGCTTCTTGTCTTTCGTGCGGTGTATGCTTCTGCCGTCCTCGCCCGTGGTTGTGGTGACTGCGTGGTCGAGTGATTGCTTGGCCGGTAGTACCTTGACTGGGATTGGATCGAG
>Cluster_6239|Contig3|complementarySeq@675|Allele_Silur|pos_101|type1@side|from_DicSil
CCGTCCTCGCCCGTGGTTGTGGTGACTGCGTGGTCGAGTGATTGCTTGGCCGGTAGTACCTTGACTGGGATTGGATCGAGCATGCCTTGGCCGGACACGCCTAGCCCCATGCCCTCCCGG
>Cluster_1422|Contig1|likelySeq@800|Allele_Dic2|pos_101|type1@middle|from_DicSil
ATACTCGATATGAGACTGGTAATTACGGTCTAATGCAAATGTCACACGGGAAGTGCTTGGCGAATCACCAGCCCGCGAAGGGTAAAATAAATCACTCCCACTATTGCATATGAAAGCATC
>Cluster_1422|Contig1|likelySeq@800|Allele_Dic2|pos_101|type1@side|from_DicSil
ACTTCACTAGGTACTTCCTTAAACCTTCTCCTCCCCAACGATACTCGATATGAGACTGGTAATTACGGTCTAATGCAAATGTCACACGGGAAGTGCTTGGCGAATCACCAGCCCGCGAAG
>Cluster_1422|Contig1|likelySeq@800|Allele_Silur|pos_101|type1@middle|from_DicSil
ATACTCGATATGAGACTGGTAATTACGGTCTAATGCAAATGTCACACGGGAAGTGCTTGGTGAATCACCAGCCCGCGAAGGGTAAAATAAATCACTCCCACTATTGCATATGAAAGCATC
>Cluster_1422|Contig1|likelySeq@800|Allele_Silur|pos_101|type1@side|from_DicSil
GTCACACGGGAAGTGCTTGGTGAATCACCAGCCCGCGAAGGGTAAAATAAATCACTCCCACTATTGCATATGAAAGCATCAAAATCTGTAGGAGCCATGCCTGCAGATATTAATAGGGAA
>Cluster_273|Contig11|likelySeq@770|Allele_Dic2|pos_101|type1@middle|from_DicSil
TGCAGTGTGTAGTTGAGACTAGTCTCATGGGTCCTTTGCCTGCAGTTTGCTTGTTGTCCCAAGCAGAATAAATTTGTTTCTGTGAATGTGAATGCGTTTTTAACGCAGTGCTTCAACACA
>Cluster_273|Contig11|likelySeq@770|Allele_Dic2|pos_101|type1@side|from_DicSil
TGAAACTAGAACTCTTCAAGATGCATCATTTTTCCCCTGTTGCAGTGTGTAGTTGAGACTAGTCTCATGGGTCCTTTGCCTGCAGTTTGCTTGTTGTCCCAAGCAGAATAAATTTGTTTC
>Cluster_273|Contig11|likelySeq@770|Allele_Silur|pos_101|type1@middle|from_DicSil
TGCAGTGTGTAGTTGAGACTAGTCTCATGGGTCCTTTGCCTGCAGTTTGCTTGTTGTCCCGAGCAGAATAAATTTGTTTCTGTGAATGTGAATGCGTTTTTAACGCAGTGCTTCAACACA
>Cluster_273|Contig11|likelySeq@770|Allele_Silur|pos_101|type1@side|from_DicSil
TGCAGTTTGCTTGTTGTCCCGAGCAGAATAAATTTGTTTCTGTGAATGTGAATGCGTTTTTAACGCAGTGCTTCAACACAGTAAAATACTGTTTCTGTTTTCTATTAATCGATGTTGACA
>Cluster_10437|Contig2|likelySeq@1437|Allele_Dic2|pos_101|type1@middle|from_DicSil
AGCACCCTCGGTGTAGTGGCCCTTGGCCCAGTTGTTACCGGCACCAGATTGCCCAAAGACAAAGTTGTCAGGGCGGAAGATCTGCCCATAAGGGCCAGTGCGGACACTGTCCATGGTACC
>Cluster_10437|Contig2|likelySeq@1437|Allele_Dic2|pos_101|type1@side|from_DicSil
CCTCCTTCCTCACAACATCCAAAACAGAATCGATAAGCTCAGCACCCTCGGTGTAGTGGCCCTTGGCCCAGTTGTTACCGGCACCAGATTGCCCAAAGACAAAGTTGTCAGGGCGGAAGA
>Cluster_10437|Contig2|likelySeq@1437|Allele_Silur|pos_101|type1@middle|from_DicSil
AGCACCCTCGGTGTAGTGGCCCTTGGCCCAGTTGTTACCGGCACCAGATTGCCCAAAGACGAAGTTGTCAGGGCGGAAGATCTGCCCATAAGGGCCAGTGCGGACACTGTCCATGGTACC
>Cluster_10437|Contig2|likelySeq@1437|Allele_Silur|pos_101|type1@side|from_DicSil
GCACCAGATTGCCCAAAGACGAAGTTGTCAGGGCGGAAGATCTGCCCATAAGGGCCAGTGCGGACACTGTCCATGGTACCAGGCTCAAGGTCCATAAGAACAGCCCGGGGCACAAAGCGA
>Cluster_21070|Contig1|original@1146|Allele_Dic2|pos_132|type3|from_DicSil
CGAAAGAGAACCTTGAAATTTCTTCACTGAATGAGTTGGGCCCATTCCGTCGAAGAACTTGAATCACACGCCTGCACAACTCTTCTATTTCATGGGTAAAGTATTGCATGAACGCGCAAC
>Cluster_21070|Contig1|original@1146|Allele_Silur|pos_132|type3|from_DicSil
CGAAAGAGAACCTTGAAATTTCTTCACTGAATGAGTTGGGCCCATTCCGTCAAAGAACTTGAATCACACGCCTGCACAACTCTTCTATTTCATGGGTAAAGTATTGCATGAACGCGCAAC
>Cluster_8405|Contig1|likelySeq@1160|Allele_Dic2|pos_108|type2|from_DicSil
TGTGTGTTCTTGGGGCGTAATCATAGCATGCTTTACTTGTCACTGCCCTCAAATTCGAAGTTTTCCTTGTTGTAAGTGTGCTCTAGCACAACGATTTAACATTGTGGTTGACTGTTGAGA
>Cluster_8405|Contig1|likelySeq@1160|Allele_Silur|pos_108|type2|from_DicSil
CACTGCCCTCAAATTCGAAGTTTTCCTTGTTGTAAGTGTGTTCTAGCACAACGATTTAACATTGTGGTTGACTGTTGAGAAGACCTCTGCATATCGTGACTAATCGTGGTTCTTGTTTTT
>Cluster_11354|Contig3|original@112|Allele_Dic2|pos_50|type3|from_DicSil
CTGAGACATGGCAACTGGAAGGTTGTTTGAAGCAAATCTCCCAGAAATGCTCCCTCCATGTTGTTGAACCCCGGAGGATGGAAGGCCGCTCATCGCAGCATTCCTTTGTGCAAGTGATCC
>Cluster_11354|Contig3|original@112|Allele_Silur|pos_50|type3|from_DicSil
CTGAGACATGGCAACTGGAAGGTTGTTTGAAGCAAATCTCCCAGAAATGATCCCTCCATGTTGTTGAACCCCGGAGGATGGAAGGCCGCTCATCGCAGCATTCCTTTGTGCAAGTGATCC
>Cluster_14879|Contig6|original@103|Allele_Dic2|pos_61|type3|from_DicSil
TTATCCATCTTGATTGATTTCTTCGATCGCCACCACCCAGTTCAGTTCTCCGTCAGTTTCACCCGTCTCCGCCGCGCTTGCCCCGCCCGAATCTGTCGGCAACTTTTCACGTCGTTCTAC
>Cluster_14879|Contig6|original@103|Allele_Silur|pos_61|type3|from_DicSil
TTATCCATCTTGATTGATTTCTTCGATCGCCACCACCCAGTTCAGTTCTCCGTCAGTTTCTCCCGTCTCCGCCGCGCTTGCCCCGCCCGAATCTGTCGGCAACTTTTCACGTCGTTCTAC
>Cluster_4682|Contig1|complementarySeq@1702|Allele_Dic2|pos_101|type1@middle|from_DicSil
GCCCCGCGCAGGAGGGAGGACAGGATGTGAGCGCTGTCTCGATGCAGCGCTCTCTTATGTATGATGGTTTGCCGAGTTTTGGCTGGGTTGCTGTGGTCCACGACTGCTTTAAAGTTTGAT
>Cluster_4682|Contig1|complementarySeq@1702|Allele_Dic2|pos_101|type1@side|from_DicSil
CGCGGAGATGATCCTGAGGGTCGACGAGATCATAACCTGCGCCCCGCGCAGGAGGGAGGACAGGATGTGAGCGCTGTCTCGATGCAGCGCTCTCTTATGTATGATGGTTTGCCGAGTTTT
>Cluster_4682|Contig1|complementarySeq@1702|Allele_Silur|pos_101|type1@middle|from_DicSil
GCCCCGCGCAGGAGGGAGGACAGGATGTGAGCGCTGTCTCGATGCAGCGCTCTCTTATGTGTGATGGTTTGCCGAGTTTTGGCTGGGTTGCTGTGGTCCACGACTGCTTTAAAGTTTGAT
>Cluster_4682|Contig1|complementarySeq@1702|Allele_Silur|pos_101|type1@side|from_DicSil
GATGCAGCGCTCTCTTATGTGTGATGGTTTGCCGAGTTTTGGCTGGGTTGCTGTGGTCCACGACTGCTTTAAAGTTTGATTGACCCCATTTCGATTGTCGTTGAACCCTGACCCCTAAGC
>Cluster_3039|Contig1|original@146|Allele_Dic2|pos_101|type1@middle|from_DicSil
GCGCCTGGGAGTTCTCCTGGGACCAGGACAGCCTCCTGCGGCAGCTCAAGGAAAGCCTGCCCGCGCACCAGGGCCGCGCCCACATGGACTTCGTCTACATCGGCGGACTGCGCGACGACA
>Cluster_3039|Contig1|original@146|Allele_Dic2|pos_101|type1@side|from_DicSil
GCCAACCAGCTCCCCATCCGCGCCTGCCGCGGCGCGGACGGCGCCTGGGAGTTCTCCTGGGACCAGGACAGCCTCCTGCGGCAGCTCAAGGAAAGCCTGCCCGCGCACCAGGGCCGCGCC
>Cluster_3039|Contig1|original@146|Allele_Silur|pos_101|type1@middle|from_DicSil
GCGCCTGGGAGTTCTCCTGGGACCAGGACAGCCTCCTGCGGCAGCTCAAGGAAAGCCTGCGCGCGCACCAGGGCCGCGCCCACATGGACTTCGTCTACATCGGCGGACTGCGCGACGACA
>Cluster_3039|Contig1|original@146|Allele_Silur|pos_101|type1@side|from_DicSil
GCAGCTCAAGGAAAGCCTGCGCGCGCACCAGGGCCGCGCCCACATGGACTTCGTCTACATCGGCGGACTGCGCGACGACATCCCGGCAGAGGACCAGGACAAGGTCGCGCTCGAGCTCTA
>Cluster_7301|Contig1|original@1727|Allele_Dic2|pos_109|type2|from_DicSil
CAGTTCCAAAGCCTCAACCCACATTATGGTTGGTGAATATATACGGCCGTCATCTGTAGGATCTCTGTAAACCCCACCCTCGGTTTTGTAGTGCGGTAATTCAGAGTCAAAATTAACAGT
>Cluster_7301|Contig1|original@1727|Allele_Silur|pos_109|type2|from_DicSil
ATACGGCCGTCATCTGTAGGATCTCTGTAAACCCCACCCTTGGTTTTGTAGTGCGGTAATTCAGAGTCAAAATTAACAGTTTCAGAAGCGACTATTATTAACTCATTGCTGAGCACAGTA
>Cluster_10206|Contig2|complementarySeq@216|Allele_Dic2|pos_101|type1@middle|from_DicSil
AACAGCAGTCGCTAACATGGTTTCACGGTTTTGTCACCAGGATTCAAACATAATAGTAGTCCATTACATAGCTTATAGGATAAAGATCAGCCTCGATGAAGCACCACAGTTCGTTGATAA
>Cluster_10206|Contig2|complementarySeq@216|Allele_Dic2|pos_101|type1@side|from_DicSil
AATGGCACGCAGTAACAGAATTATCGGTTTCACATGCTCAAACAGCAGTCGCTAACATGGTTTCACGGTTTTGTCACCAGGATTCAAACATAATAGTAGTCCATTACATAGCTTATAGGA
>Cluster_10206|Contig2|complementarySeq@216|Allele_Silur|pos_101|type1@middle|from_DicSil
AACAGCAGTCGCTAACATGGTTTCACGGTTTTGTCACCAGGATTCAAACATAATAGTAGTTCATTACATAGCTTATAGGATAAAGATCAGCCTCGATGAAGCACCACAGTTCGTTGATAA
>Cluster_10206|Contig2|complementarySeq@216|Allele_Silur|pos_101|type1@side|from_DicSil
GATTCAAACATAATAGTAGTTCATTACATAGCTTATAGGATAAAGATCAGCCTCGATGAAGCACCACAGTTCGTTGATAATTTCCTAGTCCTTGCTTCCTTTGAGGTTTCCATTCTTAAC
>Cluster_10132|Contig1|original@76|Allele_Dic2|pos_61|type3|from_DicSil
ACCCCATCCCTGCACGTGCTCCCTGCTTCGCTCCACTCGTCACGCTCCAGCTGCCGGCCGGCCCCCCACCAGCACGCGATCTCCACTCGCTCCGTCCGGCCGGATCCCCTTCCTCCCCTC
>Cluster_10132|Contig1|original@76|Allele_Silur|pos_61|type3|from_DicSil
ACCCCATCCCTGCACGTGCTCCCTGCTTCGCTCCACTCGTCACGCTCCAGCTGCCGGCCGCCCCCCCACCAGCACGCGATCTCCACTCGCTCCGTCCGGCCGGATCCCCTTCCTCCCCTC
>Cluster_10573|Contig2|original@1419|Allele_Dic2|pos_101|type1@middle|from_DicSil
CAATTGAAATCAAGATACCGAAACGGGTGATGTTAAGCACTCTGAGCACACCTTAGCCATCTTTTTTCACTTTGAGGAACACATGGGAGTTTCTCGCTCCTGCCCTCCTCGCATGCCTGG
>Cluster_10573|Contig2|original@1419|Allele_Dic2|pos_101|type1@side|from_DicSil
GCAATTGAAGACCTCCAGCACTGCCAAAAGAGCTGATTTTCAATTGAAATCAAGATACCGAAACGGGTGATGTTAAGCACTCTGAGCACACCTTAGCCATCTTTTTTCACTTTGAGGAAC
>Cluster_10573|Contig2|original@1419|Allele_Silur|pos_101|type1@middle|from_DicSil
CAATTGAAATCAAGATACCGAAACGGGTGATGTTAAGCACTCTGAGCACACCTTAGCCATATTTTTTCACTTTGAGGAACACATGGGAGTTTCTCGCTCCTGCCCTCCTCGCATGCCTGG
>Cluster_10573|Contig2|original@1419|Allele_Silur|pos_101|type1@side|from_DicSil
TCTGAGCACACCTTAGCCATATTTTTTCACTTTGAGGAACACATGGGAGTTTCTCGCTCCTGCCCTCCTCGCATGCCTGGGAAGGAAATCACTTGTGGCATGTTGATCGATGACCCCCGT
>Cluster_7053|Contig3|original@675|Allele_Dic2|pos_141|type3|from_DicSil
CAACTGCTGACACTGGCTTTGGTGCCTCGAAAAGGTTGAAGGTCGACAATTGCGCAGCTTTGGGCTGTGGTACAACCTCCGGAAGATTCAAGAAATACCTTACGGCTGTCTTCCGGAGAG
>Cluster_7053|Contig3|original@675|Allele_Silur|pos_141|type3|from_DicSil
CAACTGCTGACACTGGCTTTGGTGCCTCGAAAAGGTTGAAGGTCGACAATTGCGCAGCTTCGGGCTGTGGTACAACCTCCGGAAGATTCAAGAAATACCTTACGGCTGTCTTCCGGAGAG
>Cluster_7544|Contig1|original@437|Allele_Dic2|pos_61|type3|from_DicSil
AATATCTTCTGTTTTTCTCTGATAATTTGGGTAACCCAGAGGTCAGTGATCCGTCATTTGTTCTGGGACAAAGACGATTTTATCAGAGTTCTTTTGCTGCAAGGGATGATTTTTCTTCTC
>Cluster_7544|Contig1|original@437|Allele_Silur|pos_61|type3|from_DicSil
AATATCTTCTGTTTTTCTCTGATAATTTGGGTAACCCAGAGGTCAGTGATCCGTCATTTGCTCTGGGACAAAGACGATTTTATCAGAGTTCTTTTGCTGCAAGGGATGATTTTTCTTCTC
>Cluster_5296|Contig2|likelySeq@1574|Allele_Dic2|pos_101|type1@middle|from_DicSil
GCGGCACCTTCTCCATCATCAACCAGAGTCAGGCCCTGAGCTGCTTCCCGCGGGTGAAGGTCGTGCACACATCGGCGAAGGTCCATGGCCAGATCTACATCCCGGAGATCAACTGGATGC
>Cluster_5296|Contig2|likelySeq@1574|Allele_Dic2|pos_101|type1@side|from_DicSil
GCGATCATGGCATCGGTGGTCGGAAGCCAAGCGATCATCAGCGGCACCTTCTCCATCATCAACCAGAGTCAGGCCCTGAGCTGCTTCCCGCGGGTGAAGGTCGTGCACACATCGGCGAAG
>Cluster_5296|Contig2|likelySeq@1574|Allele_Silur|pos_101|type1@middle|from_DicSil
GCGGCACCTTCTCCATCATCAACCAGAGTCAGGCCCTGAGCTGCTTCCCGCGGGTGAAGGCCGTGCACACATCGGCGAAGGTCCATGGCCAGATCTACATCCCGGAGATCAACTGGATGC
>Cluster_5296|Contig2|likelySeq@1574|Allele_Silur|pos_101|type1@side|from_DicSil
CTGCTTCCCGCGGGTGAAGGCCGTGCACACATCGGCGAAGGTCCATGGCCAGATCTACATCCCGGAGATCAACTGGATGCTCATGGTGCTCTGCATCGCGGTCACCGTCGGGTTCCGCGA
>Cluster_3485|Contig4|original@3088|Allele_Dic2|pos_97|type3|from_DicSil
CAAATTTTGTGCCATGGTCCATAAAGAGAACAAGTGCTGGTGTGTGTTCCGATCCAGTAAATTTTCTTCATGTGCCACACAAGTGGAGACGACTCTACTTTTTTACCATGATCTTGAGAG
>Cluster_3485|Contig4|original@3088|Allele_Silur|pos_97|type3|from_DicSil
CAAATTTTGTGCCATGGTCCATAAAGAGAACAAGTGCTGGTGTGTGTTCCGATCCAGTAAATTTTCTTCATGTGCCACACAAGTGGAGACGACTCTGCTTTTTTACCATGATCTTGAGAG
>Cluster_7429|Contig1|original@1025|Allele_Dic2|pos_61|type3|from_DicSil
CACTTTCTCCGTGCAGAGACTAAGCGCATTGTCCTGGCTATTTTCGATATCCCTCGTCATGTTCTCCGAGGCATTCTCATCATGCACCACGTTTGGCCTGTCGAACCCATGGGATGGCAC
>Cluster_7429|Contig1|original@1025|Allele_Silur|pos_61|type3|from_DicSil
CACTTTCTCCGTGCAGAGACTAAGCGCATTGTCCTGGCTATTTTCGATATCCCTCGTCATCTTCTCCGAGGCATTCTCATCATGCACCACGTTTGGCCTGTCGAACCCATGGGATGGCAC
>Cluster_6320|Contig1|original@1396|Allele_Dic2|pos_134|type3|from_DicSil
TTGAAACTCATGCTAGTGACGCCGGTGGACATCTTGCGGCTAACTTCCGCGCCACTGATCTTGAGGCGCTCGCCCAAGGCGTTAACTTTGTCCATGAGATTGTCGCTCATCTTGTTACAG
>Cluster_6320|Contig1|original@1396|Allele_Silur|pos_134|type3|from_DicSil
TTGAAACTCATGCTAGTGACGCCGGTGGACATCTTGCGGCTAACTTCCGCGCCGCTGATCTTGAGGCGCTCGCCCAAGGCGTTAACTTTGTCCATGAGATTGTCGCTCATCTTGTTACAG
>Cluster_9897|Contig1|likelySeq@174|Allele_Dic2|pos_150|type3|from_DicSil
TTCCCTTTAAATCCCCATCCCCTCCCGTCTCCTCCTCCACTCATCCAATCCTCCCTGCCAAGCGAGCCCAAGAAAGTTTCCGATCGAATCGAAGCAAAGGCTTTCTCGTCCGCCTCCAAG
>Cluster_9897|Contig1|likelySeq@174|Allele_Silur|pos_150|type3|from_DicSil
TTCCCTTTAAATCCCCATCCCCTCCCGTCTCCTCCTCCACTCATCCAATCCTCCCTGCCAAGCGAGCCCCAGAAAGTTTCCGATCGAATCGAAGCAAAGGCTTTCTCGTCCGCCTCCAAG
>Cluster_5950|Contig1|original@745|Allele_Dic2|pos_101|type1@middle|from_DicSil
GCGTGCGAAAACCTGCAGTTCATCTCTGTAAATAACCCTGGAGTCGGGCCTTAGTTACTCTGGGGGGCTCGCTTCCATTCAAAAGCGCGCCCCGGCGTAAAATTGTTAATTCTAGGTGAT
>Cluster_5950|Contig1|original@745|Allele_Dic2|pos_101|type1@side|from_DicSil
GGGGGTGGAAGCGACACCGACGACTTATGAAGCGCGACCGGCGTGCGAAAACCTGCAGTTCATCTCTGTAAATAACCCTGGAGTCGGGCCTTAGTTACTCTGGGGGGCTCGCTTCCATTC
>Cluster_5950|Contig1|original@745|Allele_Silur|pos_101|type1@middle|from_DicSil
GCGTGCGAAAACCTGCAGTTCATCTCTGTAAATAACCCTGGAGTCGGGCCTTAGTTACTCCGGGGGGCTCGCTTCCATTCAAAAGCGCGCCCCGGCGTAAAATTGTTAATTCTAGGTGAT
>Cluster_5950|Contig1|original@745|Allele_Silur|pos_101|type1@side|from_DicSil
GAGTCGGGCCTTAGTTACTCCGGGGGGCTCGCTTCCATTCAAAAGCGCGCCCCGGCGTAAAATTGTTAATTCTAGGTGATATTCTCCCAGCAAGCTGTCTGGGAGACCTAATACCTTCTG
>Cluster_5705|Contig1|complementarySeq@220|Allele_Dic2|pos_101|type1@middle|from_DicSil
TTAGTTTACAAGAGGGCGGGCAGGAGAGCTAACTAGGCATCTTCACAACTACAAAGGGCATACACAGATTCGTCCTCAACAACTCGACGCCGATGCTCCAACAATCAAGCATCAGCTTCC
>Cluster_5705|Contig1|complementarySeq@220|Allele_Dic2|pos_101|type1@side|from_DicSil
GGTCGGAACACATTTGGCGAACTCCAAAAAGAACAGCACCTTAGTTTACAAGAGGGCGGGCAGGAGAGCTAACTAGGCATCTTCACAACTACAAAGGGCATACACAGATTCGTCCTCAAC
>Cluster_5705|Contig1|complementarySeq@220|Allele_Silur|pos_101|type1@middle|from_DicSil
TTAGTTTACAAGAGGGCGGGCAGGAGAGCTAACTAGGCATCTTCACAACTACAAAGGGCACACACAGATTCGTCCTCAACAACTCGACGCCGATGCTCCAACAATCAAGCATCAGCTTCC
>Cluster_5705|Contig1|complementarySeq@220|Allele_Silur|pos_101|type1@side|from_DicSil
CTTCACAACTACAAAGGGCACACACAGATTCGTCCTCAACAACTCGACGCCGATGCTCCAACAATCAAGCATCAGCTTCCAGCTTCTTAGAATTCAAATTAAAGCACATGCACTTGTCTA
>Cluster_3524|Contig11|original@1113|Allele_Dic2|pos_101|type1@middle|from_DicSil
CTAATCCCAATGCTGGCGAGCTCATTGCGTCTGTCTGAACCTGGCTTCAGATCAAGACTGCATAGGGGATTTTTTTCTTTTAAAATGGTTTTTTTTTATGTTTGTAAATCTTGTAATTTT
>Cluster_3524|Contig11|original@1113|Allele_Dic2|pos_101|type1@side|from_DicSil
GCAGCTACTCACCAGTGCTCCGATTCTTAGGCCCTTGACCCTAATCCCAATGCTGGCGAGCTCATTGCGTCTGTCTGAACCTGGCTTCAGATCAAGACTGCATAGGGGATTTTTTTCTTT
>Cluster_3524|Contig11|original@1113|Allele_Silur|pos_101|type1@middle|from_DicSil
CTAATCCCAATGCTGGCGAGCTCATTGCGTCTGTCTGAACCTGGCTTCAGATCAAGACTGTATAGGGGATTTTTTTCTTTTAAAATGGTTTTTTTTTATGTTTGTAAATCTTGTAATTTT
>Cluster_3524|Contig11|original@1113|Allele_Silur|pos_101|type1@side|from_DicSil
CTGGCTTCAGATCAAGACTGTATAGGGGATTTTTTTCTTTTAAAATGGTTTTTTTTTATGTTTGTAAATCTTGTAATTTTCATTTTATTTTTTGCACTCTGTACTTACGTATGCTGATGC
>Cluster_1124|Contig3|original@2064|Allele_Dic2|pos_138|type3|from_DicSil
GGGAACATGAAATCGATCAGCTCGAGAAGCCCAGGAGTGCTTCTTTGCCTGGAAGGTTGGAGCAAGGATAGAAAGCCACATCCTGGCGAGGATCGGCCTGTGCACTCGGTGGCTGCAGTT
>Cluster_1124|Contig3|original@2064|Allele_Silur|pos_138|type3|from_DicSil
GGGAACATGAAATCGATCAGCTCGAGAAGCCCAGGAGTGCTTCTTTGCCTGGAAGGTCGGAGCAAGGATAGAAAGCCACATCCTGGCGAGGATCGGCCTGTGCACTCGGTGGCTGCAGTT
>Cluster_13960|Contig1|original@836|Allele_Dic2|pos_151|type3|from_DicSil
GGAATCGTCGTATGTACTTTCCCCCGTTGGAGCAATGATATAAGAGCCATGATCTCCAACAGATTTATCCATCTTGCAAGCGTACTGATAACATCCATAGAACGAAAGCACCGAACCAAG
>Cluster_13960|Contig1|original@836|Allele_Silur|pos_151|type3|from_DicSil
GGAATCGTCGTATGTACTTTCCCCCGTTGGAGCAATGATATAAGAGCCATGATCTCCAACAGATTTATCCGTCTTGCAAGCGTACTGATAACATCCATAGAACGAAAGCACCGAACCAAG
>Cluster_5722|Contig1|likelySeq@981|Allele_Dic2|pos_61|type3|from_DicSil
GGAAGGGGGTGGAGAAGAAGGGCGCGGCCATGGCGGCGGGCCGGAACTTTGTGGAAGCTTCTAGAAGCGATCAGTGGGAGCCGACTCGGAGCGTCGTCTTCGGGATCGGAGGAGTTGCCA
>Cluster_5722|Contig1|likelySeq@981|Allele_Silur|pos_61|type3|from_DicSil
GGAAGGGGGTGGAGAAGAAGGGCGCGGCCATGGCGGCGGGCCGGAACTTTGTGGAAGCTTGTAGAAGCGATCAGTGGGAGCCGACTCGGAGCGTCGTCTTCGGGATCGGAGGAGTTGCCA
>Cluster_454|Contig4|complementarySeq@312|Allele_Dic2|pos_101|type1@middle|from_DicSil
GTCACAGGGCAGAAGTATTTCAGATTACAAGACATCTAATACAAAAGGATTGCTCGTCTATTCTCTCAGGCTATAATCTCAATTTAGGGACTCCCTCCGATCAGCGGATCATCAATCCTT
>Cluster_454|Contig4|complementarySeq@312|Allele_Dic2|pos_101|type1@side|from_DicSil
TGCTTAGCATGCCATTGCAACCAGGATCTAGCCAAGCATGGTCACAGGGCAGAAGTATTTCAGATTACAAGACATCTAATACAAAAGGATTGCTCGTCTATTCTCTCAGGCTATAATCTC
>Cluster_454|Contig4|complementarySeq@312|Allele_Silur|pos_101|type1@middle|from_DicSil
GTCACAGGGCAGAAGTATTTCAGATTACAAGACATCTAATACAAAAGGATTGCTCGTCTAATCTCTCAGGCTATAATCTCAATTTAGGGACTCCCTCCGATCAGCGGATCATCAATCCTT
>Cluster_454|Contig4|complementarySeq@312|Allele_Silur|pos_101|type1@side|from_DicSil
ACAAAAGGATTGCTCGTCTAATCTCTCAGGCTATAATCTCAATTTAGGGACTCCCTCCGATCAGCGGATCATCAATCCTTGCATCCCCTGCCCGCCATCTTCAGTCACCTTGTTAGCTTG
>Cluster_5494|Contig2|original@3585|Allele_Dic2|pos_101|type1@middle|from_DicSil
CCCATTTTGTTTGGTACGGGAGTTCAGTAATTCGGCATTTGGAGAAAGGCTGTGGTTGGACATATGTTGATAGCATGCCCTATGATCCGGAAGCCCGCCCGGGCTCTTCTGACCACACAA
>Cluster_5494|Contig2|original@3585|Allele_Dic2|pos_101|type1@side|from_DicSil
GATGGATGAACACTGCTCGAAATCATATCATATCTACCGGCCCATTTTGTTTGGTACGGGAGTTCAGTAATTCGGCATTTGGAGAAAGGCTGTGGTTGGACATATGTTGATAGCATGCCC
>Cluster_5494|Contig2|original@3585|Allele_Silur|pos_101|type1@middle|from_DicSil
CCCATTTTGTTTGGTACGGGAGTTCAGTAATTCGGCATTTGGAGAAAGGCTGTGGTTGGATATATGTTGATAGCATGCCCTATGATCCGGAAGCCCGCCCGGGCTCTTCTGACCACACAA
>Cluster_5494|Contig2|original@3585|Allele_Silur|pos_101|type1@side|from_DicSil
GGAGAAAGGCTGTGGTTGGATATATGTTGATAGCATGCCCTATGATCCGGAAGCCCGCCCGGGCTCTTCTGACCACACAATAGCATTCTGCGGTGGAAATTTTTGCACCAGAATTTAGGA
>Cluster_6165|Contig1|original@346|Allele_Dic2|pos_101|type1@middle|from_DicSil
ACAGGATGACACCTTCAGATATATCAGGTTTTTCATCCTCTGTCCTTAAGATCCGACTAGCCCTGCAACAAGCTTACTAAAGCGGTTTCTTTCTTCTACCCCGGGCAAATTCGAGCGAGC
>Cluster_6165|Contig1|original@346|Allele_Dic2|pos_101|type1@side|from_DicSil
GGAAGCAGGGTTTTTCTTGTTCTTGTTCTTCTTCATTTGGACAGGATGACACCTTCAGATATATCAGGTTTTTCATCCTCTGTCCTTAAGATCCGACTAGCCCTGCAACAAGCTTACTAA
>Cluster_6165|Contig1|original@346|Allele_Silur|pos_101|type1@middle|from_DicSil
ACAGGATGACACCTTCAGATATATCAGGTTTTTCATCCTCTGTCCTTAAGATCCGACTAGTCCTGCAACAAGCTTACTAAAGCGGTTTCTTTCTTCTACCCCGGGCAAATTCGAGCGAGC
>Cluster_6165|Contig1|original@346|Allele_Silur|pos_101|type1@side|from_DicSil
TGTCCTTAAGATCCGACTAGTCCTGCAACAAGCTTACTAAAGCGGTTTCTTTCTTCTACCCCGGGCAAATTCGAGCGAGCGATCCAGCTTCATGCGAATACCAGGAACAGGAAGGAGAGG
>Cluster_7911|Contig3|original@973|Allele_Dic2|pos_101|type1@middle|from_DicSil
CATGGAAATTTCCAGAGGCTTTTCCTGGATTTGACCAGGGTCAGTGCCCGATTAGATATACCCTCAGGATCTTTGTTCTTACGTGGTGCTTCTCGATTAGCGCAAGATTTTTTCTTCTCT
>Cluster_7911|Contig3|original@973|Allele_Dic2|pos_101|type1@side|from_DicSil
ATTTGCAGACCTCTTTGCTTCTGTTACTTTTACAGCTCAACATGGAAATTTCCAGAGGCTTTTCCTGGATTTGACCAGGGTCAGTGCCCGATTAGATATACCCTCAGGATCTTTGTTCTT
>Cluster_7911|Contig3|original@973|Allele_Silur|pos_101|type1@middle|from_DicSil
CATGGAAATTTCCAGAGGCTTTTCCTGGATTTGACCAGGGTCAGTGCCCGATTAGATATATCCTCAGGATCTTTGTTCTTACGTGGTGCTTCTCGATTAGCGCAAGATTTTTTCTTCTCT
>Cluster_7911|Contig3|original@973|Allele_Silur|pos_101|type1@side|from_DicSil
TCAGTGCCCGATTAGATATATCCTCAGGATCTTTGTTCTTACGTGGTGCTTCTCGATTAGCGCAAGATTTTTTCTTCTCTAGACGGCCTGATTTAGAGACATTCTGTGATGTTTGTCCAG
>Cluster_155|Contig10|complementarySeq@689|Allele_Dic2|pos_14|type3|from_DicSil
GGAGGTTATTGCTCAGCTGAAGGCAGCTGGCGCTTCATGGATTCAGTTTGATGAGCCCACCCTTGTTAAGGATCTTGAATCCCACCAACTGTCTGCATTCTCTGCAGCTTACTCAGAACT
>Cluster_155|Contig10|complementarySeq@689|Allele_Silur|pos_14|type3|from_DicSil
GGAGGTTATTGCTGAGCTGAAGGCAGCTGGCGCTTCATGGATTCAGTTTGATGAGCCCACCCTTGTTAAGGATCTTGAATCCCACCAACTGTCTGCATTCTCTGCAGCTTACTCAGAACT
>Cluster_843|Contig5|original@898|Allele_Dic2|pos_168|type3|from_DicSil
GTGCCACTTGACAGGGAAGCAACCAGTCCACTTGTCTTGCTGCCAGTGTTCCACCGTCTTGTCAAAATCAACCTGGCCAACCATCTCGGCGAGACCAACAAACTGCCCACTGGTGTTAAC
>Cluster_843|Contig5|original@898|Allele_Silur|pos_168|type3|from_DicSil
GTGCCACTTGACAGGGAAGCAACCAGTCCACTTGTCTTGCTGCCAGTGTTCCACCGTCTTGTCAAAATCAACCTGGCCAACCATCTCAGCGAGACCAACAAACTGCCCACTGGTGTTAAC
>Cluster_284|Contig1|original@791|Allele_Dic2|pos_101|type1@middle|from_DicSil
CAAGATCGATGCTTTTGGAGAGAAGGCCATGGTTGAGCTGAAGAAGTACTACGCCATCTTCGATGAGAAGTGCCTGTCCAAGATTCCCAAGGGCCCGTCCAAGGATAAGAAGCAGCATTA
>Cluster_284|Contig1|original@791|Allele_Dic2|pos_101|type1@side|from_DicSil
TGCTTTACACCGTGCCTGTTCTGTACGAGAAGTATGAGGACAAGATCGATGCTTTTGGAGAGAAGGCCATGGTTGAGCTGAAGAAGTACTACGCCATCTTCGATGAGAAGTGCCTGTCCA
>Cluster_284|Contig1|original@791|Allele_Silur|pos_101|type1@middle|from_DicSil
CAAGATCGATGCTTTTGGAGAGAAGGCCATGGTTGAGCTGAAGAAGTACTACGCCATCTTTGATGAGAAGTGCCTGTCCAAGATTCCCAAGGGCCCGTCCAAGGATAAGAAGCAGCATTA
>Cluster_284|Contig1|original@791|Allele_Silur|pos_101|type1@side|from_DicSil
AAGAAGTACTACGCCATCTTTGATGAGAAGTGCCTGTCCAAGATTCCCAAGGGCCCGTCCAAGGATAAGAAGCAGCATTAGAACGGTAGAGAGTACCCTGCGCAGATTTATCTTCAAAGT
>Cluster_15041|Contig1|original@353|Allele_Dic2|pos_115|type2|from_DicSil
CTATACGCAAGAACTCCACTTCGGCTTCACAATAGAGCGATGTCTACATCGACTACAGTTAACAGCAGACCGCGGAGACAGGCTTCTTGCCAAGTTATTTCTCCAATGTTGTGCTGAAAC
>Cluster_15041|Contig1|original@353|Allele_Silur|pos_115|type2|from_DicSil
TGTCTACATCGACTACAGTTAACAGCAGACCGCGGAGACAAGCTTCTTGCCAAGTTATTTCTCCAATGTTGTGCTGAAACAGCAAATATAAGTTAATCGCAAGGAGACTTTATTGGAATC
>Cluster_2473|Contig3|likelySeq@399|Allele_Dic2|pos_138|type4|from_DicSil
CGCTACGCTGCTGGAGAGGTCGGGGGAGGAGGACGAAGGACAAAGCTCGGAAGCGCGCGAGAGAGGCGAGTACGAAGACGCCGGTCTCTGCGATGCTCTGCTTCTCTCTCGCGCTTCCGA
>Cluster_2473|Contig3|likelySeq@399|Allele_Dic2|pos_138|type4|from_DicSil
CGCTACGCTGCTGGAGAGGTCGGGGGAGGAGGACGAAGGACAAAGCTCGGAAGCGCGCGAGAGAGGCGAGTACGAAGACGCCGGTCTCTGCGATGCTCTGCTTCTCTCTCGCGCTTCCGA
>Cluster_14690|Contig2|original@231|Allele_Dic2|pos_101|type1@middle|from_DicSil
TTGCCTTTGTATATCGTGGCTCTATTTAGCTCAAGAGGAGAGGAGAGGAGAGGCGCGCGGGGAGGGGAAGGAGATCAAATCAGATCAAACCGTAGGAAACCATCGATTGATCGAGCAGCG
>Cluster_14690|Contig2|original@231|Allele_Dic2|pos_101|type1@side|from_DicSil
CCCAGCTGAAAAGAAGCGAGACGCGCCGCGCCGCACCGCGTTGCCTTTGTATATCGTGGCTCTATTTAGCTCAAGAGGAGAGGAGAGGAGAGGCGCGCGGGGAGGGGAAGGAGATCAAAT
>Cluster_14690|Contig2|original@231|Allele_Silur|pos_101|type1@middle|from_DicSil
TTGCCTTTGTATATCGTGGCTCTATTTAGCTCAAGAGGAGAGGAGAGGAGAGGCGCGCGGCGAGGGGAAGGAGATCAAATCAGATCAAACCGTAGGAAACCATCGATTGATCGAGCAGCG
>Cluster_14690|Contig2|original@231|Allele_Silur|pos_101|type1@side|from_DicSil
AGGAGAGGAGAGGCGCGCGGCGAGGGGAAGGAGATCAAATCAGATCAAACCGTAGGAAACCATCGATTGATCGAGCAGCGGCGGCGACGCGGAAGCAGGAGGGGAGGGGGGATGGCGGTG
>Cluster_821|Contig2|complementarySeq@399|Allele_Dic2|pos_101|type1@middle|from_DicSil
CAAAAGACCCATGCACCTTGAGGCTATGGCTGTTCCTGCCGTTCATGCTGCTCGAATGTGTCATCCTCTCCGCTTGCATCGTCTGGTAGAAGTAGGAGGAGCTGGCCATGTCCTTGAGGT
>Cluster_821|Contig2|complementarySeq@399|Allele_Dic2|pos_101|type1@side|from_DicSil
ATGCTCCTCATCGACTGGTGCCCGTTTGCGCTTGCGCGGGCAAAAGACCCATGCACCTTGAGGCTATGGCTGTTCCTGCCGTTCATGCTGCTCGAATGTGTCATCCTCTCCGCTTGCATC
>Cluster_821|Contig2|complementarySeq@399|Allele_Silur|pos_101|type1@middle|from_DicSil
CAAAAGACCCATGCACCTTGAGGCTATGGCTGTTCCTGCCGTTCATGCTGCTCGAATGTGCCATCCTCTCCGCTTGCATCGTCTGGTAGAAGTAGGAGGAGCTGGCCATGTCCTTGAGGT
>Cluster_821|Contig2|complementarySeq@399|Allele_Silur|pos_101|type1@side|from_DicSil
GTTCATGCTGCTCGAATGTGCCATCCTCTCCGCTTGCATCGTCTGGTAGAAGTAGGAGGAGCTGGCCATGTCCTTGAGGTTCAGCAGTGGCTTGAGAGCTTCAACCACTTGGCTCATCAG
>Cluster_11800|Contig1|complementarySeq@177|Allele_Dic2|pos_90|type3|from_DicSil
AACGTGATCGGATTCGTGTACTCGGTGTTCCAGTTCTTTGCACTAGCGTTGCACTTGACGAGAAAGAGACATTTGATTCCCCGGCCCAATGGTGATTATTTCGACTTCGCCATGGATCAG
>Cluster_11800|Contig1|complementarySeq@177|Allele_Silur|pos_90|type3|from_DicSil
AACGTGATCGGATTCGTGTACTCGGTGTTCCAGTTCTTTGCACTAGCGTTGCACTTGACGAGAAAGAGACATTTGATTCCCCGGCCCAAGGGTGATTATTTCGACTTCGCCATGGATCAG
>Cluster_1482|Contig1|complementarySeq@726|Allele_Dic2|pos_101|type1@middle|from_DicSil
GATGTAGAACCAAACGATGCTCATCACAAACCCTCCAAACACCCATGGGAGTAAGTATCTCCTTGGAGGGCGGTCAGGACTGGTGAATGTAAAAGCAAGACCTGCAAGTGCAATCCCAAA
>Cluster_1482|Contig1|complementarySeq@726|Allele_Dic2|pos_101|type1@side|from_DicSil
CCCCAAATGCAACCAACAGTGCAACCAGCTCATTGGCAATGATGTAGAACCAAACGATGCTCATCACAAACCCTCCAAACACCCATGGGAGTAAGTATCTCCTTGGAGGGCGGTCAGGAC
>Cluster_1482|Contig1|complementarySeq@726|Allele_Silur|pos_101|type1@middle|from_DicSil
GATGTAGAACCAAACGATGCTCATCACAAACCCTCCAAACACCCATGGGAGTAAGTATCTACTTGGAGGGCGGTCAGGACTGGTGAATGTAAAAGCAAGACCTGCAAGTGCAATCCCAAA
>Cluster_1482|Contig1|complementarySeq@726|Allele_Silur|pos_101|type1@side|from_DicSil
ACCCATGGGAGTAAGTATCTACTTGGAGGGCGGTCAGGACTGGTGAATGTAAAAGCAAGACCTGCAAGTGCAATCCCAAAAATACCAGCTATCACATATGCTGCTACCCTGGCACCCGTG
>Cluster_17194|Contig1|original@130|Allele_Dic2|pos_101|type1@middle|from_DicSil
CTGCTAATTCGCAGCAGGCAGAAGTCTGAAGCAATTTTCCGGCGTTTCTACAGCACAACAAGGGGGACACTGTAACTGCAACAGAGACTAAGCTAGCCTACCAAACAACGGAAAAAACAC
>Cluster_17194|Contig1|original@130|Allele_Dic2|pos_101|type1@side|from_DicSil
CAGACACAAAATACATAACAATATTCGCCACCAGCATCCGCTGCTAATTCGCAGCAGGCAGAAGTCTGAAGCAATTTTCCGGCGTTTCTACAGCACAACAAGGGGGACACTGTAACTGCA
>Cluster_17194|Contig1|original@130|Allele_Silur|pos_101|type1@middle|from_DicSil
CTGCTAATTCGCAGCAGGCAGAAGTCTGAAGCAATTTTCCGGCGTTTCTACAGCACAACATGGGGGACACTGTAACTGCAACAGAGACTAAGCTAGCCTACCAAACAACGGAAAAAACAC
>Cluster_17194|Contig1|original@130|Allele_Silur|pos_101|type1@side|from_DicSil
GGCGTTTCTACAGCACAACATGGGGGACACTGTAACTGCAACAGAGACTAAGCTAGCCTACCAAACAACGGAAAAAACACATGGGTTTTTGAATGCTGGTTTCTGTTGATCCTCTGGAAG
>Cluster_9935|Contig4|original@195|Allele_Dic2|pos_101|type1@middle|from_DicSil
CCTGCTACGCTACAAGCGGCGACAGCAACCTTCCCCGGCAACATCACATACGGGGGAGCCTCAAATCTTGCGACAACAACCATAACACGGCTACGACATATCCAGACCACATTGCAATGT
>Cluster_9935|Contig4|original@195|Allele_Dic2|pos_101|type1@side|from_DicSil
ATGGGGCTCCCTCCCGAGCCAGACCAGGAGGCAGCCACCGCCTGCTACGCTACAAGCGGCGACAGCAACCTTCCCCGGCAACATCACATACGGGGGAGCCTCAAATCTTGCGACAACAAC
>Cluster_9935|Contig4|original@195|Allele_Silur|pos_101|type1@middle|from_DicSil
CCTGCTACGCTACAAGCGGCGACAGCAACCTTCCCCGGCAACATCACATACGGGGGAGCCCCAAATCTTGCGACAACAACCATAACACGGCTACGACATATCCAGACCACATTGCAATGT
>Cluster_9935|Contig4|original@195|Allele_Silur|pos_101|type1@side|from_DicSil
ACATCACATACGGGGGAGCCCCAAATCTTGCGACAACAACCATAACACGGCTACGACATATCCAGACCACATTGCAATGTCATTGACAGTAGCAAACACTAGCTAGGAGCTTGCGGGGCG
>Cluster_25978|Contig2|original@1015|Allele_Dic2|pos_124|type3|from_DicSil
ATTCCGGTATCCCGCAGAAGATGCACTCTCGGTGTTGGTCTTCAAAGAAAAACTAGACCCTGGTGTGCTAGCTTTCCCCTCCTTGGGTGTTCCACACAGTTCATCTTCGTCACTAGGTAC
>Cluster_25978|Contig2|original@1015|Allele_Silur|pos_124|type3|from_DicSil
ATTCCGGTATCCCGCAGAAGATGCACTCTCGGTGTTGGTCTTCGAAGAAAAACTAGACCCTGGTGTGCTAGCTTTCCCCTCCTTGGGTGTTCCACACAGTTCATCTTCGTCACTAGGTAC
>Cluster_13093|Contig3|complementarySeq@539|Allele_Dic2|pos_61|type3|from_DicSil
TGCAACCGGATCCACAGTTGCAAGACATCCTCCAAATCTG-TGAACCCAAAAAGATTTCACGGAGAAGAAGATGGGCTTTGGTATCGGGGATGATGATGAGCACAATTGAATTGAATGGA
>Cluster_13093|Contig3|complementarySeq@539|Allele_Silur|pos_61|type3|from_DicSil
TGCAACCGGATCCACAGTTGCAAGACATCCTCCAAATCTG-TGAACCCAAAAAGATTTCAAGGAGAAGAAGATGGGCTTTGGTATCGGGGATGATGATGAGCACAATTGAATTGAATGGA
>Cluster_8275|Contig1|likelySeq@1167|Allele_Dic2|pos_101|type1@middle|from_DicSil
CAGCAGCCAAACCAACAATCCACGCAAAACAATGTTGTGGATAATTCTGTTATAACAGGGAGACAAGAGTATAATAGTGAAAAGGGGCCATATGACAATTCCATACTTCCTGATTCCTTG
>Cluster_8275|Contig1|likelySeq@1167|Allele_Dic2|pos_101|type1@side|from_DicSil
TAAGCTATTCAGCAGTTCAAATTCTGAGAGTTCTTCTGTTCAGCAGCCAAACCAACAATCCACGCAAAACAATGTTGTGGATAATTCTGTTATAACAGGGAGACAAGAGTATAATAGTGA
>Cluster_8275|Contig1|likelySeq@1167|Allele_Silur|pos_101|type1@middle|from_DicSil
CAGCAGCCAAACCAACAATCCACGCAAAACAATGTTGTGGATAATTCTGTTATAACAGGGGGACAAGAGTATAATAGTGAAAAGGGGCCATATGACAATTCCATACTTCCTGATTCCTTG
>Cluster_8275|Contig1|likelySeq@1167|Allele_Silur|pos_101|type1@side|from_DicSil
ATAATTCTGTTATAACAGGGGGACAAGAGTATAATAGTGAAAAGGGGCCATATGACAATTCCATACTTCCTGATTCCTTGCCTTCCAAAGATGAAAAAAGTCTGCAGTATGGTAATCAAA
>Cluster_4459|Contig1|original@357|Allele_Dic2|pos_153|type3|from_DicSil
GCGTGAATGAAATCAACAGCAGCCGCTCGCCGCAGCATCAGCCTCTGGCGCCTTCTGCTTGAAGATGTTCTTGTTCGCCCCAGAGGATGCATCCGCCAACAGGCTCGGCGTGTCCAATAT
>Cluster_4459|Contig1|original@357|Allele_Silur|pos_153|type3|from_DicSil
GCGTGAATGAAATCAACAGCAGCCGCTCGCCGCAGCATCAGCCTCTGGCGCCTTCTGCTTGAAGATGTTCTTCTTCGCCCCAGAGGATGCATCCGCCAACAGGCTCGGCGTGTCCAATAT
>Cluster_206|Contig3|original@77|Allele_Dic2|pos_61|type3|from_DicSil
TTACTTGCACCTTGGGAAATGGGTGTTATCGACATAGCCTCCCGACATCGCCATTTGGACATTTCTCTGGAACTTCTGCGGGTTGTCTCGGAGGACGGCCGCGGCTTCATGATTCAATGG
>Cluster_206|Contig3|original@77|Allele_Silur|pos_61|type3|from_DicSil
TTACTTGCACCTTGGGAAATGGGTGTTATCGACATAGCCTCCCGACATCGCCATTTGGACGTTTCTCTGGAACTTCTGCGGGTTGTCTCGGAGGACGGCCGCGGCTTCATGATTCAATGG
>Cluster_5173|Contig1|original@289|Allele_Dic2|pos_101|type1@middle|from_DicSil
AGTTTCATTATCAGCGGTAGTTTCAGGTTCGCCACGCTGGGAAGCTTTGTCGTCACACGATGGCTTCACATCTCTGCTCACATGGACGGCATTTCAAGCGCCTGAAGGACGTCTTTGAAC
>Cluster_5173|Contig1|original@289|Allele_Dic2|pos_101|type1@side|from_DicSil
ATAAAACTGCCACAGAAAATGGGGAGAAGAAAGAAATCATAGTTTCATTATCAGCGGTAGTTTCAGGTTCGCCACGCTGGGAAGCTTTGTCGTCACACGATGGCTTCACATCTCTGCTCA
>Cluster_5173|Contig1|original@289|Allele_Silur|pos_101|type1@middle|from_DicSil
AGTTTCATTATCAGCGGTAGTTTCAGGTTCGCCACGCTGGGAAGCTTTGTCGTCACACGACGGCTTCACATCTCTGCTCACATGGACGGCATTTCAAGCGCCTGAAGGACGTCTTTGAAC
>Cluster_5173|Contig1|original@289|Allele_Silur|pos_101|type1@side|from_DicSil
GAAGCTTTGTCGTCACACGACGGCTTCACATCTCTGCTCACATGGACGGCATTTCAAGCGCCTGAAGGACGTCTTTGAACTCGAAATCGTGTGTTTCCTTGTTGAAACGCTCCACGAGCT
>Cluster_23086|Contig1|original@158|Allele_Dic2|pos_101|type1@middle|from_DicSil
TCGGGGAGCATGAACACCTGGAAAACACTTTGGGAAAAGAAAATAAAGTGGATACAATTTGCTCAGTAAACTTGCTAGTTCAAGAGCAAAAGCTAGCCTGCTTACCTCAGAGCTCAGGGG
>Cluster_23086|Contig1|original@158|Allele_Dic2|pos_101|type1@side|from_DicSil
ATGGAAGCACTGTTCAATGGACCAACTGTCAGTTCTGATGTCGGGGAGCATGAACACCTGGAAAACACTTTGGGAAAAGAAAATAAAGTGGATACAATTTGCTCAGTAAACTTGCTAGTT
>Cluster_23086|Contig1|original@158|Allele_Silur|pos_101|type1@middle|from_DicSil
TCGGGGAGCATGAACACCTGGAAAACACTTTGGGAAAAGAAAATAAAGTGGATACAATTTTCTCAGTAAACTTGCTAGTTCAAGAGCAAAAGCTAGCCTGCTTACCTCAGAGCTCAGGGG
>Cluster_23086|Contig1|original@158|Allele_Silur|pos_101|type1@side|from_DicSil
AAATAAAGTGGATACAATTTTCTCAGTAAACTTGCTAGTTCAAGAGCAAAAGCTAGCCTGCTTACCTCAGAGCTCAGGGGGAATGACATCGCAACTTAAGCAACTCAAGGTAGACCACAT
>Cluster_12347|Contig2|original@516|Allele_Dic2|pos_101|type1@middle|from_DicSil
CGCGCGGCCAAGATTGAAGGTGCCATAGTTCCTACCAGCTTTCTTGGGCTTGAAAACCTTGCAAGCTTTCTTGGGTTTCACCTCGCCTTGCCACCATGCAACCACACAAACCTTCAGCTC
>Cluster_12347|Contig2|original@516|Allele_Dic2|pos_101|type1@side|from_DicSil
AGGAAAGAAGCGACCAGGCAACGGTGACTTTCACCTTATACGCGCGGCCAAGATTGAAGGTGCCATAGTTCCTACCAGCTTTCTTGGGCTTGAAAACCTTGCAAGCTTTCTTGGGTTTCA
>Cluster_12347|Contig2|original@516|Allele_Silur|pos_101|type1@middle|from_DicSil
CGCGCGGCCAAGATTGAAGGTGCCATAGTTCCTACCAGCTTTCTTGGGCTTGAAAACCTTCCAAGCTTTCTTGGGTTTCACCTCGCCTTGCCACCATGCAACCACACAAACCTTCAGCTC
>Cluster_12347|Contig2|original@516|Allele_Silur|pos_101|type1@side|from_DicSil
TTCTTGGGCTTGAAAACCTTCCAAGCTTTCTTGGGTTTCACCTCGCCTTGCCACCATGCAACCACACAAACCTTCAGCTCTCCGGTGAATTCGACGGAAGCGACACACCTAGATAGCTGG
>Cluster_3954|Contig1|original@525|Allele_Dic2|pos_106|type2|from_DicSil
AGATCTCCTCGAGCTGGTACCTCGCTTCAGCGGCATAGTCGACCGGCGACTCACTCCTCACGGTGATCCTCTGCCTCTTCACTCCCATGTACTCGTTCTGCACGACACTGACGCGGAACA
>Cluster_3954|Contig1|original@525|Allele_Silur|pos_106|type2|from_DicSil
GACCGGCGACTCACTCCTCACGGTGATCCTCTGCCTCTTCTCTCCCATGTACTCGTTCTGCACGACACTGACGCGGAACAGGTGGGGAATCCAGGTGGCTTCCTTCAGCTTGAGCTGGAA
>Cluster_1189|Contig4|original@1187|Allele_Dic2|pos_101|type1@middle|from_DicSil
AGTCGGAGCTCCACAGCCTCAAGGCAGGCGACGGCATTTCCCGCTCCTTCAGCAGGATCAAGATCGAAGGTCCATGATGACCTTGTTTCCTGCTCATATCGAAGATCGTCATGGATATGA
>Cluster_1189|Contig4|original@1187|Allele_Dic2|pos_101|type1@side|from_DicSil
ACGCCGGACCTGGAGGAGGCCAAGATCATGGAGACGATCCAGTCGGAGCTCCACAGCCTCAAGGCAGGCGACGGCATTTCCCGCTCCTTCAGCAGGATCAAGATCGAAGGTCCATGATGA
>Cluster_1189|Contig4|original@1187|Allele_Silur|pos_101|type1@middle|from_DicSil
AGTCGGAGCTCCACAGCCTCAAGGCAGGCGACGGCATTTCCCGCTCCTTCAGCAGGATCACGATCGAAGGTCCATGATGACCTTGTTTCCTGCTCATATCGAAGATCGTCATGGATATGA
>Cluster_1189|Contig4|original@1187|Allele_Silur|pos_101|type1@side|from_DicSil
CCGCTCCTTCAGCAGGATCACGATCGAAGGTCCATGATGACCTTGTTTCCTGCTCATATCGAAGATCGTCATGGATATGATCCATGATGATCGGAGTGGCTCGAGATGCGCGGAGCAGGT
>Cluster_5051|Contig1|likelySeq@1604|Allele_Dic2|pos_139|type3|from_DicSil
TCTCTTGGATCGAAGAGTGAGATTGAGCCAATCCTTAATATGGGCTTGTGCATCTTGCGTGGTTCAAGACAATTGCAAGCGAAAAGTTTGGAGGACTATATGGCATCAGTGATGGAAAAG
>Cluster_127|Contig1|original@135|Allele_Dic2|pos_99|type3|from_DicSil
CCTGTCCAAAGCGCGTGATCCATTTCCTCCTCGCTTCCTTCTCTCTCGGTCTCGGTGCGTGCGTCACTCCGTCGGCCCGTCCCCCTCACCGGCGACTTCTCGCCTCGCGGCCACTCCCAG
>Cluster_127|Contig1|original@135|Allele_Silur|pos_99|type3|from_DicSil
CCTGTCCAAAGCGCGTGATCCATTTCCTCCTCGCTTCCTTCTCTCTCGGTCTCGGTGCGTGCGTCACTCCGTCGGCCCGTCCCCCTCACCGGCGACTTGTCGCCTCGCGGCCACTCCCAG
>Cluster_1225|Contig1|complementarySeq@305|Allele_Dic2|pos_13|type3|from_DicSil
CTTGGTGCTATACACGTAGCCGTTAGGCAGGACAAGCGGCGGATTCTCGGTGTCCATCAGTTCCTTGGTTATGTGGCAGACAAGCTTCGAGTGGTGCTGCTTTGAGAAGGGCAGCGGCTC
>Cluster_1225|Contig1|complementarySeq@305|Allele_Silur|pos_13|type3|from_DicSil
CTTGGTGCTATATACGTAGCCGTTAGGCAGGACAAGCGGCGGATTCTCGGTGTCCATCAGTTCCTTGGTTATGTGGCAGACAAGCTTCGAGTGGTGCTGCTTTGAGAAGGGCAGCGGCTC
>Cluster_57|Contig1|original@2180|Allele_Dic2|pos_165|type3|from_DicSil
GAAAGAAACACCCATGAAGAGGATAATAAGCATGTTTGGGCACGAAAAAGCCCGGCTTATTTTTCAAAGTTGGTCTTCTCTTTCGTCGATCGATGGGCAACACTAGCTAGTTCTGCTGAG
>Cluster_57|Contig1|original@2180|Allele_Silur|pos_165|type3|from_DicSil
GAAAGAAACACCCATGAAGAGGATAATAAGCATGTTTGGGCACGAAAAAGCCCGGCTTATTTTTCAAAGTTGGTCTTCTCTTTCATCGATCGATGGGCAACACTAGCTAGTTCTGCTGAG
>Cluster_2719|Contig59|original@479|Allele_Dic2|pos_101|type1@middle|from_DicSil
GCAAGAACAGAGCAGAGGCTAAGAAGGAAGCAGGGTTTCTTTAGCTTGGGAGATGTCCCGATCGGCCGTTTCTCCTGGATCTTTGTTTTGCTTTGGATTGAAGAGACGAGCTTGGAGTGG
>Cluster_2719|Contig59|original@479|Allele_Dic2|pos_101|type1@side|from_DicSil
CTCTTAGTTTCTCGGTGCTTGGTACTCGTGGTGTTCACGGGCAAGAACAGAGCAGAGGCTAAGAAGGAAGCAGGGTTTCTTTAGCTTGGGAGATGTCCCGATCGGCCGTTTCTCCTGGAT
>Cluster_2719|Contig59|original@479|Allele_Silur|pos_101|type1@middle|from_DicSil
GCAAGAACAGAGCAGAGGCTAAGAAGGAAGCAGGGTTTCTTTAGCTTGGGAGATGTCCCGGTCGGCCGTTTCTCCTGGATCTTTGTTTTGCTTTGGATTGAAGAGACGAGCTTGGAGTGG
>Cluster_2719|Contig59|original@479|Allele_Silur|pos_101|type1@side|from_DicSil
TTAGCTTGGGAGATGTCCCGGTCGGCCGTTTCTCCTGGATCTTTGTTTTGCTTTGGATTGAAGAGACGAGCTTGGAGTGGATATCTGGATAGGATCGGCCGGCTCGACTTCTACTTCACC
>Cluster_10513|Contig1|likelySeq@130|Allele_Dic2|pos_101|type1@middle|from_DicSil
CCGCTGGAGGTCAAATTTCAGCGTTTCTGTGGCCTGTACGTGCCACGCAAGCCCGTGAAAGGCATCCAGCGTGTAAGGGGACAAGATCCAGTGAGAAGAGCATAGGAACACACATTTGAT
>Cluster_10513|Contig1|likelySeq@130|Allele_Dic2|pos_101|type1@side|from_DicSil
TGTGAAGTCCATTTGTAGATGTCCTTAACAATATTTTCTACCGCTGGAGGTCAAATTTCAGCGTTTCTGTGGCCTGTACGTGCCACGCAAGCCCGTGAAAGGCATCCAGCGTGTAAGGGG
>Cluster_10513|Contig1|likelySeq@130|Allele_Silur|pos_101|type1@middle|from_DicSil
CCGCTGGAGGTCAAATTTCAGCGTTTCTGTGGCCTGTACGTGCCACGCAAGCCCGTGAAACGCATCCAGCGTGTAAGGGGACAAGATCCAGTGAGAAGAGCATAGGAACACACATTTGAT
>Cluster_10513|Contig1|likelySeq@130|Allele_Silur|pos_101|type1@side|from_DicSil
TGCCACGCAAGCCCGTGAAACGCATCCAGCGTGTAAGGGGACAAGATCCAGTGAGAAGAGCATAGGAACACACATTTGATCACATTGCCAAAAAAAGGGAACGAACTATAGCCATGGCGT
>Cluster_7051|Contig3|original@221|Allele_Dic2|pos_101|type1@middle|from_DicSil
GTAAAACGGATCTCCGATGCGATTCCACGGAGATACTCTCATACAAGCAAGTAACTAGCATGGCTTTGTTCAGTTCGTCGCTGCCATCCTCATTCTGACTTTGTTCCGTTTGTTGCTGGC
>Cluster_7051|Contig3|original@221|Allele_Dic2|pos_101|type1@side|from_DicSil
ACATCTCCGCTTACACTCATCCTCCCTACCACTTGACAGAGTAAAACGGATCTCCGATGCGATTCCACGGAGATACTCTCATACAAGCAAGTAACTAGCATGGCTTTGTTCAGTTCGTCG
>Cluster_7051|Contig3|original@221|Allele_Silur|pos_101|type1@middle|from_DicSil
GTAAAACGGATCTCCGATGCGATTCCACGGAGATACTCTCATACAAGCAAGTAACTAGCACGGCTTTGTTCAGTTCGTCGCTGCCATCCTCATTCTGACTTTGTTCCGTTTGTTGCTGGC
>Cluster_7051|Contig3|original@221|Allele_Silur|pos_101|type1@side|from_DicSil
ATACAAGCAAGTAACTAGCACGGCTTTGTTCAGTTCGTCGCTGCCATCCTCATTCTGACTTTGTTCCGTTTGTTGCTGGCTTGTTCGTCCCGTGGAACTTCCTCCCGTCCTCAACAGCCT
>Cluster_1660|Contig2|original@241|Allele_Dic2|pos_101|type1@middle|from_DicSil
ATGGGATTGGTTCTAATGACAAGAGGTTCATATTAGACACCTCTGCACCCACGGAACAGGATCACACAACAGATCCGCGGAGCCGCGCTTCCGCCTCCAGGCAAGGAACCATTGCGCTAC
>Cluster_1660|Contig2|original@241|Allele_Dic2|pos_101|type1@side|from_DicSil
CAAGAGAAGCAAACCACGAGGCTCTATCTATGTACAACTAATGGGATTGGTTCTAATGACAAGAGGTTCATATTAGACACCTCTGCACCCACGGAACAGGATCACACAACAGATCCGCGG
>Cluster_1660|Contig2|original@241|Allele_Silur|pos_101|type1@middle|from_DicSil
ATGGGATTGGTTCTAATGACAAGAGGTTCATATTAGACACCTCTGCACCCACGGAACAGGGTCACACAACAGATCCGCGGAGCCGCGCTTCCGCCTCCAGGCAAGGAACCATTGCGCTAC
>Cluster_1660|Contig2|original@241|Allele_Silur|pos_101|type1@side|from_DicSil
CTCTGCACCCACGGAACAGGGTCACACAACAGATCCGCGGAGCCGCGCTTCCGCCTCCAGGCAAGGAACCATTGCGCTACGATACGGCGAGCCGCTACCTATGATGAGATTACATGAGAA
>Cluster_173|Contig1|original@902|Allele_Dic2|pos_101|type1@middle|from_DicSil
CTGAATCTGATGCAAATTCTGCGGGCAGCTGATAGCTGAGCGCACCTTGCCCAACATCGCATGATTTAAGTCCACTAGCTTGTGCATATCAGAAAATTCATGAATGCCCGCAGATACCTG
>Cluster_173|Contig1|original@902|Allele_Dic2|pos_101|type1@side|from_DicSil
GGCTGCCGTGTCCCTCTACCTCGACATCATCAACCTGTTCCTGAATCTGATGCAAATTCTGCGGGCAGCTGATAGCTGAGCGCACCTTGCCCAACATCGCATGATTTAAGTCCACTAGCT
>Cluster_173|Contig1|original@902|Allele_Silur|pos_101|type1@middle|from_DicSil
CTGAATCTGATGCAAATTCTGCGGGCAGCTGATAGCTGAGCGCACCTTGCCCAACATCGCTTGATTTAAGTCCACTAGCTTGTGCATATCAGAAAATTCATGAATGCCCGCAGATACCTG
>Cluster_173|Contig1|original@902|Allele_Silur|pos_101|type1@side|from_DicSil
CGCACCTTGCCCAACATCGCTTGATTTAAGTCCACTAGCTTGTGCATATCAGAAAATTCATGAATGCCCGCAGATACCTGTAGGCATGTACAATCGTTATCAGTAAATTCTGCCGTCCTA
>Cluster_4521|Contig1|original@276|Allele_Dic2|pos_181|type3|from_DicSil
AAGCAGATACGGGCACAGCAGCACCACAAATTTTGGATCATTTCATGTAGAAGACGCTCTAATGTACAATTGCAGACCAGGTAGTCAGTCTACGCCTCTTCCTGATAGGGCAAGTCTCAT
>Cluster_4521|Contig1|original@276|Allele_Silur|pos_181|type3|from_DicSil
AAGCAGATACGGGCACAGCAGCACCACAAATTTTGGATCATTTCATGTAGAAGACGCTCTAATGTACAATTGCAGACCAGGTAGTCAGTCTACGCCTCTTTCTGATAGGGCAAGTCTCAT
>Cluster_4787|Contig9|original@2473|Allele_Dic2|pos_101|type1@middle|from_DicSil
GGTGGCCAGCCAGTTGTCCAATTGTCATCACCTCAACAACATGCAGCAAAGAACTCTCCTTCGACTTCTGGATCCAAGTCGGCTTCAACAAATCCCTACAGCAGTATGCCTATGCCATCG
>Cluster_4787|Contig9|original@2473|Allele_Dic2|pos_101|type1@side|from_DicSil
AAGTACTGGTGGTAGCCCACCTGCATCTGGAATTGCGAAGGGTGGCCAGCCAGTTGTCCAATTGTCATCACCTCAACAACATGCAGCAAAGAACTCTCCTTCGACTTCTGGATCCAAGTC
>Cluster_4787|Contig9|original@2473|Allele_Silur|pos_101|type1@middle|from_DicSil
GGTGGCCAGCCAGTTGTCCAATTGTCATCACCTCAACAACATGCAGCAAAGAACTCTCCTCCGACTTCTGGATCCAAGTCGGCTTCAACAAATCCCTACAGCAGTATGCCTATGCCATCG
>Cluster_4787|Contig9|original@2473|Allele_Silur|pos_101|type1@side|from_DicSil
ATGCAGCAAAGAACTCTCCTCCGACTTCTGGATCCAAGTCGGCTTCAACAAATCCCTACAGCAGTATGCCTATGCCATCGATCCTTGGTCAGCAACCAAACATGGCTCACTCTGGTGGTA
>Cluster_3328|Contig3|original@677|Allele_Dic2|pos_101|type1@middle|from_DicSil
ATGGTGCCGGTCGCCGGCGCCAGGCTGGTCAGGAACAGCCGCCCCATCGGTCGATCCCTCTTCTTCTTGCTCCCCTAAGACGGCCTGCCAACCGATGCTGCTTGCCGACCGGCTGTCGAT
>Cluster_3328|Contig3|original@677|Allele_Dic2|pos_101|type1@side|from_DicSil
GGCGTAGGCGAGGTGGGAGTCGCAGTGCTTGCAGCAGTAGATGGTGCCGGTCGCCGGCGCCAGGCTGGTCAGGAACAGCCGCCCCATCGGTCGATCCCTCTTCTTCTTGCTCCCCTAAGA
>Cluster_3328|Contig3|original@677|Allele_Silur|pos_101|type1@middle|from_DicSil
ATGGTGCCGGTCGCCGGCGCCAGGCTGGTCAGGAACAGCCGCCCCATCGGTCGATCCCTCCTCTTCTTGCTCCCCTAAGACGGCCTGCCAACCGATGCTGCTTGCCGACCGGCTGTCGAT
>Cluster_3328|Contig3|original@677|Allele_Silur|pos_101|type1@side|from_DicSil
GCCCCATCGGTCGATCCCTCCTCTTCTTGCTCCCCTAAGACGGCCTGCCAACCGATGCTGCTTGCCGACCGGCTGTCGATCGGCGATCCGCGCCTGCCGGAGAAGAGCGGCGCGATCCGA
>Cluster_655|Contig3|complementarySeq@472|Allele_Dic2|pos_101|type1@middle|from_DicSil
TCTATACTTTGCATATCCAAGTGATTTGTAGGCTCGTCCAGTAGGAGAATGTGAGGATTCAACATTGATATCGAAGTGAACACAACACGGGCCTTCTGACCACCAGATAATTTAACAATG
>Cluster_655|Contig3|complementarySeq@472|Allele_Dic2|pos_101|type1@side|from_DicSil
CACACCTCCAGTGAATTCATCCAGAGCGTCTGCCAAAGCATCTATACTTTGCATATCCAAGTGATTTGTAGGCTCGTCCAGTAGGAGAATGTGAGGATTCAACATTGATATCGAAGTGAA
>Cluster_655|Contig3|complementarySeq@472|Allele_Silur|pos_101|type1@middle|from_DicSil
TCTATACTTTGCATATCCAAGTGATTTGTAGGCTCGTCCAGTAGGAGAATGTGAGGATTCGACATTGATATCGAAGTGAACACAACACGGGCCTTCTGACCACCAGATAATTTAACAATG
>Cluster_655|Contig3|complementarySeq@472|Allele_Silur|pos_101|type1@side|from_DicSil
GTAGGAGAATGTGAGGATTCGACATTGATATCGAAGTGAACACAACACGGGCCTTCTGACCACCAGATAATTTAACAATGGGAGTAAGATGGTTGTGACCTGGCAAGCCAAATTTTCCAA
>Cluster_7275|Contig3|complementarySeq@619|Allele_Dic2|pos_101|type1@middle|from_DicSil
TCATGCCACCGAGGAGACTTGTTCTTCAGCACCAGCTTCTCTTCGTCCTGAGCCTGAGTGGGTGCACTGTCTATCCGAGCGGATTTTGATCTGAAGAATGGAATCGACGGGAAGGAGTCG
>Cluster_7275|Contig3|complementarySeq@619|Allele_Dic2|pos_101|type1@side|from_DicSil
CACCCGCCCACGGAAATTGAGGCACCAACATTGCAGCTGCTCATGCCACCGAGGAGACTTGTTCTTCAGCACCAGCTTCTCTTCGTCCTGAGCCTGAGTGGGTGCACTGTCTATCCGAGC
>Cluster_7275|Contig3|complementarySeq@619|Allele_Silur|pos_101|type1@middle|from_DicSil
TCATGCCACCGAGGAGACTTGTTCTTCAGCACCAGCTTCTCTTCGTCCTGAGCCTGAGTGAGTGCACTGTCTATCCGAGCGGATTTTGATCTGAAGAATGGAATCGACGGGAAGGAGTCG
>Cluster_7275|Contig3|complementarySeq@619|Allele_Silur|pos_101|type1@side|from_DicSil
CTTCGTCCTGAGCCTGAGTGAGTGCACTGTCTATCCGAGCGGATTTTGATCTGAAGAATGGAATCGACGGGAAGGAGTCGAGGTTACCAAGAGGAAATTCAGTTTGTGTTGGAGCTTTGC
>Cluster_2734|Contig1|original@61|Allele_Dic2|pos_26|type3|from_DicSil
AACAAATAGCTCAACATACTTACGGTGTACATATTATGTATGAAATGACCCCAGCTAAGGAAACGAAAACCCGGCCCTTGCAAATGTTACTACACAAGATAATATACAGTGGGGAAGCAC
>Cluster_2734|Contig1|original@61|Allele_Silur|pos_26|type3|from_DicSil
AACAAATAGCTCAACATACTTACGGAGTACATATTATGTATGAAATGACCCCAGCTAAGGAAACGAAAACCCGGCCCTTGCAAATGTTACTACACAAGATAATATACAGTGGGGAAGCAC
>Cluster_5383|Contig1|original@234|Allele_Dic2|pos_101|type1@middle|from_DicSil
AAGGTGCCCACATCTCCATTAAGTACACACATTCTTCCAACCTCTGCGGGCATTATCAGTTGTTGCAGCACTTCTCACTCATCACCACAGGTTCTGTCTGATTTTACACAAGGGGAAAAC
>Cluster_5383|Contig1|original@234|Allele_Dic2|pos_101|type1@side|from_DicSil
AAAGAAAGAGGAGGGAAAACAGAACAAAAAAGAAGCGCAAAAGGTGCCCACATCTCCATTAAGTACACACATTCTTCCAACCTCTGCGGGCATTATCAGTTGTTGCAGCACTTCTCACTC
>Cluster_5383|Contig1|original@234|Allele_Silur|pos_101|type1@middle|from_DicSil
AAGGTGCCCACATCTCCATTAAGTACACACATTCTTCCAACCTCTGCGGGCATTATCAGTCGTTGCAGCACTTCTCACTCATCACCACAGGTTCTGTCTGATTTTACACAAGGGGAAAAC
>Cluster_5383|Contig1|original@234|Allele_Silur|pos_101|type1@side|from_DicSil
CCTCTGCGGGCATTATCAGTCGTTGCAGCACTTCTCACTCATCACCACAGGTTCTGTCTGATTTTACACAAGGGGAAAACTGCTGAACTTCTGCATTGTCTCGGTCTTCTTGTCTTTCTC
>Cluster_3225|Contig2|likelySeq@174|Allele_Dic2|pos_101|type1@middle|from_DicSil
CAAATTACAACATCATTTCAATCCCAAATAACATAACCAGATAACATTCTTCAAAAGTTCCAATACAAGCACAAGAACCTTAAATCAAAACCCCAGTCATAGCTCATAGCAATACACAAA
>Cluster_3225|Contig2|likelySeq@174|Allele_Dic2|pos_101|type1@side|from_DicSil
TACAATATCCATCTATTATTAAGCAATACTATAACTGTAACAAATTACAACATCATTTCAATCCCAAATAACATAACCAGATAACATTCTTCAAAAGTTCCAATACAAGCACAAGAACCT
>Cluster_3225|Contig2|likelySeq@174|Allele_Silur|pos_101|type1@middle|from_DicSil
CAAATTACAACATCATTTCAATCCCAAATAACATAACCAGATAACATTCTTCAAAAGTTCAAATACAAGCACAAGAACCTTAAATCAAAACCCCAGTCATAGCTCATAGCAATACACAAA
>Cluster_3225|Contig2|likelySeq@174|Allele_Silur|pos_101|type1@side|from_DicSil
ATAACATTCTTCAAAAGTTCAAATACAAGCACAAGAACCTTAAATCAAAACCCCAGTCATAGCTCATAGCAATACACAAACCACTTCTTGCACAACCCGATATATAGCTCAACAGTCAGA
>Cluster_1897|Contig2|original@1139|Allele_Dic2|pos_45|type3|from_DicSil
GAAAACCAAGCTCCTGGTCATCCTGAGCGTTCAGTTTCCGATGGGCGGTTGGTCGGTGCGCTGACTGACATTTCCCAGGTTGAAGCCAAGTATCCAGCTCTTGCTTTCAAGCAACAGCTC
>Cluster_1897|Contig2|original@1139|Allele_Silur|pos_45|type3|from_DicSil
GAAAACCAAGCTCCTGGTCATCCTGAGCGTTCAGTTTCCGATGGTCGGTTGGTCGGTGCGCTGACTGACATTTCCCAGGTTGAAGCCAAGTATCCAGCTCTTGCTTTCAAGCAACAGCTC
>Cluster_480|Contig1|original@201|Allele_Dic2|pos_101|type1@middle|from_DicSil
TTGCTCTGAGCTGCTTCGTCTTTCCTTTCATTGCTCTGCGGTGGGAAGTAAGTTTTGATCGTCGTACTCACCCTCTCTAGGAAGCTTGCAACCTCCACGGGGAGCACCTGTCCCTCCAGA
>Cluster_480|Contig1|original@201|Allele_Dic2|pos_101|type1@side|from_DicSil
TTTTCTCACCCTCTTTCTTGGATTCTTTGCTCTGACATTCTTGCTCTGAGCTGCTTCGTCTTTCCTTTCATTGCTCTGCGGTGGGAAGTAAGTTTTGATCGTCGTACTCACCCTCTCTAG
>Cluster_480|Contig1|original@201|Allele_Silur|pos_101|type1@middle|from_DicSil
TTGCTCTGAGCTGCTTCGTCTTTCCTTTCATTGCTCTGCGGTGGGAAGTAAGTTTTGATCATCGTACTCACCCTCTCTAGGAAGCTTGCAACCTCCACGGGGAGCACCTGTCCCTCCAGA
>Cluster_480|Contig1|original@201|Allele_Silur|pos_101|type1@side|from_DicSil
GTGGGAAGTAAGTTTTGATCATCGTACTCACCCTCTCTAGGAAGCTTGCAACCTCCACGGGGAGCACCTGTCCCTCCAGATAACGATCAATTACCGGGAGATCATTCTTTAAATCTTCAA
>Cluster_4898|Contig7|original@772|Allele_Dic2|pos_103|type2|from_DicSil
TGGCGCTACTAGGATTGCACCTTCTGGGACGCGGCCATGGCGCGCAGCCTGACGGCGATCTGGGTGAAGCTTGGCCGTTCCGACGGTTCTGTCGCCCAGCATTGCTCCATCAGCGACCTC
>Cluster_4898|Contig7|original@772|Allele_Silur|pos_103|type2|from_DicSil
CGCGCAGCCTGACGGCGATCTGGGTGAAGCTTGGCCGTTCTGACGGTTCTGTCGCCCAGCATTGCTCCATCAGCGACCTCCACTCTGGGTCGCATGAGTCAGGCACCTGCGGCCGCAGAG
>Cluster_5603|Contig1|original@2745|Allele_Dic2|pos_101|type1@middle|from_DicSil
GACCAAAAGGAGGTCCGGTTTTCGGACATGATATTCTAGCGCGTATGCGCTTTGTCAATGTAAGCCCCGACTGTATAGCATCCTATTTATCTGTACTCAT-CCTCTGGCCCCTTTCCCAA
>Cluster_5603|Contig1|original@2745|Allele_Dic2|pos_101|type1@side|from_DicSil
TGTATTGGTGGTTGCTTCACTGAGGACTGGTTTCCAACTTGACCAAAAGGAGGTCCGGTTTTCGGACATGATATTCTAGCGCGTATGCGCTTTGTCAATGTAAGCCCCGACTGTATAGCA
>Cluster_5603|Contig1|original@2745|Allele_Silur|pos_101|type1@middle|from_DicSil
GACCAAAAGGAGGTCCGGTTTTCGGACATGATATTCTAGCGCGTATGCGCTTTGTCAATGCAAGCCCCGACTGTATAGCATCCTATTTATCTGTACTCAT-CCTCTGGCCCCTTTCCCAA
>Cluster_5603|Contig1|original@2745|Allele_Silur|pos_101|type1@side|from_DicSil
GCGTATGCGCTTTGTCAATGCAAGCCCCGACTGTATAGCATCCTATTTATCTGTACTCAT-CCTCTGGCCCCTTTCCCAAGCAAAAAAAGTTGAAAAAAGAAAAAAA---TGTCTTATGT
>Cluster_18553|Contig1|original@248|Allele_Dic2|pos_162|type3|from_DicSil
AATAGTATTATAGGAGCACTTTCGGATTACTGGTCTCACTGTTCCGGTGGGCGTCTTTTGCACGTCAATACTTCTACTCCAAGTGATCTCTCTTCCCCATCTGCTTGTGCTGGGTGGATT
>Cluster_18553|Contig1|original@248|Allele_Silur|pos_162|type3|from_DicSil
AATAGTATTATAGGAGCACTTTCGGATTACTGGTCTCACTGTTCCGGTGGGCGTCTTTTGCACGTCAATACTTCTACTCCAGGTGATCTCTCTTCCCCATCTGCTTGTGCTGGGTGGATT
>Cluster_8495|Contig2|original@2128|Allele_Dic2|pos_101|type1@middle|from_DicSil
TGTGAGCTCAATCATCAGCACTGCAAAACAGTGTAACCTGGACAAGGATGTTGACTTGCCTGATGAAGGCGAGGAGCTCCCAGCCAATGAGCGTGACCTCGTCGTCGGGAAGGTGTATGG
>Cluster_8495|Contig2|original@2128|Allele_Dic2|pos_101|type1@side|from_DicSil
CTTACCAGTCTCTCAAGGACACCGGCCGTGGCAACCAGATTGTGAGCTCAATCATCAGCACTGCAAAACAGTGTAACCTGGACAAGGATGTTGACTTGCCTGATGAAGGCGAGGAGCTCC
>Cluster_8495|Contig2|original@2128|Allele_Silur|pos_101|type1@middle|from_DicSil
TGTGAGCTCAATCATCAGCACTGCAAAACAGTGTAACCTGGACAAGGATGTTGACTTGCCCGATGAAGGCGAGGAGCTCCCAGCCAATGAGCGTGACCTCGTCGTCGGGAAGGTGTATGG
>Cluster_8495|Contig2|original@2128|Allele_Silur|pos_101|type1@side|from_DicSil
GACAAGGATGTTGACTTGCCCGATGAAGGCGAGGAGCTCCCAGCCAATGAGCGTGACCTCGTCGTCGGGAAGGTGTATGGCAAGCTCATGGAGATAGAGTCACGGCTACTGCCATGTGGT
>Cluster_3499|Contig1|original@380|Allele_Dic2|pos_101|type1@middle|from_DicSil
CCAGCTTCAAAACTGCCTTGTGGCTCCTTTGGGTAGCAGATGAAGCTGGAAACCTCCAAGATTTCCCACAAAGAACACATAGCTACCCGGAGTCTGGTGGCGCACCAGTGCCACACATTT
>Cluster_3499|Contig1|original@380|Allele_Dic2|pos_101|type1@side|from_DicSil
AATGGCAGCTCATAACAAGGCGCCTTGCAGCATCCCCACGCCAGCTTCAAAACTGCCTTGTGGCTCCTTTGGGTAGCAGATGAAGCTGGAAACCTCCAAGATTTCCCACAAAGAACACAT
>Cluster_3499|Contig1|original@380|Allele_Silur|pos_101|type1@middle|from_DicSil
CCAGCTTCAAAACTGCCTTGTGGCTCCTTTGGGTAGCAGATGAAGCTGGAAACCTCCAAGGTTTCCCACAAAGAACACATAGCTACCCGGAGTCTGGTGGCGCACCAGTGCCACACATTT
>Cluster_3499|Contig1|original@380|Allele_Silur|pos_101|type1@side|from_DicSil
TGAAGCTGGAAACCTCCAAGGTTTCCCACAAAGAACACATAGCTACCCGGAGTCTGGTGGCGCACCAGTGCCACACATTTCCGATCCCCGCAAATGAGGGGAGGAATCGGAAAAGATAAA
>Cluster_6278|Contig1|complementarySeq@1123|Allele_Dic2|pos_79|type3|from_DicSil
AACTTTAAGATGACCAGGAACCAAAGGACCAAAACCACGAGTTGCATCATTGTCACAGCTCATAGAAATGACCCCCAATGTCCGACCATGGAAACATCCACAGCAAGAGACAATCAAAGC
>Cluster_6278|Contig1|complementarySeq@1123|Allele_Silur|pos_79|type3|from_DicSil
AACTTTAAGATGACCAGGAACCAAAGGACCAAAACCACGAGTTGCATCATTGTCACAGCTCATAGAAATGACCCCCAACGTCCGACCATGGAAACATCCACAGCAAGAGACAATCAAAGC
>Cluster_274|Contig1|likelySeq@661|Allele_Dic2|pos_25|type3|from_DicSil
TCTGATCTCGCCATATACGCCGAATGTCCTGCAACTGTTGTGCCTGGGAGCTATAGAGGATGGGTTTTACAAAAATGTTGTTCATGGCCTTGTATGCATTAGGAGAAGCGTGGAGAAAGC
>Cluster_274|Contig1|likelySeq@661|Allele_Silur|pos_25|type3|from_DicSil
TCTGATCTCGCCATATACGCCGAACGTCCTGCAACTGTTGTGCCTGGGAGCTATAGAGGATGGGTTTTACAAAAATGTTGTTCATGGCCTTGTATGCATTAGGAGAAGCGTGGAGAAAGC
>Cluster_4969|Contig2|original@238|Allele_Dic2|pos_101|type1@middle|from_DicSil
GTCCATATTACTAGAAAGGATGGATTTTCCTACTCTAGCTTCTCCATTGCTTTCACCTGGAGCAAGGTCTTTCTTATTAGCTGAACTAGAGGCATTCTTTAACTTGGAGTAGCAGGAATC
>Cluster_4969|Contig2|original@238|Allele_Dic2|pos_101|type1@side|from_DicSil
TCCCCTGTTTTGCTGCCTTACTGTCCAAACTTCTAATCATGTCCATATTACTAGAAAGGATGGATTTTCCTACTCTAGCTTCTCCATTGCTTTCACCTGGAGCAAGGTCTTTCTTATTAG
>Cluster_4969|Contig2|original@238|Allele_Silur|pos_101|type1@middle|from_DicSil
GTCCATATTACTAGAAAGGATGGATTTTCCTACTCTAGCTTCTCCATTGCTTTCACCTGGTGCAAGGTCTTTCTTATTAGCTGAACTAGAGGCATTCTTTAACTTGGAGTAGCAGGAATC
>Cluster_4969|Contig2|original@238|Allele_Silur|pos_101|type1@side|from_DicSil
TCTCCATTGCTTTCACCTGGTGCAAGGTCTTTCTTATTAGCTGAACTAGAGGCATTCTTTAACTTGGAGTAGCAGGAATCACAAACGCGGTGAAGCTTCCCGGGACTCGGAGCCAATGCC
>Cluster_12768|Contig1|original@73|Allele_Dic2|pos_71|type3|from_DicSil
CTAAATATATATATTATCCTCCCATGGATTTTCCACGTCAACAAGCAATAATACAACACCACGACAGTACTGCCTCCACGCCGAGACCAGAGGGGGCAGGACAGTGTGAGACTCCTCCTG
>Cluster_12768|Contig1|original@73|Allele_Silur|pos_71|type3|from_DicSil
CTAAATATATATATTATCCTCCCATGGATTTTCCACGTCAACAAGCAATAATACAACACCACGACAGTACCGCCTCCACGCCGAGACCAGAGGGGGCAGGACAGTGTGAGACTCCTCCTG
>Cluster_139|Contig2|original@2444|Allele_Dic2|pos_101|type1@middle|from_DicSil
ATCGCTTGGTATCAGTATCACACAGGCAAACAATGAGAAGAAACATCATGGCCCGGACTCCCTTTATGGGTTGCTTCTTGGAAAGAACATCTTGGTGGTTGATGACAACAAGGTAAACCT
>Cluster_139|Contig2|original@2444|Allele_Dic2|pos_101|type1@side|from_DicSil
AGCCTCTGAAAGCAAGCACACTTGCAGCTTGTCTATTTCAATCGCTTGGTATCAGTATCACACAGGCAAACAATGAGAAGAAACATCATGGCCCGGACTCCCTTTATGGGTTGCTTCTTG
>Cluster_139|Contig2|original@2444|Allele_Silur|pos_101|type1@middle|from_DicSil
ATCGCTTGGTATCAGTATCACACAGGCAAACAATGAGAAGAAACATCATGGCCCGGACTCTCTTTATGGGTTGCTTCTTGGAAAGAACATCTTGGTGGTTGATGACAACAAGGTAAACCT
>Cluster_139|Contig2|original@2444|Allele_Silur|pos_101|type1@side|from_DicSil
AAACATCATGGCCCGGACTCTCTTTATGGGTTGCTTCTTGGAAAGAACATCTTGGTGGTTGATGACAACAAGGTAAACCTTAGAGTTGCTGCTGGTACACTGAAGAAATATGGGGCAAAG
>Cluster_1092|Contig2|original@584|Allele_Dic2|pos_101|type1@middle|from_DicSil
AATTTCAATGTGTGGTGGATGTGGCCGTGAGAGTCATCGTCGGGTTAGCCACCATAGCGGCTTCGTAGCGTCTCCGGTGGCTCCTCTTCCATGATGCCAGCTCCGGTCGTGGCCAAGTAT
>Cluster_1092|Contig2|original@584|Allele_Dic2|pos_101|type1@side|from_DicSil
ATCCACTGCCGATTTGGTAGGCAGCAGTCACACAAGTTTGAATTTCAATGTGTGGTGGATGTGGCCGTGAGAGTCATCGTCGGGTTAGCCACCATAGCGGCTTCGTAGCGTCTCCGGTGG
>Cluster_1092|Contig2|original@584|Allele_Silur|pos_101|type1@middle|from_DicSil
AATTTCAATGTGTGGTGGATGTGGCCGTGAGAGTCATCGTCGGGTTAGCCACCATAGCGGGTTCGTAGCGTCTCCGGTGGCTCCTCTTCCATGATGCCAGCTCCGGTCGTGGCCAAGTAT
>Cluster_1092|Contig2|original@584|Allele_Silur|pos_101|type1@side|from_DicSil
CGGGTTAGCCACCATAGCGGGTTCGTAGCGTCTCCGGTGGCTCCTCTTCCATGATGCCAGCTCCGGTCGTGGCCAAGTATTCCCTTATTGTGGTTCTCCGGTCACCCAGATAGGTGTGGT
>Cluster_1249|Contig3|original@2919|Allele_Dic2|pos_101|type1@middle|from_DicSil
TAATTCAAGTAAGCGGCTGATGATCGTGCCGTTAGGAGAGCTTCTTGCCTGATTCATGGCCCGAGTGATTTTGCTTACTTGCAAAGATGTCTTTGATCGGCAATGATGCAGCAGTAGGAT
>Cluster_1249|Contig3|original@2919|Allele_Dic2|pos_101|type1@side|from_DicSil
CTTCCTGAGACGAGGAAGAATGTCAAAGCCTGTCACAGGATAATTCAAGTAAGCGGCTGATGATCGTGCCGTTAGGAGAGCTTCTTGCCTGATTCATGGCCCGAGTGATTTTGCTTACTT
>Cluster_1249|Contig3|original@2919|Allele_Silur|pos_101|type1@middle|from_DicSil
TAATTCAAGTAAGCGGCTGATGATCGTGCCGTTAGGAGAGCTTCTTGCCTGATTCATGGCTCGAGTGATTTTGCTTACTTGCAAAGATGTCTTTGATCGGCAATGATGCAGCAGTAGGAT
>Cluster_1249|Contig3|original@2919|Allele_Silur|pos_101|type1@side|from_DicSil
CTTCTTGCCTGATTCATGGCTCGAGTGATTTTGCTTACTTGCAAAGATGTCTTTGATCGGCAATGATGCAGCAGTAGGATGGTTCAATTCAACCGGTGAATTTATCGGCTGGTGATGTGC
>Cluster_13127|Contig8|original@520|Allele_Dic2|pos_174|type3|from_DicSil
TGCTCCGCGCCGTTCGGGACCTGCGACAGCGGGAACTCTCATCGGGAACCCTACGTCGCGGCTCATAACATGCTGCTGTCACATGCAGCTGCCGTCCACAACTACAAGAAGAATTATCAG
>Cluster_13127|Contig8|original@520|Allele_Silur|pos_174|type3|from_DicSil
TGCTCCGCGCCGTTCGGGACCTGCGACAGCGGGAACTCTCATCGGGAACCCTACGTCGCGGCTCATAACATGCTGCTGTCACATGCAGCTGCCATCCACAACTACAAGAAGAATTATCAG
>Cluster_1468|Contig2|original@806|Allele_Dic2|pos_101|type1@middle|from_DicSil
TTGCATCGAGATGGATGCTTCCTCTCTGAGTACACTTTAACTCGAAGCTCTTCATGTGGTTTTCTGTCGTTTTGGCGCGGGATTTTCATCATTGTGTTGCCAGCCATGATGGAAATCTCT
>Cluster_1468|Contig2|original@806|Allele_Dic2|pos_101|type1@side|from_DicSil
AAGACAGTGCCCAGTGAAACAAGCTACAGTATGTTAGCTTTTGCATCGAGATGGATGCTTCCTCTCTGAGTACACTTTAACTCGAAGCTCTTCATGTGGTTTTCTGTCGTTTTGGCGCGG
>Cluster_1468|Contig2|original@806|Allele_Silur|pos_101|type1@middle|from_DicSil
TTGCATCGAGATGGATGCTTCCTCTCTGAGTACACTTTAACTCGAAGCTCTTCATGTGGTGTTCTGTCGTTTTGGCGCGGGATTTTCATCATTGTGTTGCCAGCCATGATGGAAATCTCT
>Cluster_1468|Contig2|original@806|Allele_Silur|pos_101|type1@side|from_DicSil
CTCGAAGCTCTTCATGTGGTGTTCTGTCGTTTTGGCGCGGGATTTTCATCATTGTGTTGCCAGCCATGATGGAAATCTCTCGGTTCCAAGAGCATCCAAGTTTCCGTTTCATGACAAATA
>Cluster_5045|Contig1|likelySeq@1216|Allele_Dic2|pos_39|type3|from_DicSil
CCAAATAACCATGGCTCCCGTCTCTTGGTGTCATGGTGGGCATGACCTCTAAAGAAAGGATAAAAAGCTCCTACTTGGTACCAACGCACCAATAGGTCAGGTTCAGGATTGCCAAAGAAT
>Cluster_5045|Contig1|likelySeq@1216|Allele_Silur|pos_39|type3|from_DicSil
CCAAATAACCATGGCTCCCGTCTCTTGGTGTCATGGTGAGCATGACCTCTAAAGAAAGGATAAAAAGCTCCTACTTGGTACCAACGCACCAATAGGTCAGGTTCAGGATTGCCAAAGAAT
>Cluster_7011|Contig2|original@532|Allele_Dic2|pos_81|type2|from_DicSil
CAGTGCCAGGCAAGGAGAACCTCTTGTTGGCCCGTGGTTGTAACTGTCCAGGCCTCTCCTTAGGATTACTACTGCTCCGGACACCAAGTCCCGAAAGACGAGACGAGACTTCATCAGAAC
>Cluster_7011|Contig2|original@532|Allele_Silur|pos_81|type2|from_DicSil
TAACTGTCCAGGCCTCTCCTTAGGATTACTACTGCTCCGGGCACCAAGTCCCGAAAGACGAGACGAGACTTCATCAGAACCTTCTTTCGGTGGCAGCTTCCGTTTCGGTTTAGCTGACGC
>Cluster_1286|Contig1|original@1688|Allele_Dic2|pos_101|type1@middle|from_DicSil
GTGCAAGTTCAAGAAACACCATTTTCCTCCGTCATCGCCATAGCTTCAGTCAACAACATCCTACAGTCGTCTTCATGTACCTTGTTTTTCCATCAGCTCTACATGTCAACTAAGCCATCT
>Cluster_1286|Contig1|original@1688|Allele_Dic2|pos_101|type1@side|from_DicSil
CCGGGGTTACCAAAAGGGACGAGGACAAACTGAGACGGTTGTGCAAGTTCAAGAAACACCATTTTCCTCCGTCATCGCCATAGCTTCAGTCAACAACATCCTACAGTCGTCTTCATGTAC
>Cluster_1286|Contig1|original@1688|Allele_Silur|pos_101|type1@middle|from_DicSil
GTGCAAGTTCAAGAAACACCATTTTCCTCCGTCATCGCCATAGCTTCAGTCAACAACATCGTACAGTCGTCTTCATGTACCTTGTTTTTCCATCAGCTCTACATGTCAACTAAGCCATCT
>Cluster_1286|Contig1|original@1688|Allele_Silur|pos_101|type1@side|from_DicSil
TAGCTTCAGTCAACAACATCGTACAGTCGTCTTCATGTACCTTGTTTTTCCATCAGCTCTACATGTCAACTAAGCCATCTGGGCTTTTTGTGGGGGCGTAACATTGGCCTGGGCTGCAAC
>Cluster_1040|Contig1|original@394|Allele_Dic2|pos_101|type1@middle|from_DicSil
TGTACATCGAGATTGCGTCGCCTCCTTTCCCATCCTCGTTCTTCTTCCCATTTTTCATTTTCTGGTACTCTGTATCCTGGCACTAGTCTCAGTCGGTGGTCATGGGCTCGGAGATGCAGC
>Cluster_1040|Contig1|original@394|Allele_Dic2|pos_101|type1@side|from_DicSil
TAGGCAGGCACACGCAACGCCCAGGTGTATCAGTGTGGTCTGTACATCGAGATTGCGTCGCCTCCTTTCCCATCCTCGTTCTTCTTCCCATTTTTCATTTTCTGGTACTCTGTATCCTGG
>Cluster_1040|Contig1|original@394|Allele_Silur|pos_101|type1@middle|from_DicSil
TGTACATCGAGATTGCGTCGCCTCCTTTCCCATCCTCGTTCTTCTTCCCATTTTTCATTTCCTGGTACTCTGTATCCTGGCACTAGTCTCAGTCGGTGGTCATGGGCTCGGAGATGCAGC
>Cluster_1040|Contig1|original@394|Allele_Silur|pos_101|type1@side|from_DicSil
CTTCTTCCCATTTTTCATTTCCTGGTACTCTGTATCCTGGCACTAGTCTCAGTCGGTGGTCATGGGCTCGGAGATGCAGCAGCGGAACCGTGCCTTACGGACATTGCTGACAACGTCCGT
>Cluster_7393|Contig2|original@266|Allele_Dic2|pos_101|type1@middle|from_DicSil
ACTTTGTGATGGCAGACCCGAAGTATGAGAACTGATCGCCTTTTGTTTAGCAATGAGACCGTATTATACTTGGAGCAAATAGGGAAATGTGTCTGTTAATGGTAACAGAGCGCTTGACAG
>Cluster_7393|Contig2|original@266|Allele_Dic2|pos_101|type1@side|from_DicSil
TTCCTGGGGATCTTCATCTTTGTGTTGGTCATCGCGTACCACTTTGTGATGGCAGACCCGAAGTATGAGAACTGATCGCCTTTTGTTTAGCAATGAGACCGTATTATACTTGGAGCAAAT
>Cluster_7393|Contig2|original@266|Allele_Silur|pos_101|type1@middle|from_DicSil
ACTTTGTGATGGCAGACCCGAAGTATGAGAACTGATCGCCTTTTGTTTAGCAATGAGACCATATTATACTTGGAGCAAATAGGGAAATGTGTCTGTTAATGGTAACAGAGCGCTTGACAG
>Cluster_7393|Contig2|original@266|Allele_Silur|pos_101|type1@side|from_DicSil
TTTTGTTTAGCAATGAGACCATATTATACTTGGAGCAAATAGGGAAATGTGTCTGTTAATGGTAACAGAGCGCTTGACAGATCTTCTTAAGTGCAATTACCTGGCATTGTGACTTGAATC
>Cluster_3178|Contig2|original@1286|Allele_Dic2|pos_58|type3|from_DicSil
AGGGAAAAGGGCAGACAGCGGCCACCGATTGAGAGTCGGCTGAGAGATGAACGTGGCCGTAGATTTGACAGAAATGTTGATTCATCAAAACCTGATGGATCCAGTGAAAACCCTGATGAT
>Cluster_3178|Contig2|original@1286|Allele_Silur|pos_58|type3|from_DicSil
AGGGAAAAGGGCAGACAGCGGCCACCGATTGAGAGTCGGCTGAGAGATGAACGTGGCTGTAGATTTGACAGAAATGTTGATTCATCAAAACCTGATGGATCCAGTGAAAACCCTGATGAT
>Cluster_6912|Contig1|original@961|Allele_Dic2|pos_101|type1@middle|from_DicSil
ATGGTGGATGGAAATTTGTTTATACGGGAGATCAGATCGACATCAGTGTATAGCATTTTTTTCTTCTTCTTTATTTGTTTGATTTGTGGTTTAAGATGCTACATACTTTTTGGCGAAACA
>Cluster_6912|Contig1|original@961|Allele_Dic2|pos_101|type1@side|from_DicSil
TGGTTTTGCTTGTTGGGCCGTCAGGAAATTAGGAGAAAAAATGGTGGATGGAAATTTGTTTATACGGGAGATCAGATCGACATCAGTGTATAGCATTTTTTTCTTCTTCTTTATTTGTTT
>Cluster_6912|Contig1|original@961|Allele_Silur|pos_101|type1@middle|from_DicSil
ATGGTGGATGGAAATTTGTTTATACGGGAGATCAGATCGACATCAGTGTATAGCATTTTTATCTTCTTCTTTATTTGTTTGATTTGTGGTTTAAGATGCTACATACTTTTTGGCGAAACA
>Cluster_6912|Contig1|original@961|Allele_Silur|pos_101|type1@side|from_DicSil
CATCAGTGTATAGCATTTTTATCTTCTTCTTTATTTGTTTGATTTGTGGTTTAAGATGCTACATACTTTTTGGCGAAACAAAGGGAATTCCCAAAACATGGGTACGTTTGCGACCACTCA
>Cluster_10473|Contig2|likelySeq@77|Allele_Dic2|pos_35|type3|from_DicSil
GCAACGATTACGATACGCAGTTCCGGGGACTCCACAGACCACTCCCCTAGCCCCATTACAGCAGGCTAGGCACAGTAAACCATAAAAGACAAACCGACCACGCGACAGTAACCCAAAAGA
>Cluster_10473|Contig2|likelySeq@77|Allele_Silur|pos_35|type3|from_DicSil
GCAACGATTACGATACGCAGTTCCGGGGACTCCAGAGACCACTCCCCTAGCCCCATTACAGCAGGCTAGGCACAGTAAACCATAAAAGACAAACCGACCACGCGACAGTAACCCAAAAGA
>Cluster_8334|Contig4|original@243|Allele_Dic2|pos_101|type1@middle|from_DicSil
TACTTGTCCAATAATCAATCACAGAAATAATAAGAGGAAAAAGAAAAACGCAGCAACTTGATATGCGAGACAGAAGAAGAACCAGCGGTCGGGCATTTTGTCCACCTTGACGATTATTCC
>Cluster_8334|Contig4|original@243|Allele_Dic2|pos_101|type1@side|from_DicSil
TTGCTCCCATATAAGCTAGTACTCTGTGACAACTGAACATTACTTGTCCAATAATCAATCACAGAAATAATAAGAGGAAAAAGAAAAACGCAGCAACTTGATATGCGAGACAGAAGAAGA
>Cluster_8334|Contig4|original@243|Allele_Silur|pos_101|type1@middle|from_DicSil
TACTTGTCCAATAATCAATCACAGAAATAATAAGAGGAAAAAGAAAAACGCAGCAACTTGGTATGCGAGACAGAAGAAGAACCAGCGGTCGGGCATTTTGTCCACCTTGACGATTATTCC
>Cluster_8334|Contig4|original@243|Allele_Silur|pos_101|type1@side|from_DicSil
AAGAAAAACGCAGCAACTTGGTATGCGAGACAGAAGAAGAACCAGCGGTCGGGCATTTTGTCCACCTTGACGATTATTCCAGTGTACAGATGGGCGGGTTCCTGGTGGCATCTCTCGAGA
>Cluster_10233|Contig2|original@97|Allele_Dic2|pos_97|type2|from_DicSil
GAAAACAACGCACATAAATCAGAGGTAACGCCCTAAACATTGTTATGTGATGCTGCATGAATACTCTCAGCATGCCAAACAAAAACAGAGATACGCAAAGTTCACCATTTTATCTGGCAA
>Cluster_10233|Contig2|original@97|Allele_Silur|pos_97|type2|from_DicSil
TGTTATGTGATGCTGCATGAATACTCTCAGCATGCCAAACCAAAACAGAGATACGCAAAGTTCACCATTTTATCTGGCAACAAAGCTACAGCTGTTAAACTAAGTAGACAGGCAGGCTTC
>Cluster_2667|Contig1|original@1985|Allele_Dic2|pos_101|type1@middle|from_DicSil
TTAGCTAAAGAAGAATCGCAAGTATTTTTTTGATTTTCTGTTCATTGCGGTGGTCAGTCAGCAAGCAAGCAAGCAAGCGAAAAGGATGGATGGATAGCTGAAGGCGGTGATTCAGGGATT
>Cluster_2667|Contig1|original@1985|Allele_Dic2|pos_101|type1@side|from_DicSil
GACGAGCCCGGGGGGGAGGTGCGAGAAGAAGTTACCATTGTTAGCTAAAGAAGAATCGCAAGTATTTTTTTGATTTTCTGTTCATTGCGGTGGTCAGTCAGCAAGCAAGCAAGCAAGCGA
>Cluster_2667|Contig1|original@1985|Allele_Silur|pos_101|type1@middle|from_DicSil
TTAGCTAAAGAAGAATCGCAAGTATTTTTTTGATTTTCTGTTCATTGCGGTGGTCAGTCAACAAGCAAGCAAGCAAGCGAAAAGGATGGATGGATAGCTGAAGGCGGTGATTCAGGGATT
>Cluster_2667|Contig1|original@1985|Allele_Silur|pos_101|type1@side|from_DicSil
TTCATTGCGGTGGTCAGTCAACAAGCAAGCAAGCAAGCGAAAAGGATGGATGGATAGCTGAAGGCGGTGATTCAGGGATTGGTTTTCGTTAATTTTTGGGAGGTAAATCAATACACAACT
>Cluster_4439|Contig3|original@411|Allele_Dic2|pos_101|type1@middle|from_DicSil
GGCTGCTGTTGGTGACAGTGGAAAGCAGCTGGTGCTGGTGGAGGGTGGAGGAAAGAGCTCAGGAGGGGTCAAGCTACGGGAGGATGTGGAGGACATAGAGGTGAAGCTGAAGCGCATCAT
>Cluster_4439|Contig3|original@411|Allele_Dic2|pos_101|type1@side|from_DicSil
CACCACCGGCAAGGGCTTCTGGTGGTGAACTAGTGGCAAAGGCTGCTGTTGGTGACAGTGGAAAGCAGCTGGTGCTGGTGGAGGGTGGAGGAAAGAGCTCAGGAGGGGTCAAGCTACGGG
>Cluster_4439|Contig3|original@411|Allele_Silur|pos_101|type1@middle|from_DicSil
GGCTGCTGTTGGTGACAGTGGAAAGCAGCTGGTGCTGGTGGAGGGTGGAGGAAAGAGCTCGGGAGGGGTCAAGCTACGGGAGGATGTGGAGGACATAGAGGTGAAGCTGAAGCGCATCAT
>Cluster_4439|Contig3|original@411|Allele_Silur|pos_101|type1@side|from_DicSil
GAGGGTGGAGGAAAGAGCTCGGGAGGGGTCAAGCTACGGGAGGATGTGGAGGACATAGAGGTGAAGCTGAAGCGCATCATGGACAATGTCCCTGTCCGTGCCAGCAACACCTCTGGGTCC
>Cluster_18485|Contig1|likelySeq@422|Allele_Dic2|pos_115|type2|from_DicSil
TGCGCAGATGACGATGAGGACGGCAAGACCATGACGAAGACGACGACGGCGCAGACCGTGGACACCCGGCCGCCGAAACAAACATTGTCCAGGGATATACAGAAATCAAAGGCTTTTCTG
>Cluster_18485|Contig1|likelySeq@422|Allele_Silur|pos_115|type2|from_DicSil
CGACGACGGCGCAGACCGTGGACACCCGGCCGCCGAAACAGACATTGTCCAGGGATATACAGAAATCAAAGGCTTTTCTGTGGACTCGATACCACCAGCTACACCTCCTACACCGACCCT
>Cluster_10538|Contig2|original@272|Allele_Dic2|pos_101|type1@middle|from_DicSil
ATTGAAGCTCAGGGGCCTCGGCGAGCATACTCGACAGGAAGAAGGGAACGGTGGCGATCCGTCATGACCACCAGAGGCGTAGTAGAGTCTGCTTACAAGCAGGCGTGGCGAATCACATAT
>Cluster_10538|Contig2|original@272|Allele_Dic2|pos_101|type1@side|from_DicSil
TACAGAGGAGGGAAACTAAGCACCACCTCCCAGCCTTTTTATTGAAGCTCAGGGGCCTCGGCGAGCATACTCGACAGGAAGAAGGGAACGGTGGCGATCCGTCATGACCACCAGAGGCGT
>Cluster_10538|Contig2|original@272|Allele_Silur|pos_101|type1@middle|from_DicSil
ATTGAAGCTCAGGGGCCTCGGCGAGCATACTCGACAGGAAGAAGGGAACGGTGGCGATCCCTCATGACCACCAGAGGCGTAGTAGAGTCTGCTTACAAGCAGGCGTGGCGAATCACATAT
>Cluster_10538|Contig2|original@272|Allele_Silur|pos_101|type1@side|from_DicSil
GAAGGGAACGGTGGCGATCCCTCATGACCACCAGAGGCGTAGTAGAGTCTGCTTACAAGCAGGCGTGGCGAATCACATATTGTTGCCCATACCCACACTGACTCCGATCCTTTCTGCGAC
>Cluster_2641|Contig8|original@328|Allele_Dic2|pos_101|type1@middle|from_DicSil
CAGGCTGTTGCTGGTGCCGCCGCCCAGCATGATGTTGATGGAGGAAGCACCCTCTGTTCCGTGGGCAGGGAATGGATCCTCCGAACCGTATCCGAATGGAGAGGCGGCCTGGGTTGCTGC
>Cluster_2641|Contig8|original@328|Allele_Dic2|pos_101|type1@side|from_DicSil
AGAAAGTAACTATGATCTAGAATTGTCTCCTGTAGATGTTCAGGCTGTTGCTGGTGCCGCCGCCCAGCATGATGTTGATGGAGGAAGCACCCTCTGTTCCGTGGGCAGGGAATGGATCCT
>Cluster_2641|Contig8|original@328|Allele_Silur|pos_101|type1@middle|from_DicSil
CAGGCTGTTGCTGGTGCCGCCGCCCAGCATGATGTTGATGGAGGAAGCACCCTCTGTTCCATGGGCAGGGAATGGATCCTCCGAACCGTATCCGAATGGAGAGGCGGCCTGGGTTGCTGC
>Cluster_2641|Contig8|original@328|Allele_Silur|pos_101|type1@side|from_DicSil
GAGGAAGCACCCTCTGTTCCATGGGCAGGGAATGGATCCTCCGAACCGTATCCGAATGGAGAGGCGGCCTGGGTTGCTGCTACGAGGCCGTGGCAGTAAGTGTCTTGGTCTGTCTGACAG
>Cluster_5477|Contig2|original@1153|Allele_Dic2|pos_152|type3|from_DicSil
AGGAGCAGGACGCCGAGTGCGTGCAGCGGTGCTGCTTCACCACCAGCACCATTTCCGGCAGCCAAAATTCACTCCAGCAGCGACCGACGCCTACCTCCCCATGCGCCCCCGCCTTCTTTC
>Cluster_5477|Contig2|original@1153|Allele_Silur|pos_152|type3|from_DicSil
AGGAGCAGGACGCCGAGTGCGTGCAGCGGTGCTGCTTCACCACCAGCACCATTTCCGGCAGCCAAAATTCAATCCAGCAGCGACCGACGCCTACCTCCCCATGCGCCCCCGCCTTCTTTC
>Cluster_17351|Contig1|original@231|Allele_Dic2|pos_119|type2|from_DicSil
AGACGCCGCAGACGGCGCTTTTTTGAAGGCAACGAATCTGGGAAAAGAACGGCTGTGATCGGCTTCACGTCGAGCAGCTTGAAACGTGAAGGCCGAGGGCCGTGTTTTGGAGCCTTTGGG
>Cluster_17351|Contig1|original@231|Allele_Silur|pos_119|type2|from_DicSil
GGAAAAGAACGGCTGTGATCGGCTTCACGTCGAGCAGCTTAAAACGTGAAGGCCGAGGGCCGTGTTTTGGAGCCTTTGGGGTTCTCGGGGTGGCCACCCTCACATCCTTGCCATCTATTC
>Cluster_735|Contig5|original@2778|Allele_Dic2|pos_131|type3|from_DicSil
GTACTCTTTCTTTCTCAGTAGACGGACGTCCGCCGGCCGTTGGTTGATTCCTGTCTCGCAGGGTGTATTGTGTTACTTTTCATTGGCTTCCGGCTGGCTGCGGTAATTAGTTTGTCAGGG
>Cluster_735|Contig5|original@2778|Allele_Silur|pos_131|type3|from_DicSil
GTACTCTTTCTTTCTCAGTAGACGGACGTCCGCCGGCCGTTGGTTGATTCGTGTCTCGCAGGGTGTATTGTGTTACTTTTCATTGGCTTCCGGCTGGCTGCGGTAATTAGTTTGTCAGGG
>Cluster_4018|Contig1|original@1333|Allele_Dic2|pos_75|type3|from_DicSil
GAGCCTGCCAAAGGGAGCGAGCCTCCGAAGAAGGAAGAGCCGAAGTTCAACGCATTCACAGGAAAGAGCTACTCGTTGAAGCGCTAGCTGCTGCTGGTATTTATTGTCAGCGACAACTTT
>Cluster_4018|Contig1|original@1333|Allele_Silur|pos_75|type3|from_DicSil
GAGCCTGCCAAAGGGAGCGAGCCTCCGAAGAAGGAAGAGCCGAAGTTCAACGCATTCACAGGAAAGAGCTACTCCTTGAAGCGCTAGCTGCTGCTGGTATTTATTGTCAGCGACAACTTT
>Cluster_12870|Contig4|original@341|Allele_Dic2|pos_31|type3|from_DicSil
GCGCCGGTCTCGGTATGACTCGGAGGAGCCTGGAGACATCTCTCCGCCACGAAGACGGAAGCGCCAGGACTCTGCACAGCTGGACGACCTGTCGCTCGCAAGAAGACAAAATTTGGGACA
>Cluster_12870|Contig4|original@341|Allele_Silur|pos_31|type3|from_DicSil
GCGCCGGTCTCGGTATGACTCGGAGGAGCCCGGAGACATCTCTCCGCCACGAAGACGGAAGCGCCAGGACTCTGCACAGCTGGACGACCTGTCGCTCGCAAGAAGACAAAATTTGGGACA
>Cluster_3904|Contig1|likelySeq@381|Allele_Dic2|pos_101|type1@middle|from_DicSil
ACGCACATCCTCCAGAACCTGAAGGTTTTGAAGGCAATGCTGAAGTTGGAGCTAACCACATTCCACCATTGCGTTTGCCCCGAGTGAAGGATGTTGTTGTGAATGGAATCACTGTGAAGA
>Cluster_3904|Contig1|likelySeq@381|Allele_Dic2|pos_101|type1@side|from_DicSil
TTTCTCACTTCTGGGAGGGATCCAGGAATCATACCTCGAAACGCACATCCTCCAGAACCTGAAGGTTTTGAAGGCAATGCTGAAGTTGGAGCTAACCACATTCCACCATTGCGTTTGCCC
>Cluster_3904|Contig1|likelySeq@381|Allele_Silur|pos_101|type1@middle|from_DicSil
ACGCACATCCTCCAGAACCTGAAGGTTTTGAAGGCAATGCTGAAGTTGGAGCTAACCACACTCCACCATTGCGTTTGCCCCGAGTGAAGGATGTTGTTGTGAATGGAATCACTGTGAAGA
>Cluster_3904|Contig1|likelySeq@381|Allele_Silur|pos_101|type1@side|from_DicSil
TGAAGTTGGAGCTAACCACACTCCACCATTGCGTTTGCCCCGAGTGAAGGATGTTGTTGTGAATGGAATCACTGTGAAGACAAAGTACTGTGACACCTGTATGCTGTACCGGCCTCCTCG
>Cluster_424|Contig3|original@3214|Allele_Dic2|pos_101|type1@middle|from_DicSil
CTTCAGTGCATCAATGATAGAGTGGTAGAGTTGTCGATTAAGTGCCTGCCTTGTAACATCGTCTATTCTTCGTTTCTCGTCATCATATCTTCTCTCATAGTAAACCTGCAAAGCAACCTT
>Cluster_424|Contig3|original@3214|Allele_Dic2|pos_101|type1@side|from_DicSil
TCGCGTCAACATCCTCCACTTCTTTCTCTGATTTTGCTTCCTTCAGTGCATCAATGATAGAGTGGTAGAGTTGTCGATTAAGTGCCTGCCTTGTAACATCGTCTATTCTTCGTTTCTCGT
>Cluster_424|Contig3|original@3214|Allele_Silur|pos_101|type1@middle|from_DicSil
CTTCAGTGCATCAATGATAGAGTGGTAGAGTTGTCGATTAAGTGCCTGCCTTGTAACATCATCTATTCTTCGTTTCTCGTCATCATATCTTCTCTCATAGTAAACCTGCAAAGCAACCTT
>Cluster_424|Contig3|original@3214|Allele_Silur|pos_101|type1@side|from_DicSil
AGTGCCTGCCTTGTAACATCATCTATTCTTCGTTTCTCGTCATCATATCTTCTCTCATAGTAAACCTGCAAAGCAACCTTGCGCTTCTGAAGAAGAAGCCACTTTCTGTCTAAGGTCTGA
>Cluster_1417|Contig7|original@660|Allele_Dic2|pos_101|type1@middle|from_DicSil
GCCTGGGCAAAGCAGCGGGCTCCAGACCTCTGAAACAGATTGGTGCTCACGTCAAGTTCCCTCAGATCTGGGTGGCCCTCTTGCAGAGACTTCGCGACCGCCGCCGCCCCAGCATCCTTC
>Cluster_1417|Contig7|original@660|Allele_Dic2|pos_101|type1@side|from_DicSil
GTTCATGTTCAGCAGCACGAACCCAGGCTTGTTTGCGACCGCCTGGGCAAAGCAGCGGGCTCCAGACCTCTGAAACAGATTGGTGCTCACGTCAAGTTCCCTCAGATCTGGGTGGCCCTC
>Cluster_1417|Contig7|original@660|Allele_Silur|pos_101|type1@middle|from_DicSil
GCCTGGGCAAAGCAGCGGGCTCCAGACCTCTGAAACAGATTGGTGCTCACGTCAAGTTCCTTCAGATCTGGGTGGCCCTCTTGCAGAGACTTCGCGACCGCCGCCGCCCCAGCATCCTTC
>Cluster_1417|Contig7|original@660|Allele_Silur|pos_101|type1@side|from_DicSil
TGGTGCTCACGTCAAGTTCCTTCAGATCTGGGTGGCCCTCTTGCAGAGACTTCGCGACCGCCGCCGCCCCAGCATCCTTCAGCTCATTCTCAGCCAAGGTCAGCTTCTTGAGCGACTGCA
>Cluster_111|Contig4|original@292|Allele_Dic2|pos_117|type2|from_DicSil
AGATGTTATTTGAGGGGGTACTCCTCAAACACGACTTGCTAAACAAACTGTTTACAACAATTACAAGTTGCCTCGTCGTCGCAATCATCTCTCTATTGCTCGGCTGCAATCTTTCTGATG
>Cluster_111|Contig4|original@292|Allele_Silur|pos_117|type2|from_DicSil
AAACAAACTGTTTACAACAATTACAAGTTGCCTCGTCGTCACAATCATCTCTCTATTGCTCGGCTGCAATCTTTCTGATGACATATGGTAGAATACCACCATGGGTGTAGTAAGCAAGCT
>Cluster_7073|Contig2|original@379|Allele_Dic2|pos_61|type3|from_DicSil
CAAAGCTGCTAATAAGCTCTTAAAGTCAATCCCACAAAGGGGCAGAAGGAAAAAACTTGCCGGTGTTCCTGTTTTTAGTGCTCAAAATTTGAATATTGCAGTGGCAACAAATGATGGAAT
>Cluster_7073|Contig2|original@379|Allele_Silur|pos_61|type3|from_DicSil
CAAAGCTGCTAATAAGCTCTTAAAGTCAATCCCACAAAGGGGCAGAAGGAAAAAACTTGCTGGTGTTCCTGTTTTTAGTGCTCAAAATTTGAATATTGCAGTGGCAACAAATGATGGAAT
>Cluster_519|Contig2|original@2502|Allele_Dic2|pos_101|type1@middle|from_DicSil
GATGCCCTTCATCTGCTGCCACTCCGTGCACTGATGCTGCCATTCATTCTTCCTCAGCTACGATCTTCTTTCTACACACGCCATGCGCATCTTGTTTGAATCCGTGGCACCCTTTTTAGT
>Cluster_519|Contig2|original@2502|Allele_Dic2|pos_101|type1@side|from_DicSil
ACAACGTCGACAAGAGGTCCAAAGTGAGGAAGCAGCCGTGGATGCCCTTCATCTGCTGCCACTCCGTGCACTGATGCTGCCATTCATTCTTCCTCAGCTACGATCTTCTTTCTACACACG
>Cluster_519|Contig2|original@2502|Allele_Silur|pos_101|type1@middle|from_DicSil
GATGCCCTTCATCTGCTGCCACTCCGTGCACTGATGCTGCCATTCATTCTTCCTCAGCTATGATCTTCTTTCTACACACGCCATGCGCATCTTGTTTGAATCCGTGGCACCCTTTTTAGT
>Cluster_519|Contig2|original@2502|Allele_Silur|pos_101|type1@side|from_DicSil
CATTCATTCTTCCTCAGCTATGATCTTCTTTCTACACACGCCATGCGCATCTTGTTTGAATCCGTGGCACCCTTTTTAGTATATTTGCGTGAGGACTGGATATTGGATAAGCTTATGTCT
>Cluster_11384|Contig1|likelySeq@311|Allele_Dic2|pos_101|type1@middle|from_DicSil
TTATGATGTGGTTTGTCGCTCCACGAAGAAATCCACAAAACTTAGGGCTCACGAAGCAAACGAAGCAATTGCATCCATCTCTTCTTGCAGCAGCAGCGCTTCGATGAAGACGTCCAGGCT
>Cluster_11384|Contig1|likelySeq@311|Allele_Dic2|pos_101|type1@side|from_DicSil
CTAAAGTTTCCTCTCTTCGTTGGTTCAGTGTTCTGTGTGTTTATGATGTGGTTTGTCGCTCCACGAAGAAATCCACAAAACTTAGGGCTCACGAAGCAAACGAAGCAATTGCATCCATCT
>Cluster_11384|Contig1|likelySeq@311|Allele_Silur|pos_101|type1@middle|from_DicSil
TTATGATGTGGTTTGTCGCTCCACGAAGAAATCCACAAAACTTAGGGCTCACGAAGCAAAAGAAGCAATTGCATCCATCTCTTCTTGCAGCAGCAGCGCTTCGATGAAGACGTCCAGGCT
>Cluster_11384|Contig1|likelySeq@311|Allele_Silur|pos_101|type1@side|from_DicSil
CTTAGGGCTCACGAAGCAAAAGAAGCAATTGCATCCATCTCTTCTTGCAGCAGCAGCGCTTCGATGAAGACGTCCAGGCTCTCTCCCTCCATGACGTCCACTATGGAGTGGTGCGTGACC
>Cluster_6105|Contig1|complementarySeq@984|Allele_Dic2|pos_61|type3|from_DicSil
CCAGAGAATGTTGTGAAAATTCTTTCTCAGAAGGAAACAATAGAAAGAGTTCTCACATGCAGCAATGCTTCTGATGTTCTTAAGTGTGCATTTGACTTGACGGAAGCTGCACTCAATCAT
>Cluster_6105|Contig1|complementarySeq@984|Allele_Silur|pos_61|type3|from_DicSil
CCAGAGAATGTTGTGAAAATTCTTTCTCAGAAGGAAACAATAGAAAGAGTTCTCACATGCGGCAATGCTTCTGATGTTCTTAAGTGTGCATTTGACTTGACGGAAGCTGCACTCAATCAT
>Cluster_14534|Contig1|original@91|Allele_Dic2|pos_91|type2|from_DicSil
AAGTTGCGCTCTTGTTTCACCTCCATAGATCCACAAGCGAACTAGTTTTCCTACATACCTTTTACTTTACGACTTCCAGTCAGACTCTAACGAGGCCTATATACTTACAAAACTGTACAA
>Cluster_14534|Contig1|original@91|Allele_Silur|pos_91|type2|from_DicSil
ACTAGTTTTCCTACATACCTTTTACTTTACGACTTCCAGTGAGACTCTAACGAGGCCTATATACTTACAAAACTGTACAAGCCATCAGAATAACACCTGGCATCAAGTCTCAACGGTTCC
>Cluster_4294|Contig3|original@748|Allele_Dic2|pos_63|type3|from_DicSil
CTCGCTAATATTGCTGCCATATTCTTCTCTTGCCACTCAAAGAAGGGTGCGTCTCTTATGAGCCCATACTTCACCACCTCAGCGACACCTGAAGCCAGCTCTCTGTCGGGCAATGTATTC
>Cluster_4294|Contig3|original@748|Allele_Silur|pos_63|type3|from_DicSil
CTCGCTAATATTGCTGCCATATTCTTCTCTTGCCACTCAAAGAAGGGTGCGTCTCTTATGAGACCATACTTCACCACCTCAGCGACACCTGAAGCCAGCTCTCTGTCGGGCAATGTATTC
>Cluster_5885|Contig1|complementarySeq@535|Allele_Dic2|pos_101|type1@middle|from_DicSil
GAACCAGCAGTTCACGACGGCGGTCACGGACAACCGGATCCTCAAGTCGGACGTGGAGGCTCTGCGGGTCAAGGTGAAGCTGGCGGAGGACATGGTGGCGCGCGGCGCGATGTCGTGCGG
>Cluster_5885|Contig1|complementarySeq@535|Allele_Dic2|pos_101|type1@side|from_DicSil
GGGGTGACAACGCGTCGATCTTCAAGCAGCTGACGGACGCGAACCAGCAGTTCACGACGGCGGTCACGGACAACCGGATCCTCAAGTCGGACGTGGAGGCTCTGCGGGTCAAGGTGAAGC
>Cluster_5885|Contig1|complementarySeq@535|Allele_Silur|pos_101|type1@middle|from_DicSil
GAACCAGCAGTTCACGACGGCGGTCACGGACAACCGGATCCTCAAGTCGGACGTGGAGGCGCTGCGGGTCAAGGTGAAGCTGGCGGAGGACATGGTGGCGCGCGGCGCGATGTCGTGCGG
>Cluster_5885|Contig1|complementarySeq@535|Allele_Silur|pos_101|type1@side|from_DicSil
CTCAAGTCGGACGTGGAGGCGCTGCGGGTCAAGGTGAAGCTGGCGGAGGACATGGTGGCGCGCGGCGCGATGTCGTGCGGGCTGGGCCACCTGGGTCTGTCCCCGGCGGCGCTGAACCCG
>Cluster_10956|Contig1|original@250|Allele_Dic2|pos_101|type1@middle|from_DicSil
TCTCAGGAAAAACTGGGTTGTATTCTGTTGCCAAGCCATCCATGGATGGACCATACGGATCGGGGGAGATTCAATCTGCACACAGCTTGTCTCAGCTTCGGCGAAAGCTAGGCAAAATCG
>Cluster_10956|Contig1|original@250|Allele_Dic2|pos_101|type1@side|from_DicSil
ATACATTCATGTTTTTGTTAGGGATTACATACACAACAATTCTCAGGAAAAACTGGGTTGTATTCTGTTGCCAAGCCATCCATGGATGGACCATACGGATCGGGGGAGATTCAATCTGCA
>Cluster_10956|Contig1|original@250|Allele_Silur|pos_101|type1@middle|from_DicSil
TCTCAGGAAAAACTGGGTTGTATTCTGTTGCCAAGCCATCCATGGATGGACCATACGGATTGGGGGAGATTCAATCTGCACACAGCTTGTCTCAGCTTCGGCGAAAGCTAGGCAAAATCG
>Cluster_10956|Contig1|original@250|Allele_Silur|pos_101|type1@side|from_DicSil
CATGGATGGACCATACGGATTGGGGGAGATTCAATCTGCACACAGCTTGTCTCAGCTTCGGCGAAAGCTAGGCAAAATCGGAGCCTTTGGATTGCCACCATTTGTTGCTGCGGGAGCTTC
>Cluster_8251|Contig1|original@925|Allele_Dic2|pos_101|type1@middle|from_DicSil
TTTTTACGGACTGGATGTGCATGGTGGCTTCAGTGGCAATGATGATGGGGTGAGCAAGGTTGAAGGCATGGCACTGGTCGAGGTAGTCGTCTCTTCTCCGGCGTGTCCGTGAGATTGCCT
>Cluster_8251|Contig1|original@925|Allele_Dic2|pos_101|type1@side|from_DicSil
CTTGAGGGCACCGTCTTGAAGATCTTGATCCCAATGGTGCTTTTTACGGACTGGATGTGCATGGTGGCTTCAGTGGCAATGATGATGGGGTGAGCAAGGTTGAAGGCATGGCACTGGTCG
>Cluster_8251|Contig1|original@925|Allele_Silur|pos_101|type1@middle|from_DicSil
TTTTTACGGACTGGATGTGCATGGTGGCTTCAGTGGCAATGATGATGGGGTGAGCAAGGTCGAAGGCATGGCACTGGTCGAGGTAGTCGTCTCTTCTCCGGCGTGTCCGTGAGATTGCCT
>Cluster_8251|Contig1|original@925|Allele_Silur|pos_101|type1@side|from_DicSil
GATGATGGGGTGAGCAAGGTCGAAGGCATGGCACTGGTCGAGGTAGTCGTCTCTTCTCCGGCGTGTCCGTGAGATTGCCTCGGCTGTTTGTTGTTGTGAAGTCGAAGCTGCGGTGGAGAG
>Cluster_2551|Contig1|original@252|Allele_Dic2|pos_12|type3|from_DicSil
GATGAGTTAGACGCATCAGAAATCTATAACTCAAATGGTGAAAAGGTTGTTCATGGGGTTGAACACTCATGTGAAGAGTGCGGAGCTTGTTTCCGGAAGCCAGCTCATCTGAAGCAGCAC
>Cluster_2551|Contig1|original@252|Allele_Silur|pos_12|type3|from_DicSil
GATGAGTTAGATGCATCAGAAATCTATAACTCAAATGGTGAAAAGGTTGTTCATGGGGTTGAACACTCATGTGAAGAGTGCGGAGCTTGTTTCCGGAAGCCAGCTCATCTGAAGCAGCAC
>Cluster_6351|Contig1|original@1655|Allele_Dic2|pos_101|type1@middle|from_DicSil
TGTGAACTGGATCCGTAGCCACTTCGCCGTCAGTCTGGTGAATTGATGTTTTTGATGTTAGTAATGGTACCATGAGCCGCCGTGACGACGACCGGCATTGTAAATTTATAAGCAGCAGTT
>Cluster_6351|Contig1|original@1655|Allele_Dic2|pos_101|type1@side|from_DicSil
ACAGTTTTGCCTCCGAAGCATGAGAAGCTCCCTGTGAGCGTGTGAACTGGATCCGTAGCCACTTCGCCGTCAGTCTGGTGAATTGATGTTTTTGATGTTAGTAATGGTACCATGAGCCGC
>Cluster_6351|Contig1|original@1655|Allele_Silur|pos_101|type1@middle|from_DicSil
TGTGAACTGGATCCGTAGCCACTTCGCCGTCAGTCTGGTGAATTGATGTTTTTGATGTTAATAATGGTACCATGAGCCGCCGTGACGACGACCGGCATTGTAAATTTATAAGCAGCAGTT
>Cluster_6351|Contig1|original@1655|Allele_Silur|pos_101|type1@side|from_DicSil
AATTGATGTTTTTGATGTTAATAATGGTACCATGAGCCGCCGTGACGACGACCGGCATTGTAAATTTATAAGCAGCAGTTTATATTAAACAGTTGTTAGCAGAAGTCTTCAGTTATTGGT
>Cluster_15609|Contig3|original@854|Allele_Dic2|pos_101|type1@middle|from_DicSil
AATATGCATGCCTCCATTGCTGGAGGAAATACCCTGTGATTCAAAATGCACTCTGGTTAAGGATAAGTTGGGAGACTATGTTCCAAATTCATCTCAGGAAGATGGTCTATCTTCCAGTTC
>Cluster_15609|Contig3|original@854|Allele_Dic2|pos_101|type1@side|from_DicSil
ATCCTGTAAGCAACTCACAGTTGTCTGTTGTCTCTACTCCAATATGCATGCCTCCATTGCTGGAGGAAATACCCTGTGATTCAAAATGCACTCTGGTTAAGGATAAGTTGGGAGACTATG
>Cluster_15609|Contig3|original@854|Allele_Silur|pos_101|type1@middle|from_DicSil
AATATGCATGCCTCCATTGCTGGAGGAAATACCCTGTGATTCAAAATGCACTCTGGTTAATGATAAGTTGGGAGACTATGTTCCAAATTCATCTCAGGAAGATGGTCTATCTTCCAGTTC
>Cluster_15609|Contig3|original@854|Allele_Silur|pos_101|type1@side|from_DicSil
TCAAAATGCACTCTGGTTAATGATAAGTTGGGAGACTATGTTCCAAATTCATCTCAGGAAGATGGTCTATCTTCCAGTTCTTATTTAGGCTCTGAAAAGTCTGACCTGGAAGCAGCAGAG
>Cluster_17100|Contig1|original@434|Allele_Dic2|pos_101|type1@middle|from_DicSil
AAGTTACTGGGAACATTGTTTGGGCCGGCTCGCTCGAAAATGGATGGCACAGGAGTCTGGATGAACGCAGGCACTTGGATGTCACCTGATGGTTGTGGGAAACCAAATCCAAGTGAAGGA
>Cluster_17100|Contig1|original@434|Allele_Dic2|pos_101|type1@side|from_DicSil
GCCGACTCCGACTCCCATTGAACCCTCGGCTCCGAAAGTGAAGTTACTGGGAACATTGTTTGGGCCGGCTCGCTCGAAAATGGATGGCACAGGAGTCTGGATGAACGCAGGCACTTGGAT
>Cluster_17100|Contig1|original@434|Allele_Silur|pos_101|type1@middle|from_DicSil
AAGTTACTGGGAACATTGTTTGGGCCGGCTCGCTCGAAAATGGATGGCACAGGAGTCTGGTTGAACGCAGGCACTTGGATGTCACCTGATGGTTGTGGGAAACCAAATCCAAGTGAAGGA
>Cluster_17100|Contig1|original@434|Allele_Silur|pos_101|type1@side|from_DicSil
TGGATGGCACAGGAGTCTGGTTGAACGCAGGCACTTGGATGTCACCTGATGGTTGTGGGAAACCAAATCCAAGTGAAGGAAATGAGTCGGTTAGGACCGTGGTCTGAGCTGGCGAGCCAG
>Cluster_2025|Contig24|original@469|Allele_Dic2|pos_151|type3|from_DicSil
CAACCGAGACGATGTCGATCTTGCCGAGCTTCTTGAGCCTCTTGGCGATGGCCACCGTGTCCATGGCGCCTATGACGGTCATCTTGTTGTCCTTGAGGTCCGCGGCTATCGAGTCGATAC
>Cluster_2025|Contig24|original@469|Allele_Silur|pos_151|type3|from_DicSil
CAACCGAGACGATGTCGATCTTGCCGAGCTTCTTGAGCCTCTTGGCGATGGCCACCGTGTCCATGGCGCCCATGACGGTCATCTTGTTGTCCTTGAGGTCCGCGGCTATCGAGTCGATAC
>Cluster_12087|Contig2|original@458|Allele_Dic2|pos_101|type1@middle|from_DicSil
CACAAGGCACCCAACTGTCACCCGCAAGACGTGCGCATGCCTCGAGAACTGAAAACGTGTACATCAAGAGCCAGCCGCCTGCACCATGGTTGTCGCCTGTCATCTGATGGAGCCACACAC
>Cluster_12087|Contig2|original@458|Allele_Dic2|pos_101|type1@side|from_DicSil
AAGTCGGCATTGTCTCCAACGGCGGCAACATTAAGATATTCACAAGGCACCCAACTGTCACCCGCAAGACGTGCGCATGCCTCGAGAACTGAAAACGTGTACATCAAGAGCCAGCCGCCT
>Cluster_12087|Contig2|original@458|Allele_Silur|pos_101|type1@middle|from_DicSil
CACAAGGCACCCAACTGTCACCCGCAAGACGTGCGCATGCCTCGAGAACTGAAAACGTGTCCATCAAGAGCCAGCCGCCTGCACCATGGTTGTCGCCTGTCATCTGATGGAGCCACACAC
>Cluster_12087|Contig2|original@458|Allele_Silur|pos_101|type1@side|from_DicSil
CTCGAGAACTGAAAACGTGTCCATCAAGAGCCAGCCGCCTGCACCATGGTTGTCGCCTGTCATCTGATGGAGCCACACACTGAGCTGAAACCGGTCGGCAGTGACAAGATAGATCCCGGA
>Cluster_11524|Contig1|likelySeq@782|Allele_Dic2|pos_130|type3|from_DicSil
AGCACCCTCGGCCACCACAATGACCATATGACCACTGTCCTTGAGCCGTTTCTCGACGAACTCAAGGAGGCCTCCTTTCCCTTCAAGGTAGAATGGAGACTCTGGGATTAAGCAACAATC
>Cluster_11524|Contig1|likelySeq@782|Allele_Silur|pos_130|type3|from_DicSil
AGCACCCTCGGCCACCACAATGACCATATGACCACTGTCCTTGAGCCGTCTCTCGACGAACTCAAGGAGGCCTCCTTTCCCTTCAAGGTAGAATGGAGACTCTGGGATTAAGCAACAATC
>Cluster_5590|Contig3|original@1183|Allele_Dic2|pos_182|type3|from_DicSil
GTCAGCCTGTCGGTTTCGCATTGTAGATCTTTCTTGATAGGGTAGTTCTGCCCCTGGTAAGAGAGTATAAGATGCAGCTTCTTTGTTTGAGTCCCACATATGTCTGGCCCAAACATCAAG
>Cluster_5590|Contig3|original@1183|Allele_Silur|pos_182|type3|from_DicSil
GTCAGCCTGTCGGTTTCGCATTGTAGATCTTTCTTGATAGGGTAGTTCTGCCCCTGGTAAGAGAGTATAAGATGCAGCTTCTTTGTTTGAGTCCCACATATATCTGGCCCAAACATCAAG
>Cluster_15425|Contig1|complementarySeq@698|Allele_Dic2|pos_101|type1@middle|from_DicSil
GTGGACCATATGCTTGATAACCTGCTTGATACGGATACGCGGTTGGGGTCGCATAGTAAGCAGGTGTGGTGTATTGAGCAGCCACTGGAAGGTGAGAATCTGGGCGTGGGTAAGGTTGAT
>Cluster_15425|Contig1|complementarySeq@698|Allele_Dic2|pos_101|type1@side|from_DicSil
TGCAAAGGAGGCGCTTGGGCGTAGTGGTAGGTGGCAGGAGGTGGACCATATGCTTGATAACCTGCTTGATACGGATACGCGGTTGGGGTCGCATAGTAAGCAGGTGTGGTGTATTGAGCA
>Cluster_15425|Contig1|complementarySeq@698|Allele_Silur|pos_101|type1@middle|from_DicSil
GTGGACCATATGCTTGATAACCTGCTTGATACGGATACGCGGTTGGGGTCGCATAGTAAGAAGGTGTGGTGTATTGAGCAGCCACTGGAAGGTGAGAATCTGGGCGTGGGTAAGGTTGAT
>Cluster_15425|Contig1|complementarySeq@698|Allele_Silur|pos_101|type1@side|from_DicSil
GGTTGGGGTCGCATAGTAAGAAGGTGTGGTGTATTGAGCAGCCACTGGAAGGTGAGAATCTGGGCGTGGGTAAGGTTGATTTGGCACCAGATGAGCAGCTGGAGTAGGAGCATAAGTGCT
>Cluster_15327|Contig2|likelySeq@400|Allele_Dic2|pos_101|type1@middle|from_DicSil
GCCACAAAATACCTCCGACTGAATCTACAGGTCAATAAGAACACAAAAACTTGACCATCCACCTTGGTGACTCCGATATGTTGCACCAGATGATGACTGCATTTCCTGGTGCTGAAGAAC
>Cluster_15327|Contig2|likelySeq@400|Allele_Dic2|pos_101|type1@side|from_DicSil
GCAATCATCTTCCTTTTGGGTGGCTGGCTGTTGAAAAATCGCCACAAAATACCTCCGACTGAATCTACAGGTCAATAAGAACACAAAAACTTGACCATCCACCTTGGTGACTCCGATATG
>Cluster_15327|Contig2|likelySeq@400|Allele_Silur|pos_101|type1@middle|from_DicSil
GCCACAAAATACCTCCGACTGAATCTACAGGTCAATAAGAACACAAAAACTTGACCATCCGCCTTGGTGACTCCGATATGTTGCACCAGATGATGACTGCATTTCCTGGTGCTGAAGAAC
>Cluster_15327|Contig2|likelySeq@400|Allele_Silur|pos_101|type1@side|from_DicSil
ACACAAAAACTTGACCATCCGCCTTGGTGACTCCGATATGTTGCACCAGATGATGACTGCATTTCCTGGTGCTGAAGAACAAGGCCCTCAACATTTGCTTCCAAACCATTCATTCCGCAG
>Cluster_4812|Contig1|likelySeq@477|Allele_Dic2|pos_101|type1@middle|from_DicSil
CGGGCTGACGTCGAACCTGAGGCTGGCCTTCTCGCCGGCCTTGATATGCTGGGTTCGGAATCCCATCAGCTGGCTCACCGGACGCCCACCCGTCGCGTTGGGCCACCGGAGGAACATCAG
>Cluster_4812|Contig1|likelySeq@477|Allele_Dic2|pos_101|type1@side|from_DicSil
CCTTCTGGCCATCCTCCCTCGCCCTGCTGAAGTGCTCGCACGGGCTGACGTCGAACCTGAGGCTGGCCTTCTCGCCGGCCTTGATATGCTGGGTTCGGAATCCCATCAGCTGGCTCACCG
>Cluster_4812|Contig1|likelySeq@477|Allele_Silur|pos_101|type1@middle|from_DicSil
CGGGCTGACGTCGAACCTGAGGCTGGCCTTCTCGCCGGCCTTGATATGCTGGGTTCGGAACCCCATCAGCTGGCTCACCGGACGCCCACCCGTCGCGTTGGGCCACCGGAGGAACATCAG
>Cluster_4812|Contig1|likelySeq@477|Allele_Silur|pos_101|type1@side|from_DicSil
TTGATATGCTGGGTTCGGAACCCCATCAGCTGGCTCACCGGACGCCCACCCGTCGCGTTGGGCCACCGGAGGAACATCAGCACCGAGTGCTTCCCGTCCAGGGGACCGTGGTTCTGCACC
>Cluster_6829|Contig1|likelySeq@870|Allele_Dic2|pos_61|type3|from_DicSil
CTGCTCGATGAAGTCAACCTTTCTGTTTCGATGCAGCAACTGAGTGAAGGTTTTCAGTGTTGTTCCATCCTCGATTGACAATATCTTTAGTGGGACATGATTACTTGCCTTCTGGTATAT
>Cluster_6829|Contig1|likelySeq@870|Allele_Silur|pos_61|type3|from_DicSil
CTGCTCGATGAAGTCAACCTTTCTGTTTCGATGCAGCAACTGAGTGAAGGTTTTCAGTGTCGTTCCATCCTCGATTGACAATATCTTTAGTGGGACATGATTACTTGCCTTCTGGTATAT
>Cluster_4917|Contig1|original@129|Allele_Dic2|pos_101|type1@middle|from_DicSil
CGTCTTCTTCAGCTTCTGGGTGCTGGCTCACCTGTACCCGTTCGCCAAGGGCCTCATGGGGCGCCGCGGCCGCACGCCGACCATCGTCTTCGTCTGGTCCGGCCTCCTCGCCATCACCAT
>Cluster_4917|Contig1|original@129|Allele_Dic2|pos_101|type1@side|from_DicSil
TCTACAGCGAGATACCGCAGTGGAGCAAGCTCCTGGGCGGCGTCTTCTTCAGCTTCTGGGTGCTGGCTCACCTGTACCCGTTCGCCAAGGGCCTCATGGGGCGCCGCGGCCGCACGCCGA
>Cluster_4917|Contig1|original@129|Allele_Silur|pos_101|type1@middle|from_DicSil
CGTCTTCTTCAGCTTCTGGGTGCTGGCTCACCTGTACCCGTTCGCCAAGGGCCTCATGGGCCGCCGCGGCCGCACGCCGACCATCGTCTTCGTCTGGTCCGGCCTCCTCGCCATCACCAT
>Cluster_4917|Contig1|original@129|Allele_Silur|pos_101|type1@side|from_DicSil
TTCGCCAAGGGCCTCATGGGCCGCCGCGGCCGCACGCCGACCATCGTCTTCGTCTGGTCCGGCCTCCTCGCCATCACCATCTCCCTGCTGTGGGTCGCCATCAACCCGCCGTCGCAGAAC
>Cluster_904|Contig4|original@330|Allele_Dic2|pos_101|type1@middle|from_DicSil
ACTGATTAAGCACAGAACTATTGTTGCCTCTGTCTTATTGCTCTTGACATTGACAAGCTCAGGTACCTTCCTCCCTCGTCACAAAACTACTATGTGCCAACCCTGCCCAAGTTTTATCTT
>Cluster_904|Contig4|original@330|Allele_Dic2|pos_101|type1@side|from_DicSil
GATTCACACTTACACCAGCAAAAAGAAATCAAGGTTACTTACTGATTAAGCACAGAACTATTGTTGCCTCTGTCTTATTGCTCTTGACATTGACAAGCTCAGGTACCTTCCTCCCTCGTC
>Cluster_904|Contig4|original@330|Allele_Silur|pos_101|type1@middle|from_DicSil
ACTGATTAAGCACAGAACTATTGTTGCCTCTGTCTTATTGCTCTTGACATTGACAAGCTCTGGTACCTTCCTCCCTCGTCACAAAACTACTATGTGCCAACCCTGCCCAAGTTTTATCTT
>Cluster_904|Contig4|original@330|Allele_Silur|pos_101|type1@side|from_DicSil
CTCTTGACATTGACAAGCTCTGGTACCTTCCTCCCTCGTCACAAAACTACTATGTGCCAACCCTGCCCAAGTTTTATCTTTTGGCAGGGTTCTCCAATCCCCCTTTTCTTGACTCTCTGC
>Cluster_12169|Contig3|original@363|Allele_Dic2|pos_189|type3|from_DicSil
ACGATCCGTTAAGTGACATCGTCTAGAAGTTGACATGTCTTGACCCTAGGATTAGAACATCAACTTCTGGTGTCAACAGCAACACACTGATTGCCAGCATAGGAAGACTAACTATTCAGG
>Cluster_12169|Contig3|original@363|Allele_Silur|pos_189|type3|from_DicSil
ACGATCCGTTAAGTGACATCGTCTAGAAGTTGACATGTCTTGACCCTAGGATTAGAACATCAACTTCTGGTGTCAACAGCAACACACTGATTGCCAGCATAGGAAGACAAACTATTCAGG
>Cluster_9306|Contig2|original@81|Allele_Dic2|pos_72|type3|from_DicSil
TGTCCCACGCTAATGATAAAAAATCTCCAGTAAGTATTTTTTAGAGGGATCAAGTAATACAACACGATAGCGATTCTTACAAACCAGTTTCCACAAATTTTAAACTCAGAAAACAAAAGG
>Cluster_9306|Contig2|original@81|Allele_Silur|pos_72|type3|from_DicSil
TGTCCCACGCTAATGATAAAAAATCTCCAGTAAGTATTTTTTAGAGGGATCAAGTAATACAACACGATAGCCATTCTTACAAACCAGTTTCCACAAATTTTAAACTCAGAAAACAAAAGG
>Cluster_6460|Contig4|original@255|Allele_Dic2|pos_143|type3|from_DicSil
CTTCTCAAAAGATACTGGAAATTAAAAAAAACAGCAATTATGATAGAAAGTGTGGCAACAAACTACATTCCCATAGATTGCTATGCTGTCTTCGCCATGTAGATGTAGTCAAGTCCATGA
>Cluster_6460|Contig4|original@255|Allele_Silur|pos_143|type3|from_DicSil
CTTCTCAAAAGATACTGGAAATTAAAAAAAACAGCAATTATGATAGAAAGTGTGGCAACAAATTACATTCCCATAGATTGCTATGCTGTCTTCGCCATGTAGATGTAGTCAAGTCCATGA
>Cluster_6804|Contig4|complementarySeq@454|Allele_Dic2|pos_22|type3|from_DicSil
CTTTCCTTTCCTGCCCTCGTACACGTTCGTGTCGGACCTCGTATGGTGTGTGCGCGTGCCCATTGCGAAGCTCCTCTTGGGGTTCAGGACGATGATGTCTGCATCAGATCCCTCGAGGAT
>Cluster_6804|Contig4|complementarySeq@454|Allele_Silur|pos_22|type3|from_DicSil
CTTTCCTTTCCTGCCCTCGTAGACGTTCGTGTCGGACCTCGTATGGTGTGTGCGCGTGCCCATTGCGAAGCTCCTCTTGGGGTTCAGGACGATGATGTCTGCATCAGATCCCTCGAGGAT
>Cluster_883|Contig2|original@851|Allele_Dic2|pos_123|type3|from_DicSil
CTCCATGCTAGTGATTGCCTTCTCGATGTCACTAACAACATCGTCGTTTCCATCTAGAAAGGCTTTCTTGTACAGTCGAATTAGGTCATTCATAGGAGGGAAATCTTCCCCATTTACAAT
>Cluster_883|Contig2|original@851|Allele_Silur|pos_123|type3|from_DicSil
CTCCATGCTAGTGATTGCCTTCTCGATGTCACTAACAACATCATCGTTTCCATCTAGAAAGGCTTTCTTGTACAGTCGAATTAGGTCATTCATAGGAGGGAAATCTTCCCCATTTACAAT
>Cluster_5259|Contig1|likelySeq@927|Allele_Dic2|pos_58|type3|from_DicSil
GGGCTGCCTGTTAGTCCGCCAGTCATTTTTTCACAACAATCCTTCAAACTTTGTGGATTTGGGTGGGGGTGTGATGGGCTGCAGAGGTTTCCACTCAAGCTTTCGAGCCACACAGAGTGG
>Cluster_5259|Contig1|likelySeq@927|Allele_Silur|pos_58|type3|from_DicSil
GGGCTGCCTGTTAGTCCGCCAGTCATTTTTTCACAACAATCCTTCAAACTTTGTGGACTTGGGTGGGGGTGTGATGGGCTGCAGAGGTTTCCACTCAAGCTTTCGAGCCACACAGAGTGG
>Cluster_2598|Contig3|complementarySeq@162|Allele_Dic2|pos_101|type1@middle|from_DicSil
AACACTGACAGGGAAGGCAACACGATGTCACCCATTTAAGCATCTCCATTGCTGATTGTAAGAAAAGGTGTGCTATCACATAGTAGACCATCCAGCTAAGTCAAGTTCTCTCACAAATTG
>Cluster_2598|Contig3|complementarySeq@162|Allele_Dic2|pos_101|type1@side|from_DicSil
GAATGGACATCGAATCAAAAGTAGAATGTTTTGGATAAACAACACTGACAGGGAAGGCAACACGATGTCACCCATTTAAGCATCTCCATTGCTGATTGTAAGAAAAGGTGTGCTATCACA
>Cluster_2598|Contig3|complementarySeq@162|Allele_Silur|pos_101|type1@middle|from_DicSil
AACACTGACAGGGAAGGCAACACGATGTCACCCATTTAAGCATCTCCATTGCTGATTGTAGGAAAAGGTGTGCTATCACATAGTAGACCATCCAGCTAAGTCAAGTTCTCTCACAAATTG
>Cluster_2598|Contig3|complementarySeq@162|Allele_Silur|pos_101|type1@side|from_DicSil
CATCTCCATTGCTGATTGTAGGAAAAGGTGTGCTATCACATAGTAGACCATCCAGCTAAGTCAAGTTCTCTCACAAATTGAGCCGGAAAAAAACTATGTTCTCTCCAGGGTACTAGGGAG
>Cluster_6066|Contig1|original@346|Allele_Dic2|pos_152|type3|from_DicSil
GAAGTATCATAGCTTGCGAAATTCCAGCATTGCTCTTTTAACTCGTATGTTTGAGGATGTTGAAGTCATGTCATAAGAGCTTCAGACCACCAGTGACATCGTCTACCATGTCAGCCGGCC
>Cluster_6066|Contig1|original@346|Allele_Silur|pos_152|type3|from_DicSil
GAAGTATCATAGCTTGCGAAATTCCAGCATTGCTCTTTTAACTCGTATGTTTGAGGATGTTGAAGTCATGTTATAAGAGCTTCAGACCACCAGTGACATCGTCTACCATGTCAGCCGGCC
>Cluster_4399|Contig2|likelySeq@435|Allele_Dic2|pos_101|type1@middle|from_DicSil
CCATGGTGAAGCTACCAGCTAGCAGCATTACTTCCACTTCTTGAACTTGCCGCCGCCGCCGAACATGCCGTGCTTCCCATGCTTGCCGTGCTTGAACTTGCCGTGGCCGTGCTTCCCGTG
>Cluster_4399|Contig2|likelySeq@435|Allele_Dic2|pos_101|type1@side|from_DicSil
ACACGAAGAGTTTAGTT-TTTTTTTTTTTTTTTTCATCAGCCATGGTGAAGCTACCAGCTAGCAGCATTACTTCCACTTCTTGAACTTGCCGCCGCCGCCGAACATGCCGTGCTTCCCAT
>Cluster_4399|Contig2|likelySeq@435|Allele_Silur|pos_101|type1@middle|from_DicSil
CCATGGTGAAGCTACCAGCTAGCAGCATTACTTCCACTTCTTGAACTTGCCGCCGCCGCCAAACATGCCGTGCTTCCCATGCTTGCCGTGCTTGAACTTGCCGTGGCCGTGCTTCCCGTG
>Cluster_4399|Contig2|likelySeq@435|Allele_Silur|pos_101|type1@side|from_DicSil
TTGAACTTGCCGCCGCCGCCAAACATGCCGTGCTTCCCATGCTTGCCGTGCTTGAACTTGCCGTGGCCGTGCTTCCCGTGCTTGAACTTGCCGCCGTGGTGGCCGTCCCCGCCGCCGTAG
>Cluster_13857|Contig1|likelySeq@1433|Allele_Dic2|pos_101|type1@middle|from_DicSil
GAAGGAGTTTTTCGTGATGGGCATCCAGTGGGCGTCGGTATATCACCCCGCACTGCAGTGCGTTCTTGCTCTGATTTTCACACTGCTTCTTGTGCCACGAGCTTCAGTAGTGCTACTTAA
>Cluster_13857|Contig1|likelySeq@1433|Allele_Dic2|pos_101|type1@side|from_DicSil
TCTCTGTGAATGGGTTGTTTGCAGAAGTTAACTGGACATGGAAGGAGTTTTTCGTGATGGGCATCCAGTGGGCGTCGGTATATCACCCCGCACTGCAGTGCGTTCTTGCTCTGATTTTCA
>Cluster_13857|Contig1|likelySeq@1433|Allele_Silur|pos_101|type1@middle|from_DicSil
GAAGGAGTTTTTCGTGATGGGCATCCAGTGGGCGTCGGTATATCACCCCGCACTGCAGTGTGTTCTTGCTCTGATTTTCACACTGCTTCTTGTGCCACGAGCTTCAGTAGTGCTACTTAA
>Cluster_13857|Contig1|likelySeq@1433|Allele_Silur|pos_101|type1@side|from_DicSil
TATCACCCCGCACTGCAGTGTGTTCTTGCTCTGATTTTCACACTGCTTCTTGTGCCACGAGCTTCAGTAGTGCTACTTAAGGATCAACAATCTGTGTACACATATCTGCGTGCAGGCGGT
>Cluster_1731|Contig11|original@1198|Allele_Dic2|pos_117|type2|from_DicSil
TGGAGCTGTCCACTGGAGGACTGACCTGATGCATACGAAAGCATTCGACCATCGGGTCCTGCTTACTATATGAGCCAAGCTGACCTGACCCGACCCATGTAGCAGGGTGTTATGGAGAGT
>Cluster_1731|Contig11|original@1198|Allele_Silur|pos_117|type2|from_DicSil
GCATTCGACCATCGGGTCCTGCTTACTATATGAGCCAAGCCGACCTGACCCGACCCATGTAGCAGGGTGTTATGGAGAGTTGCAAAGCATCCATCCATGGGGCAGTTAATTTGAGTACTA
>Cluster_8092|Contig4|original@1648|Allele_Dic2|pos_101|type1@middle|from_DicSil
GGTGGTGTGCTGAGAGTTGTTGTAGCTCTTGTTCGGTTGTTGACTTCTTCTGAAGCCCATTGTTTTGCCTGCAGATTGTTGTTTCTGTTGCATTGCCCAGTGTATGTTTTCCTTGCACTT
>Cluster_8092|Contig4|original@1648|Allele_Dic2|pos_101|type1@side|from_DicSil
TTCGATGCTGCCTTTGCATTGTTCTTTTTTCTTCTAAGATGGTGGTGTGCTGAGAGTTGTTGTAGCTCTTGTTCGGTTGTTGACTTCTTCTGAAGCCCATTGTTTTGCCTGCAGATTGTT
>Cluster_8092|Contig4|original@1648|Allele_Silur|pos_101|type1@middle|from_DicSil
GGTGGTGTGCTGAGAGTTGTTGTAGCTCTTGTTCGGTTGTTGACTTCTTCTGAAGCCCATGGTTTTGCCTGCAGATTGTTGTTTCTGTTGCATTGCCCAGTGTATGTTTTCCTTGCACTT
>Cluster_8092|Contig4|original@1648|Allele_Silur|pos_101|type1@side|from_DicSil
TGACTTCTTCTGAAGCCCATGGTTTTGCCTGCAGATTGTTGTTTCTGTTGCATTGCCCAGTGTATGTTTTCCTTGCACTTGCTTGGTATCTTTGTTATTTGTACGCCAACAAAATACTTA
>Cluster_17587|Contig1|original@424|Allele_Dic2|pos_101|type1@middle|from_DicSil
ATGGAGGTAATCCCCAAAATGCTATGAACAATGGAGGTACCGGTCAGAACGGTAACTGCAATGTATTGCTGCCGCGTAGCAGCGAGCATCGCATGGCAAGCGCCGTGCTGGATGTATTTG
>Cluster_17587|Contig1|original@424|Allele_Dic2|pos_101|type1@side|from_DicSil
GTTGTTGGCAACGACGCAGCTCCCCAAAATGCTGTCAACAATGGAGGTAATCCCCAAAATGCTATGAACAATGGAGGTACCGGTCAGAACGGTAACTGCAATGTATTGCTGCCGCGTAGC
>Cluster_17587|Contig1|original@424|Allele_Silur|pos_101|type1@middle|from_DicSil
ATGGAGGTAATCCCCAAAATGCTATGAACAATGGAGGTACCGGTCAGAACGGTAACTGCAGTGTATTGCTGCCGCGTAGCAGCGAGCATCGCATGGCAAGCGCCGTGCTGGATGTATTTG
>Cluster_17587|Contig1|original@424|Allele_Silur|pos_101|type1@side|from_DicSil
CGGTCAGAACGGTAACTGCAGTGTATTGCTGCCGCGTAGCAGCGAGCATCGCATGGCAAGCGCCGTGCTGGATGTATTTGAGGAGTGTTTGAGAGAGGCAAAGGCCGATGGAATAGTCAA
>Cluster_9432|Contig1|complementarySeq@1073|Allele_Dic2|pos_101|type1@middle|from_DicSil
ACTCGACAACCAGCGAAATGAACTGATCCAACTTCAGCTTACGCTGACCATCGCGTCTTTTGGCATAGCCGTCAATACCTTCATAGCTGGGGCATTTGCGATGAACATTCCATGCCATTT
>Cluster_9432|Contig1|complementarySeq@1073|Allele_Dic2|pos_101|type1@side|from_DicSil
GAGAGTATATTGATGACACAGAAGACTACGTCAACATTCAACTCGACAACCAGCGAAATGAACTGATCCAACTTCAGCTTACGCTGACCATCGCGTCTTTTGGCATAGCCGTCAATACCT
>Cluster_9432|Contig1|complementarySeq@1073|Allele_Silur|pos_101|type1@middle|from_DicSil
ACTCGACAACCAGCGAAATGAACTGATCCAACTTCAGCTTACGCTGACCATCGCGTCTTTCGGCATAGCCGTCAATACCTTCATAGCTGGGGCATTTGCGATGAACATTCCATGCCATTT
>Cluster_9432|Contig1|complementarySeq@1073|Allele_Silur|pos_101|type1@side|from_DicSil
ACGCTGACCATCGCGTCTTTCGGCATAGCCGTCAATACCTTCATAGCTGGGGCATTTGCGATGAACATTCCATGCCATTTTTATGACA---CAGATGGCAGCTTCTTTTGGCCATTTGTC
>Cluster_17439|Contig1|complementarySeq@1348|Allele_Dic2|pos_101|type1@middle|from_DicSil
GACAGCCGGCGTACCCAATCGAGCATGAAGATTTGGTCGTCGGGGTACGCCAGATCGACCGCCCGGCGTCCGGTGGCCACCTCCAGGAGCACAATTCCGAAGCTGAACACGTCGGACTTG
>Cluster_17439|Contig1|complementarySeq@1348|Allele_Dic2|pos_101|type1@side|from_DicSil
CAGCTTACGATCACAGGCTTTGAGAAGCTTTCCATCGTCGGACAGCCGGCGTACCCAATCGAGCATGAAGATTTGGTCGTCGGGGTACGCCAGATCGACCGCCCGGCGTCCGGTGGCCAC
>Cluster_17439|Contig1|complementarySeq@1348|Allele_Silur|pos_101|type1@middle|from_DicSil
GACAGCCGGCGTACCCAATCGAGCATGAAGATTTGGTCGTCGGGGTACGCCAGATCGACCACCCGGCGTCCGGTGGCCACCTCCAGGAGCACAATTCCGAAGCTGAACACGTCGGACTTG
>Cluster_17439|Contig1|complementarySeq@1348|Allele_Silur|pos_101|type1@side|from_DicSil
CGGGGTACGCCAGATCGACCACCCGGCGTCCGGTGGCCACCTCCAGGAGCACAATTCCGAAGCTGAACACGTCGGACTTGGCCGTGGCCGCGCCCCTGCGCTGGAAACTCTCCGGAGGGA
>Cluster_656|Contig3|complementarySeq@2104|Allele_Dic2|pos_101|type1@middle|from_DicSil
AAGGATTTGCCAATACACTGGCTGGATGCAAATTCTGATAATATGGGCTTCCAAAAGAATGCGGTGTATAAAAGGGTGTTGGCATACCAAGTTGAGGTAAAAGTTGCTGCATGTCACCAG
>Cluster_656|Contig3|complementarySeq@2104|Allele_Dic2|pos_101|type1@side|from_DicSil
GGGAAACCTGAACCACCCAAAGCATACCCAGCAGTCACATAAGGATTTGCCAATACACTGGCTGGATGCAAATTCTGATAATATGGGCTTCCAAAAGAATGCGGTGTATAAAAGGGTGTT
>Cluster_656|Contig3|complementarySeq@2104|Allele_Silur|pos_101|type1@middle|from_DicSil
AAGGATTTGCCAATACACTGGCTGGATGCAAATTCTGATAATATGGGCTTCCAAAAGAATTCGGTGTATAAAAGGGTGTTGGCATACCAAGTTGAGGTAAAAGTTGCTGCATGTCACCAG
>Cluster_656|Contig3|complementarySeq@2104|Allele_Silur|pos_101|type1@side|from_DicSil
ATATGGGCTTCCAAAAGAATTCGGTGTATAAAAGGGTGTTGGCATACCAAGTTGAGGTAAAAGTTGCTGCATGTCACCAGTGGGTAGTTTTAGCTGAGTATGAGACACGTTGTCAACAAA
>Cluster_9971|Contig2|likelySeq@247|Allele_Dic2|pos_101|type1@middle|from_DicSil
CACCATTCCCAACCAGCGAGCAGAACGTGTCCTTCAGTTCAGCACGTTGATAAAGAAACGGTAGGATACAATCGAGTAGGGATTATTGAGTAGAAAGCCTTCAGTTGCTCTGAGCTGCTG
>Cluster_9971|Contig2|likelySeq@247|Allele_Dic2|pos_101|type1@side|from_DicSil
CTTAGTTCGACACAAGTATAAGTCATCATCTTACATGAGACACCATTCCCAACCAGCGAGCAGAACGTGTCCTTCAGTTCAGCACGTTGATAAAGAAACGGTAGGATACAATCGAGTAGG
>Cluster_9971|Contig2|likelySeq@247|Allele_Silur|pos_101|type1@middle|from_DicSil
CACCATTCCCAACCAGCGAGCAGAACGTGTCCTTCAGTTCAGCACGTTGATAAAGAAACGCTAGGATACAATCGAGTAGGGATTATTGAGTAGAAAGCCTTCAGTTGCTCTGAGCTGCTG
>Cluster_9971|Contig2|likelySeq@247|Allele_Silur|pos_101|type1@side|from_DicSil
AGCACGTTGATAAAGAAACGCTAGGATACAATCGAGTAGGGATTATTGAGTAGAAAGCCTTCAGTTGCTCTGAGCTGCTGTGCCAGCTTTGCCTTCCACCTCAGAGATTTCCGCAGCATC
>Cluster_9895|Contig2|original@3173|Allele_Dic2|pos_167|type3|from_DicSil
ATGCAGCCTCTTACCAATAACAAATGTTTTAAAGGCTTCAGCAAACTTTGTTACGGACACAAACTGGTATGGATAATCATATTGACACCAGTACTGCTGTTGATCTTTCTTGGACAAAAC
>Cluster_9895|Contig2|original@3173|Allele_Silur|pos_167|type3|from_DicSil
ATGCAGCCTCTTACCAATAACAAATGTTTTAAAGGCTTCAGCAAACTTTGTTACGGACACAAACTGGTATGGATAATCATATTGACGCCAGTACTGCTGTTGATCTTTCTTGGACAAAAC
>Cluster_12493|Contig1|original@533|Allele_Dic2|pos_101|type1@middle|from_DicSil
GGCCTAGAAAATACCAGATCACAGCTCACGGATTTCAACCTAGCTCTTCCGGGTCTCACGGAGAATGGAAGACAGGTGTATGAAGAAAGCGGTGAACAGTTGGTGAAAGATATGTCTGAT
>Cluster_12493|Contig1|original@533|Allele_Dic2|pos_101|type1@side|from_DicSil
AGCTCAGGAAAACATTTCCTTTGATGCAAATGGATCTGCTGGCCTAGAAAATACCAGATCACAGCTCACGGATTTCAACCTAGCTCTTCCGGGTCTCACGGAGAATGGAAGACAGGTGTA
>Cluster_12493|Contig1|original@533|Allele_Silur|pos_101|type1@middle|from_DicSil
GGCCTAGAAAATACCAGATCACAGCTCACGGATTTCAACCTAGCTCTTCCGGGTCTCACGAAGAATGGAAGACAGGTGTATGAAGAAAGCGGTGAACAGTTGGTGAAAGATATGTCTGAT
>Cluster_12493|Contig1|original@533|Allele_Silur|pos_101|type1@side|from_DicSil
TAGCTCTTCCGGGTCTCACGAAGAATGGAAGACAGGTGTATGAAGAAAGCGGTGAACAGTTGGTGAAAGATATGTCTGATGACAATCTTCATGATAATAACTTGGATTTTCAGCTCTACC
>Cluster_3210|Contig2|original@253|Allele_Dic2|pos_101|type1@middle|from_DicSil
GAGGCATCTCTGCAGGGCGGTCCAGCAGTCGAGCAAGAGCAAGGTCTCCGTCGCGCCCCTCAACCTGGAGAGCGCCAAGGAGCCGCCGCTCAACACCTACAAGCCCAAGGGGCCTTACAC
>Cluster_3210|Contig2|original@253|Allele_Dic2|pos_101|type1@side|from_DicSil
GCACCGCATTGGCGTGCGACAGCAAGGCCGCGGCACATTCGAGGCATCTCTGCAGGGCGGTCCAGCAGTCGAGCAAGAGCAAGGTCTCCGTCGCGCCCCTCAACCTGGAGAGCGCCAAGG
>Cluster_3210|Contig2|original@253|Allele_Silur|pos_101|type1@middle|from_DicSil
GAGGCATCTCTGCAGGGCGGTCCAGCAGTCGAGCAAGAGCAAGGTCTCCGTCGCGCCCCTTAACCTGGAGAGCGCCAAGGAGCCGCCGCTCAACACCTACAAGCCCAAGGGGCCTTACAC
>Cluster_3210|Contig2|original@253|Allele_Silur|pos_101|type1@side|from_DicSil
AAGGTCTCCGTCGCGCCCCTTAACCTGGAGAGCGCCAAGGAGCCGCCGCTCAACACCTACAAGCCCAAGGGGCCTTACACGGCCACCATTGTCTCGGTTGAGCGGGCGGTAGGCCCTAAC
>Cluster_5372|Contig2|original@234|Allele_Dic2|pos_101|type1@middle|from_DicSil
ACACCCTTCTACTTGGAAACAAACTATACATGAATCAACATGCATCTTTTGGGGAGAAAAGCTCATTCATTAGCGACAGGCCTGGTTAGCAATCTCAATCTGCGAGTATGCTTTGAAGGA
>Cluster_5372|Contig2|original@234|Allele_Dic2|pos_101|type1@side|from_DicSil
TATGTCCACTATCTCAAATCAAATTCAACACGCTATTGTAACACCCTTCTACTTGGAAACAAACTATACATGAATCAACATGCATCTTTTGGGGAGAAAAGCTCATTCATTAGCGACAGG
>Cluster_5372|Contig2|original@234|Allele_Silur|pos_101|type1@middle|from_DicSil
ACACCCTTCTACTTGGAAACAAACTATACATGAATCAACATGCATCTTTTGGGGAGAAAAACTCATTCATTAGCGACAGGCCTGGTTAGCAATCTCAATCTGCGAGTATGCTTTGAAGGA
>Cluster_5372|Contig2|original@234|Allele_Silur|pos_101|type1@side|from_DicSil
TGCATCTTTTGGGGAGAAAAACTCATTCATTAGCGACAGGCCTGGTTAGCAATCTCAATCTGCGAGTATGCTTTGAAGGACTTGTAGCGGCAGGCCAAATCTTGTAGAACTTTCAGTGTT
>Cluster_4395|Contig6|likelySeq@603|Allele_Dic2|pos_101|type1@middle|from_DicSil
AGCCGATGGGCTCGTCGGCTGCAGGTGCATGGGGTGGTCCCAGTCGAACTTGTTCATGGCGAGGTCCCGCTGGATCTGGTCCTCGGTGACCTCGGGATCATAGATGCTGACATGGGCCTT
>Cluster_4395|Contig6|likelySeq@603|Allele_Dic2|pos_101|type1@side|from_DicSil
TGGCCTCGTACGCGTCCCACACCACGCTCACCTGCTTTATAGCCGATGGGCTCGTCGGCTGCAGGTGCATGGGGTGGTCCCAGTCGAACTTGTTCATGGCGAGGTCCCGCTGGATCTGGT
>Cluster_4395|Contig6|likelySeq@603|Allele_Silur|pos_101|type1@middle|from_DicSil
AGCCGATGGGCTCGTCGGCTGCAGGTGCATGGGGTGGTCCCAGTCGAACTTGTTCATGGCAAGGTCCCGCTGGATCTGGTCCTCGGTGACCTCGGGATCATAGATGCTGACATGGGCCTT
>Cluster_4395|Contig6|likelySeq@603|Allele_Silur|pos_101|type1@side|from_DicSil
CAGTCGAACTTGTTCATGGCAAGGTCCCGCTGGATCTGGTCCTCGGTGACCTCGGGATCATAGATGCTGACATGGGCCTTGTCACCCAGCAGGCCCTTGCACACGTCGATCGCCGGGGTC
>Cluster_1459|Contig5|original@753|Allele_Dic2|pos_101|type1@middle|from_DicSil
TGGTAACCGCTTCTTTCCAGAGTTATGTGCTGGACTGGTAACATCTAAACCATCTCAGCACGGGAAAAGTGACCCCAGTGGTAAATCTGAAGCTGGTGAGTGTGCTGGGACTTTGATTTT
>Cluster_1459|Contig5|original@753|Allele_Dic2|pos_101|type1@side|from_DicSil
CAATGACCACAAACAAGCCAATAGCATGGATTGATGTTCATGGTAACCGCTTCTTTCCAGAGTTATGTGCTGGACTGGTAACATCTAAACCATCTCAGCACGGGAAAAGTGACCCCAGTG
>Cluster_1459|Contig5|original@753|Allele_Silur|pos_101|type1@middle|from_DicSil
TGGTAACCGCTTCTTTCCAGAGTTATGTGCTGGACTGGTAACATCTAAACCATCTCAGCATGGGAAAAGTGACCCCAGTGGTAAATCTGAAGCTGGTGAGTGTGCTGGGACTTTGATTTT
>Cluster_1459|Contig5|original@753|Allele_Silur|pos_101|type1@side|from_DicSil
ACATCTAAACCATCTCAGCATGGGAAAAGTGACCCCAGTGGTAAATCTGAAGCTGGTGAGTGTGCTGGGACTTTGATTTTAACAGCTGGAGCTGAAAGCTCGAGTTCAGATTCTGTTGAT
>Cluster_1639|Contig3|original@1608|Allele_Dic2|pos_144|type3|from_DicSil
GCCTTATGAACTAATCCCTCCAATTTCCTATCTTGTGCAGCAGCAGCCTCAGAAAACTGAACTATAAGTTTGTGGTGGCTAAAAGGGTAATCTCCTGTAGCATCGCCTACACCAACCCAC
>Cluster_1639|Contig3|original@1608|Allele_Silur|pos_144|type3|from_DicSil
GCCTTATGAACTAATCCCTCCAATTTCCTATCTTGTGCAGCAGCAGCCTCAGAAAACTGAACTGTAAGTTTGTGGTGGCTAAAAGGGTAATCTCCTGTAGCATCGCCTACACCAACCCAC
>Cluster_9705|Contig2|likelySeq@1230|Allele_Dic2|pos_101|type1@middle|from_DicSil
ATACAAAAGATATGTTTCTATAGCTAGTGACTTGACCATAAACTGGTTAAGGAGCCAACATTTTTTGTTGCCACCTGAGGAATATGCATCCCAGTGCCGTACACCTGATGGTTGGTGTCT
>Cluster_9705|Contig2|likelySeq@1230|Allele_Dic2|pos_101|type1@side|from_DicSil
CACACGTCCCTGATGTAGAAGTAGGATATTGTCGACAAAGATACAAAAGATATGTTTCTATAGCTAGTGACTTGACCATAAACTGGTTAAGGAGCCAACATTTTTTGTTGCCACCTGAGG
>Cluster_9705|Contig2|likelySeq@1230|Allele_Silur|pos_101|type1@middle|from_DicSil
ATACAAAAGATATGTTTCTATAGCTAGTGACTTGACCATAAACTGGTTAAGGAGCCAACAGTTTTTGTTGCCACCTGAGGAATATGCATCCCAGTGCCGTACACCTGATGGTTGGTGTCT
>Cluster_9705|Contig2|likelySeq@1230|Allele_Silur|pos_101|type1@side|from_DicSil
AACTGGTTAAGGAGCCAACAGTTTTTGTTGCCACCTGAGGAATATGCATCCCAGTGCCGTACACCTGATGGTTGGTGTCTAATTGGGTGGAAACTGAACAACTGATTGAAAATAAAAGTT
>Cluster_9012|Contig1|original@267|Allele_Dic2|pos_101|type1@middle|from_DicSil
ATGGCGCACTGCAACGCAGAGCTCAAGTGTTCGTCTGTAGCATTCCGTTTGTGCTTGCTAATGCACACCGCTCGTAGTAACATGGCCGCCCCCATTAGCCTCCTCGGTAGGGGCTGTTTG
>Cluster_9012|Contig1|original@267|Allele_Dic2|pos_101|type1@side|from_DicSil
CAACTGGTATACACATGATGCTCCATTCAGAACATGATCGATGGCGCACTGCAACGCAGAGCTCAAGTGTTCGTCTGTAGCATTCCGTTTGTGCTTGCTAATGCACACCGCTCGTAGTAA
>Cluster_9012|Contig1|original@267|Allele_Silur|pos_101|type1@middle|from_DicSil
ATGGCGCACTGCAACGCAGAGCTCAAGTGTTCGTCTGTAGCATTCCGTTTGTGCTTGCTAGTGCACACCGCTCGTAGTAACATGGCCGCCCCCATTAGCCTCCTCGGTAGGGGCTGTTTG
>Cluster_9012|Contig1|original@267|Allele_Silur|pos_101|type1@side|from_DicSil
CATTCCGTTTGTGCTTGCTAGTGCACACCGCTCGTAGTAACATGGCCGCCCCCATTAGCCTCCTCGGTAGGGGCTGTTTGCACAGAATTGCCGTTCACTGACTCCGAGGTTTCAGCTCTA
>Cluster_1257|Contig5|original@823|Allele_Dic2|pos_101|type1@middle|from_DicSil
AGATGACGGTGGGGCGGTGCACGGACCAGGTGACGGCGCCGTCGCGGCCGGAGACGTGGTCGAAGAGCACGTCCTCCAGGTCGTAGTAGAAGTTGGGGTGGTCGAGCCGGGGCATGTCCT
>Cluster_1257|Contig5|original@823|Allele_Dic2|pos_101|type1@side|from_DicSil
CTGCCCATGACGTTCATGGCGCTGCGGGGGGAGAAGCCGAAGATGACGGTGGGGCGGTGCACGGACCAGGTGACGGCGCCGTCGCGGCCGGAGACGTGGTCGAAGAGCACGTCCTCCAGG
>Cluster_1257|Contig5|original@823|Allele_Silur|pos_101|type1@middle|from_DicSil
AGATGACGGTGGGGCGGTGCACGGACCAGGTGACGGCGCCGTCGCGGCCGGAGACGTGGTGGAAGAGCACGTCCTCCAGGTCGTAGTAGAAGTTGGGGTGGTCGAGCCGGGGCATGTCCT
>Cluster_1257|Contig5|original@823|Allele_Silur|pos_101|type1@side|from_DicSil
GTCGCGGCCGGAGACGTGGTGGAAGAGCACGTCCTCCAGGTCGTAGTAGAAGTTGGGGTGGTCGAGCCGGGGCATGTCCTCGGTGTAGGGCGGGTCGGGGGCGGGGATCTTGCCGATGGC
>Cluster_4227|Contig4|original@490|Allele_Dic2|pos_178|type3|from_DicSil
ATGTTGAGCTTCTCTCATGGGCAAGTGTCAAGGACATTTGTAAAGATGGCAGCATCTTTAAGAAGATACTAGCTGAAGGAGAGAAGTGGGAGAATCCTAAAGACCGTGATGAAGTTTTTG
>Cluster_4227|Contig4|original@490|Allele_Silur|pos_178|type3|from_DicSil
ATGTTGAGCTTCTCTCATGGGCAAGTGTCAAGGACATTTGTAAAGATGGCAGCATCTTTAAGAAGATACTAGCTGAAGGAGAGAAGTGGGAGAATCCCAAAGACCGTGATGAAGTTTTTG
>Cluster_10274|Contig1|complementarySeq@263|Allele_Dic2|pos_101|type1@middle|from_DicSil
AAGGAAGATGAACTTTGACCATAAAATGAATCGAATGACACTCATTTGACAATTCACTAGCTCGAGTATAGCAATGCTCCTAGAGCATAGGATGAAATAGCCGGACCTTGTTTTCACTCT
>Cluster_10274|Contig1|complementarySeq@263|Allele_Dic2|pos_101|type1@side|from_DicSil
AAACATCCATCCCACAGAATAACACAATGAAAATTTGTGAAAGGAAGATGAACTTTGACCATAAAATGAATCGAATGACACTCATTTGACAATTCACTAGCTCGAGTATAGCAATGCTCC
>Cluster_10274|Contig1|complementarySeq@263|Allele_Silur|pos_101|type1@middle|from_DicSil
AAGGAAGATGAACTTTGACCATAAAATGAATCGAATGACACTCATTTGACAATTCACTAGTTCGAGTATAGCAATGCTCCTAGAGCATAGGATGAAATAGCCGGACCTTGTTTTCACTCT
>Cluster_10274|Contig1|complementarySeq@263|Allele_Silur|pos_101|type1@side|from_DicSil
CTCATTTGACAATTCACTAGTTCGAGTATAGCAATGCTCCTAGAGCATAGGATGAAATAGCCGGACCTTGTTTTCACTCTTCAGCATCCTTCTTATCATCTACTGCAGGAGTCTCCACTT
>Cluster_9301|Contig1|likelySeq@708|Allele_Dic2|pos_101|type1@middle|from_DicSil
CTCTTGCATTGCTACGAATAGGCTCTGTTCTTTTTGATGTATTTGCCAGAGGTGCCGACTGACTTGTAGCTGCTGGGGGCATCGTGGTACCTAAACTCTGGTGGCAATGACTGTTATCAT
>Cluster_9301|Contig1|likelySeq@708|Allele_Dic2|pos_101|type1@side|from_DicSil
GGCAAGCTCTGTGGACGGAACGTATCATCTGGTGTCCAAGCTCTTGCATTGCTACGAATAGGCTCTGTTCTTTTTGATGTATTTGCCAGAGGTGCCGACTGACTTGTAGCTGCTGGGGGC
>Cluster_9301|Contig1|likelySeq@708|Allele_Silur|pos_101|type1@middle|from_DicSil
CTCTTGCATTGCTACGAATAGGCTCTGTTCTTTTTGATGTATTTGCCAGAGGTGCCGACTCACTTGTAGCTGCTGGGGGCATCGTGGTACCTAAACTCTGGTGGCAATGACTGTTATCAT
>Cluster_9301|Contig1|likelySeq@708|Allele_Silur|pos_101|type1@side|from_DicSil
ATTTGCCAGAGGTGCCGACTCACTTGTAGCTGCTGGGGGCATCGTGGTACCTAAACTCTGGTGGCAATGACTGTTATCATCGACTGAAAGTGCATCAGCAACAGCTTCCCAATCATCCAG
>Cluster_8818|Contig2|original@191|Allele_Dic2|pos_40|type3|from_DicSil
TTAGTTAAGATACAAAAATGGCCTCATTGGACACCGTCAGAGGAGATCTTGGCCTGGTTGTTTTGTACCTAAGCAAGGCTGAGGCAAGAGATAAGATCTGCAGAGCTATACAATATGGAT
>Cluster_8818|Contig2|original@191|Allele_Silur|pos_40|type3|from_DicSil
TTAGTTAAGATACAAAAATGGCCTCATTGGACACCGTCACAGGAGATCTTGGCCTGGTTGTTTTGTACCTAAGCAAGGCTGAGGCAAGAGATAAGATCTGCAGAGCTATACAATATGGAT
>Cluster_3325|Contig2|original@267|Allele_Dic2|pos_101|type1@middle|from_DicSil
CCAGGGTGAGAAGATCGAGGTTCTGGTTTCCATGCCCAACCTAGTCACTGGAGACGAGCCGGAGCATGACCAGGACGAGGATGACAAGGAGAAAGACGATGATCAGGATGACGGCGAGAA
>Cluster_3325|Contig2|original@267|Allele_Dic2|pos_101|type1@side|from_DicSil
ACAACAAGGGGCTTAATGACATCACTCTTACAAGAACTTACCAGGGTGAGAAGATCGAGGTTCTGGTTTCCATGCCCAACCTAGTCACTGGAGACGAGCCGGAGCATGACCAGGACGAGG
>Cluster_3325|Contig2|original@267|Allele_Silur|pos_101|type1@middle|from_DicSil
CCAGGGTGAGAAGATCGAGGTTCTGGTTTCCATGCCCAACCTAGTCACTGGAGACGAGCCAGAGCATGACCAGGACGAGGATGACAAGGAGAAAGACGATGATCAGGATGACGGCGAGAA
>Cluster_3325|Contig2|original@267|Allele_Silur|pos_101|type1@side|from_DicSil
CTAGTCACTGGAGACGAGCCAGAGCATGACCAGGACGAGGATGACAAGGAGAAAGACGATGATCAGGATGACGGCGAGAAGCCCCCGAAATCCAGCCTTCCCCTCACAGTCACCATCACC
>Cluster_7070|Contig1|original@587|Allele_Dic2|pos_86|type2|from_DicSil
AATGCGGGGAATTTTTACTGTTGCTCATCGGGCATGTTTATGTGAAGGAAAACACTCCCATACATGAGCAGATGAGAAACTTACTCGGGGAGCAGTGTGCGTCACTCATATGGGCAGCGA
>Cluster_7070|Contig1|original@587|Allele_Silur|pos_86|type2|from_DicSil
TGTGAAGGAAAACACTCCCATACATGAGCAGATGAGAAACCTACTCGGGGAGCAGTGTGCGTCACTCATATGGGCAGCGAGCCGGTTTGGATCCACCCTCGATGCAGAGCAGAGGCAGAT
>Cluster_15919|Contig1|likelySeq@139|Allele_Dic2|pos_101|type1@middle|from_DicSil
AAAAAATTGAACATGTTCACTCACAGCAGCACAGTCAACTACTACAACCGAAGCTAAAAACATCCATCCATCCATTGTGCACACTCATATCGATTAGGTTACAACACATACTGAGCAACT
>Cluster_15919|Contig1|likelySeq@139|Allele_Dic2|pos_101|type1@side|from_DicSil
CATCTTCATCATAATGCGGAAGCAACAGAGATGGCCATAAAAAAAATTGAACATGTTCACTCACAGCAGCACAGTCAACTACTACAACCGAAGCTAAAAACATCCATCCATCCATTGTGC
>Cluster_15919|Contig1|likelySeq@139|Allele_Silur|pos_101|type1@middle|from_DicSil
AAAAAATTGAACATGTTCACTCACAGCAGCACAGTCAACTACTACAACCGAAGCTAAAAATATCCATCCATCCATTGTGCACACTCATATCGATTAGGTTACAACACATACTGAGCAACT
>Cluster_15919|Contig1|likelySeq@139|Allele_Silur|pos_101|type1@side|from_DicSil
ACTACAACCGAAGCTAAAAATATCCATCCATCCATTGTGCACACTCATATCGATTAGGTTACAACACATACTGAGCAACTAAGCCGACGGAACAATTAGTACGGAGCACAAATCGAAGAA
>Cluster_18918|Contig1|original@235|Allele_Dic2|pos_101|type1@middle|from_DicSil
TCAACACATCAGGATAACCGACAAATCTGTCTGAGTGGCAATCACGCACGACTTAAAACAGTCCGAAGAAACGATGTCGCTCCTGGCTTCTGCTGCTGCTTCGTCCAGATCCTGCTGGAG
>Cluster_18918|Contig1|original@235|Allele_Dic2|pos_101|type1@side|from_DicSil
CCTTCGTAGAACCACTAGGCACACATGTTGCTGCAAGCACTCAACACATCAGGATAACCGACAAATCTGTCTGAGTGGCAATCACGCACGACTTAAAACAGTCCGAAGAAACGATGTCGC
>Cluster_18918|Contig1|original@235|Allele_Silur|pos_101|type1@middle|from_DicSil
TCAACACATCAGGATAACCGACAAATCTGTCTGAGTGGCAATCACGCACGACTTAAAACAATCCGAAGAAACGATGTCGCTCCTGGCTTCTGCTGCTGCTTCGTCCAGATCCTGCTGGAG
>Cluster_18918|Contig1|original@235|Allele_Silur|pos_101|type1@side|from_DicSil
ATCACGCACGACTTAAAACAATCCGAAGAAACGATGTCGCTCCTGGCTTCTGCTGCTGCTTCGTCCAGATCCTGCTGGAGTCACTGATATCCTGTCCGCATTGGCGAGCGCCCACCTGTT
>Cluster_5119|Contig2|original@1003|Allele_Dic2|pos_82|type3|from_DicSil
TTTCTTTGGTTCAAACTTCTTCTTCATAAACACAGCTGTGCCTGCGTATTTGGAATCTGAAAGGGACCACCAGACACGGTAATCTTTGAAAGGTGAACTCGACAAAGCACGCAGCACTGT
>Cluster_5119|Contig2|original@1003|Allele_Silur|pos_82|type3|from_DicSil
TTTCTTTGGTTCAAACTTCTTCTTCATAAACACAGCTGTGCCTGCGTATTTGGAATCTGAAAGGGACCACCAGACACGGTAGTCTTTGAAAGGTGAACTCGACAAAGCACGCAGCACTGT
>Cluster_15642|Contig1|original@444|Allele_Dic2|pos_101|type1@middle|from_DicSil
CCCAAGCCTTCGTCACCCTGCTTCTCGCGCTGCCTGATTCTGGAGGATCCACCGCTGGATTCCTTCCTCGTCGACTCCAGCAAGACCCGTCGGAGTTGTTTCAACGACCACCCATGTCAC
>Cluster_15642|Contig1|original@444|Allele_Dic2|pos_101|type1@side|from_DicSil
TTTCTCTACAACATACCCCTGCCTCGACCGGGTCCTTTGTCCCAAGCCTTCGTCACCCTGCTTCTCGCGCTGCCTGATTCTGGAGGATCCACCGCTGGATTCCTTCCTCGTCGACTCCAG
>Cluster_15642|Contig1|original@444|Allele_Silur|pos_101|type1@middle|from_DicSil
CCCAAGCCTTCGTCACCCTGCTTCTCGCGCTGCCTGATTCTGGAGGATCCACCGCTGGATCCCTTCCTCGTCGACTCCAGCAAGACCCGTCGGAGTTGTTTCAACGACCACCCATGTCAC
>Cluster_15642|Contig1|original@444|Allele_Silur|pos_101|type1@side|from_DicSil
TGGAGGATCCACCGCTGGATCCCTTCCTCGTCGACTCCAGCAAGACCCGTCGGAGTTGTTTCAACGACCACCCATGTCACCTCTCCGCTCCTTCCCTGCTCCTCTTGACCTCTTCCTTCC
>Cluster_1329|Contig6|original@1066|Allele_Dic2|pos_101|type1@middle|from_DicSil
AGAAGTAACCTTCTGTTGGTTATTGCTTATGGGCTCATCACTAACATTGCCTGACCGAGGAGATGAAGTTTTTGGGTGAACTGGACTGACTGAAGCCCTCTTAACAGATCGGCTAGGTTC
>Cluster_1329|Contig6|original@1066|Allele_Dic2|pos_101|type1@side|from_DicSil
TGCCACTGCCAGGTGAATCCTGACTCCCACCACTTGCATTAGAAGTAACCTTCTGTTGGTTATTGCTTATGGGCTCATCACTAACATTGCCTGACCGAGGAGATGAAGTTTTTGGGTGAA
>Cluster_1329|Contig6|original@1066|Allele_Silur|pos_101|type1@middle|from_DicSil
AGAAGTAACCTTCTGTTGGTTATTGCTTATGGGCTCATCACTAACATTGCCTGACCGAGGTGATGAAGTTTTTGGGTGAACTGGACTGACTGAAGCCCTCTTAACAGATCGGCTAGGTTC
>Cluster_1329|Contig6|original@1066|Allele_Silur|pos_101|type1@side|from_DicSil
CTAACATTGCCTGACCGAGGTGATGAAGTTTTTGGGTGAACTGGACTGACTGAAGCCCTCTTAACAGATCGGCTAGGTTCAGTATCAATCCCAGTAGAATCATGCTTTCTCTTCAGCTGG
>Cluster_1332|Contig6|complementarySeq@612|Allele_Dic2|pos_109|type3|from_DicSil
TATACACCAACTTCAGGAGGACCAAAGAATGTGTCTGCGAGAACTTTCTTTACATCCTGGTATCTTTGTGTGAAGCAAAATGGCTTTGACGGAAGCTGGGAAATATGCTCGAACGGATAC
>Cluster_1332|Contig6|complementarySeq@612|Allele_Silur|pos_109|type3|from_DicSil
TATACACCAACTTCAGGAGGACCAAAGAATGTGTCTGCGAGAACTTTCTTTACATCCTGGTATCTTTGTGTGAAGCAAAATGGCTTTGACGGAAGCTGGGAAATATGCCCGAACGGATAC
>Cluster_4538|Contig2|original@1167|Allele_Dic2|pos_101|type1@middle|from_DicSil
AGAATGTGACCGCTTGAAGATGACCGCAGGATCATTATAAACCTCCTCAGGGGACTCAACAGGAGCTGCAGGGCTCTCTGGATCAACAACACAAAGTTCTGTTGCTGTCTCGACTGGACT
>Cluster_4538|Contig2|original@1167|Allele_Dic2|pos_101|type1@side|from_DicSil
GTCCCAAAGAGCAGCTAACAAGTGATGATGGACCAACAAGAGAATGTGACCGCTTGAAGATGACCGCAGGATCATTATAAACCTCCTCAGGGGACTCAACAGGAGCTGCAGGGCTCTCTG
>Cluster_4538|Contig2|original@1167|Allele_Silur|pos_101|type1@middle|from_DicSil
AGAATGTGACCGCTTGAAGATGACCGCAGGATCATTATAAACCTCCTCAGGGGACTCAACGGGAGCTGCAGGGCTCTCTGGATCAACAACACAAAGTTCTGTTGCTGTCTCGACTGGACT
>Cluster_4538|Contig2|original@1167|Allele_Silur|pos_101|type1@side|from_DicSil
ACCTCCTCAGGGGACTCAACGGGAGCTGCAGGGCTCTCTGGATCAACAACACAAAGTTCTGTTGCTGTCTCGACTGGACTGGAACCAAAAACATCAGAGAAATCATATTCAGCATTTTCA
>Cluster_4353|Contig4|original@1688|Allele_Dic2|pos_101|type1@middle|from_DicSil
GAAGAGTATTGCACCAGATACAGAAACAACAGCAATCCAGACAAAAAGGGCCATGTTAAGGGGCTGCCTTATCCAATCCTTGCCCATTGCCCACAGATGACCCCAGTTAATTTTCCTGAT
>Cluster_4353|Contig4|original@1688|Allele_Dic2|pos_101|type1@side|from_DicSil
TGCTAGGCAAAGCATGATTCAGCATCCCGGTCATAACCATGAAGAGTATTGCACCAGATACAGAAACAACAGCAATCCAGACAAAAAGGGCCATGTTAAGGGGCTGCCTTATCCAATCCT
>Cluster_4353|Contig4|original@1688|Allele_Silur|pos_101|type1@middle|from_DicSil
GAAGAGTATTGCACCAGATACAGAAACAACAGCAATCCAGACAAAAAGGGCCATGTTAAGAGGCTGCCTTATCCAATCCTTGCCCATTGCCCACAGATGACCCCAGTTAATTTTCCTGAT
>Cluster_4353|Contig4|original@1688|Allele_Silur|pos_101|type1@side|from_DicSil
ACAAAAAGGGCCATGTTAAGAGGCTGCCTTATCCAATCCTTGCCCATTGCCCACAGATGACCCCAGTTAATTTTCCTGATTAATCGAAAATGTTCGTGATTGTCATGGTTGTCAGAATGG
>Cluster_8523|Contig1|likelySeq@1447|Allele_Dic2|pos_101|type1@middle|from_DicSil
TATTCTGACGAAGCACATGATGGCAAAGTAGGCACTCTAAGTGGCTCTTTCCTATCCAACCATGCTGGAGTGCGCTACTTAGAAGCATTACTAGACAGAGGAGCAAAAGATGGGTTGGTG
>Cluster_8523|Contig1|likelySeq@1447|Allele_Dic2|pos_101|type1@side|from_DicSil
CTCTGCTGAGGTTGACTCCGAAGTTACCTGGCTACCTGATTATTCTGACGAAGCACATGATGGCAAAGTAGGCACTCTAAGTGGCTCTTTCCTATCCAACCATGCTGGAGTGCGCTACTT
>Cluster_8523|Contig1|likelySeq@1447|Allele_Silur|pos_101|type1@middle|from_DicSil
TATTCTGACGAAGCACATGATGGCAAAGTAGGCACTCTAAGTGGCTCTTTCCTATCCAACTATGCTGGAGTGCGCTACTTAGAAGCATTACTAGACAGAGGAGCAAAAGATGGGTTGGTG
>Cluster_8523|Contig1|likelySeq@1447|Allele_Silur|pos_101|type1@side|from_DicSil
GTGGCTCTTTCCTATCCAACTATGCTGGAGTGCGCTACTTAGAAGCATTACTAGACAGAGGAGCAAAAGATGGGTTGGTGTTGATTAAGAAATGGCTTATGGAGGCTTTACAGCTTGAAA
>Cluster_9155|Contig1|likelySeq@185|Allele_Dic2|pos_101|type1@middle|from_DicSil
AAGTGACTGGTGCTACAGAGAAGCCATGGTACCAATCTAGAGTAACATTACCGCCAAAAGGGTACATAAGGGTGTAGGGCGATTAGCATCCAAACGATCACAGGCTCAGTATAGCCCTGA
>Cluster_9155|Contig1|likelySeq@185|Allele_Dic2|pos_101|type1@side|from_DicSil
ATTAGTCACACGCATAATGCACTCCAGGGGGGGCAAGAATAAGTGACTGGTGCTACAGAGAAGCCATGGTACCAATCTAGAGTAACATTACCGCCAAAAGGGTACATAAGGGTGTAGGGC
>Cluster_9155|Contig1|likelySeq@185|Allele_Silur|pos_101|type1@middle|from_DicSil
AAGTGACTGGTGCTACAGAGAAGCCATGGTACCAATCTAGAGTAACATTACCGCCAAAAGAGTACATAAGGGTGTAGGGCGATTAGCATCCAAACGATCACAGGCTCAGTATAGCCCTGA
>Cluster_9155|Contig1|likelySeq@185|Allele_Silur|pos_101|type1@side|from_DicSil
AGTAACATTACCGCCAAAAGAGTACATAAGGGTGTAGGGCGATTAGCATCCAAACGATCACAGGCTCAGTATAGCCCTGAGTGAACTACAAGCACTGGTTATCCGGTAGATGCCACGCTT
>Cluster_11613|Contig2|complementarySeq@252|Allele_Dic2|pos_101|type1@middle|from_DicSil
ACGGAAGCAACACTCGACAGCTTGAATTTCCGGACTTTCTTGGAGTGCAACGGCTGGAAACGAATCTCGGTGTACTGCTTCACGGAGATCTCTTTCCATTCTGAAGATGAAGTGCCCTCA
>Cluster_11613|Contig2|complementarySeq@252|Allele_Dic2|pos_101|type1@side|from_DicSil
TACTGCGCATGAAATTTCTACTTACTAGGCGCTCAGTGTCACGGAAGCAACACTCGACAGCTTGAATTTCCGGACTTTCTTGGAGTGCAACGGCTGGAAACGAATCTCGGTGTACTGCTT
>Cluster_11613|Contig2|complementarySeq@252|Allele_Silur|pos_101|type1@middle|from_DicSil
ACGGAAGCAACACTCGACAGCTTGAATTTCCGGACTTTCTTGGAGTGCAACGGCTGGAAATGAATCTCGGTGTACTGCTTCACGGAGATCTCTTTCCATTCTGAAGATGAAGTGCCCTCA
>Cluster_11613|Contig2|complementarySeq@252|Allele_Silur|pos_101|type1@side|from_DicSil
TGGAGTGCAACGGCTGGAAATGAATCTCGGTGTACTGCTTCACGGAGATCTCTTTCCATTCTGAAGATGAAGTGCCCTCAGCTCGGTAATCTCGAGGAGAATACAGTATTTGGACTCGCG
>Cluster_22055|Contig1|complementarySeq@235|Allele_Dic2|pos_101|type1@middle|from_DicSil
ACATGCTATCTAAGAGGAGGTGAACTTGGTGACGGCCTTGGTGCCCTCAGAGACAGCGTGTTTGGCGAGCTCGCCGGGGAGGACGAGGCGGACGGAGGTCTGGATCTCCCGGGACGTGAT
>Cluster_22055|Contig1|complementarySeq@235|Allele_Dic2|pos_101|type1@side|from_DicSil
ACCATTACAGAGAAACATCGATCCACCAGGACGACAGAGAACATGCTATCTAAGAGGAGGTGAACTTGGTGACGGCCTTGGTGCCCTCAGAGACAGCGTGTTTGGCGAGCTCGCCGGGGA
>Cluster_22055|Contig1|complementarySeq@235|Allele_Silur|pos_101|type1@middle|from_DicSil
ACATGCTATCTAAGAGGAGGTGAACTTGGTGACGGCCTTGGTGCCCTCAGAGACAGCGTGCTTGGCGAGCTCGCCGGGGAGGACGAGGCGGACGGAGGTCTGGATCTCCCGGGACGTGAT
>Cluster_22055|Contig1|complementarySeq@235|Allele_Silur|pos_101|type1@side|from_DicSil
GTGCCCTCAGAGACAGCGTGCTTGGCGAGCTCGCCGGGGAGGACGAGGCGGACGGAGGTCTGGATCTCCCGGGACGTGATGGTGGGCTTCTTGTTGTAGCGGGCGAGCTTGGCGGACTCG
>Cluster_6650|Contig2|original@93|Allele_Dic2|pos_93|type2|from_DicSil
ATTGGCGATTGGCTTCAAAATTACATAGAACATCACTAACAAGTGAACACAAACCACAAGCATTATCCAGCAAATTATTAAAAATAGCATACAACAAACAAACACACCAAAAATAAGTAG
>Cluster_6650|Contig2|original@93|Allele_Silur|pos_93|type2|from_DicSil
AAGTGAACACAAACCACAAGCATTATCCAGCAAATTATTACAAATAGCATACAACAAACAAACACACCAAAAATAAGTAGGATAAGACTGGAAGTGCCAACAAGAAAAAGGCGAGAGAAC
>Cluster_4821|Contig3|original@468|Allele_Dic2|pos_101|type1@middle|from_DicSil
CTCGTGTGCACGGTGCTGTGCTTCCACAGGGCTACCCTGGACGAGGAGTGGTAAAGGCTCACACAAGACCACAAGGAGTGCCCGAGAGAAGAACGCCTGTTAGGATGTGGAAAAGAAATC
>Cluster_4821|Contig3|original@468|Allele_Dic2|pos_101|type1@side|from_DicSil
GACGGGGGCCATGTTCATCGAGTTCACGTCCTTCTTCATCCTCGTGTGCACGGTGCTGTGCTTCCACAGGGCTACCCTGGACGAGGAGTGGTAAAGGCTCACACAAGACCACAAGGAGTG
>Cluster_4821|Contig3|original@468|Allele_Silur|pos_101|type1@middle|from_DicSil
CTCGTGTGCACGGTGCTGTGCTTCCACAGGGCTACCCTGGACGAGGAGTGGTAAAGGCTCGCACAAGACCACAAGGAGTGCCCGAGAGAAGAACGCCTGTTAGGATGTGGAAAAGAAATC
>Cluster_4821|Contig3|original@468|Allele_Silur|pos_101|type1@side|from_DicSil
ACGAGGAGTGGTAAAGGCTCGCACAAGACCACAAGGAGTGCCCGAGAGAAGAACGCCTGTTAGGATGTGGAAAAGAAATCCCTTGGCGGGAGGGAGCTAACGTGAAACTGTGTACAAAGA
>Cluster_4833|Contig3|original@1957|Allele_Dic2|pos_101|type1@middle|from_DicSil
GGCAGATTAAAAATAAAGGCTATCAGATGGCTCGGTTCAGCGGGATAATCGGCATACAAATCAACTCCTGAGAGAAGACCTGTGATTTGGTCTGTTGAGCTTGAATATTTGCAAATCGTC
>Cluster_4833|Contig3|original@1957|Allele_Dic2|pos_101|type1@side|from_DicSil
TACACTCTCCAAAGGAAACAGACACAGACAAACAATGAACGGCAGATTAAAAATAAAGGCTATCAGATGGCTCGGTTCAGCGGGATAATCGGCATACAAATCAACTCCTGAGAGAAGACC
>Cluster_4833|Contig3|original@1957|Allele_Silur|pos_101|type1@middle|from_DicSil
GGCAGATTAAAAATAAAGGCTATCAGATGGCTCGGTTCAGCGGGATAATCGGCATACAAAACAACTCCTGAGAGAAGACCTGTGATTTGGTCTGTTGAGCTTGAATATTTGCAAATCGTC
>Cluster_4833|Contig3|original@1957|Allele_Silur|pos_101|type1@side|from_DicSil
CGGGATAATCGGCATACAAAACAACTCCTGAGAGAAGACCTGTGATTTGGTCTGTTGAGCTTGAATATTTGCAAATCGTCACTGCCATCACCCAAGAAAATCAAACCAACTATTTGAGTT
>Cluster_7008|Contig2|original@125|Allele_Dic2|pos_101|type1@middle|from_DicSil
TGCCATCGAAATTCAAAACACCTCCGCATGGGTTTCTCGGCCATCGATGAACAACACTGCATATCTATCCAAGTATCATCACGAGACCAAAATTGCGTCCATCGATCCAACAACCAACAC
>Cluster_7008|Contig2|original@125|Allele_Dic2|pos_101|type1@side|from_DicSil
ATGCTCTAATGACGAGTTTTTCCGTCTGCTGTCCTGCTATTGCCATCGAAATTCAAAACACCTCCGCATGGGTTTCTCGGCCATCGATGAACAACACTGCATATCTATCCAAGTATCATC
>Cluster_7008|Contig2|original@125|Allele_Silur|pos_101|type1@middle|from_DicSil
TGCCATCGAAATTCAAAACACCTCCGCATGGGTTTCTCGGCCATCGATGAACAACACTGCTTATCTATCCAAGTATCATCACGAGACCAAAATTGCGTCCATCGATCCAACAACCAACAC
>Cluster_7008|Contig2|original@125|Allele_Silur|pos_101|type1@side|from_DicSil
CCATCGATGAACAACACTGCTTATCTATCCAAGTATCATCACGAGACCAAAATTGCGTCCATCGATCCAACAACCAACACAACCGAGCGGCAGCATACAGAGCGGTGCTAAGACGCCATG
>Cluster_4554|Contig1|original@1909|Allele_Dic2|pos_101|type1@middle|from_DicSil
GTTGGCTGCTTCCTGCGCTGTATATTGAGCTGTCTTCAAATACTGAACATAAAAAGGATCAGAGAGAGGAGACTGAAGACCAGTGGCTGTTTGATTATTGGACCTACCAAGGTTATGCAG
>Cluster_4554|Contig1|original@1909|Allele_Dic2|pos_101|type1@side|from_DicSil
AACTACCCATGAAACCTCTTTCCAAGTAAGGATCACTGTAGTTGGCTGCTTCCTGCGCTGTATATTGAGCTGTCTTCAAATACTGAACATAAAAAGGATCAGAGAGAGGAGACTGAAGAC
>Cluster_4554|Contig1|original@1909|Allele_Silur|pos_101|type1@middle|from_DicSil
GTTGGCTGCTTCCTGCGCTGTATATTGAGCTGTCTTCAAATACTGAACATAAAAAGGATCGGAGAGAGGAGACTGAAGACCAGTGGCTGTTTGATTATTGGACCTACCAAGGTTATGCAG
>Cluster_4554|Contig1|original@1909|Allele_Silur|pos_101|type1@side|from_DicSil
TACTGAACATAAAAAGGATCGGAGAGAGGAGACTGAAGACCAGTGGCTGTTTGATTATTGGACCTACCAAGGTTATGCAGATCAGATAGACTTAAGGCAGGTGGTGATGAAATATTGCTA
>Cluster_8696|Contig1|original@389|Allele_Dic2|pos_101|type1@middle|from_DicSil
AGAGAACCTTTTTTCTCTCCTGGATTCTTGCCCTATTCAGCCTTGTTTTGCTTCGGTACGGCCGGAAAGGGTTCTTTTGCAATACCCTTGTAGTTCGTCCGATTTATTCTTTTCTTCCCC
>Cluster_8696|Contig1|original@389|Allele_Dic2|pos_101|type1@side|from_DicSil
TGCCAACCTCACCACTCTCCTAGGAGGAACAGAGAGATCCAGAGAACCTTTTTTCTCTCCTGGATTCTTGCCCTATTCAGCCTTGTTTTGCTTCGGTACGGCCGGAAAGGGTTCTTTTGC
>Cluster_8696|Contig1|original@389|Allele_Silur|pos_101|type1@middle|from_DicSil
AGAGAACCTTTTTTCTCTCCTGGATTCTTGCCCTATTCAGCCTTGTTTTGCTTCGGTACGTCCGGAAAGGGTTCTTTTGCAATACCCTTGTAGTTCGTCCGATTTATTCTTTTCTTCCCC
>Cluster_8696|Contig1|original@389|Allele_Silur|pos_101|type1@side|from_DicSil
CCTTGTTTTGCTTCGGTACGTCCGGAAAGGGTTCTTTTGCAATACCCTTGTAGTTCGTCCGATTTATTCTTTTCTTCCCCTCGTTTCTCTAATTTTATTGAGGAACAGGGCCTTTTTTCT
>Cluster_361|Contig3|original@412|Allele_Dic2|pos_101|type1@middle|from_DicSil
TGTAGGAAGTTAAGCGATAAGAAAACAAAATCACAATGTCCCTATGCTCAATCTACTTCAGTGTTCCAGCGTTGAGAAAGGACAGACTAAGAACCTGAACTATCTGAATTCTATTTAGGC
>Cluster_361|Contig3|original@412|Allele_Dic2|pos_101|type1@side|from_DicSil
AGGAATCTGGCAGGTCAGTACCTATATTAGCAGATTAAAATGTAGGAAGTTAAGCGATAAGAAAACAAAATCACAATGTCCCTATGCTCAATCTACTTCAGTGTTCCAGCGTTGAGAAAG
>Cluster_361|Contig3|original@412|Allele_Silur|pos_101|type1@middle|from_DicSil
TGTAGGAAGTTAAGCGATAAGAAAACAAAATCACAATGTCCCTATGCTCAATCTACTTCAATGTTCCAGCGTTGAGAAAGGACAGACTAAGAACCTGAACTATCTGAATTCTATTTAGGC
>Cluster_361|Contig3|original@412|Allele_Silur|pos_101|type1@side|from_DicSil
CCTATGCTCAATCTACTTCAATGTTCCAGCGTTGAGAAAGGACAGACTAAGAACCTGAACTATCTGAATTCTATTTAGGCCTGGACACATTGCCAGGTTGAATCCGACGACACACTCGAT
>Cluster_6514|Contig1|original@373|Allele_Dic2|pos_120|type3|from_DicSil
AACCCCTTCCGTACATAGACGCCACGTCCACGACCTCGACCAAAGGTGCTACGGCCACGGCCACGCCCACGCCCACGGACCGATCCTCCTCTTTGAGCAAAGCCGTTGTTGCGCTTCCAC
>Cluster_6514|Contig1|original@373|Allele_Silur|pos_120|type3|from_DicSil
AACCCCTTCCGTACATAGACGCCACGTCCACGACCTCGAACAAAGGTGCTACGGCCACGGCCACGCCCACGCCCACGGACCGATCCTCCTCTTTGAGCAAAGCCGTTGTTGCGCTTCCAC
>Cluster_3332|Contig5|original@550|Allele_Dic2|pos_101|type1@middle|from_DicSil
CTGGAATGGAACAAACAACGGGGGTAAGTGGTCATGAACATGTAATTGATATTCCAAGGGATAGCGGTCCTTCGGCCTCGGCATCGCACAGTGTTGGTAGAGAGAACCATGAAGAGTTGA
>Cluster_3332|Contig5|original@550|Allele_Dic2|pos_101|type1@side|from_DicSil
ATCATATTCCTCAAAATTCAAGGTCATACTACTACGCAATCTGGAATGGAACAAACAACGGGGGTAAGTGGTCATGAACATGTAATTGATATTCCAAGGGATAGCGGTCCTTCGGCCTCG
>Cluster_3332|Contig5|original@550|Allele_Silur|pos_101|type1@middle|from_DicSil
CTGGAATGGAACAAACAACGGGGGTAAGTGGTCATGAACATGTAATTGATATTCCAAGGGGTAGCGGTCCTTCGGCCTCGGCATCGCACAGTGTTGGTAGAGAGAACCATGAAGAGTTGA
>Cluster_3332|Contig5|original@550|Allele_Silur|pos_101|type1@side|from_DicSil
TGTAATTGATATTCCAAGGGGTAGCGGTCCTTCGGCCTCGGCATCGCACAGTGTTGGTAGAGAGAACCATGAAGAGTTGAATCCTGTGGATAGACCTTCAACAAGAGCTGCAACGTCTGC
>Cluster_11195|Contig3|original@191|Allele_Dic2|pos_101|type1@middle|from_DicSil
AAACCATGCTGCTAGCTGTTATAGTTGTACGTACAGGTCATTGTACTCTAGAAGCTAAATGGCAGAGGCAATGCTCCATCGACAAAATTTCAGTGTCACAGTCTCACAGATGATCATTGA
>Cluster_11195|Contig3|original@191|Allele_Dic2|pos_101|type1@side|from_DicSil
TATGCCATCACTCTAGAGAAATAGTACAATCAGAAGGGATAAACCATGCTGCTAGCTGTTATAGTTGTACGTACAGGTCATTGTACTCTAGAAGCTAAATGGCAGAGGCAATGCTCCATC
>Cluster_11195|Contig3|original@191|Allele_Silur|pos_101|type1@middle|from_DicSil
AAACCATGCTGCTAGCTGTTATAGTTGTACGTACAGGTCATTGTACTCTAGAAGCTAAATAGCAGAGGCAATGCTCCATCGACAAAATTTCAGTGTCACAGTCTCACAGATGATCATTGA
>Cluster_11195|Contig3|original@191|Allele_Silur|pos_101|type1@side|from_DicSil
TTGTACTCTAGAAGCTAAATAGCAGAGGCAATGCTCCATCGACAAAATTTCAGTGTCACAGTCTCACAGATGATCATTGATGTGTTCTTGCACATCCGGCTGCAGTGAGATCTGGGACCA
>Cluster_1991|Contig2|original@660|Allele_Dic2|pos_120|type3|from_DicSil
CTGAATACACATTGACGCCACAGCGAGGGCTTGGTAGAGGCCACGCATGGGATATCGTCCCTGCAGCCCTGGATCAGCCATCTTTGGGAGCTTCCGCCTGTCATTGAAAAGAGGGCGTGC
>Cluster_1991|Contig2|original@660|Allele_Silur|pos_120|type3|from_DicSil
CTGAATACACATTGACGCCACAGCGAGGGCTTGGTAGAGCCCACGCATGGGATATCGTCCCTGCAGCCCTGGATCAGCCATCTTTGGGAGCTTCCGCCTGTCATTGAAAAGAGGGCGTGC
>Cluster_6053|Contig1|likelySeq@1139|Allele_Dic2|pos_61|type3|from_DicSil
ATGTTCGCCTCCTCCGTGATAATGAGGCTGAAGTGCGGATAGCAGCTGCCGGGAAAGTTATGAAGTTCTGTAGGATATTAAGTCCACAGCTTGCAATTCAGCACATTCTGCCGTGTGTTA
>Cluster_6053|Contig1|likelySeq@1139|Allele_Silur|pos_61|type3|from_DicSil
ATGTTCGCCTCCTCCGTGATAATGAGGCTGAAGTGCGGATAGCAGCTGCCGGGAAAGTTACGAAGTTCTGTAGGATATTAAGTCCACAGCTTGCAATTCAGCACATTCTGCCGTGTGTTA
>Cluster_920|Contig1|likelySeq@1314|Allele_Dic2|pos_61|type3|from_DicSil
ACAATTCAGGCCTTTGCAAGGGCAGCATCACTAACTCCTTCAGAGTTTCCTTGACACTTTTCAGTGCTCCGATGTCCTCAAATGTAACTCCTATTTCATCTGGAGGGATAACATCGGCAA
>Cluster_920|Contig1|likelySeq@1314|Allele_Silur|pos_61|type3|from_DicSil
ACAATTCAGGCCTTTGCAAGGGCAGCATCACTAACTCCTTCAGAGTTTCCTTGACACTTTCCAGTGCTCCGATGTCCTCAAATGTAACTCCTATTTCATCTGGAGGGATAACATCGGCAA
>Cluster_20979|Contig1|original@80|Allele_Dic2|pos_80|type3|from_DicSil
ATTTACAAACTATTGCCTGGTTGAGTACAGTCAGATCCAAGCAAATTTTACAAGTTAATCTCATGAGCTGAAATTGACAAGATCCAGGGACATAACATGTATCCAAATACAGACTTTGTG
>Cluster_20979|Contig1|original@80|Allele_Silur|pos_80|type3|from_DicSil
ATTTACAAACTATTGCCTGGTTGAGTACAGTCAGATCCAAGCAAATTTTACAAGTTAATCTCATGAGCTGAAATTGACAGGATCCAGGGACATAACATGTATCCAAATACAGACTTTGTG
>Cluster_16016|Contig1|likelySeq@479|Allele_Dic2|pos_44|type3|from_DicSil
CTTGGGGTCCAATGATGGTGGAGAGCCAGTGGTAGAGGTTGTCCCCCTTGGGACCGGCGGAGCAGTCGGAAGCGTTGAGGTCCAGCAGCTCCTTCTGTATCCGCTTCCCCGACGACGAGA
>Cluster_16016|Contig1|likelySeq@479|Allele_Silur|pos_44|type3|from_DicSil
CTTGGGGTCCAATGATGGTGGAGAGCCAGTGGTAGAGGTTGTCGCCCTTGGGACCGGCGGAGCAGTCGGAAGCGTTGAGGTCCAGCAGCTCCTTCTGTATCCGCTTCCCCGACGACGAGA
>Cluster_27297|Contig1|less_than_5_individuals|original@255|Allele_Dic2|pos_101|type1@middle|from_DicSil
GCAGTCTCTGGAGAAGTGCCCAGGCTGATTGCATTTGAAGCACAGGCCACCTGCACCGGCATTGCCACCAGCTGAGGCGTCATAGGAGTTAGCCGCCTGCCCTGGGCAGTCTCTGGAGAA
>Cluster_27297|Contig1|less_than_5_individuals|original@255|Allele_Dic2|pos_101|type1@side|from_DicSil
CTCCAGCTGAGGCACCGTACGAGTTAGCCGCCTGCCCTGGGCAGTCTCTGGAGAAGTGCCCAGGCTGATTGCATTTGAAGCACAGGCCACCTGCACCGGCATTGCCACCAGCTGAGGCGT
>Cluster_27297|Contig1|less_than_5_individuals|original@255|Allele_Silur|pos_101|type1@middle|from_DicSil
GCAGTCTCTGGAGAAGTGCCCAGGCTGATTGCATTTGAAGCACAGGCCACCTGCACCGGCGTTGCCACCAGCTGAGGCGTCATAGGAGTTAGCCGCCTGCCCTGGGCAGTCTCTGGAGAA
>Cluster_27297|Contig1|less_than_5_individuals|original@255|Allele_Silur|pos_101|type1@side|from_DicSil
CACAGGCCACCTGCACCGGCGTTGCCACCAGCTGAGGCGTCATAGGAGTTAGCCGCCTGCCCTGGGCAGTCTCTGGAGAAGTGCCCAGGCTGATTGCATTTGTAGCACAGACCCGAGTTG
>Cluster_2324|Contig1|original@1021|Allele_Dic2|pos_101|type1@middle|from_DicSil
ACCGTAAAGGCTGGAACACTGATGGTGTGTTAGCTGACATGTTAGCAGAACCCTGGGAACTGTTGCCCCAACCGTTTGACAGTGAGAATGACGCATTGTATAACTGGCACGCGTTAGACG
>Cluster_2324|Contig1|original@1021|Allele_Dic2|pos_101|type1@side|from_DicSil
ATTCTGGGCACCATTGTCAGACCGGATTCGGTGCTCCTCGACCGTAAAGGCTGGAACACTGATGGTGTGTTAGCTGACATGTTAGCAGAACCCTGGGAACTGTTGCCCCAACCGTTTGAC
>Cluster_2324|Contig1|original@1021|Allele_Silur|pos_101|type1@middle|from_DicSil
ACCGTAAAGGCTGGAACACTGATGGTGTGTTAGCTGACATGTTAGCAGAACCCTGGGAACCGTTGCCCCAACCGTTTGACAGTGAGAATGACGCATTGTATAACTGGCACGCGTTAGACG
>Cluster_2324|Contig1|original@1021|Allele_Silur|pos_101|type1@side|from_DicSil
GTTAGCAGAACCCTGGGAACCGTTGCCCCAACCGTTTGACAGTGAGAATGACGCATTGTATAACTGGCACGCGTTAGACGACGATGAACCACTGCCCAGAAACACTCAACCTGCATCCGA
>Cluster_2257|Contig1|original@381|Allele_Dic2|pos_45|type3|from_DicSil
CGACAGCATGATTGTTCTTGGGGAGATGCTTGTTGGTCAGCGCGCGCAGTGGCATCTGTAGCTTCGGTAGAGATCGAGGAAGAGCCAGATAGTCTAAAGGCAAAAGGAAATGGCTCAATA
>Cluster_2257|Contig1|original@381|Allele_Silur|pos_45|type3|from_DicSil
CGACAGCATGATTGTTCTTGGGGAGATGCTTGTTGGTCAGCGCGTGCAGTGGCATCTGTAGCTTCGGTAGAGATCGAGGAAGAGCCAGATAGTCTAAAGGCAAAAGGAAATGGCTCAATA
>Cluster_9272|Contig2|original@86|Allele_Dic2|pos_86|type2|from_DicSil
AGTGATGGCAATCATAATAATAGCATGGACTACTACTAAGGAAGATGACAGATCAAAATCACCAAGTGCAGAATAATACATTCCTAAAATGAGCCAGCCCCTCCTGTTCCTTGCAGACCT
>Cluster_9272|Contig2|original@86|Allele_Silur|pos_86|type2|from_DicSil
GAAGATGACAGATCAAAATCACCAAGTGCAGAATAATACAGTCCTAAAATGAGCCAGCCCCTCCTGTTCCTTGCAGACCTCATCTTGTACCACCAAATACAGAATAGACCTACCCTAAAC
>Cluster_2211|Contig10|original@3269|Allele_Dic2|pos_101|type1@middle|from_DicSil
CTCTGGTGATGTGAATGCTCCTCGAGCAATCACAGAATCTGGCGATGTGGATGCACCTCCAGTAATCACTGAATCTGGTGACACGGAGATGGTGGCACCTCCTGGAACCGCAGGTCCTGA
>Cluster_2211|Contig10|original@3269|Allele_Dic2|pos_101|type1@side|from_DicSil
CAGAATCTGGTGATGTGGATTCACCTCCAGCAATCACAGACTCTGGTGATGTGAATGCTCCTCGAGCAATCACAGAATCTGGCGATGTGGATGCACCTCCAGTAATCACTGAATCTGGTG
>Cluster_2211|Contig10|original@3269|Allele_Silur|pos_101|type1@middle|from_DicSil
CTCTGGTGATGTGAATGCTCCTCGAGCAATCACAGAATCTGGCGATGTGGATGCACCTCCTGTAATCACTGAATCTGGTGACACGGAGATGGTGGCACCTCCTGGAACCGCAGGTCCTGA
>Cluster_2211|Contig10|original@3269|Allele_Silur|pos_101|type1@side|from_DicSil
GGCGATGTGGATGCACCTCCTGTAATCACTGAATCTGGTGACACGGAGATGGTGGCACCTCCTGGAACCGCAGGTCCTGATGAAGATATGGAGGTGGCTGCCTCTCCATCAATCACAGAA
>Cluster_4802|Contig1|original@478|Allele_Dic2|pos_27|type3|from_DicSil
TCCGGCGGCAACTGAACCATAGCACAGCATCGTGAACCCTGAGCTGATGCTAGCCATCTCCGCGCTTGTCGTCTATGGTCCCTGAGGGAGATGCACCCACATCAAACACATTAAAAAGAA
>Cluster_4802|Contig1|original@478|Allele_Silur|pos_27|type3|from_DicSil
TCCGGCGGCAACTGAACCATAGCACAACATCGTGAACCCTGAGCTGATGCTAGCCATCTCCGCGCTTGTCGTCTATGGTCCCTGAGGGAGATGCACCCACATCAAACACATTAAAAAGAA
>Cluster_1202|Contig1|original@8754|Allele_Dic2|pos_60|type3|from_DicSil
GAGGTTGCACCTGACCACACTGTCAAGTTGGACAGAGTTGGACCTGATATACCAATTGTCCGGAGGCATGGTAGTAGCTTTCGGCGCCTGACACTTATTGGTTCTGATGGTTCACAGCGC
>Cluster_1202|Contig1|original@8754|Allele_Silur|pos_60|type3|from_DicSil
GAGGTTGCACCTGACCACACTGTCAAGTTGGACAGAGTTGGACCTGATATACCAATTGTGCGGAGGCATGGTAGTAGCTTTCGGCGCCTGACACTTATTGGTTCTGATGGTTCACAGCGC
>Cluster_8161|Contig2|likelySeq@78|Allele_Dic2|pos_78|type3|from_DicSil
ATAAGCCAGACAGCACATTGCGCATTTCTGATGCTTTCCTCCATTTATTCATCCCTGGGTAGGGGTTGCGTTTCACCATCACAAACATAGTCACCCGGGCACGCAGCATACATATACATG
>Cluster_8161|Contig2|likelySeq@78|Allele_Silur|pos_78|type3|from_DicSil
ATAAGCCAGACAGCACATTGCGCATTTCTGATGCTTTCCTCCATTTATTCATCCCTGGGTAGGGGTTGCGTTTCACCGTCACAAACATAGTCACCCGGGCACGCAGCATACATATACATG
>Cluster_9379|Contig1|original@354|Allele_Dic2|pos_101|type1@middle|from_DicSil
CCTGAACAAGAAGAGCTTGACCTATGAATCTCTGGCTGCAGCAAAGGCCGCGAGGCAGCAAGGCGCCCTCCGGCTGAAGAGCAGCGATTCAGACAGCGACATCGTGCCTCTTGTCGACTA
>Cluster_9379|Contig1|original@354|Allele_Dic2|pos_101|type1@side|from_DicSil
CGCACGATGCTTCCTCGCCTGATGGACTGCTAAGGATCAACCTGAACAAGAAGAGCTTGACCTATGAATCTCTGGCTGCAGCAAAGGCCGCGAGGCAGCAAGGCGCCCTCCGGCTGAAGA
>Cluster_9379|Contig1|original@354|Allele_Silur|pos_101|type1@middle|from_DicSil
CCTGAACAAGAAGAGCTTGACCTATGAATCTCTGGCTGCAGCAAAGGCCGCGAGGCAGCAGGGCGCCCTCCGGCTGAAGAGCAGCGATTCAGACAGCGACATCGTGCCTCTTGTCGACTA
>Cluster_9379|Contig1|original@354|Allele_Silur|pos_101|type1@side|from_DicSil
GCAAAGGCCGCGAGGCAGCAGGGCGCCCTCCGGCTGAAGAGCAGCGATTCAGACAGCGACATCGTGCCTCTTGTCGACTATCTCAACACCCAGTACTATGGGGTCATCGGCCTCGGCACG
>Cluster_5560|Contig1|likelySeq@1026|Allele_Dic2|pos_101|type1@middle|from_DicSil
GACAACACACAGCAAGTTGTGAACGGCAATGCTAGTTCTTTGGCGCCCAACCCTCTTCCACATGACAGATCTACAGAACCTGCCAAAGAAAATCCTGTAACTCAGAGTCACACAACTGAA
>Cluster_5560|Contig1|likelySeq@1026|Allele_Dic2|pos_101|type1@side|from_DicSil
AAGAAGCTTGGAAGGATTGGATGAAGCTAAATCTATGCAGGACAACACACAGCAAGTTGTGAACGGCAATGCTAGTTCTTTGGCGCCCAACCCTCTTCCACATGACAGATCTACAGAACC
>Cluster_5560|Contig1|likelySeq@1026|Allele_Silur|pos_101|type1@middle|from_DicSil
GACAACACACAGCAAGTTGTGAACGGCAATGCTAGTTCTTTGGCGCCCAACCCTCTTCCATATGACAGATCTACAGAACCTGCCAAAGAAAATCCTGTAACTCAGAGTCACACAACTGAA
>Cluster_5560|Contig1|likelySeq@1026|Allele_Silur|pos_101|type1@side|from_DicSil
TGGCGCCCAACCCTCTTCCATATGACAGATCTACAGAACCTGCCAAAGAAAATCCTGTAACTCAGAGTCACACAACTGAAGATAGTAATAATCATGTGGATAACACTGAAGCAGATACTT
>Cluster_8449|Contig1|complementarySeq@1358|Allele_Dic2|pos_101|type1@middle|from_DicSil
GCAGCCACCTTCTGAGTCCCAGGTGAAGAAAGGGCCATCCATGCACCCTCTCCCTCTATATTTTGGCAATTTCATAGAGGCATGGCATTTTACATTGGCAAAGACTGAACTCCTATATGT
>Cluster_8449|Contig1|complementarySeq@1358|Allele_Dic2|pos_101|type1@side|from_DicSil
CCAAAAGACTGCTGCTATCCTGAAACAAAAGAAGCTTCATGCAGCCACCTTCTGAGTCCCAGGTGAAGAAAGGGCCATCCATGCACCCTCTCCCTCTATATTTTGGCAATTTCATAGAGG
>Cluster_8449|Contig1|complementarySeq@1358|Allele_Silur|pos_101|type1@middle|from_DicSil
GCAGCCACCTTCTGAGTCCCAGGTGAAGAAAGGGCCATCCATGCACCCTCTCCCTCTATACTTTGGCAATTTCATAGAGGCATGGCATTTTACATTGGCAAAGACTGAACTCCTATATGT
>Cluster_8449|Contig1|complementarySeq@1358|Allele_Silur|pos_101|type1@side|from_DicSil
ATGCACCCTCTCCCTCTATACTTTGGCAATTTCATAGAGGCATGGCATTTTACATTGGCAAAGACTGAACTCCTATATGTAGCTTAAGCTTGTATTACTAGGCTTGTAATCTGTATTATC
>Cluster_689|Contig1|original@349|Allele_Dic2|pos_101|type1@middle|from_DicSil
TCCTCGGTTATACAACACGGGCTTATACAAATTACATTAGCAAAACACTCACACTGTACGTCCGTTGTCACTACCACTTTTGGTCAACTATGGATGACTTCTTTGCCAATGACTGCCTCC
>Cluster_689|Contig1|original@349|Allele_Dic2|pos_101|type1@side|from_DicSil
AATATACAAGTACATACACCAACACAATGCTCTCTTCCGTTCCTCGGTTATACAACACGGGCTTATACAAATTACATTAGCAAAACACTCACACTGTACGTCCGTTGTCACTACCACTTT
>Cluster_689|Contig1|original@349|Allele_Silur|pos_101|type1@middle|from_DicSil
TCCTCGGTTATACAACACGGGCTTATACAAATTACATTAGCAAAACACTCACACTGTACGCCCGTTGTCACTACCACTTTTGGTCAACTATGGATGACTTCTTTGCCAATGACTGCCTCC
>Cluster_689|Contig1|original@349|Allele_Silur|pos_101|type1@side|from_DicSil
CAAAACACTCACACTGTACGCCCGTTGTCACTACCACTTTTGGTCAACTATGGATGACTTCTTTGCCAATGACTGCCTCCTTGAACTTGCTTGTGAACACGTTGTCTTCGTATCTAGTTG
>Cluster_9762|Contig1|original@685|Allele_Dic2|pos_113|type2|from_DicSil
GATTTCCCTCTCTGTCCGTATTCCCATAGGGTTGTCCAGAAGCCAACCTTCGTCGTCACACTGAAGATCTTTATCAATACGATCAGCATGCTCAAACACATCCGCGTATCCATCAAACCT
>Cluster_9762|Contig1|original@685|Allele_Silur|pos_113|type2|from_DicSil
AGCCAACCTTCGTCGTCACACTGAAGATCTTTATCAATACAATCAGCATGCTCAAACACATCCGCGTATCCATCAAACCTTTCTCTCATGTCTGTAGCTACATCAAGCACATCTGATTGT
>Cluster_12425|Contig1|original@242|Allele_Dic2|pos_101|type1@middle|from_DicSil
GAAGGCCATAATCACAGCGCACACAAGCTAAGCATATCGTACAGACACCGCACATGAACACCCCCTGTTGCTGCTGCCCACGCAGTTGGCAGTGGTCACACGAATCGGGTGCGTCAACGT
>Cluster_12425|Contig1|original@242|Allele_Dic2|pos_101|type1@side|from_DicSil
ACACCAATGCCGTATAAACTGCCACCACATCACAAGCTGCGAAGGCCATAATCACAGCGCACACAAGCTAAGCATATCGTACAGACACCGCACATGAACACCCCCTGTTGCTGCTGCCCA
>Cluster_12425|Contig1|original@242|Allele_Silur|pos_101|type1@middle|from_DicSil
GAAGGCCATAATCACAGCGCACACAAGCTAAGCATATCGTACAGACACCGCACATGAACAACCCCTGTTGCTGCTGCCCACGCAGTTGGCAGTGGTCACACGAATCGGGTGCGTCAACGT
>Cluster_12425|Contig1|original@242|Allele_Silur|pos_101|type1@side|from_DicSil
ACAGACACCGCACATGAACAACCCCTGTTGCTGCTGCCCACGCAGTTGGCAGTGGTCACACGAATCGGGTGCGTCAACGTGCCGACCAGATGACAGGGGGTGAGACATTTTGCCGCGCTC
>Cluster_3430|Contig1|original@644|Allele_Dic2|pos_121|type3|from_DicSil
ATCAACATACTGTGATGCCGCTGTACCATCTATTGGATGCCGTTGCAGTTGCACTGACAACGGGACAGAGTGCATAGGCACACGTGGCCAACAAGGTTGCACCTGTATTTTCGCAGATGA
>Cluster_3430|Contig1|original@644|Allele_Silur|pos_121|type3|from_DicSil
ATCAACATACTGTGATGCCGCTGTACCATCTATTGGATGCTGTTGCAGTTGCACTGACAACGGGACAGAGTGCATAGGCACACGTGGCCAACAAGGTTGCACCTGTATTTTCGCAGATGA
>Cluster_21023|Contig1|less_than_5_individuals|original@154|Allele_Dic2|pos_101|type1@middle|from_DicSil
AAAATCGTGGATGAAGTTCGGGAACTCCTGGTCTTGACCGACGCCCTCTGCTCCGGTCCCCGACACAGCAACCAGATCGTGGGTGCCATCCTGCCCTAAGGTTACATGCACTACCTGTCT
>Cluster_21023|Contig1|less_than_5_individuals|original@154|Allele_Dic2|pos_101|type1@side|from_DicSil
GGATGGTGGCGCTTCTGCTCCTCGTGCGGGAGGATGATGCAAAATCGTGGATGAAGTTCGGGAACTCCTGGTCTTGACCGACGCCCTCTGCTCCGGTCCCCGACACAGCAACCAGATCGT
>Cluster_21023|Contig1|less_than_5_individuals|original@154|Allele_Silur|pos_101|type1@middle|from_DicSil
AAAATCGTGGATGAAGTTCGGGAACTCCTGGTCTTGACCGACGCCCTCTGCTCCGGTCCCGGACACAGCAACCAGATCGTGGGTGCCATCCTGCCCTAAGGTTACATGCACTACCTGTCT
>Cluster_21023|Contig1|less_than_5_individuals|original@154|Allele_Silur|pos_101|type1@side|from_DicSil
ACGCCCTCTGCTCCGGTCCCGGACACAGCAACCAGATCGTGGGTGCCATCCTGCCCTAAGGTTACATGCACTACCTGTCTCTCCTTGATCTGATCTCTCAAAGTCCCGATCTATTTCAGC
>Cluster_3552|Contig1|likelySeq@257|Allele_Dic2|pos_107|type2|from_DicSil
CCAAGTTATCCTCTGTCATAGCTCTGGCTATATCAGAAGAATGTCTTATGCAAAGGTATGTACATCACGGCAACCAAGAACCGTTGGTTGTCATCTTTCTTGGTAACCACCGAGATCTGG
>Cluster_3552|Contig1|likelySeq@257|Allele_Silur|pos_107|type2|from_DicSil
ATGTCTTATGCAAAGGTATGTACATCACGGCAACCAAGAAGCGTTGGTTGTCATCTTTCTTGGTAACCACCGAGATCTGGTCAGTTTCTGACCATGGCCTTCTCAGTAAGAAAGCTCTCC
>Cluster_4066|Contig2|original@561|Allele_Dic2|pos_101|type1@middle|from_DicSil
CCGTTGCCGCCTACGCAGCCTCCTCAGCCACAGTCCGAGGAGATAAAAGATGTCAAGCCAGTTGAAACGGAGAGTGAACAAAACAAGCATGCCTACTCCGTTGCGCTTGCCTCTGCTGTT
>Cluster_4066|Contig2|original@561|Allele_Dic2|pos_101|type1@side|from_DicSil
GTCAGACATCACTCCAGTAGCTCCATCGCCGTTGCCGCTGCCGTTGCCGCCTACGCAGCCTCCTCAGCCACAGTCCGAGGAGATAAAAGATGTCAAGCCAGTTGAAACGGAGAGTGAACA
>Cluster_4066|Contig2|original@561|Allele_Silur|pos_101|type1@middle|from_DicSil
CCGTTGCCGCCTACGCAGCCTCCTCAGCCACAGTCCGAGGAGATAAAAGATGTCAAGCCAATTGAAACGGAGAGTGAACAAAACAAGCATGCCTACTCCGTTGCGCTTGCCTCTGCTGTT
>Cluster_4066|Contig2|original@561|Allele_Silur|pos_101|type1@side|from_DicSil
AGATAAAAGATGTCAAGCCAATTGAAACGGAGAGTGAACAAAACAAGCATGCCTACTCCGTTGCGCTTGCCTCTGCTGTTGCTGCGGAAGCCGCTGCCGTCGCTGCCCAGGCCGCTGCTG
>Cluster_16415|Contig2|original@1254|Allele_Dic2|pos_61|type3|from_DicSil
CATAAAGAAAACCTAATACTGATGGAGAGATATCATTACTTTGCTTCGAGCTGTCGCCAGATTGGTTTTAGCGTCAAATCTCTGTCAGAGTTGATGCAAGATGAAAGGGGGAGTGATGGT
>Cluster_16415|Contig2|original@1254|Allele_Silur|pos_61|type3|from_DicSil
CATAAAGAAAACCTAATACTGATGGAGAGATATCATTACTTTGCTTCGAGCTGTCGCCAGTTTGGTTTTAGCGTCAAATCTCTGTCAGAGTTGATGCAAGATGAAAGGGGGAGTGATGGT
>Cluster_1637|Contig1|original@3238|Allele_Dic2|pos_185|type3|from_DicSil
TATTATCCTTCTTATCAGAAGCAACAACGTCAGTGGATGTTCCTCCATTTGCCACAGCCTTCAACTCCATTACTGGTGCCAGGTCTGCCCCAGTCATCCGGGTGACCCTTATTGCTCCAG
>Cluster_1637|Contig1|original@3238|Allele_Silur|pos_185|type3|from_DicSil
TATTATCCTTCTTATCAGAAGCAACAACGTCAGTGGATGTTCCTCCATTTGCCACAGCCTTCAACTCCATTACTGGTGCCAGGTCTGCCCCAGTCATCCGGGTGTCCCTTATTGCTCCAG
>Cluster_85|Contig51|original@905|Allele_Dic2|pos_12|type3|from_DicSil
CGTGAAAGGATCGGTGATGAACCTGGGATACACAAGCACATTGCCATTGACGGCCTCGAGGTACTTAAGCCCGGCGTCAAACACAGTGCCACCCTCATCCCCCGCCGCCCCGTCCGGCGT
>Cluster_85|Contig51|original@905|Allele_Silur|pos_12|type3|from_DicSil
CGTGAAAGGATTGGTGATGAACCTGGGATACACAAGCACATTGCCATTGACGGCCTCGAGGTACTTAAGCCCGGCGTCAAACACAGTGCCACCCTCATCCCCCGCCGCCCCGTCCGGCGT
>Cluster_15531|Contig4|complementarySeq@1045|Allele_Dic2|pos_111|type2|from_DicSil
CCTCTCTGGTCCTTTTGCCTTTCTTAGTGGGAGCATCACCATACTCATATTCATCCTCCACACTTTTACTCATGGTGTACTGTTTGTTGTGCATAATTTTATTTGCAAGATGCAGGTCAG
>Cluster_15531|Contig4|complementarySeq@1045|Allele_Silur|pos_111|type2|from_DicSil
ATACTCATATTCATCCTCCACACTTTTACTCATGGTGTACAGTTTGTTGTGCATAATTTTATTTGCAAGATGCAGGTCAGCATCCTCTTCTCTTTTCCTGCGATCAGCTGCACTGGGCTT
>Cluster_5026|Contig2|likelySeq@1059|Allele_Dic2|pos_61|type3|from_DicSil
CTTCCCTCGTCAGGGCATGATTGTCAGCACAAAGCTCAGCACAGACTCCCATGGCACAATAGCCGTATACATCCCAAAGGCCATCCTTAAGCATGCCATCAACGAGGCTGTCGTGTCCGA
>Cluster_5026|Contig2|likelySeq@1059|Allele_Silur|pos_61|type3|from_DicSil
CTTCCCTCGTCAGGGCATGATTGTCAGCACAAAGCTCAGCACAGACTCCCATGGCACAATCGCCGTATACATCCCAAAGGCCATCCTTAAGCATGCCATCAACGAGGCTGTCGTGTCCGA
>Cluster_343|Contig2|likelySeq@420|Allele_Dic2|pos_61|type3|from_DicSil
GAAACGCTGCGGGGGCTCACGGTTCCTCCTGTTCTCACGCGAGCGGACACGGACAATGTGGGCATGGATGGCACAAGACACACAGTGGTGCACCTTGGCGTACAGCTTGGGAAGCACATA
>Cluster_343|Contig2|likelySeq@420|Allele_Silur|pos_61|type3|from_DicSil
GAAACGCTGCGGGGGCTCACGGTTCCTCCTGTTCTCACGCGAGCGGACACGGACAATGTGCGCATGGATGGCACAAGACACACAGTGGTGCACCTTGGCGTACAGCTTGGGAAGCACATA
>Cluster_9940|Contig1|complementarySeq@104|Allele_Dic2|pos_101|type1@middle|from_DicSil
TTACACACCAGCCTTGTGACGAATCCAAACAGAACATTTGATTATTTATAACCGTAACTTGGAAGAACAGTGCAGTGCAGCAGCATAAGGCCCGGCATATAAATGGGCAGAGGAAAAAGA
>Cluster_9940|Contig1|complementarySeq@104|Allele_Dic2|pos_101|type1@side|from_DicSil
ATCATATCCAACAGATATGCAGATAGACTGCCATGCTGAATTACACACCAGCCTTGTGACGAATCCAAACAGAACATTTGATTATTTATAACCGTAACTTGGAAGAACAGTGCAGTGCAG
>Cluster_9940|Contig1|complementarySeq@104|Allele_Silur|pos_101|type1@middle|from_DicSil
TTACACACCAGCCTTGTGACGAATCCAAACAGAACATTTGATTATTTATAACCGTAACTTCGAAGAACAGTGCAGTGCAGCAGCATAAGGCCCGGCATATAAATGGGCAGAGGAAAAAGA
>Cluster_9940|Contig1|complementarySeq@104|Allele_Silur|pos_101|type1@side|from_DicSil
ATTATTTATAACCGTAACTTCGAAGAACAGTGCAGTGCAGCAGCATAAGGCCCGGCATATAAATGGGCAGAGGAAAAAGAACAGATTACATGATAGAGCAAGCCCTCCGTGGTCTCACGG
>Cluster_4455|Contig1|likelySeq@2902|Allele_Dic2|pos_101|type1@middle|from_DicSil
TCAAAACTCAGTGGGACATCAACGGGATGCACCAGAAGATGACGCGTGTTCCAGAGGTTCATGTCTGAATGCGGCATAGTGGTTCTTTTTTCTGCAGTGGCATTCTGGTATGGTGCATCC
>Cluster_4455|Contig1|likelySeq@2902|Allele_Dic2|pos_101|type1@side|from_DicSil
TCCCTGAAGAAGCTTTGGCTGCTGCGCTTGCACAGGGACTTCAAAACTCAGTGGGACATCAACGGGATGCACCAGAAGATGACGCGTGTTCCAGAGGTTCATGTCTGAATGCGGCATAGT
>Cluster_4455|Contig1|likelySeq@2902|Allele_Silur|pos_101|type1@middle|from_DicSil
TCAAAACTCAGTGGGACATCAACGGGATGCACCAGAAGATGACGCGTGTTCCAGAGGTTCGTGTCTGAATGCGGCATAGTGGTTCTTTTTTCTGCAGTGGCATTCTGGTATGGTGCATCC
>Cluster_4455|Contig1|likelySeq@2902|Allele_Silur|pos_101|type1@side|from_DicSil
GACGCGTGTTCCAGAGGTTCGTGTCTGAATGCGGCATAGTGGTTCTTTTTTCTGCAGTGGCATTCTGGTATGGTGCATCCATGTCATTCTAGATTTCATAATTCTGGCATGTTACAATTC
>Cluster_5634|Contig4|original@178|Allele_Dic2|pos_101|type1@middle|from_DicSil
AGGAAATATTTCTATATCCTGGAATATTTACACCCTATGTATTCTGAAGTAGCACTATATCTATATATTTTTTATAGCAGAAGCACTAGATCTTGAAAATGTCAGGCAATTGGGCAAACA
>Cluster_5634|Contig4|original@178|Allele_Dic2|pos_101|type1@side|from_DicSil
ACAATTCCTTACATTGCACCTTGTGTGAAGCTGTGATCACAGGAAATATTTCTATATCCTGGAATATTTACACCCTATGTATTCTGAAGTAGCACTATATCTATATATTTTTTATAGCAG
>Cluster_5634|Contig4|original@178|Allele_Silur|pos_101|type1@middle|from_DicSil
AGGAAATATTTCTATATCCTGGAATATTTACACCCTATGTATTCTGAAGTAGCACTATATGTATATATTTTTTATAGCAGAAGCACTAGATCTTGAAAATGTCAGGCAATTGGGCAAACA
>Cluster_5634|Contig4|original@178|Allele_Silur|pos_101|type1@side|from_DicSil
ATTCTGAAGTAGCACTATATGTATATATTTTTTATAGCAGAAGCACTAGATCTTGAAAATGTCAGGCAATTGGGCAAACAAGCCAAGTTAGGGCCTGTTCGGAGACTCTCCGCTCCCCAA
>Cluster_19772|Contig1|likelySeq@392|Allele_Dic2|pos_86|type2|from_DicSil
TAACAACTCGCCGGACGACCGGAGGGAGATCAAGGACAAGTACAGGGGCGCGGCGGAGCAGGCCAAGGACGCCACCGGCCATGCCAAGGAGAGCGCGAAGGACCAGGCGTCGCGCATGGC
>Cluster_19772|Contig1|likelySeq@392|Allele_Silur|pos_86|type2|from_DicSil
TACAGGGGCGCGGCGGAGCAGGCCAAGGACGCCACCGGCCCTGCCAAGGAGAGCGCGAAGGACCAGGCGTCGCGCATGGCCGACGAGACCAAGGGCAGGGCCGGGGACGCCGCCGAGAAG
>Cluster_9817|Contig1|likelySeq@239|Allele_Dic2|pos_101|type1@middle|from_DicSil
CCATATAGGTTTATTAACACAAAGATCACAAGTTTGAAGGAAAACTCAAAGTGGAATCACTCCACTTCAAAAAAAAATATACTTCAAGATTTCGGCCCCCAAAATCACCAAGAGAGCACC
>Cluster_9817|Contig1|likelySeq@239|Allele_Dic2|pos_101|type1@side|from_DicSil
CCTACTTGAACTTCATAACAGTGGCTGCTCAATTTTGTGCCCATATAGGTTTATTAACACAAAGATCACAAGTTTGAAGGAAAACTCAAAGTGGAATCACTCCACTTCAAAAAAAAATAT
>Cluster_9817|Contig1|likelySeq@239|Allele_Silur|pos_101|type1@middle|from_DicSil
CCATATAGGTTTATTAACACAAAGATCACAAGTTTGAAGGAAAACTCAAAGTGGAATCACCCCACTTCAAAAAAAAATATACTTCAAGATTTCGGCCCCCAAAATCACCAAGAGAGCACC
>Cluster_9817|Contig1|likelySeq@239|Allele_Silur|pos_101|type1@side|from_DicSil
AAAACTCAAAGTGGAATCACCCCACTTCAAAAAAAAATATACTTCAAGATTTCGGCCCCCAAAATCACCAAGAGAGCACCACTCCTCTTGTACCAGTGAAAACAGAACTTTAGACTGATA
>Cluster_1188|Contig1|original@171|Allele_Dic2|pos_101|type1@middle|from_DicSil
CGAGGTCACACCTTGACGAACAGGCGGGGGACACTAGGAACTACAGGCAGAATCAAACAATCACGGGAAAGTTCTCAAAATAGATGCTATGGTGTATGCACTTTTCTCTATGCTTACCAA
>Cluster_1188|Contig1|original@171|Allele_Dic2|pos_101|type1@side|from_DicSil
TTACACTCGCGATACAGCGAACAGGTTAAAGTCATTCCGCCGAGGTCACACCTTGACGAACAGGCGGGGGACACTAGGAACTACAGGCAGAATCAAACAATCACGGGAAAGTTCTCAAAA
>Cluster_1188|Contig1|original@171|Allele_Silur|pos_101|type1@middle|from_DicSil
CGAGGTCACACCTTGACGAACAGGCGGGGGACACTAGGAACTACAGGCAGAATCAAACAACCACGGGAAAGTTCTCAAAATAGATGCTATGGTGTATGCACTTTTCTCTATGCTTACCAA
>Cluster_1188|Contig1|original@171|Allele_Silur|pos_101|type1@side|from_DicSil
CTACAGGCAGAATCAAACAACCACGGGAAAGTTCTCAAAATAGATGCTATGGTGTATGCACTTTTCTCTATGCTTACCAAGGGGTCAATAAATCGCCAGCAAACCGGGGCGGAAGGGTTT
>Cluster_1178|Contig2|original@627|Allele_Dic2|pos_40|type3|from_DicSil
GACAAGAGCAGCAGATCGGCAAAAGGCAGCAGTGCTGGCATTCGTGGCTGAATAATCATCATATTCAGCTTCCATAATGTGGTTTTGTGCTACTGCCAGGATCCTAGGATCACGCAAGTC
>Cluster_1178|Contig2|original@627|Allele_Silur|pos_40|type3|from_DicSil
GACAAGAGCAGCAGATCGGCAAAAGGCAGCAGTGCTGGCGTTCGTGGCTGAATAATCATCATATTCAGCTTCCATAATGTGGTTTTGTGCTACTGCCAGGATCCTAGGATCACGCAAGTC
>Cluster_2513|Contig2|original@178|Allele_Dic2|pos_101|type1@middle|from_DicSil
TTCTGCTACGAAGAATGGCATTATTACCTACAGCGAGCAGAGCAGTCTGGCACCCCTATCAGCCGGCGGACAGTTCAATGGCGTCCTGGTTGTAGATGGAGTCCTCGCCCCAGTCGAATC
>Cluster_2513|Contig2|original@178|Allele_Dic2|pos_101|type1@side|from_DicSil
TTACTTACGACAATATCACAATATACAAGACTCCGACCAATTCTGCTACGAAGAATGGCATTATTACCTACAGCGAGCAGAGCAGTCTGGCACCCCTATCAGCCGGCGGACAGTTCAATG
>Cluster_2513|Contig2|original@178|Allele_Silur|pos_101|type1@middle|from_DicSil
TTCTGCTACGAAGAATGGCATTATTACCTACAGCGAGCAGAGCAGTCTGGCACCCCTATCTGCCGGCGGACAGTTCAATGGCGTCCTGGTTGTAGATGGAGTCCTCGCCCCAGTCGAATC
>Cluster_2513|Contig2|original@178|Allele_Silur|pos_101|type1@side|from_DicSil
AGCAGTCTGGCACCCCTATCTGCCGGCGGACAGTTCAATGGCGTCCTGGTTGTAGATGGAGTCCTCGCCCCAGTCGAATCGCTGCTGCATCCGCTCGTAGTCCTCCCTCCTCGTCACCTC
>Cluster_1629|Contig12|original@2661|Allele_Dic2|pos_101|type1@middle|from_DicSil
ACCCGTCCCTTCAGTTCCAGGAACAAACCCTAACCAGATGTTTACCCCTGCTGTTCCGACTAATTCAGCTTCCAGGTTTATACCGTCAACCAATCAAGGTTTTGTTCAGCGGCCAGGCTT
>Cluster_1629|Contig12|original@2661|Allele_Dic2|pos_101|type1@side|from_DicSil
NNNNNNNNNNNNNNCCGCCGTCTCAATACCAGACTGGCCCACCCGTCCCTTCAGTTCCAGGAACAAACCCTAACCAGATGTTTACCCCTGCTGTTCCGACTAATTCAGCTTCCAGGTTTA
>Cluster_1629|Contig12|original@2661|Allele_Silur|pos_101|type1@middle|from_DicSil
ACCCGTCCCTTCAGTTCCAGGAACAAACCCTAACCAGATGTTTACCCCTGCTGTTCCGACCAATTCAGCTTCCAGGTTTATACCGTCAACCAATCAAGGTTTTGTTCAGCGGCCAGGCTT
>Cluster_1629|Contig12|original@2661|Allele_Silur|pos_101|type1@side|from_DicSil
TTTACCCCTGCTGTTCCGACCAATTCAGCTTCCAGGTTTATACCGTCAACCAATCAAGGTTTTGTTCAGCGGCCAGGCTTGAGTCCTGCACAGCCCTCAAGTCCAACACAGGCGCAACCA
>Cluster_2364|Contig1|complementarySeq@577|Allele_Dic2|pos_69|type3|from_DicSil
CATGCTTCCCTCCTTGACTTGAGAGACTTTGACAGAGCAAAGTTTGACGTGGAAGAGTCTGGAGACTCGGAACAAGCTCTTCTTAGAGAACAAGCTGCAATCAACAGGAATTCCGGACAG
>Cluster_2364|Contig1|complementarySeq@577|Allele_Silur|pos_69|type3|from_DicSil
CATGCTTCCCTCCTTGACTTGAGAGACTTTGACAGAGCAAAGTTTGACGTGGAAGAGTCTGGAGACTCAGAACAAGCTCTTCTTAGAGAACAAGCTGCAATCAACAGGAATTCCGGACAG
>Cluster_268|Contig7|original@2484|Allele_Dic2|pos_101|type1@middle|from_DicSil
GTGAAGAACCTGTGTCCGATCTGCAAAAGCACCGCCCTGAAGACCTAAGACAGCAGCAAGGCTCGTCGGATGTCCGTTCAATCGACCGCAAGATCATTTTATTGATTCATAATACCGCAA
>Cluster_268|Contig7|original@2484|Allele_Dic2|pos_101|type1@side|from_DicSil
GCATGACTTCCATGCCAGCTGCATCAGGCAATGGCTAGTGGTGAAGAACCTGTGTCCGATCTGCAAAAGCACCGCCCTGAAGACCTAAGACAGCAGCAAGGCTCGTCGGATGTCCGTTCA
>Cluster_268|Contig7|original@2484|Allele_Silur|pos_101|type1@middle|from_DicSil
GTGAAGAACCTGTGTCCGATCTGCAAAAGCACCGCCCTGAAGACCTAAGACAGCAGCAAGCCTCGTCGGATGTCCGTTCAATCGACCGCAAGATCATTTTATTGATTCATAATACCGCAA
>Cluster_268|Contig7|original@2484|Allele_Silur|pos_101|type1@side|from_DicSil
AGACCTAAGACAGCAGCAAGCCTCGTCGGATGTCCGTTCAATCGACCGCAAGATCATTTTATTGATTCATAATACCGCAACTTTTTGGCCAAAGGGTTTTGCATTCACCTAAAGCTTGAT
>Cluster_12823|Contig3|original@239|Allele_Dic2|pos_101|type1@middle|from_DicSil
TTTGTCCCAGAACTCGAACCTAGGCAGGCAGGAGAAGCGCGGCATTAGCGCCTCTTCAGGAATACCCGGTTCCACTCACACATATCGTTATTCATAATAGATAGGTGTAGGTATGCTGCG
>Cluster_12823|Contig3|original@239|Allele_Dic2|pos_101|type1@side|from_DicSil
TCGAAGTTTAGCACTTGAATAAAGTAAGGTGGCCGTCAGGTTTGTCCCAGAACTCGAACCTAGGCAGGCAGGAGAAGCGCGGCATTAGCGCCTCTTCAGGAATACCCGGTTCCACTCACA
>Cluster_12823|Contig3|original@239|Allele_Silur|pos_101|type1@middle|from_DicSil
TTTGTCCCAGAACTCGAACCTAGGCAGGCAGGAGAAGCGCGGCATTAGCGCCTCTTCAGGGATACCCGGTTCCACTCACACATATCGTTATTCATAATAGATAGGTGTAGGTATGCTGCG
>Cluster_12823|Contig3|original@239|Allele_Silur|pos_101|type1@side|from_DicSil
GGCATTAGCGCCTCTTCAGGGATACCCGGTTCCACTCACACATATCGTTATTCATAATAGATAGGTGTAGGTATGCTGCGGTAATCTGGTGTGGTGTACTTCAGTTACCAGGCTAATCTT
>Cluster_1181|Contig4|original@836|Allele_Dic2|pos_101|type1@middle|from_DicSil
GTCCGTCACAGGAGAGTACTCCACAATGATTGGGCGACCAGAGTAAAAGCGGCCTTGGAGGGCATTGTGAGCAGCCACTGCCTGCTCCTCCTCCCTGAACTGGACATAGACATTCCCGAT
>Cluster_1181|Contig4|original@836|Allele_Dic2|pos_101|type1@side|from_DicSil
AGCTGTTCTCCTCAAACTGCCTGCAGGTCGCCTCACGGAAGTCCGTCACAGGAGAGTACTCCACAATGATTGGGCGACCAGAGTAAAAGCGGCCTTGGAGGGCATTGTGAGCAGCCACTG
>Cluster_1181|Contig4|original@836|Allele_Silur|pos_101|type1@middle|from_DicSil
GTCCGTCACAGGAGAGTACTCCACAATGATTGGGCGACCAGAGTAAAAGCGGCCTTGGAGAGCATTGTGAGCAGCCACTGCCTGCTCCTCCTCCCTGAACTGGACATAGACATTCCCGAT
>Cluster_1181|Contig4|original@836|Allele_Silur|pos_101|type1@side|from_DicSil
GAGTAAAAGCGGCCTTGGAGAGCATTGTGAGCAGCCACTGCCTGCTCCTCCTCCCTGAACTGGACATAGACATTCCCGATCATGTGGTCAGCCAGGTTGTCACACACATTCAGGGTCTCA
>Cluster_12684|Contig2|original@320|Allele_Dic2|pos_101|type1@middle|from_DicSil
TACGCGCTGTGGTATAAGGGTCGTAATAAGTTAACCATGCATCCTCTGGGACAGTTGCTGTGCCTGATCTAACCTTTATACGAATATGCTGTTAAATGCCTCCTCCAGTGCTCTTCGCCT
>Cluster_12684|Contig2|original@320|Allele_Dic2|pos_101|type1@side|from_DicSil
CAAAATGTAGGCCACAACCAACAGGTTATAGCTGGACAAGTACGCGCTGTGGTATAAGGGTCGTAATAAGTTAACCATGCATCCTCTGGGACAGTTGCTGTGCCTGATCTAACCTTTATA
>Cluster_12684|Contig2|original@320|Allele_Silur|pos_101|type1@middle|from_DicSil
TACGCGCTGTGGTATAAGGGTCGTAATAAGTTAACCATGCATCCTCTGGGACAGTTGCTGCGCCTGATCTAACCTTTATACGAATATGCTGTTAAATGCCTCCTCCAGTGCTCTTCGCCT
>Cluster_12684|Contig2|original@320|Allele_Silur|pos_101|type1@side|from_DicSil
ATCCTCTGGGACAGTTGCTGCGCCTGATCTAACCTTTATACGAATATGCTGTTAAATGCCTCCTCCAGTGCTCTTCGCCTGCCCAACTCAGCAGTCCAACCACCTGCCCGAGCTCCTCTC
>Cluster_4249|Contig2|complementarySeq@1997|Allele_Dic2|pos_101|type1@middle|from_DicSil
CACAAGAAGTGCTCTTGGACTTCCTTAACTGTGCATCCTGCATCAGCACCTCCCGTTCATCCCCCCCCAAAGATGAAGTGGACACAACAAAATCCCCTTCCGCAGTAATTGAGTCTGCAT
>Cluster_4249|Contig2|complementarySeq@1997|Allele_Dic2|pos_101|type1@side|from_DicSil
ATCTTCCCATCCCCAGCACAGGCCTCCATGGTTGAGATATCACAAGAAGTGCTCTTGGACTTCCTTAACTGTGCATCCTGCATCAGCACCTCCCGTTCATCCCCCCCCAAAGATGAAGTG
>Cluster_4249|Contig2|complementarySeq@1997|Allele_Silur|pos_101|type1@middle|from_DicSil
CACAAGAAGTGCTCTTGGACTTCCTTAACTGTGCATCCTGCATCAGCACCTCCCGTTCATTCCCCCCCAAAGATGAAGTGGACACAACAAAATCCCCTTCCGCAGTAATTGAGTCTGCAT
>Cluster_4249|Contig2|complementarySeq@1997|Allele_Silur|pos_101|type1@side|from_DicSil
CATCAGCACCTCCCGTTCATTCCCCCCCAAAGATGAAGTGGACACAACAAAATCCCCTTCCGCAGTAATTGAGTCTGCATCCCTGAGAAAGTGAGCCTCACCATTGCTATCCAAGTACAT
>Cluster_1008|Contig1|original@361|Allele_Dic2|pos_101|type1@middle|from_DicSil
CAACCTTCCCCACATTCGAAATTGTTTCCAGCGTAGCTGGGAAGATCGCCTCCGTCTTGGAGTCTTCGAAGATGATAAGGCAGCCCGCACCCTGATCCAGAGTCCCTGCGAATTTCTTGT
>Cluster_1008|Contig1|original@361|Allele_Dic2|pos_101|type1@side|from_DicSil
CAGGCCATGATCTTTGCTGACCTCATGTAAAGGCTCTCGACAACCTTCCCCACATTCGAAATTGTTTCCAGCGTAGCTGGGAAGATCGCCTCCGTCTTGGAGTCTTCGAAGATGATAAGG
>Cluster_1008|Contig1|original@361|Allele_Silur|pos_101|type1@middle|from_DicSil
CAACCTTCCCCACATTCGAAATTGTTTCCAGCGTAGCTGGGAAGATCGCCTCCGTCTTGGCGTCTTCGAAGATGATAAGGCAGCCCGCACCCTGATCCAGAGTCCCTGCGAATTTCTTGT
>Cluster_1008|Contig1|original@361|Allele_Silur|pos_101|type1@side|from_DicSil
GAAGATCGCCTCCGTCTTGGCGTCTTCGAAGATGATAAGGCAGCCCGCACCCTGATCCAGAGTCCCTGCGAATTTCTTGTCCAGGATCATCTGTGACAGCTTCTTCTCAACATGCTCGAT
>Cluster_2428|Contig2|complementarySeq@153|Allele_Dic2|pos_101|type1@middle|from_DicSil
ACACACAAAATCGCAAGCACACTCAGCGGAAGCAACAAGATGCCAACCAAGTTCTCTGAAGGGAGAGGGGGATGCCAAAATTCGACGACGATAGCCGTCATGTCGTCTGGTTCATGCTGA
>Cluster_2428|Contig2|complementarySeq@153|Allele_Dic2|pos_101|type1@side|from_DicSil
ATTATCTTACACACTAGGCAATGTTACTTTACTTGCTTTTACACACAAAATCGCAAGCACACTCAGCGGAAGCAACAAGATGCCAACCAAGTTCTCTGAAGGGAGAGGGGGATGCCAAAA
>Cluster_2428|Contig2|complementarySeq@153|Allele_Silur|pos_101|type1@middle|from_DicSil
ACACACAAAATCGCAAGCACACTCAGCGGAAGCAACAAGATGCCAACCAAGTTCTCTGAAAGGAGAGGGGGATGCCAAAATTCGACGACGATAGCCGTCATGTCGTCTGGTTCATGCTGA
>Cluster_2428|Contig2|complementarySeq@153|Allele_Silur|pos_101|type1@side|from_DicSil
TGCCAACCAAGTTCTCTGAAAGGAGAGGGGGATGCCAAAATTCGACGACGATAGCCGTCATGTCGTCTGGTTCATGCTGAAGCCACAGATATGGGGGAATAAATAGGTCAGCTGCTCTTC
>Cluster_817|Contig1|complementarySeq@657|Allele_Dic2|pos_101|type1@middle|from_DicSil
GCCAAACCCATTCTGAAGCAAGTGCATAGCTCTCCGGACCACAACCTCCGATGGGTCTGATTGGGCAATGGTGCAGGTTCCCCCACGAAATTTTGCAAGGAAAATTGCAGGTGGCACTCC
>Cluster_817|Contig1|complementarySeq@657|Allele_Dic2|pos_101|type1@side|from_DicSil
GTGCAAAGTCCTCGCAATTCTTCTCGAACATGTCGTAGTTGCCAAACCCATTCTGAAGCAAGTGCATAGCTCTCCGGACCACAACCTCCGATGGGTCTGATTGGGCAATGGTGCAGGTTC
>Cluster_817|Contig1|complementarySeq@657|Allele_Silur|pos_101|type1@middle|from_DicSil
GCCAAACCCATTCTGAAGCAAGTGCATAGCTCTCCGGACCACAACCTCCGATGGGTCTGACTGGGCAATGGTGCAGGTTCCCCCACGAAATTTTGCAAGGAAAATTGCAGGTGGCACTCC
>Cluster_817|Contig1|complementarySeq@657|Allele_Silur|pos_101|type1@side|from_DicSil
ACAACCTCCGATGGGTCTGACTGGGCAATGGTGCAGGTTCCCCCACGAAATTTTGCAAGGAAAATTGCAGGTGGCACTCCGTACTCGAAGCAGTAGAGGGAGCCATTGCCAAGAAAGCAA
>Cluster_1986|Contig1|original@236|Allele_Dic2|pos_101|type1@middle|from_DicSil
CTCATGAATGCAGAAGGAAGGTAGGTTCCTGGCATCTCGTTCCACCGTCGACCGGCACCTGAAATACGAGGCTGGGATCTAGGGGTGCTTGTTCTGCTCGTCGACATCTCAACCAGCATA
>Cluster_1986|Contig1|original@236|Allele_Dic2|pos_101|type1@side|from_DicSil
ATCATAGCTTAGCAACCGAAATTCACATAAGATGCAAATCCTCATGAATGCAGAAGGAAGGTAGGTTCCTGGCATCTCGTTCCACCGTCGACCGGCACCTGAAATACGAGGCTGGGATCT
>Cluster_1986|Contig1|original@236|Allele_Silur|pos_101|type1@middle|from_DicSil
CTCATGAATGCAGAAGGAAGGTAGGTTCCTGGCATCTCGTTCCACCGTCGACCGGCACCTTAAATACGAGGCTGGGATCTAGGGGTGCTTGTTCTGCTCGTCGACATCTCAACCAGCATA
>Cluster_1986|Contig1|original@236|Allele_Silur|pos_101|type1@side|from_DicSil
TCCACCGTCGACCGGCACCTTAAATACGAGGCTGGGATCTAGGGGTGCTTGTTCTGCTCGTCGACATCTCAACCAGCATAAGTCCACTTCCATCACCCAACATGGTATTTGAGTATTTCG
>Cluster_14730|Contig1|original@1231|Allele_Dic2|pos_101|type1@middle|from_DicSil
TGTGAGAGTGTCGTATAGCAATGCTCGAAAAACATTAACCGTCGTTGACCATACAGGATTCTTTTGTTGTTTTTTCGGGCATAGGACAGGGATTTTTGCGCTACCCTACTCCTCGTCCTT
>Cluster_14730|Contig1|original@1231|Allele_Dic2|pos_101|type1@side|from_DicSil
GGGCGCCATTGGCAGCGAAAACAACAGTTGTGCTCAGAGTTGTGAGAGTGTCGTATAGCAATGCTCGAAAAACATTAACCGTCGTTGACCATACAGGATTCTTTTGTTGTTTTTTCGGGC
>Cluster_14730|Contig1|original@1231|Allele_Silur|pos_101|type1@middle|from_DicSil
TGTGAGAGTGTCGTATAGCAATGCTCGAAAAACATTAACCGTCGTTGACCATACAGGATTATTTTGTTGTTTTTTCGGGCATAGGACAGGGATTTTTGCGCTACCCTACTCCTCGTCCTT
>Cluster_14730|Contig1|original@1231|Allele_Silur|pos_101|type1@side|from_DicSil
GTCGTTGACCATACAGGATTATTTTGTTGTTTTTTCGGGCATAGGACAGGGATTTTTGCGCTACCCTACTCCTCGTCCTTGCAGTAGAATAGCCAGCAACATGAAATTCACTCTGTATAT
>Cluster_11106|Contig2|original@1080|Allele_Dic2|pos_101|type1@middle|from_DicSil
GTGAAGGAAGCGAGCGACTGGTTCGACCGCTTTCTCTAGTTCTCAGACGATTATCATGGCAGCTCACCTTGTACCACCATGCATGCCTCCTGAAGTGCATGTCCTCAATAAATTGCCCTC
>Cluster_11106|Contig2|original@1080|Allele_Dic2|pos_101|type1@side|from_DicSil
CGCGGAGCCGGGAGTTGGGCACAGGATGACCGCGAGCATGGTGAAGGAAGCGAGCGACTGGTTCGACCGCTTTCTCTAGTTCTCAGACGATTATCATGGCAGCTCACCTTGTACCACCAT
>Cluster_11106|Contig2|original@1080|Allele_Silur|pos_101|type1@middle|from_DicSil
GTGAAGGAAGCGAGCGACTGGTTCGACCGCTTTCTCTAGTTCTCAGACGATTATCATGGCCGCTCACCTTGTACCACCATGCATGCCTCCTGAAGTGCATGTCCTCAATAAATTGCCCTC
>Cluster_11106|Contig2|original@1080|Allele_Silur|pos_101|type1@side|from_DicSil
TCTCAGACGATTATCATGGCCGCTCACCTTGTACCACCATGCATGCCTCCTGAAGTGCATGTCCTCAATAAATTGCCCTCTGTTTGGATTGCATTCCTGCTGACCGAGACCGGAATCAGT
>Cluster_16705|Contig1|likelySeq@613|Allele_Dic2|pos_128|type4|from_DicSil
TTTACATCAACAAGTAACCTCGGTGGTAGCTCATCAGGAAATCAAACTGGGGCCCTCTTTTCAGCGGCAATCGGCTGTGGTGCTGAAGTACAGTCGTTAGATGGCTCTCCACCACAAAAG
>Cluster_16705|Contig1|likelySeq@613|Allele_Dic2|pos_128|type4|from_DicSil
TTTACATCAACAAGTAACCTCGGTGGTAGCTCATCAGGAAATCAAACTGGGGCCCTCTTTTCAGCGGCAATCGGCTGTGGTGCTGAAGTACAGTCGTTAGATGGCTCTCCACCACAAAAG
>Cluster_6023|Contig1|complementarySeq@1088|Allele_Dic2|pos_101|type1@middle|from_DicSil
CACGTCATGGTCTTCCATCGGAACCGGCTCAGGCCCTTCCCCGACACAAGGATTTGGGCATTTGATCAGATCATCCTTTTCATCATGCGCTGTGTTAAGGGTATTCATCAGCTCCTCATA
>Cluster_6023|Contig1|complementarySeq@1088|Allele_Dic2|pos_101|type1@side|from_DicSil
GGGGGAGGTGCTCTGCCTCACCACCATCATCGCTCTCCTTCACGTCATGGTCTTCCATCGGAACCGGCTCAGGCCCTTCCCCGACACAAGGATTTGGGCATTTGATCAGATCATCCTTTT
>Cluster_6023|Contig1|complementarySeq@1088|Allele_Silur|pos_101|type1@middle|from_DicSil
CACGTCATGGTCTTCCATCGGAACCGGCTCAGGCCCTTCCCCGACACAAGGATTTGGGCAGTTGATCAGATCATCCTTTTCATCATGCGCTGTGTTAAGGGTATTCATCAGCTCCTCATA
>Cluster_6023|Contig1|complementarySeq@1088|Allele_Silur|pos_101|type1@side|from_DicSil
CCGACACAAGGATTTGGGCAGTTGATCAGATCATCCTTTTCATCATGCGCTGTGTTAAGGGTATTCATCAGCTCCTCATAATCAGAGGTCTTGCTAATGTCAGGAACCATCTCCTCCCTG
>Cluster_8953|Contig4|complementarySeq@916|Allele_Dic2|pos_97|type2|from_DicSil
TTTTCTTCTGGAGATAAACATTCCACCCCAACATGACGGCGCTCTCTACAAAGTGTGCAGAAGCTGAATAAACAACTTGAACACACAGCTTCATCACCTACATCTTCCAAGCAAGCAGTT
>Cluster_8953|Contig4|complementarySeq@916|Allele_Silur|pos_97|type2|from_DicSil
GCTCTCTACAAAGTGTGCAGAAGCTGAATAAACAACTTGAGCACACAGCTTCATCACCTACATCTTCCAAGCAAGCAGTTTGACATCTCGGACAATAAACTACATCAGCCATGGCGTCAA
>Cluster_5414|Contig2|original@471|Allele_Dic2|pos_101|type1@middle|from_DicSil
TTGAACTTCAAAACCAGAGTGGAACCATCCACTACAGCAACCACAGACCTCTTTAAATGACGTGACTCGCCAATTGTACCATTGAACAGCCGAATTCCTTCGTTATAATCACCGATAAAA
>Cluster_5414|Contig2|original@471|Allele_Dic2|pos_101|type1@side|from_DicSil
ACAACATCGTTCCACTGAACCAGATGGCCCCGAGGCCACCTTGAACTTCAAAACCAGAGTGGAACCATCCACTACAGCAACCACAGACCTCTTTAAATGACGTGACTCGCCAATTGTACC
>Cluster_5414|Contig2|original@471|Allele_Silur|pos_101|type1@middle|from_DicSil
TTGAACTTCAAAACCAGAGTGGAACCATCCACTACAGCAACCACAGACCTCTTTAAATGAGGTGACTCGCCAATTGTACCATTGAACAGCCGAATTCCTTCGTTATAATCACCGATAAAA
>Cluster_5414|Contig2|original@471|Allele_Silur|pos_101|type1@side|from_DicSil
CCACAGACCTCTTTAAATGAGGTGACTCGCCAATTGTACCATTGAACAGCCGAATTCCTTCGTTATAATCACCGATAAAACAACGCAAGCATAGATCAAAGCTGCTCTGCACCTCTAACA
>Cluster_574|Contig3|original@1572|Allele_Dic2|pos_101|type1@middle|from_DicSil
TATGCAAATGCAGCTGCTGAAACTGGCTTTGAAGAAACCCAGGATTACCACTGTACTGACTATGGCCGTGCTGAACAGTCTGCAGAGACGACTGCTGAGCCTGGTACTGCATCTGCTGCA
>Cluster_574|Contig3|original@1572|Allele_Dic2|pos_101|type1@side|from_DicSil
TGTATAACCTGATACCCTTGCTGCGGCGGTGCCGGAGGATTATGCAAATGCAGCTGCTGAAACTGGCTTTGAAGAAACCCAGGATTACCACTGTACTGACTATGGCCGTGCTGAACAGTC
>Cluster_574|Contig3|original@1572|Allele_Silur|pos_101|type1@middle|from_DicSil
TATGCAAATGCAGCTGCTGAAACTGGCTTTGAAGAAACCCAGGATTACCACTGTACTGACAATGGCCGTGCTGAACAGTCTGCAGAGACGACTGCTGAGCCTGGTACTGCATCTGCTGCA
>Cluster_574|Contig3|original@1572|Allele_Silur|pos_101|type1@side|from_DicSil
AGGATTACCACTGTACTGACAATGGCCGTGCTGAACAGTCTGCAGAGACGACTGCTGAGCCTGGTACTGCATCTGCTGCAGAACATGATTGGCATACACAGAATTCAACCCACCGTTCGG
>Cluster_1153|Contig1|complementarySeq@549|Allele_Dic2|pos_85|type2|from_DicSil
CTCATCCTTTATATAAGCCAGCAAAAGAAAAGATAGTCCCTCCCAGGGATTTGCTATGTCAAGAGTTGCAAGGCGATCAGTACTACTGCGAAACTTGCAAGCAATGTGATTATGAGATTG
>Cluster_1153|Contig1|complementarySeq@549|Allele_Silur|pos_85|type2|from_DicSil
TCCCAGGGATTTGCTATGTCAAGAGTTGCAAGGCGATCAGAACTACTGCGAAACTTGCAAGCAATGTGATTATGAGATTGAATATGCCGATAGAAGCTCGTCTATGGGTGTTCTTGCAAA
>Cluster_2801|Contig4|original@392|Allele_Dic2|pos_101|type1@middle|from_DicSil
GCTAATGGTTACAAGCTCAACGGCTCGGAAGCAACGGGTCACCGGAGAGACGGTCTGGTCGACGATGATGGTGCACCTCGGCCCGTTTCCGTCAGAAGGAAAAGTTCAAGGCCACCAACA
>Cluster_2801|Contig4|original@392|Allele_Dic2|pos_101|type1@side|from_DicSil
TAGCATGAAGCCCGCGCATGAAAATCCAACAGATCAAGCTGCTAATGGTTACAAGCTCAACGGCTCGGAAGCAACGGGTCACCGGAGAGACGGTCTGGTCGACGATGATGGTGCACCTCG
>Cluster_2801|Contig4|original@392|Allele_Silur|pos_101|type1@middle|from_DicSil
GCTAATGGTTACAAGCTCAACGGCTCGGAAGCAACGGGTCACCGGAGAGACGGTCTGGTCAACGATGATGGTGCACCTCGGCCCGTTTCCGTCAGAAGGAAAAGTTCAAGGCCACCAACA
>Cluster_2801|Contig4|original@392|Allele_Silur|pos_101|type1@side|from_DicSil
ACCGGAGAGACGGTCTGGTCAACGATGATGGTGCACCTCGGCCCGTTTCCGTCAGAAGGAAAAGTTCAAGGCCACCAACACACGGTTCTTTGCACGACGAGGCGACCAATGATGAAAAGG
>Cluster_470|Contig1|likelySeq@592|Allele_Dic2|pos_92|type2|from_DicSil
GAAGAGGAAGAGGAAGAAGAAGAGGAAGACCAGGAGGAGCTGGTGGCTGCATCAGGGGATGAGGAGGAAGAGAACCCAGATGAAGTAGAAAATGAAACACAGGAGGACCCAGAGGAAGCG
>Cluster_470|Contig1|likelySeq@592|Allele_Silur|pos_92|type2|from_DicSil
TGGTGGCTGCATCAGGGGATGAGGAGGAAGAGAACCCAGAGGAAGTAGAAAATGAAACACAGGAGGACCCAGAGGAAGCGGGGATGGAAGCACTGAAGGAGAAGAAGGGAGAAGAGGGAA
>Cluster_3438|Contig1|original@546|Allele_Dic2|pos_101|type1@middle|from_DicSil
CAGAAAGGTAATTGTGTTGGTAAGCTGATGATGCGCATGTGAGCACATGCGTATTGTACTGCTTGATGTACCAGTACATTGGTAGGCTAGGACGGTCTTTGCCATGTCGGGTGCGCTCGC
>Cluster_3438|Contig1|original@546|Allele_Dic2|pos_101|type1@side|from_DicSil
TTCGGCTCACAAGATGATGCTGGCCTGTCTCCAAGCATCACAGAAAGGTAATTGTGTTGGTAAGCTGATGATGCGCATGTGAGCACATGCGTATTGTACTGCTTGATGTACCAGTACATT
>Cluster_3438|Contig1|original@546|Allele_Silur|pos_101|type1@middle|from_DicSil
CAGAAAGGTAATTGTGTTGGTAAGCTGATGATGCGCATGTGAGCACATGCGTATTGTACTACTTGATGTACCAGTACATTGGTAGGCTAGGACGGTCTTTGCCATGTCGGGTGCGCTCGC
>Cluster_3438|Contig1|original@546|Allele_Silur|pos_101|type1@side|from_DicSil
GAGCACATGCGTATTGTACTACTTGATGTACCAGTACATTGGTAGGCTAGGACGGTCTTTGCCATGTCGGGTGCGCTCGCCTTGGCAGGCCACGAGACAATAAAAAGTATATTTGGTGGT
>Cluster_7175|Contig3|original@416|Allele_Dic2|pos_101|type1@middle|from_DicSil
CGGGGACATTGCGACTTTGCTGGTCACCTCTGCTGATGCTGCTGTTCCGTTTGCGTGTTCGGTGCTGCTATCCTCCTTGGAGGACAGGTCGTCTTTCGAAGACTCGGTTTCTTGTTTCAC
>Cluster_7175|Contig3|original@416|Allele_Dic2|pos_101|type1@side|from_DicSil
GCAGGGGCTTGTTCTTCTTCTGCGGTTTTGTTGTCGTTGTCGGGGACATTGCGACTTTGCTGGTCACCTCTGCTGATGCTGCTGTTCCGTTTGCGTGTTCGGTGCTGCTATCCTCCTTGG
>Cluster_7175|Contig3|original@416|Allele_Silur|pos_101|type1@middle|from_DicSil
CGGGGACATTGCGACTTTGCTGGTCACCTCTGCTGATGCTGCTGTTCCGTTTGCGTGTTCAGTGCTGCTATCCTCCTTGGAGGACAGGTCGTCTTTCGAAGACTCGGTTTCTTGTTTCAC
>Cluster_7175|Contig3|original@416|Allele_Silur|pos_101|type1@side|from_DicSil
GCTGTTCCGTTTGCGTGTTCAGTGCTGCTATCCTCCTTGGAGGACAGGTCGTCTTTCGAAGACTCGGTTTCTTGTTTCACATCTGCCTGCAGCTGCTTCTCAACAACTTTGTCGCTCTCG
>Cluster_3713|Contig2|original@299|Allele_Dic2|pos_141|type3|from_DicSil
AGCAGCGAGTTCCTTCCTCGACTCAGACAGCGGCTCAGCTCACATCATCTACCTCCTCACAGGAGGCGCACCACCTCGTCCTCCTCCAACTGGGGGGCCACCACCACGTCCACCAGCAGC
>Cluster_3713|Contig2|original@299|Allele_Silur|pos_141|type3|from_DicSil
AGCAGCGAGTTCCTTCCTCGACTCAGACAGCGGCTCAGCTCACATCATCTACCTCCTCACGGGAGGCGCACCACCTCGTCCTCCTCCAACTGGGGGGCCACCACCACGTCCACCAGCAGC
>Cluster_2496|Contig1|likelySeq@1789|Allele_Dic2|pos_66|type3|from_DicSil
CAGGGCAGTGACAAGGAAAACCAAGGCAGCAGCACAAGGATCAACAACAACATCTAGCCAAGGGAACTCATGGCGTGCTAGAATCCATGGCAGACTATTTGGTCCTCCGAAAAATAACGC
>Cluster_2496|Contig1|likelySeq@1789|Allele_Silur|pos_66|type3|from_DicSil
CAGGGCAGTGACAAGGAAAACCAAGGCAGCAGCACAAGGATCAACAACAACATCTAGCCAAGGGAGCTCATGGCGTGCTAGAATCCATGGCAGACTATTTGGTCCTCCGAAAAATAACGC
>Cluster_9642|Contig2|original@212|Allele_Dic2|pos_101|type1@middle|from_DicSil
AAGCATTTCCCACATGCACATTCGGTATATTCAATGTCCACCCATCTTGAACCTATGATACGATAGGTGAAGAAGTCACATACTATCAATTAAGCATCATTTCAGACTCTTCCTGGTGAC
>Cluster_9642|Contig2|original@212|Allele_Dic2|pos_101|type1@side|from_DicSil
ACTTGGGGGAAATTAGCAACCAGGGATAATCATTCTTGCCAAGCATTTCCCACATGCACATTCGGTATATTCAATGTCCACCCATCTTGAACCTATGATACGATAGGTGAAGAAGTCACA
>Cluster_9642|Contig2|original@212|Allele_Silur|pos_101|type1@middle|from_DicSil
AAGCATTTCCCACATGCACATTCGGTATATTCAATGTCCACCCATCTTGAACCTATGATATGATAGGTGAAGAAGTCACATACTATCAATTAAGCATCATTTCAGACTCTTCCTGGTGAC
>Cluster_9642|Contig2|original@212|Allele_Silur|pos_101|type1@side|from_DicSil
CCCATCTTGAACCTATGATATGATAGGTGAAGAAGTCACATACTATCAATTAAGCATCATTTCAGACTCTTCCTGGTGACGGATTCTATGGGCACGCAGGTAAACTGAAGTTACCCAGCT
>Cluster_2586|Contig1|original@1903|Allele_Dic2|pos_101|type1@middle|from_DicSil
TGAGCAGTCTGCCATGGAAAATTCCCCTGCCAATTGCCCTACCGACTGAATCTAAGGCAGCGCTTAAGAATCAAAACCTCACCAATGGACATAGCTTTACTGGATCAGGTCTGGGCAAGA
>Cluster_2586|Contig1|original@1903|Allele_Dic2|pos_101|type1@side|from_DicSil
GTCCAAAGCAGTCCTCTGGTCATCATCTCCAGTGGAAACGTGAGCAGTCTGCCATGGAAAATTCCCCTGCCAATTGCCCTACCGACTGAATCTAAGGCAGCGCTTAAGAATCAAAACCTC
>Cluster_2586|Contig1|original@1903|Allele_Silur|pos_101|type1@middle|from_DicSil
TGAGCAGTCTGCCATGGAAAATTCCCCTGCCAATTGCCCTACCGACTGAATCTAAGGCAGGGCTTAAGAATCAAAACCTCACCAATGGACATAGCTTTACTGGATCAGGTCTGGGCAAGA
>Cluster_2586|Contig1|original@1903|Allele_Silur|pos_101|type1@side|from_DicSil
ACCGACTGAATCTAAGGCAGGGCTTAAGAATCAAAACCTCACCAATGGACATAGCTTTACTGGATCAGGTCTGGGCAAGATGTTATCTTTGGCACCTCTTTATCCTCAGAATGATACTGT
>Cluster_6355|Contig1|likelySeq@221|Allele_Dic2|pos_101|type1@middle|from_DicSil
GCTAACTCGCTATAGAAAGCTGCTGCAGGAAGATTGATCCGCTTGCAAACTGTCGCTGATAGATGCAAAAGACCCCCATTCGCCTGACAAGTTCAAACCTTCATGGATGTATTCGAAACA
>Cluster_6355|Contig1|likelySeq@221|Allele_Dic2|pos_101|type1@side|from_DicSil
GTGACACTTGGGACTAGACACAGCAAAATGCTACTAAGCTGCTAACTCGCTATAGAAAGCTGCTGCAGGAAGATTGATCCGCTTGCAAACTGTCGCTGATAGATGCAAAAGACCCCCATT
>Cluster_6355|Contig1|likelySeq@221|Allele_Silur|pos_101|type1@middle|from_DicSil
GCTAACTCGCTATAGAAAGCTGCTGCAGGAAGATTGATCCGCTTGCAAACTGTCGCTGATGGATGCAAAAGACCCCCATTCGCCTGACAAGTTCAAACCTTCATGGATGTATTCGAAACA
>Cluster_6355|Contig1|likelySeq@221|Allele_Silur|pos_101|type1@side|from_DicSil
GCTTGCAAACTGTCGCTGATGGATGCAAAAGACCCCCATTCGCCTGACAAGTTCAAACCTTCATGGATGTATTCGAAACAGCCAAAAAGCCCAATGCAACAATGTTAGAGACGTAGACTG
>Cluster_9506|Contig1|likelySeq@339|Allele_Dic2|pos_54|type3|from_DicSil
GTTGGAAGTAGGAGCCGGAGCCGGAGATGGAGGCGGACGCCGGGAAGCTGTTCGTCGGTGGCATCTCGTGGGACACCAACGAGGACCGCCTCCGGGAGTACTTTGAGAAGTACGGGGAGG
>Cluster_9506|Contig1|likelySeq@339|Allele_Silur|pos_54|type3|from_DicSil
GTTGGAAGTAGGAGCCGGAGCCGGAGATGGAGGCGGACGCCGGGAAGCTGTTCATCGGTGGCATCTCGTGGGACACCAACGAGGACCGCCTCCGGGAGTACTTTGAGAAGTACGGGGAGG
>Cluster_6169|Contig2|likelySeq@1848|Allele_Dic2|pos_101|type1@middle|from_DicSil
TGACAACACTATCAGTTCTGAAGAATGCAAGAGTAGATCAGGTGATGAAGAATATAAAGAGGAAGGCCAGGTCCCTGCATCTTCGTCGCACGGTGACAAAGCTGAGGCTGAAGATATGAT
>Cluster_6169|Contig2|likelySeq@1848|Allele_Dic2|pos_101|type1@side|from_DicSil
GGCAGGCTGAATCTCTGGTTGAAGCTGAGAAGGAGGGCTATGACAACACTATCAGTTCTGAAGAATGCAAGAGTAGATCAGGTGATGAAGAATATAAAGAGGAAGGCCAGGTCCCTGCAT
>Cluster_6169|Contig2|likelySeq@1848|Allele_Silur|pos_101|type1@middle|from_DicSil
TGACAACACTATCAGTTCTGAAGAATGCAAGAGTAGATCAGGTGATGAAGAATATAAAGAAGAAGGCCAGGTCCCTGCATCTTCGTCGCACGGTGACAAAGCTGAGGCTGAAGATATGAT
>Cluster_6169|Contig2|likelySeq@1848|Allele_Silur|pos_101|type1@side|from_DicSil
GGTGATGAAGAATATAAAGAAGAAGGCCAGGTCCCTGCATCTTCGTCGCACGGTGACAAAGCTGAGGCTGAAGATATGATTGAAGTGGAAAATCAAGAGGCTGATAACTATGAGCAGAGG
>Cluster_3579|Contig1|original@92|Allele_Dic2|pos_91|type2|from_DicSil
AACCGGCAACTTTGTAGTGGTTTAATATCAAGTTATCCATTAATCTTGTTTGTAGTAAGGATTACAAGCTAAGATAATTTTACCGGCTCTAACTAGCACAATATGTTCTCTCGAGAAAAA
>Cluster_3579|Contig1|original@92|Allele_Silur|pos_91|type2|from_DicSil
TAATCTTGTTTGTAGTAAGGATTACAAGCTAAGATAATTTCACCGGCTCTAACTAGCACAATATGTTCTCTCGAGAAAAAAAAAGTAGCACATTATGTGCAAATACATTTTATTTTGACA
>Cluster_2982|Contig7|original@285|Allele_Dic2|pos_78|type3|from_DicSil
ATCTGGGTTCTACCAGAATGCCCAAAACTGCTCAGGCCTGTGCTCAGCAAACTACAGCATGTGAATCTGGACCATCTCCCTGAAGGATGTGATTTAGCTTGGACAATGTTTATTCTTGAA
>Cluster_2982|Contig7|original@285|Allele_Silur|pos_78|type3|from_DicSil
ATCTGGGTTCTACCAGAATGCCCAAAACTGCTCAGGCCTGTGCTCAGCAAACTACAGCATGTGAATCTGGACCATCTTCCTGAAGGATGTGATTTAGCTTGGACAATGTTTATTCTTGAA
>Cluster_17755|Contig1|original@1983|Allele_Dic2|pos_101|type1@middle|from_DicSil
GCTCCGTTCTCCTCCGGGGGTCATTTCTACCTTACTTTCGTGTGTGGAGATTAAACATTTTCGGATTGGACCAAGACTTGCCAAGCGGCCTTGGTTTACTACCGGTAGACCGCCTGTCAA
>Cluster_17755|Contig1|original@1983|Allele_Dic2|pos_101|type1@side|from_DicSil
CATTCGAGCATTTTACCCGTTGTCCGTTTTGCATTCCGGCGCTCCGTTCTCCTCCGGGGGTCATTTCTACCTTACTTTCGTGTGTGGAGATTAAACATTTTCGGATTGGACCAAGACTTG
>Cluster_17755|Contig1|original@1983|Allele_Silur|pos_101|type1@middle|from_DicSil
GCTCCGTTCTCCTCCGGGGGTCATTTCTACCTTACTTTCGTGTGTGGAGATTAAACATTTCCGGATTGGACCAAGACTTGCCAAGCGGCCTTGGTTTACTACCGGTAGACCGCCTGTCAA
>Cluster_17755|Contig1|original@1983|Allele_Silur|pos_101|type1@side|from_DicSil
TGTGTGGAGATTAAACATTTCCGGATTGGACCAAGACTTGCCAAGCGGCCTTGGTTTACTACCGGTAGACCGCCTGTCAAGTTTCGTACCATTTGGACTTCGTTTGATGCTCCAACGGTT
>Cluster_5491|Contig3|likelySeq@233|Allele_Dic2|pos_101|type1@middle|from_DicSil
ACAATCACGGGAAGTTACCATTTGTAATCGAAGCCATACAGATAAAATAAAGACAGACTACATTTGTTATTATGATAGCGGTAAATGCAGCTAGCGGTAGAACACGAAACATCTATGGCT
>Cluster_5491|Contig3|likelySeq@233|Allele_Dic2|pos_101|type1@side|from_DicSil
TGACCAAGAAAAAAGCTTGTCACAGGCAACAGCCTAAGTAACAATCACGGGAAGTTACCATTTGTAATCGAAGCCATACAGATAAAATAAAGACAGACTACATTTGTTATTATGATAGCG
>Cluster_5491|Contig3|likelySeq@233|Allele_Silur|pos_101|type1@middle|from_DicSil
ACAATCACGGGAAGTTACCATTTGTAATCGAAGCCATACAGATAAAATAAAGACAGACTATATTTGTTATTATGATAGCGGTAAATGCAGCTAGCGGTAGAACACGAAACATCTATGGCT
>Cluster_5491|Contig3|likelySeq@233|Allele_Silur|pos_101|type1@side|from_DicSil
GATAAAATAAAGACAGACTATATTTGTTATTATGATAGCGGTAAATGCAGCTAGCGGTAGAACACGAAACATCTATGGCTCGACGGTAGTCACTTGCTGCCATTCACCGTCCACAGCTTC
>Cluster_11965|Contig2|original@167|Allele_Dic2|pos_101|type1@middle|from_DicSil
CAGCGACCTTCGGCGGGAATCGAGGCGCCCATCACACCAACGTGACCCCGATGCTCCGCTCTCCCCTCCTGTCCGGTGAGATCCGGCGCGCGCGTCCTCCAGCGGCCAAGCGCAGCCGTC
>Cluster_11965|Contig2|original@167|Allele_Dic2|pos_101|type1@side|from_DicSil
CCCCATCTCTCTCGCCGCCGCCACCAACAACGCCCGATCCCAGCGACCTTCGGCGGGAATCGAGGCGCCCATCACACCAACGTGACCCCGATGCTCCGCTCTCCCCTCCTGTCCGGTGAG
>Cluster_11965|Contig2|original@167|Allele_Silur|pos_101|type1@middle|from_DicSil
CAGCGACCTTCGGCGGGAATCGAGGCGCCCATCACACCAACGTGACCCCGATGCTCCGCTATCCCCTCCTGTCCGGTGAGATCCGGCGCGCGCGTCCTCCAGCGGCCAAGCGCAGCCGTC
>Cluster_11965|Contig2|original@167|Allele_Silur|pos_101|type1@side|from_DicSil
CGTGACCCCGATGCTCCGCTATCCCCTCCTGTCCGGTGAGATCCGGCGCGCGCGTCCTCCAGCGGCCAAGCGCAGCCGTCTCCCGTTGTTAGGCTTTCGTTCGCTGATAGATCCAGCGCC
>Cluster_6329|Contig1|likelySeq@90|Allele_Dic2|pos_87|type2|from_DicSil
AACGAAACAGATTATGATGGTTAACATTCAAACCACAAAATTTGGTCTCCATAAACATGACATGTGAATTTAGGAAAAGTGTACTGGCAGAAAGATCAACAGATTATCCGCTTGCACGCA
>Cluster_6329|Contig1|likelySeq@90|Allele_Silur|pos_87|type2|from_DicSil
TTTGGTCTCCATAAACATGACATGTGAATTTAGGAAAAGTATACTGGCAGAAAGATCAACAGATTATCCGCTTGCACGCATCATGCAAAACAACAGCGATTTAGGCAGAAAATGAACACT
>Cluster_4105|Contig8|original@1487|Allele_Dic2|pos_49|type3|from_DicSil
CTGATGCAGCATCCTCCCATTTTGCCCCAGTGTTACAGGAAGACTCTTCCGCCTTCGTATTCCAGCCATCATTGTTCTCAGCACCTGCAGCCTTGCTTGACCAAGCATCAGTTTGTTGTT
>Cluster_4105|Contig8|original@1487|Allele_Silur|pos_49|type3|from_DicSil
CTGATGCAGCATCCTCCCATTTTGCCCCAGTGTTACAGGAAGACTCTTTCGCCTTCGTATTCCAGCCATCATTGTTCTCAGCACCTGCAGCCTTGCTTGACCAAGCATCAGTTTGTTGTT
>Cluster_1138|Contig102|original@1051|Allele_Dic2|pos_101|type1@middle|from_DicSil
CAGGAGTAGGAGGCATTGAGAGGAGAAGGTGCAGCAGTTCGTGGGAGAAGAAGGGGCGCACGGAGAGAGGTTGAGAGCAGCAGCAGCGGCAGGTAGAAGAAGTCGAGCAGAGGAGGAGCA
>Cluster_1138|Contig102|original@1051|Allele_Dic2|pos_101|type1@side|from_DicSil
AGAGGAGCAGCTGGACATCAGGGGCGTTGGAGAGAAAGTGCAGGAGTAGGAGGCATTGAGAGGAGAAGGTGCAGCAGTTCGTGGGAGAAGAAGGGGCGCACGGAGAGAGGTTGAGAGCAG
>Cluster_1138|Contig102|original@1051|Allele_Silur|pos_101|type1@middle|from_DicSil
CAGGAGTAGGAGGCATTGAGAGGAGAAGGTGCAGCAGTTCGTGGGAGAAGAAGGGGCGCAAGGAGAGAGGTTGAGAGCAGCAGCAGCGGCAGGTAGAAGAAGTCGAGCAGAGGAGGAGCA
>Cluster_1138|Contig102|original@1051|Allele_Silur|pos_101|type1@side|from_DicSil
GTGGGAGAAGAAGGGGCGCAAGGAGAGAGGTTGAGAGCAGCAGCAGCGGCAGGTAGAAGAAGTCGAGCAGAGGAGGAGCAGCAGTAGGGACGAGGGGAGGAGCAGCAACGAAGGGGTTCA
>Cluster_20863|Contig1|original@296|Allele_Dic2|pos_101|type1@middle|from_DicSil
GCCTCGTCAATTTCGCCGGAGCCCTAGCACTAAACAGCAAAGAAGGCACGGAACTAGACAACTCAGAAGCAAATTCTGGCATCAGTTCACAGTTTGCGTTCCGGACCAGTGTCCGGAAGA
>Cluster_20863|Contig1|original@296|Allele_Dic2|pos_101|type1@side|from_DicSil
AAAATCGGTCCGTTTGCGGAAGAGAGCACCCAGGTCAAGGGCCTCGTCAATTTCGCCGGAGCCCTAGCACTAAACAGCAAAGAAGGCACGGAACTAGACAACTCAGAAGCAAATTCTGGC
>Cluster_20863|Contig1|original@296|Allele_Silur|pos_101|type1@middle|from_DicSil
GCCTCGTCAATTTCGCCGGAGCCCTAGCACTAAACAGCAAAGAAGGCACGGAACTAGACAGCTCAGAAGCAAATTCTGGCATCAGTTCACAGTTTGCGTTCCGGACCAGTGTCCGGAAGA
>Cluster_20863|Contig1|original@296|Allele_Silur|pos_101|type1@side|from_DicSil
AGAAGGCACGGAACTAGACAGCTCAGAAGCAAATTCTGGCATCAGTTCACAGTTTGCGTTCCGGACCAGTGTCCGGAAGAAGGATTCTCTCCTGGCAGAGCTTGCCACCGATTCCAGATA
>Cluster_9896|Contig2|likelySeq@628|Allele_Dic2|pos_109|type2|from_DicSil
TCCGAGTCAGTGTCCTTCATCTTCCTCGCCATCAGGTTCAGGAACTCCGGGAAGTCGATGGTGCCGTTGCCGTCCGCGTCGACCTCGTTGATCATGTCCTGCAGCTCCGCCTCCGTGGGG
>Cluster_9896|Contig2|likelySeq@628|Allele_Silur|pos_109|type2|from_DicSil
GGAACTCCGGGAAGTCGATGGTGCCGTTGCCGTCCGCGTCAACCTCGTTGATCATGTCCTGCAGCTCCGCCTCCGTGGGGTTCTGCCCGAGGGACCGCATCACGGTTCCGAGCTCCTTGG
>Cluster_14741|Contig1|original@361|Allele_Dic2|pos_32|type3|from_DicSil
CTGTAATGACTGGCCATTCTCCTGGATGCTGTACTAGGCATTGCCCCTGTAACAAGATATTCATCATCTATTCCATCAAATCTGATTTCCCTTATGTCAACTGCTCGGGCTGGAACGTCG
>Cluster_14741|Contig1|original@361|Allele_Silur|pos_32|type3|from_DicSil
CTGTAATGACTGGCCATTCTCCTGGATGCTGCACTAGGCATTGCCCCTGTAACAAGATATTCATCATCTATTCCATCAAATCTGATTTCCCTTATGTCAACTGCTCGGGCTGGAACGTCG
>Cluster_64|Contig2|original@498|Allele_Dic2|pos_101|type1@middle|from_DicSil
GGCATAACCGTCGACGGAAGCAATTCCTGGCTTGTCGAACGATACGACATCCTCTAGCGAATAGCTTCTGGCGGCATGAAGCTGGTTTGGCGCAGAATTAAACGAGCCTTTGAGTACGAT
>Cluster_64|Contig2|original@498|Allele_Dic2|pos_101|type1@side|from_DicSil
GGGCACCAAATTGTTGTAGAGCTGATTTCAGGTTATCTGGGGCATAACCGTCGACGGAAGCAATTCCTGGCTTGTCGAACGATACGACATCCTCTAGCGAATAGCTTCTGGCGGCATGAA
>Cluster_64|Contig2|original@498|Allele_Silur|pos_101|type1@middle|from_DicSil
GGCATAACCGTCGACGGAAGCAATTCCTGGCTTGTCGAACGATACGACATCCTCTAGCGAGTAGCTTCTGGCGGCATGAAGCTGGTTTGGCGCAGAATTAAACGAGCCTTTGAGTACGAT
>Cluster_64|Contig2|original@498|Allele_Silur|pos_101|type1@side|from_DicSil
GATACGACATCCTCTAGCGAGTAGCTTCTGGCGGCATGAAGCTGGTTTGGCGCAGAATTAAACGAGCCTTTGAGTACGATGGTCTTCTGCACGCCTCCGAGCAGCCCTTCATAATCTGTA
>Cluster_2173|Contig4|original@274|Allele_Dic2|pos_72|type3|from_DicSil
AAATGAGCTTCTTCTAGTTCTTGATCTCGGCATCGTTCAGCCCCCCTCTCGGGCTACCGGCATTGCTCGGCAGCTCATACTCCTGGCTCGGGAACACCTCCGACTGCAGGCCCGTCGAGA
>Cluster_2173|Contig4|original@274|Allele_Silur|pos_72|type3|from_DicSil
AAATGAGCTTCTTCTAGTTCTTGATCTCGGCATCGTTCAGCCCCCCTCTCGGGCTACCGGCATTGCTCGGCGGCTCATACTCCTGGCTCGGGAACACCTCCGACTGCAGGCCCGTCGAGA
>Cluster_202|Contig1|complementarySeq@1605|Allele_Dic2|pos_168|type3|from_DicSil
CCTCCCACAACCCTCAGTGGTACTGGTGTAGATCGAATGGCATTTCTACAAGCAAATATTACTCGAGACAATACAGAATTTGTAAACTGTGCAGTCATTGGCGACAGATGTATTTTCCAG
>Cluster_202|Contig1|complementarySeq@1605|Allele_Silur|pos_168|type3|from_DicSil
CCTCCCACAACCCTCAGTGGTACTGGTGTAGATCGAATGGCATTTCTACAAGCAAATATTACTCGAGACAATACAGAATTTGTAAACGGTGCAGTCATTGGCGACAGATGTATTTTCCAG
>Cluster_5878|Contig2|original@1566|Allele_Dic2|pos_21|type3|from_DicSil
CCTCGTACACGAAACATAGTGTCCAACGCCCTCAGGCCGCACTACATGAAATGCTGGAGGACCCTCGTCGGTGCTGCTCGGCACGCTCCTTTCATGGATGCACCACATTTGCAAGATTTG
>Cluster_5878|Contig2|original@1566|Allele_Silur|pos_21|type3|from_DicSil
CCTCGTACACGAAACATAGTCTCCAACGCCCTCAGGCCGCACTACATGAAATGCTGGAGGACCCTCGTCGGTGCTGCTCGGCACGCTCCTTTCATGGATGCACCACATTTGCAAGATTTG
>Cluster_6893|Contig2|original@109|Allele_Dic2|pos_101|type1@middle|from_DicSil
TCAACGGCAAATCAAACATTTCTCAAACTTTTTAAATTGTGTTCTGCCGATATATTGATGGTCCAAATAGAAACTACGAGCGCAATTTAGATACAGGACAGGCAAAACTCAGAACATCCC
>Cluster_6893|Contig2|original@109|Allele_Dic2|pos_101|type1@side|from_DicSil
AAGTTAAGATGGGCAATTACAAATTTCACTGAACTCGTAATCAACGGCAAATCAAACATTTCTCAAACTTTTTAAATTGTGTTCTGCCGATATATTGATGGTCCAAATAGAAACTACGAG
>Cluster_6893|Contig2|original@109|Allele_Silur|pos_101|type1@middle|from_DicSil
TCAACGGCAAATCAAACATTTCTCAAACTTTTTAAATTGTGTTCTGCCGATATATTGATGATCCAAATAGAAACTACGAGCGCAATTTAGATACAGGACAGGCAAAACTCAGAACATCCC
>Cluster_6893|Contig2|original@109|Allele_Silur|pos_101|type1@side|from_DicSil
GTTCTGCCGATATATTGATGATCCAAATAGAAACTACGAGCGCAATTTAGATACAGGACAGGCAAAACTCAGAACATCCCAAACTACAACACTGGACCGGTAATCGATACTGCTAAATCT
>Cluster_3121|Contig1|complementarySeq@552|Allele_Dic2|pos_137|type3|from_DicSil
GCTCCTGCTTTCTTCGAGTTGGTGGCCTTGCTTGAGGTTGCAGCCTCTCCGGCACATTGGACATCCTCCAACCCATCTTCCAATGCTCGAACAAGGTTCTCAAAGTAATTCCGAGTTATA
>Cluster_3121|Contig1|complementarySeq@552|Allele_Silur|pos_137|type3|from_DicSil
GCTCCTGCTTTCTTCGAGTTGGTGGCCTTGCTTGAGGTTGCAGCCTCTCCGGCACACTGGACATCCTCCAACCCATCTTCCAATGCTCGAACAAGGTTCTCAAAGTAATTCCGAGTTATA
>Cluster_20301|Contig1|original@369|Allele_Dic2|pos_101|type1@middle|from_DicSil
AGGGGATGAAGAAGAAGACGCCTCTGATACAATCTTTGAAAACTCGTCATCATTTTCATGATCGAAGTATATGAAGTCGGATTCGAGCATTCCACCTAAATCAGACCCCCACTTATGGTG
>Cluster_20301|Contig1|original@369|Allele_Dic2|pos_101|type1@side|from_DicSil
TCTGGGACCAAGGAGACTTCTCTCTGGCTCTGGGCTTCTTAGGGGATGAAGAAGAAGACGCCTCTGATACAATCTTTGAAAACTCGTCATCATTTTCATGATCGAAGTATATGAAGTCGG
>Cluster_20301|Contig1|original@369|Allele_Silur|pos_101|type1@middle|from_DicSil
AGGGGATGAAGAAGAAGACGCCTCTGATACAATCTTTGAAAACTCGTCATCATTTTCATGGTCGAAGTATATGAAGTCGGATTCGAGCATTCCACCTAAATCAGACCCCCACTTATGGTG
>Cluster_20301|Contig1|original@369|Allele_Silur|pos_101|type1@side|from_DicSil
AACTCGTCATCATTTTCATGGTCGAAGTATATGAAGTCGGATTCGAGCATTCCACCTAAATCAGACCCCCACTTATGGTGTACCGGAAAGCCATACTGAGCGTTGTTGCCCGTGAAATAG
>Cluster_7530|Contig1|original@1019|Allele_Dic2|pos_61|type3|from_DicSil
GGCGCAATAAATACAGACTGATTCCATGTCAGAATCTCATCAGGTCCAGTGCGAAAGGGTTGCTCCGGGGATTTAGGCTTCACATACCACATGTTCCTCAAGAGATCTTTATCAATGAAA
>Cluster_7530|Contig1|original@1019|Allele_Silur|pos_61|type3|from_DicSil
GGCGCAATAAATACAGACTGATTCCATGTCAGAATCTCATCAGGTCCAGTGCGAAAGGGTCGCTCCGGGGATTTAGGCTTCACATACCACATGTTCCTCAAGAGATCTTTATCAATGAAA
>Cluster_4618|Contig1|original@839|Allele_Dic2|pos_101|type1@middle|from_DicSil
CGTAGCGACCATGTTTAGGGTCAATCCACCAAAGGCAAAAGCTTCAGAGTAAGCATTTGTTTTCCCAGGAGAAGTCATCCTAGAGCAGCGACCCAGTGATATATCCATGTATGCCACAAC
>Cluster_4618|Contig1|original@839|Allele_Dic2|pos_101|type1@side|from_DicSil
AAACCAAGTGAATTGGGAGTATTAGTATCAGCGTCAAACACGTAGCGACCATGTTTAGGGTCAATCCACCAAAGGCAAAAGCTTCAGAGTAAGCATTTGTTTTCCCAGGAGAAGTCATCC
>Cluster_4618|Contig1|original@839|Allele_Silur|pos_101|type1@middle|from_DicSil
CGTAGCGACCATGTTTAGGGTCAATCCACCAAAGGCAAAAGCTTCAGAGTAAGCATTTGTCTTCCCAGGAGAAGTCATCCTAGAGCAGCGACCCAGTGATATATCCATGTATGCCACAAC
>Cluster_4618|Contig1|original@839|Allele_Silur|pos_101|type1@side|from_DicSil
GCTTCAGAGTAAGCATTTGTCTTCCCAGGAGAAGTCATCCTAGAGCAGCGACCCAGTGATATATCCATGTATGCCACAACCTCAGGATGTGGAGCTGGCATAAGATAAGATAATGAGACG
>Cluster_6586|Contig2|original@793|Allele_Dic2|pos_101|type1@middle|from_DicSil
TGCGTAATCTTACCTTGGCACTCTTGCGACCATGCATGTGCGCACTTATCCTTGTCCTGTCCTGTTTCCATGTTGGACCAACCTTAATCGCACTATTAGTAAATACGACATTTCAACTGT
>Cluster_6586|Contig2|original@793|Allele_Dic2|pos_101|type1@side|from_DicSil
TGAATAAGATGATTAGATGAGCAAGAACTTGATGTGAAGTTGCGTAATCTTACCTTGGCACTCTTGCGACCATGCATGTGCGCACTTATCCTTGTCCTGTCCTGTTTCCATGTTGGACCA
>Cluster_6586|Contig2|original@793|Allele_Silur|pos_101|type1@middle|from_DicSil
TGCGTAATCTTACCTTGGCACTCTTGCGACCATGCATGTGCGCACTTATCCTTGTCCTGTTCTGTTTCCATGTTGGACCAACCTTAATCGCACTATTAGTAAATACGACATTTCAACTGT
>Cluster_6586|Contig2|original@793|Allele_Silur|pos_101|type1@side|from_DicSil
CGCACTTATCCTTGTCCTGTTCTGTTTCCATGTTGGACCAACCTTAATCGCACTATTAGTAAATACGACATTTCAACTGTCGGATCGAAGAATGTATGTTAAGCTAATGCTAGATCATAG
>Cluster_450|Contig5|original@667|Allele_Dic2|pos_101|type1@middle|from_DicSil
TGGCGCAGGCCGGCGTCAGACTGGCGCTGATACTCAACCGTATATTTGACAAGAAAGAAGCTGATACTATGCCGTTATACGTGCAGTAGAATAGCTATACTTGTACAAAAGGTGTATATG
>Cluster_450|Contig5|original@667|Allele_Dic2|pos_101|type1@side|from_DicSil
GATTATTACTTCACCCGCTACCCGGTTGTGGAGAAGAGATTGGCGCAGGCCGGCGTCAGACTGGCGCTGATACTCAACCGTATATTTGACAAGAAAGAAGCTGATACTATGCCGTTATAC
>Cluster_450|Contig5|original@667|Allele_Silur|pos_101|type1@middle|from_DicSil
TGGCGCAGGCCGGCGTCAGACTGGCGCTGATACTCAACCGTATATTTGACAAGAAAGAAGATGATACTATGCCGTTATACGTGCAGTAGAATAGCTATACTTGTACAAAAGGTGTATATG
>Cluster_450|Contig5|original@667|Allele_Silur|pos_101|type1@side|from_DicSil
TATATTTGACAAGAAAGAAGATGATACTATGCCGTTATACGTGCAGTAGAATAGCTATACTTGTACAAAAGGTGTATATGTACGGGCTGGACAAAAATCGGTATTGTAGCTGCCACTGCC
>Cluster_7556|Contig1|complementarySeq@176|Allele_Dic2|pos_126|type3|from_DicSil
CATCTCCCTCTCCACTGTTAGGACGAGCGAAGCTCCGGGGTGTGCCACCATCGGCGAGGCCATCGCTGCTCATAGTAGCCAGCAAGAAGGCGAAGAAGGTCCAGACTGCCCAACCCTACG
>Cluster_7556|Contig1|complementarySeq@176|Allele_Silur|pos_126|type3|from_DicSil
CATCTCCCTCTCCACTGTTAGGACGAGCGAAGCTCCGGGGTGTGCGACCATCGGCGAGGCCATCGCTGCTCATAGTAGCCAGCAAGAAGGCGAAGAAGGTCCAGACTGCCCAACCCTACG
>Cluster_7078|Contig1|likelySeq@1996|Allele_Dic2|pos_60|type3|from_DicSil
GATATATTTAAAGAGTTCTATTTGAGCAAGTACAGTGGAAGGCGTCTAATGTGGCAGAATTCTTTGGGTCATTGTGTATTAAAAGTAGAGTTCCCCAAAGGTAGAAAGGAACTTGCAGTG
>Cluster_7078|Contig1|likelySeq@1996|Allele_Silur|pos_60|type3|from_DicSil
GATATATTTAAAGAGTTCTATTTGAGCAAGTACAGTGGAAGGCGTCTAATGTGGCAGAACTCTTTGGGTCATTGTGTATTAAAAGTAGAGTTCCCCAAAGGTAGAAAGGAACTTGCAGTG
>Cluster_3844|Contig2|original@746|Allele_Dic2|pos_77|type3|from_DicSil
GTATACGTTTGGCTTGTCAACTACGTTCCTTGGCCTCCTGCTGCTCCTCGACAGATCCACCAAGTTGAGTCCATGGTGGCGTCTGCATAGGCCACAGCAATGACCACAGCCTCCGCCATC
>Cluster_3844|Contig2|original@746|Allele_Silur|pos_77|type3|from_DicSil
GTATACGTTTGGCTTGTCAACTACGTTCCTTGGCCTCCTGCTGCTCCTCGACAGATCCACCAAGTTGAGTCCATGGCGGCGTCTGCATAGGCCACAGCAATGACCACAGCCTCCGCCATC
>Cluster_9815|Contig4|original@1416|Allele_Dic2|pos_128|type3|from_DicSil
[truncated: 3,519,360 more chars]
