# Supplementary material for: Genotyping by Sequencing Using Specific Allelic Capture to Build a High-Density Genetic Map of Durum Wheat
Source: PLoS One. 2016 May 12;11(5):e0154609. doi: 10.1371/journal.pone.0154609 (PMC4865223; doi:10.1371/journal.pone.0154609)
Supplement: S2 Table — Thirty markers showed inconsistency between the genetic and putative assignments to chromosomes. Their names, barley and IWGSC assignments (bp) and DS genetic positions (cM) are reported. Assignments were obtained by blast on barley [49] and IWGSC. The corresponding barley gene IDs are given when available, as well as their corresponding chromosomes. The physical positions on barley were taken from: Mascher M, Muehlbauer GJ, Rokhsar DS, Chapman J, Schmutz J, Barry K, et al. Anchoring and ordering NGS contig assemblies by population sequencing (POPSEQ). Plant J. 2013;76: 718–27. (XLSX) [file pone.0154609.s008.xlsx]

## Sheet: Feuil1
S3 Table: Analysis of 7A-4A and 5B-4A inconsistencies
			Genetic assignation		Putative assignation and position on BWr		Putative assignation on Barley
	LG	Marker Name	Chr.	cM	Chr.	Bp	Gene ID (IBSC)	Chr.	Bp
	23	Cluster_345|Contig5|original@1592	7A	7.7	4A	210996411	MLOC_67531.3	7	2727228
		Cluster_16445|Contig1|original@484	7A	20.6	4A	203749757	MLOC_54593.2	7HS	575820
		Cluster_1979|Contig5|original@230	7A	20.6	4A	206650353	-	-	-
		Cluster_1994|Contig4|original@2754	7A	20.6	4A	207737037	MLOC_73759.2	7	11304464
		Cluster_285|Contig2|likelySeq@457	7A	22.4	4A	204226424	MLOC_54091.1	7	13280802
		Cluster_1544|Contig3|complementarySeq@690	7A	30.9	4A	193850013	MLOC_34955.1	7HL	8576283
		Cluster_1544|Contig3|likelySeq@690	7A	30.4	4A	193850013	MLOC_34955.1	7HL	8576283
		Cluster_11340|Contig1|original@246	7A	39.7	4A	179599248	MLOC_37168.1	7	24893384
		Cluster_302|Contig1|original@1001	7A	53	4A	183791010	-	-	-
		Cluster_13413|Contig3|original@717	7A	60.6	4A	194006792	MLOC_39081.5	7	33011687
		Cluster_7217|Contig3|complementarySeq@543	7A	60.9	4A	190741628	MLOC_40390.1	7HS	27618579
	17	Cluster_7508|Contig6|original@2720	4B	77.8	5A	51330091	MLOC_60015.2	4	292711117
		Cluster_2788|Contig1|complementarySeq@189	4B	113.2	5A	132313351	MLOC_60470.1	4	519643471
		Cluster_14746|Contig4|original@658	4B	117.5	5A	136395449	-	-	-
		Cluster_17634|Contig1|likelySeq@140	4B	137.5	5A	141804047	MLOC_7409.1	4	543187611
		Cluster_16019|Contig2|original@846	4B	141.2	5A	141786061	MLOC_16737.2	1H	46625216
		Cluster_11604|Contig2|original@1877	4B	143.8	5A	142106494	-	-	-
		Cluster_6003|Contig2|original@132	4B	148.1	5A	143823589	-	-	-
		Cluster_3007|Contig1|likelySeq@880	4B	161.6	5A	144781817	MLOC_34932.4	4HL	1349865
	12	Cluster_10385|Contig1|original@818	5A	240.3	4B	300270919	MLOC_62563.1	4	513961923
		Cluster_1220|Contig1|complementarySeq@164	5A	245	4B	308532428	MLOC_61357.2	4	530982370
		Cluster_1220|Contig1|likelySeq@164	5A	245	4B	308532428	MLOC_61357.1	4	530987639
		Cluster_5232|Contig2|original@180	5A	276.2	4B	312880587	-	-	-
		Cluster_6847|Contig5|original@93	5A	276.6	4B	314641187	-	-	-
		Cluster_160|Contig2|original@1086	5A	278.6	4B	313799531	MLOC_52820.1	4HL	5742431
		Cluster_3969|Contig1|original@49	5A	284.8	4B	316439161	-	-	-
	13	Cluster_4838|Contig1|original@37	4A	165.4	7A	16022074	MLOC_38600.13	7	30683724
		Cluster_17776|Contig1|original@1071	4A	168.1	7A	12333977	MLOC_66090.1	7	26078460
		Cluster_9949|Contig1|original@85	4A	177.5	7A	10022025	MLOC_64655.1	7	17745372
		Cluster_19505|Contig2|original@55	4A	196	7A	5107753	-	-	-
