# Supplementary material for: Genotyping by Sequencing Using Specific Allelic Capture to Build a High-Density Genetic Map of Durum Wheat
Source: PLoS One. 2016 May 12;11(5):e0154609. doi: 10.1371/journal.pone.0154609 (PMC4865223; doi:10.1371/journal.pone.0154609)
Supplement: S3 Table — Among the populations used to build the consensus durum wheat map published by Maccaferri et al. [19], 10 have been genotyped on the 90K iSelect array [6]. The features of these maps are presented here and compared with the genotyping by capture approach. (XLSX) [file pone.0154609.s009.xlsx]

## Sheet: Feuil1
	S2 Table: Description of 10 durum wheat genetic maps
		Parents	Number of markers	Number of unique positions	Proportion of unique positions (%)
		T. durum x T. durum
		coloseo x Lloyd	7946	725	9.12409
		Meridiano x claudio	5970	902	15.1089
		Simeto x Levante	5798	919	15.8503
		Mohawf x cocorit	5554	784	14.116
		svevo x ciccio	5487	751	13.6869
		W9292 x cofa	3712	580	15.625
		T. durum x T. dicoccum
		ben x PI41025	2567	913	35.5668
		simeto x moliseColi	8952	1435	16.0299
		latino x MG5323	10811	1433	13.255
		T. durum x T. dicoccoides
		zvevo x zavitan	10911	2056	18.8434
